# Supplementary material for: Core circadian clock transcription factor BMAL1 regulates mammary epithelial cell growth, differentiation, and milk component synthesis
Source: PLoS One. 2021 Aug 20;16(8):e0248199. doi: 10.1371/journal.pone.0248199 (PMC8378744; doi:10.1371/journal.pone.0248199)
Supplement: S1 Table — (XLSX) [file pone.0248199.s006.xlsx]

## Sheet: Sheet1
Supplmental Table S1. Total reads, quality reads and overall mapping rate of ChIP and Input samples.
Sample ID	Total Reads	Quality Control Reads	% Reads Passing QC	Read in pairs went into mapping	Reads Mapped	Overall Mapping Rate
Diff1IP_1.fastq	110945721	110897829	99.9568	221702076	216681449	97.74
Diff1IP_2.fastq	110945721	110891817	99.9514
Diff1input_1.fastq	72137995	72100063	99.9474	144135552	140496835	97.48
Diff1input_2.fastq	72137995	72097776	99.9442
undiff6IP*_1.fastq	109598626	109560187	99.9649	219034962	212413476	96.98
undiff6IP_2.fastq	109598626	109551507	99.957
undiff6input_1.fastq	104846362	104800859	99.9566	209492036	204321705	97.53
undiff6input_2.fastq	104846362	104785863	99.9423
undiff8IP_1.fastq	100029367	99991776	99.9624	199884118	194587425	97.35
undiff8IP_2.fastq	100029367	99975146	99.9458
undiff8input_1.fastq	101045315	100989351	99.9446	201875998	195626796	96.9
undiff8input_2.fastq	101045315	100984673	99.94
Diff2IPsplitab_1.fastq	107873050	107711438	99.85	215264018	182034307	84.56
Diff2IPsplitab_2.fastq	107873050	107692458	99.83
Diff2inputsplitab_1.fastq	109079589	109027361	99.95	217925966	210907987	96.78
Diff2inputsplitab_2.fastq	109079589	109009920	99.93
*UNDIFF6=UNDIFF1 in manuscript; and UNDIFF8=UNDIFF2 in manuscript
Diff2_total_reads_prior_to split
Sample name	Adapter trimmed & Quality clipped reads
	Total reads	Bases	Files	%seqs lost	%bases lost
Diff-03 IP	1078730494	160964539588	R1 R2	1	2
Diff-03-IP
Diff-03 input	1090795884	163774241881	R1 R2	0	0
Diff-03-input
