# Supplementary material for: Core circadian clock transcription factor BMAL1 regulates mammary epithelial cell growth, differentiation, and milk component synthesis
Source: PLoS One. 2021 Aug 20;16(8):e0248199. doi: 10.1371/journal.pone.0248199 (PMC8378744; doi:10.1371/journal.pone.0248199)
Supplement: S2 Table — (XLSX) [file pone.0248199.s007.xlsx]

## Sheet: Sheet1
Supplemental Table S2. Ensemble ID closest to BMAL1 ChIP-seq peak common to UNDIFF1, UNDIFF2, DIFF1 and DIFF2 samples.
ENSMUSG00000000305
ENSMUSG00000000416
ENSMUSG00000001300
ENSMUSG00000001467
ENSMUSG00000001870
ENSMUSG00000002459
ENSMUSG00000002588
ENSMUSG00000002885
ENSMUSG00000003032
ENSMUSG00000003134
ENSMUSG00000003279
ENSMUSG00000003882
ENSMUSG00000003974
ENSMUSG00000004031
ENSMUSG00000004110
ENSMUSG00000004347
ENSMUSG00000004364
ENSMUSG00000004383
ENSMUSG00000004668
ENSMUSG00000005268
ENSMUSG00000005360
ENSMUSG00000005362
ENSMUSG00000005364
ENSMUSG00000006586
ENSMUSG00000008035
ENSMUSG00000008136
ENSMUSG00000008658
ENSMUSG00000009628
ENSMUSG00000010797
ENSMUSG00000014313
ENSMUSG00000014907
ENSMUSG00000015002
ENSMUSG00000015112
ENSMUSG00000015189
ENSMUSG00000015222
ENSMUSG00000015243
ENSMUSG00000015568
ENSMUSG00000015652
ENSMUSG00000015733
ENSMUSG00000015829
ENSMUSG00000015944
ENSMUSG00000015961
ENSMUSG00000016327
ENSMUSG00000016918
ENSMUSG00000016984
ENSMUSG00000017491
ENSMUSG00000018417
ENSMUSG00000018800
ENSMUSG00000020173
ENSMUSG00000020176
ENSMUSG00000020181
ENSMUSG00000020413
ENSMUSG00000020422
ENSMUSG00000020436
ENSMUSG00000020620
ENSMUSG00000020623
ENSMUSG00000021065
ENSMUSG00000021087
ENSMUSG00000021514
ENSMUSG00000021559
ENSMUSG00000021640
ENSMUSG00000021745
ENSMUSG00000021767
ENSMUSG00000021779
ENSMUSG00000021786
ENSMUSG00000021806
ENSMUSG00000021870
ENSMUSG00000021952
ENSMUSG00000021977
ENSMUSG00000021991
ENSMUSG00000022015
ENSMUSG00000022019
ENSMUSG00000022026
ENSMUSG00000022057
ENSMUSG00000022141
ENSMUSG00000022144
ENSMUSG00000022149
ENSMUSG00000022150
ENSMUSG00000022155
ENSMUSG00000022181
ENSMUSG00000022184
ENSMUSG00000022197
ENSMUSG00000022206
ENSMUSG00000022231
ENSMUSG00000022240
ENSMUSG00000022241
ENSMUSG00000022255
ENSMUSG00000022257
ENSMUSG00000022262
ENSMUSG00000022263
ENSMUSG00000022265
ENSMUSG00000022269
ENSMUSG00000022280
ENSMUSG00000022288
ENSMUSG00000022303
ENSMUSG00000022306
ENSMUSG00000022307
ENSMUSG00000022309
ENSMUSG00000022311
ENSMUSG00000022312
ENSMUSG00000022315
ENSMUSG00000022321
ENSMUSG00000022325
ENSMUSG00000022329
ENSMUSG00000022335
ENSMUSG00000022336
ENSMUSG00000022337
ENSMUSG00000022338
ENSMUSG00000022339
ENSMUSG00000022340
ENSMUSG00000022342
ENSMUSG00000022347
ENSMUSG00000022366
ENSMUSG00000022367
ENSMUSG00000022369
ENSMUSG00000022375
ENSMUSG00000022376
ENSMUSG00000022377
ENSMUSG00000022425
ENSMUSG00000022449
ENSMUSG00000022464
ENSMUSG00000022508
ENSMUSG00000022607
ENSMUSG00000022707
ENSMUSG00000022715
ENSMUSG00000022757
ENSMUSG00000022762
ENSMUSG00000022788
ENSMUSG00000022847
ENSMUSG00000022864
ENSMUSG00000022883
ENSMUSG00000022892
ENSMUSG00000022897
ENSMUSG00000023073
ENSMUSG00000023802
ENSMUSG00000023852
ENSMUSG00000023885
ENSMUSG00000023927
ENSMUSG00000023943
ENSMUSG00000023999
ENSMUSG00000024074
ENSMUSG00000024078
ENSMUSG00000024107
ENSMUSG00000024109
ENSMUSG00000024211
ENSMUSG00000024228
ENSMUSG00000024256
ENSMUSG00000024479
ENSMUSG00000024921
ENSMUSG00000024924
ENSMUSG00000024978
ENSMUSG00000025040
ENSMUSG00000025044
ENSMUSG00000025170
ENSMUSG00000025218
ENSMUSG00000025370
ENSMUSG00000025519
ENSMUSG00000025551
ENSMUSG00000025588
ENSMUSG00000025766
ENSMUSG00000025777
ENSMUSG00000025812
ENSMUSG00000025889
ENSMUSG00000025900
ENSMUSG00000025902
ENSMUSG00000025905
ENSMUSG00000025909
ENSMUSG00000025915
ENSMUSG00000025920
ENSMUSG00000025921
ENSMUSG00000025925
ENSMUSG00000025927
ENSMUSG00000025930
ENSMUSG00000025932
ENSMUSG00000025935
ENSMUSG00000025939
ENSMUSG00000025945
ENSMUSG00000025946
ENSMUSG00000025958
ENSMUSG00000025961
ENSMUSG00000025969
ENSMUSG00000025986
ENSMUSG00000025991
ENSMUSG00000025995
ENSMUSG00000025997
ENSMUSG00000026004
ENSMUSG00000026014
ENSMUSG00000026042
ENSMUSG00000026043
ENSMUSG00000026051
ENSMUSG00000026058
ENSMUSG00000026069
ENSMUSG00000026082
ENSMUSG00000026100
ENSMUSG00000026103
ENSMUSG00000026109
ENSMUSG00000026134
ENSMUSG00000026147
ENSMUSG00000026163
ENSMUSG00000026196
ENSMUSG00000026336
ENSMUSG00000026341
ENSMUSG00000026344
ENSMUSG00000026357
ENSMUSG00000026374
ENSMUSG00000026394
ENSMUSG00000026398
ENSMUSG00000026473
ENSMUSG00000026527
ENSMUSG00000026542
ENSMUSG00000026586
ENSMUSG00000026610
ENSMUSG00000026616
ENSMUSG00000026623
ENSMUSG00000026640
ENSMUSG00000026721
ENSMUSG00000027276
ENSMUSG00000027281
ENSMUSG00000027431
ENSMUSG00000027499
ENSMUSG00000027534
ENSMUSG00000027599
ENSMUSG00000027630
ENSMUSG00000027655
ENSMUSG00000027674
ENSMUSG00000027684
ENSMUSG00000027716
ENSMUSG00000027737
ENSMUSG00000027748
ENSMUSG00000027750
ENSMUSG00000027763
ENSMUSG00000027770
ENSMUSG00000027777
ENSMUSG00000027784
ENSMUSG00000027788
ENSMUSG00000027790
ENSMUSG00000027799
ENSMUSG00000027800
ENSMUSG00000027827
ENSMUSG00000027832
ENSMUSG00000027867
ENSMUSG00000027868
ENSMUSG00000027870
ENSMUSG00000027955
ENSMUSG00000027965
ENSMUSG00000027971
ENSMUSG00000028007
ENSMUSG00000028031
ENSMUSG00000028033
ENSMUSG00000028086
ENSMUSG00000028124
ENSMUSG00000028134
ENSMUSG00000028161
ENSMUSG00000028175
ENSMUSG00000028176
ENSMUSG00000028182
ENSMUSG00000028184
ENSMUSG00000028199
ENSMUSG00000028217
ENSMUSG00000028218
ENSMUSG00000028226
ENSMUSG00000028229
ENSMUSG00000028236
ENSMUSG00000028246
ENSMUSG00000028259
ENSMUSG00000028264
ENSMUSG00000028284
ENSMUSG00000028287
ENSMUSG00000028289
ENSMUSG00000028291
ENSMUSG00000028370
ENSMUSG00000028373
ENSMUSG00000028405
ENSMUSG00000028420
ENSMUSG00000028426
ENSMUSG00000028433
ENSMUSG00000028457
ENSMUSG00000028864
ENSMUSG00000028883
ENSMUSG00000028926
ENSMUSG00000029130
ENSMUSG00000029167
ENSMUSG00000029173
ENSMUSG00000029207
ENSMUSG00000029314
ENSMUSG00000029526
ENSMUSG00000029534
ENSMUSG00000029553
ENSMUSG00000029563
ENSMUSG00000029571
ENSMUSG00000029629
ENSMUSG00000029632
ENSMUSG00000029636
ENSMUSG00000029640
ENSMUSG00000029651
ENSMUSG00000029661
ENSMUSG00000029664
ENSMUSG00000029669
ENSMUSG00000029672
ENSMUSG00000029673
ENSMUSG00000029676
ENSMUSG00000029678
ENSMUSG00000029684
ENSMUSG00000029695
ENSMUSG00000029697
ENSMUSG00000029700
ENSMUSG00000029735
ENSMUSG00000029736
ENSMUSG00000029761
ENSMUSG00000029763
ENSMUSG00000029765
ENSMUSG00000029766
ENSMUSG00000029772
ENSMUSG00000029778
ENSMUSG00000029802
ENSMUSG00000029814
ENSMUSG00000029819
ENSMUSG00000029833
ENSMUSG00000029838
ENSMUSG00000029840
ENSMUSG00000029882
ENSMUSG00000029885
ENSMUSG00000029910
ENSMUSG00000029917
ENSMUSG00000029920
ENSMUSG00000030017
ENSMUSG00000030020
ENSMUSG00000030064
ENSMUSG00000030067
ENSMUSG00000030075
ENSMUSG00000030077
ENSMUSG00000030086
ENSMUSG00000030092
ENSMUSG00000030102
ENSMUSG00000030104
ENSMUSG00000030131
ENSMUSG00000030172
ENSMUSG00000030287
ENSMUSG00000030465
ENSMUSG00000030662
ENSMUSG00000031077
ENSMUSG00000031099
ENSMUSG00000031461
ENSMUSG00000031517
ENSMUSG00000031520
ENSMUSG00000031521
ENSMUSG00000031523
ENSMUSG00000031529
ENSMUSG00000031558
ENSMUSG00000031561
ENSMUSG00000031562
ENSMUSG00000031583
ENSMUSG00000031590
ENSMUSG00000031601
ENSMUSG00000031603
ENSMUSG00000031608
ENSMUSG00000031613
ENSMUSG00000031618
ENSMUSG00000031620
ENSMUSG00000031621
ENSMUSG00000031635
ENSMUSG00000031641
ENSMUSG00000031644
ENSMUSG00000031647
ENSMUSG00000031651
ENSMUSG00000031662
ENSMUSG00000031665
ENSMUSG00000031672
ENSMUSG00000031673
ENSMUSG00000031688
ENSMUSG00000031711
ENSMUSG00000031712
ENSMUSG00000031734
ENSMUSG00000031758
ENSMUSG00000031767
ENSMUSG00000031841
ENSMUSG00000031843
ENSMUSG00000031871
ENSMUSG00000032625
ENSMUSG00000032666
ENSMUSG00000032769
ENSMUSG00000032827
ENSMUSG00000032854
ENSMUSG00000033156
ENSMUSG00000033186
ENSMUSG00000033282
ENSMUSG00000033342
ENSMUSG00000033355
ENSMUSG00000033569
ENSMUSG00000033740
ENSMUSG00000033769
ENSMUSG00000033793
ENSMUSG00000033849
ENSMUSG00000033970
ENSMUSG00000033981
ENSMUSG00000033998
ENSMUSG00000034021
ENSMUSG00000034098
ENSMUSG00000034109
ENSMUSG00000034151
ENSMUSG00000034312
ENSMUSG00000034387
ENSMUSG00000034467
ENSMUSG00000034639
ENSMUSG00000034648
ENSMUSG00000035131
ENSMUSG00000035258
ENSMUSG00000035357
ENSMUSG00000035569
ENSMUSG00000035804
ENSMUSG00000036218
ENSMUSG00000036356
ENSMUSG00000036402
ENSMUSG00000036437
ENSMUSG00000036463
ENSMUSG00000036469
ENSMUSG00000036510
ENSMUSG00000036667
ENSMUSG00000036745
ENSMUSG00000036790
ENSMUSG00000036800
ENSMUSG00000036815
ENSMUSG00000036840
ENSMUSG00000036872
ENSMUSG00000036879
ENSMUSG00000036885
ENSMUSG00000036894
ENSMUSG00000036898
ENSMUSG00000036902
ENSMUSG00000036928
ENSMUSG00000037101
ENSMUSG00000037119
ENSMUSG00000037172
ENSMUSG00000037214
ENSMUSG00000037362
ENSMUSG00000037386
ENSMUSG00000037487
ENSMUSG00000037492
ENSMUSG00000037605
ENSMUSG00000037610
ENSMUSG00000037646
ENSMUSG00000037736
ENSMUSG00000037759
ENSMUSG00000037892
ENSMUSG00000037921
ENSMUSG00000037940
ENSMUSG00000037984
ENSMUSG00000038005
ENSMUSG00000038048
ENSMUSG00000038168
ENSMUSG00000038206
ENSMUSG00000038257
ENSMUSG00000038305
ENSMUSG00000038331
ENSMUSG00000038349
ENSMUSG00000038388
ENSMUSG00000038482
ENSMUSG00000038523
ENSMUSG00000038591
ENSMUSG00000038622
ENSMUSG00000038679
ENSMUSG00000038702
ENSMUSG00000038725
ENSMUSG00000038760
ENSMUSG00000038784
ENSMUSG00000038844
ENSMUSG00000038872
ENSMUSG00000038984
ENSMUSG00000039005
ENSMUSG00000039007
ENSMUSG00000039057
ENSMUSG00000039065
ENSMUSG00000039067
ENSMUSG00000039126
ENSMUSG00000039206
ENSMUSG00000039385
ENSMUSG00000039396
ENSMUSG00000039419
ENSMUSG00000039539
ENSMUSG00000039555
ENSMUSG00000039578
ENSMUSG00000039579
ENSMUSG00000039683
ENSMUSG00000039706
ENSMUSG00000039717
ENSMUSG00000039801
ENSMUSG00000039828
ENSMUSG00000039842
ENSMUSG00000039904
ENSMUSG00000039934
ENSMUSG00000039942
ENSMUSG00000039987
ENSMUSG00000039997
ENSMUSG00000040016
ENSMUSG00000040037
ENSMUSG00000040274
ENSMUSG00000040351
ENSMUSG00000040359
ENSMUSG00000040363
ENSMUSG00000040372
ENSMUSG00000040374
ENSMUSG00000040387
ENSMUSG00000040407
ENSMUSG00000040420
ENSMUSG00000040429
ENSMUSG00000040452
ENSMUSG00000040459
ENSMUSG00000040478
ENSMUSG00000040520
ENSMUSG00000040640
ENSMUSG00000040896
ENSMUSG00000040929
ENSMUSG00000040943
ENSMUSG00000041058
ENSMUSG00000041144
ENSMUSG00000041216
ENSMUSG00000041235
ENSMUSG00000041264
ENSMUSG00000041390
ENSMUSG00000041515
ENSMUSG00000041565
ENSMUSG00000041594
ENSMUSG00000041670
ENSMUSG00000041695
ENSMUSG00000041828
ENSMUSG00000042256
ENSMUSG00000042460
ENSMUSG00000042501
ENSMUSG00000042505
ENSMUSG00000042541
ENSMUSG00000042581
ENSMUSG00000042596
ENSMUSG00000042717
ENSMUSG00000042807
ENSMUSG00000042895
ENSMUSG00000042961
ENSMUSG00000043252
ENSMUSG00000043279
ENSMUSG00000043300
ENSMUSG00000043385
ENSMUSG00000043496
ENSMUSG00000043531
ENSMUSG00000043556
ENSMUSG00000043557
ENSMUSG00000043629
ENSMUSG00000043668
ENSMUSG00000043865
ENSMUSG00000043945
ENSMUSG00000044155
ENSMUSG00000044288
ENSMUSG00000044477
ENSMUSG00000044597
ENSMUSG00000044629
ENSMUSG00000044667
ENSMUSG00000044674
ENSMUSG00000045078
ENSMUSG00000045083
ENSMUSG00000045092
ENSMUSG00000045095
ENSMUSG00000045100
ENSMUSG00000045201
ENSMUSG00000045216
ENSMUSG00000045267
ENSMUSG00000045330
ENSMUSG00000045333
ENSMUSG00000045336
ENSMUSG00000045382
ENSMUSG00000045441
ENSMUSG00000045613
ENSMUSG00000045648
ENSMUSG00000045671
ENSMUSG00000045725
ENSMUSG00000045751
ENSMUSG00000045763
ENSMUSG00000045776
ENSMUSG00000045871
ENSMUSG00000045930
ENSMUSG00000045954
ENSMUSG00000046178
ENSMUSG00000046192
ENSMUSG00000046258
ENSMUSG00000046500
ENSMUSG00000046723
ENSMUSG00000046743
ENSMUSG00000046755
ENSMUSG00000046794
ENSMUSG00000047213
ENSMUSG00000047216
ENSMUSG00000047261
ENSMUSG00000047565
ENSMUSG00000047674
ENSMUSG00000047747
ENSMUSG00000047773
ENSMUSG00000048022
ENSMUSG00000048138
ENSMUSG00000048281
ENSMUSG00000048411
ENSMUSG00000048612
ENSMUSG00000048814
ENSMUSG00000048834
ENSMUSG00000048874
ENSMUSG00000048915
ENSMUSG00000048960
ENSMUSG00000049148
ENSMUSG00000049184
ENSMUSG00000049232
ENSMUSG00000049300
ENSMUSG00000049690
ENSMUSG00000049939
ENSMUSG00000049946
ENSMUSG00000050064
ENSMUSG00000050147
ENSMUSG00000050271
ENSMUSG00000050296
ENSMUSG00000050310
ENSMUSG00000050830
ENSMUSG00000050840
ENSMUSG00000050963
ENSMUSG00000051003
ENSMUSG00000051076
ENSMUSG00000051285
ENSMUSG00000051359
ENSMUSG00000051497
ENSMUSG00000051611
ENSMUSG00000051675
ENSMUSG00000051855
ENSMUSG00000051920
ENSMUSG00000051951
ENSMUSG00000051956
ENSMUSG00000052062
ENSMUSG00000052144
ENSMUSG00000052155
ENSMUSG00000052331
ENSMUSG00000052387
ENSMUSG00000052430
ENSMUSG00000052477
ENSMUSG00000052504
ENSMUSG00000052516
ENSMUSG00000052534
ENSMUSG00000052572
ENSMUSG00000052581
ENSMUSG00000053153
ENSMUSG00000053178
ENSMUSG00000053399
ENSMUSG00000053465
ENSMUSG00000053469
ENSMUSG00000053604
ENSMUSG00000053626
ENSMUSG00000053695
ENSMUSG00000053768
ENSMUSG00000053819
ENSMUSG00000053886
ENSMUSG00000054079
ENSMUSG00000054106
ENSMUSG00000054162
ENSMUSG00000054408
ENSMUSG00000054409
ENSMUSG00000054423
ENSMUSG00000054455
ENSMUSG00000054469
ENSMUSG00000054640
ENSMUSG00000054641
ENSMUSG00000054976
ENSMUSG00000055067
ENSMUSG00000055137
ENSMUSG00000055214
ENSMUSG00000055373
ENSMUSG00000055421
ENSMUSG00000055435
ENSMUSG00000055540
ENSMUSG00000055639
ENSMUSG00000055737
ENSMUSG00000055761
ENSMUSG00000055932
ENSMUSG00000055963
ENSMUSG00000056019
ENSMUSG00000056035
ENSMUSG00000056215
ENSMUSG00000056220
ENSMUSG00000056258
ENSMUSG00000056300
ENSMUSG00000056426
ENSMUSG00000056457
ENSMUSG00000056493
ENSMUSG00000056494
ENSMUSG00000056602
ENSMUSG00000056608
ENSMUSG00000056755
ENSMUSG00000056870
ENSMUSG00000057133
ENSMUSG00000057228
ENSMUSG00000057615
ENSMUSG00000057691
ENSMUSG00000057715
ENSMUSG00000057716
ENSMUSG00000057777
ENSMUSG00000058056
ENSMUSG00000058317
ENSMUSG00000058400
ENSMUSG00000058446
ENSMUSG00000058503
ENSMUSG00000058571
ENSMUSG00000058656
ENSMUSG00000058690
ENSMUSG00000059182
ENSMUSG00000059201
ENSMUSG00000059586
ENSMUSG00000059857
ENSMUSG00000059908
ENSMUSG00000059921
ENSMUSG00000060206
ENSMUSG00000060317
ENSMUSG00000060429
ENSMUSG00000060579
ENSMUSG00000060780
ENSMUSG00000060882
ENSMUSG00000060924
ENSMUSG00000060961
ENSMUSG00000061080
ENSMUSG00000061576
ENSMUSG00000061731
ENSMUSG00000061762
ENSMUSG00000061816
ENSMUSG00000061838
ENSMUSG00000062098
ENSMUSG00000062209
ENSMUSG00000062232
ENSMUSG00000062314
ENSMUSG00000062373
ENSMUSG00000062778
ENSMUSG00000062833
ENSMUSG00000062960
ENSMUSG00000062991
ENSMUSG00000063063
ENSMUSG00000063296
ENSMUSG00000063415
ENSMUSG00000063434
ENSMUSG00000063558
ENSMUSG00000063626
ENSMUSG00000063659
ENSMUSG00000063727
ENSMUSG00000063887
ENSMUSG00000063932
ENSMUSG00000064115
ENSMUSG00000064293
ENSMUSG00000064310
ENSMUSG00000064325
ENSMUSG00000064373
ENSMUSG00000065999
ENSMUSG00000066324
ENSMUSG00000066842
ENSMUSG00000067773
ENSMUSG00000067780
ENSMUSG00000067813
ENSMUSG00000067851
ENSMUSG00000067855
ENSMUSG00000067860
ENSMUSG00000068082
ENSMUSG00000068167
ENSMUSG00000068196
ENSMUSG00000068428
ENSMUSG00000068748
ENSMUSG00000069072
ENSMUSG00000069743
ENSMUSG00000069998
ENSMUSG00000070000
ENSMUSG00000070034
ENSMUSG00000070047
ENSMUSG00000070419
ENSMUSG00000070695
ENSMUSG00000070980
ENSMUSG00000071356
ENSMUSG00000071424
ENSMUSG00000071749
ENSMUSG00000072511
ENSMUSG00000072663
ENSMUSG00000072664
ENSMUSG00000072704
ENSMUSG00000072774
ENSMUSG00000073043
ENSMUSG00000073119
ENSMUSG00000073197
ENSMUSG00000073209
ENSMUSG00000073678
ENSMUSG00000073722
ENSMUSG00000073725
ENSMUSG00000073842
ENSMUSG00000073987
ENSMUSG00000074300
ENSMUSG00000074369
ENSMUSG00000074505
ENSMUSG00000074715
ENSMUSG00000074829
ENSMUSG00000074832
ENSMUSG00000075478
ENSMUSG00000075551
ENSMUSG00000078346
ENSMUSG00000078495
ENSMUSG00000078496
ENSMUSG00000078675
ENSMUSG00000078688
ENSMUSG00000079022
ENSMUSG00000079038
ENSMUSG00000079157
ENSMUSG00000079244
ENSMUSG00000079523
ENSMUSG00000079554
ENSMUSG00000079606
ENSMUSG00000079679
ENSMUSG00000084135
ENSMUSG00000085079
ENSMUSG00000087247
ENSMUSG00000089844
ENSMUSG00000089992
ENSMUSG00000090667
ENSMUSG00000091243
ENSMUSG00000091318
ENSMUSG00000091476
ENSMUSG00000091539
ENSMUSG00000091625
ENSMUSG00000091734
ENSMUSG00000091897
ENSMUSG00000092083
ENSMUSG00000092244
ENSMUSG00000092322
ENSMUSG00000092342
ENSMUSG00000093755
ENSMUSG00000094443
ENSMUSG00000094669
ENSMUSG00000094860
ENSMUSG00000095040
ENSMUSG00000095093
ENSMUSG00000095294
ENSMUSG00000095670
ENSMUSG00000095770
ENSMUSG00000096265
ENSMUSG00000096405
ENSMUSG00000096696
ENSMUSG00000096697
ENSMUSG00000096887
ENSMUSG00000098509
ENSMUSG00000102758
ENSMUSG00000108106
ENSMUSG00000110439
ENSMUSG00000115199
ENSMUSG00000115466
