# Supplementary material for: Core circadian clock transcription factor BMAL1 regulates mammary epithelial cell growth, differentiation, and milk component synthesis
Source: PLoS One. 2021 Aug 20;16(8):e0248199. doi: 10.1371/journal.pone.0248199 (PMC8378744; doi:10.1371/journal.pone.0248199)
Supplement: S3 Table — (XLSX) [file pone.0248199.s008.xlsx]

## Sheet: Sheet1
Supplemental Table S3. Ensemble ID closest to BMAL1 ChIP-seq peak only in DIFF 1 &2 samples
ENSMUSG00000000049
ENSMUSG00000000078
ENSMUSG00000000127
ENSMUSG00000000142
ENSMUSG00000000183
ENSMUSG00000000263
ENSMUSG00000000326
ENSMUSG00000000340
ENSMUSG00000000365
ENSMUSG00000000392
ENSMUSG00000000399
ENSMUSG00000000439
ENSMUSG00000000673
ENSMUSG00000000708
ENSMUSG00000000743
ENSMUSG00000000759
ENSMUSG00000000794
ENSMUSG00000000805
ENSMUSG00000000817
ENSMUSG00000000861
ENSMUSG00000000884
ENSMUSG00000000916
ENSMUSG00000000959
ENSMUSG00000001018
ENSMUSG00000001052
ENSMUSG00000001082
ENSMUSG00000001095
ENSMUSG00000001158
ENSMUSG00000001229
ENSMUSG00000001260
ENSMUSG00000001305
ENSMUSG00000001376
ENSMUSG00000001419
ENSMUSG00000001569
ENSMUSG00000001632
ENSMUSG00000001655
ENSMUSG00000001672
ENSMUSG00000001700
ENSMUSG00000001768
ENSMUSG00000001774
ENSMUSG00000001847
ENSMUSG00000001864
ENSMUSG00000001930
ENSMUSG00000002221
ENSMUSG00000002279
ENSMUSG00000002342
ENSMUSG00000002455
ENSMUSG00000002486
ENSMUSG00000002496
ENSMUSG00000002617
ENSMUSG00000002633
ENSMUSG00000002699
ENSMUSG00000002718
ENSMUSG00000002833
ENSMUSG00000002845
ENSMUSG00000003033
ENSMUSG00000003154
ENSMUSG00000003161
ENSMUSG00000003227
ENSMUSG00000003271
ENSMUSG00000003411
ENSMUSG00000003452
ENSMUSG00000003469
ENSMUSG00000003531
ENSMUSG00000003573
ENSMUSG00000003575
ENSMUSG00000003721
ENSMUSG00000003848
ENSMUSG00000004018
ENSMUSG00000004044
ENSMUSG00000004360
ENSMUSG00000004366
ENSMUSG00000004451
ENSMUSG00000004565
ENSMUSG00000004631
ENSMUSG00000004698
ENSMUSG00000004730
ENSMUSG00000004814
ENSMUSG00000004865
ENSMUSG00000004951
ENSMUSG00000004994
ENSMUSG00000005034
ENSMUSG00000005043
ENSMUSG00000005057
ENSMUSG00000005069
ENSMUSG00000005103
ENSMUSG00000005148
ENSMUSG00000005220
ENSMUSG00000005233
ENSMUSG00000005373
ENSMUSG00000005470
ENSMUSG00000005474
ENSMUSG00000005501
ENSMUSG00000005533
ENSMUSG00000005672
ENSMUSG00000005687
ENSMUSG00000005705
ENSMUSG00000005813
ENSMUSG00000005824
ENSMUSG00000005871
ENSMUSG00000005899
ENSMUSG00000006007
ENSMUSG00000006014
ENSMUSG00000006262
ENSMUSG00000006301
ENSMUSG00000006369
ENSMUSG00000006373
ENSMUSG00000006435
ENSMUSG00000006538
ENSMUSG00000006782
ENSMUSG00000006800
ENSMUSG00000006906
ENSMUSG00000006920
ENSMUSG00000007207
ENSMUSG00000007379
ENSMUSG00000007458
ENSMUSG00000007564
ENSMUSG00000007570
ENSMUSG00000007594
ENSMUSG00000007805
ENSMUSG00000007850
ENSMUSG00000007888
ENSMUSG00000007908
ENSMUSG00000007987
ENSMUSG00000007989
ENSMUSG00000008540
ENSMUSG00000008855
ENSMUSG00000008999
ENSMUSG00000009075
ENSMUSG00000009145
ENSMUSG00000009575
ENSMUSG00000009734
ENSMUSG00000009900
ENSMUSG00000010175
ENSMUSG00000010277
ENSMUSG00000010290
ENSMUSG00000010307
ENSMUSG00000010435
ENSMUSG00000010505
ENSMUSG00000010592
ENSMUSG00000010609
ENSMUSG00000010796
ENSMUSG00000010825
ENSMUSG00000011171
ENSMUSG00000011179
ENSMUSG00000011256
ENSMUSG00000011305
ENSMUSG00000012076
ENSMUSG00000012187
ENSMUSG00000012428
ENSMUSG00000012520
ENSMUSG00000012889
ENSMUSG00000013076
ENSMUSG00000013089
ENSMUSG00000013150
ENSMUSG00000013338
ENSMUSG00000013483
ENSMUSG00000013523
ENSMUSG00000013662
ENSMUSG00000013663
ENSMUSG00000013668
ENSMUSG00000014226
ENSMUSG00000014355
ENSMUSG00000014444
ENSMUSG00000014453
ENSMUSG00000014542
ENSMUSG00000014543
ENSMUSG00000014551
ENSMUSG00000014554
ENSMUSG00000014601
ENSMUSG00000014668
ENSMUSG00000014769
ENSMUSG00000014856
ENSMUSG00000014905
ENSMUSG00000014956
ENSMUSG00000015023
ENSMUSG00000015134
ENSMUSG00000015305
ENSMUSG00000015365
ENSMUSG00000015377
ENSMUSG00000015437
ENSMUSG00000015501
ENSMUSG00000015536
ENSMUSG00000015575
ENSMUSG00000015599
ENSMUSG00000015653
ENSMUSG00000015745
ENSMUSG00000015766
ENSMUSG00000015882
ENSMUSG00000015937
ENSMUSG00000016028
ENSMUSG00000016150
ENSMUSG00000016262
ENSMUSG00000016308
ENSMUSG00000016344
ENSMUSG00000016356
ENSMUSG00000016477
ENSMUSG00000016498
ENSMUSG00000016503
ENSMUSG00000016510
ENSMUSG00000016554
ENSMUSG00000016624
ENSMUSG00000016637
ENSMUSG00000016757
ENSMUSG00000016763
ENSMUSG00000017132
ENSMUSG00000017386
ENSMUSG00000017400
ENSMUSG00000017453
ENSMUSG00000017466
ENSMUSG00000017561
ENSMUSG00000017639
ENSMUSG00000017664
ENSMUSG00000017677
ENSMUSG00000017713
ENSMUSG00000017737
ENSMUSG00000017778
ENSMUSG00000017843
ENSMUSG00000017929
ENSMUSG00000018008
ENSMUSG00000018217
ENSMUSG00000018259
ENSMUSG00000018347
ENSMUSG00000018362
ENSMUSG00000018405
ENSMUSG00000018427
ENSMUSG00000018428
ENSMUSG00000018593
ENSMUSG00000018620
ENSMUSG00000018634
ENSMUSG00000018672
ENSMUSG00000018707
ENSMUSG00000018770
ENSMUSG00000018927
ENSMUSG00000018965
ENSMUSG00000018999
ENSMUSG00000019054
ENSMUSG00000019139
ENSMUSG00000019146
ENSMUSG00000019210
ENSMUSG00000019312
ENSMUSG00000019428
ENSMUSG00000019489
ENSMUSG00000019787
ENSMUSG00000019789
ENSMUSG00000019790
ENSMUSG00000019828
ENSMUSG00000019832
ENSMUSG00000019849
ENSMUSG00000019865
ENSMUSG00000019872
ENSMUSG00000019876
ENSMUSG00000019883
ENSMUSG00000019893
ENSMUSG00000019894
ENSMUSG00000019897
ENSMUSG00000019920
ENSMUSG00000019923
ENSMUSG00000019947
ENSMUSG00000020014
ENSMUSG00000020022
ENSMUSG00000020075
ENSMUSG00000020077
ENSMUSG00000020083
ENSMUSG00000020089
ENSMUSG00000020099
ENSMUSG00000020102
ENSMUSG00000020120
ENSMUSG00000020123
ENSMUSG00000020128
ENSMUSG00000020142
ENSMUSG00000020175
ENSMUSG00000020185
ENSMUSG00000020273
ENSMUSG00000020277
ENSMUSG00000020279
ENSMUSG00000020286
ENSMUSG00000020315
ENSMUSG00000020334
ENSMUSG00000020359
ENSMUSG00000020366
ENSMUSG00000020387
ENSMUSG00000020393
ENSMUSG00000020405
ENSMUSG00000020412
ENSMUSG00000020431
ENSMUSG00000020451
ENSMUSG00000020467
ENSMUSG00000020475
ENSMUSG00000020477
ENSMUSG00000020481
ENSMUSG00000020483
ENSMUSG00000020523
ENSMUSG00000020524
ENSMUSG00000020546
ENSMUSG00000020561
ENSMUSG00000020590
ENSMUSG00000020598
ENSMUSG00000020600
ENSMUSG00000020605
ENSMUSG00000020612
ENSMUSG00000020627
ENSMUSG00000020639
ENSMUSG00000020647
ENSMUSG00000020656
ENSMUSG00000020657
ENSMUSG00000020661
ENSMUSG00000020672
ENSMUSG00000020674
ENSMUSG00000020676
ENSMUSG00000020679
ENSMUSG00000020680
ENSMUSG00000020689
ENSMUSG00000020695
ENSMUSG00000020698
ENSMUSG00000020709
ENSMUSG00000020717
ENSMUSG00000020728
ENSMUSG00000020733
ENSMUSG00000020734
ENSMUSG00000020744
ENSMUSG00000020747
ENSMUSG00000020752
ENSMUSG00000020770
ENSMUSG00000020778
ENSMUSG00000020823
ENSMUSG00000020826
ENSMUSG00000020847
ENSMUSG00000020859
ENSMUSG00000020873
ENSMUSG00000020889
ENSMUSG00000020900
ENSMUSG00000020903
ENSMUSG00000020921
ENSMUSG00000020925
ENSMUSG00000020963
ENSMUSG00000020982
ENSMUSG00000021003
ENSMUSG00000021010
ENSMUSG00000021013
ENSMUSG00000021047
ENSMUSG00000021055
ENSMUSG00000021072
ENSMUSG00000021076
ENSMUSG00000021097
ENSMUSG00000021098
ENSMUSG00000021108
ENSMUSG00000021112
ENSMUSG00000021140
ENSMUSG00000021147
ENSMUSG00000021178
ENSMUSG00000021187
ENSMUSG00000021193
ENSMUSG00000021196
ENSMUSG00000021254
ENSMUSG00000021260
ENSMUSG00000021273
ENSMUSG00000021277
ENSMUSG00000021314
ENSMUSG00000021338
ENSMUSG00000021360
ENSMUSG00000021361
ENSMUSG00000021366
ENSMUSG00000021377
ENSMUSG00000021381
ENSMUSG00000021418
ENSMUSG00000021420
ENSMUSG00000021461
ENSMUSG00000021536
ENSMUSG00000021546
ENSMUSG00000021548
ENSMUSG00000021583
ENSMUSG00000021587
ENSMUSG00000021589
ENSMUSG00000021597
ENSMUSG00000021608
ENSMUSG00000021610
ENSMUSG00000021619
ENSMUSG00000021620
ENSMUSG00000021629
ENSMUSG00000021647
ENSMUSG00000021662
ENSMUSG00000021725
ENSMUSG00000021728
ENSMUSG00000021749
ENSMUSG00000021752
ENSMUSG00000021773
ENSMUSG00000021795
ENSMUSG00000021811
ENSMUSG00000021824
ENSMUSG00000021838
ENSMUSG00000021840
ENSMUSG00000021843
ENSMUSG00000021866
ENSMUSG00000021892
ENSMUSG00000021893
ENSMUSG00000021895
ENSMUSG00000021905
ENSMUSG00000021910
ENSMUSG00000021911
ENSMUSG00000021932
ENSMUSG00000021933
ENSMUSG00000021938
ENSMUSG00000021939
ENSMUSG00000021943
ENSMUSG00000021945
ENSMUSG00000021947
ENSMUSG00000021953
ENSMUSG00000021959
ENSMUSG00000021966
ENSMUSG00000021973
ENSMUSG00000021990
ENSMUSG00000021994
ENSMUSG00000021996
ENSMUSG00000021998
ENSMUSG00000022002
ENSMUSG00000022003
ENSMUSG00000022013
ENSMUSG00000022031
ENSMUSG00000022034
ENSMUSG00000022044
ENSMUSG00000022051
ENSMUSG00000022052
ENSMUSG00000022053
ENSMUSG00000022054
ENSMUSG00000022091
ENSMUSG00000022100
ENSMUSG00000022102
ENSMUSG00000022109
ENSMUSG00000022122
ENSMUSG00000022142
ENSMUSG00000022146
ENSMUSG00000022180
ENSMUSG00000022186
ENSMUSG00000022191
ENSMUSG00000022195
ENSMUSG00000022200
ENSMUSG00000022201
ENSMUSG00000022208
ENSMUSG00000022209
ENSMUSG00000022210
ENSMUSG00000022225
ENSMUSG00000022229
ENSMUSG00000022237
ENSMUSG00000022244
ENSMUSG00000022245
ENSMUSG00000022272
ENSMUSG00000022286
ENSMUSG00000022300
ENSMUSG00000022304
ENSMUSG00000022314
ENSMUSG00000022353
ENSMUSG00000022357
ENSMUSG00000022361
ENSMUSG00000022383
ENSMUSG00000022389
ENSMUSG00000022390
ENSMUSG00000022429
ENSMUSG00000022439
ENSMUSG00000022443
ENSMUSG00000022445
ENSMUSG00000022451
ENSMUSG00000022454
ENSMUSG00000022463
ENSMUSG00000022466
ENSMUSG00000022489
ENSMUSG00000022517
ENSMUSG00000022521
ENSMUSG00000022529
ENSMUSG00000022533
ENSMUSG00000022537
ENSMUSG00000022545
ENSMUSG00000022575
ENSMUSG00000022583
ENSMUSG00000022604
ENSMUSG00000022629
ENSMUSG00000022634
ENSMUSG00000022635
ENSMUSG00000022652
ENSMUSG00000022659
ENSMUSG00000022672
ENSMUSG00000022674
ENSMUSG00000022681
ENSMUSG00000022685
ENSMUSG00000022704
ENSMUSG00000022723
ENSMUSG00000022742
ENSMUSG00000022744
ENSMUSG00000022761
ENSMUSG00000022766
ENSMUSG00000022771
ENSMUSG00000022787
ENSMUSG00000022789
ENSMUSG00000022790
ENSMUSG00000022799
ENSMUSG00000022801
ENSMUSG00000022803
ENSMUSG00000022805
ENSMUSG00000022809
ENSMUSG00000022811
ENSMUSG00000022821
ENSMUSG00000022829
ENSMUSG00000022848
ENSMUSG00000022855
ENSMUSG00000022856
ENSMUSG00000022857
ENSMUSG00000022860
ENSMUSG00000022861
ENSMUSG00000022865
ENSMUSG00000022867
ENSMUSG00000022871
ENSMUSG00000022876
ENSMUSG00000022884
ENSMUSG00000022885
ENSMUSG00000022887
ENSMUSG00000022889
ENSMUSG00000022893
ENSMUSG00000022894
ENSMUSG00000022913
ENSMUSG00000022931
ENSMUSG00000022935
ENSMUSG00000022938
ENSMUSG00000022941
ENSMUSG00000022951
ENSMUSG00000022967
ENSMUSG00000022973
ENSMUSG00000022974
ENSMUSG00000022983
ENSMUSG00000023007
ENSMUSG00000023011
ENSMUSG00000023015
ENSMUSG00000023020
ENSMUSG00000023026
ENSMUSG00000023052
ENSMUSG00000023055
ENSMUSG00000023078
ENSMUSG00000023083
ENSMUSG00000023084
ENSMUSG00000023104
ENSMUSG00000023120
ENSMUSG00000023122
ENSMUSG00000023159
ENSMUSG00000023169
ENSMUSG00000023235
ENSMUSG00000023289
ENSMUSG00000023307
ENSMUSG00000023328
ENSMUSG00000023336
ENSMUSG00000023387
ENSMUSG00000023393
ENSMUSG00000023452
ENSMUSG00000023800
ENSMUSG00000023805
ENSMUSG00000023830
ENSMUSG00000023882
ENSMUSG00000023886
ENSMUSG00000023903
ENSMUSG00000023914
ENSMUSG00000023915
ENSMUSG00000023918
ENSMUSG00000023923
ENSMUSG00000023949
ENSMUSG00000023952
ENSMUSG00000023966
ENSMUSG00000023993
ENSMUSG00000023995
ENSMUSG00000024018
ENSMUSG00000024026
ENSMUSG00000024027
ENSMUSG00000024030
ENSMUSG00000024036
ENSMUSG00000024054
ENSMUSG00000024059
ENSMUSG00000024063
ENSMUSG00000024065
ENSMUSG00000024066
ENSMUSG00000024067
ENSMUSG00000024072
ENSMUSG00000024084
ENSMUSG00000024087
ENSMUSG00000024091
ENSMUSG00000024095
ENSMUSG00000024096
ENSMUSG00000024098
ENSMUSG00000024118
ENSMUSG00000024120
ENSMUSG00000024127
ENSMUSG00000024134
ENSMUSG00000024135
ENSMUSG00000024145
ENSMUSG00000024168
ENSMUSG00000024191
ENSMUSG00000024201
ENSMUSG00000024212
ENSMUSG00000024213
ENSMUSG00000024217
ENSMUSG00000024218
ENSMUSG00000024225
ENSMUSG00000024227
ENSMUSG00000024236
ENSMUSG00000024242
ENSMUSG00000024247
ENSMUSG00000024253
ENSMUSG00000024254
ENSMUSG00000024283
ENSMUSG00000024304
ENSMUSG00000024306
ENSMUSG00000024431
ENSMUSG00000024446
ENSMUSG00000024472
ENSMUSG00000024500
ENSMUSG00000024501
ENSMUSG00000024512
ENSMUSG00000024513
ENSMUSG00000024534
ENSMUSG00000024552
ENSMUSG00000024553
ENSMUSG00000024563
ENSMUSG00000024594
ENSMUSG00000024598
ENSMUSG00000024600
ENSMUSG00000024645
ENSMUSG00000024647
ENSMUSG00000024673
ENSMUSG00000024679
ENSMUSG00000024682
ENSMUSG00000024687
ENSMUSG00000024691
ENSMUSG00000024768
ENSMUSG00000024770
ENSMUSG00000024776
ENSMUSG00000024780
ENSMUSG00000024798
ENSMUSG00000024803
ENSMUSG00000024805
ENSMUSG00000024807
ENSMUSG00000024812
ENSMUSG00000024817
ENSMUSG00000024857
ENSMUSG00000024892
ENSMUSG00000024899
ENSMUSG00000024905
ENSMUSG00000024943
ENSMUSG00000024949
ENSMUSG00000024969
ENSMUSG00000024975
ENSMUSG00000024979
ENSMUSG00000024982
ENSMUSG00000024983
ENSMUSG00000024986
ENSMUSG00000024987
ENSMUSG00000024999
ENSMUSG00000025006
ENSMUSG00000025013
ENSMUSG00000025017
ENSMUSG00000025019
ENSMUSG00000025025
ENSMUSG00000025026
ENSMUSG00000025034
ENSMUSG00000025035
ENSMUSG00000025038
ENSMUSG00000025043
ENSMUSG00000025064
ENSMUSG00000025085
ENSMUSG00000025091
ENSMUSG00000025092
ENSMUSG00000025128
ENSMUSG00000025142
ENSMUSG00000025153
ENSMUSG00000025155
ENSMUSG00000025173
ENSMUSG00000025188
ENSMUSG00000025192
ENSMUSG00000025197
ENSMUSG00000025198
ENSMUSG00000025199
ENSMUSG00000025203
ENSMUSG00000025215
ENSMUSG00000025216
ENSMUSG00000025224
ENSMUSG00000025231
ENSMUSG00000025235
ENSMUSG00000025239
ENSMUSG00000025255
ENSMUSG00000025277
ENSMUSG00000025279
ENSMUSG00000025314
ENSMUSG00000025318
ENSMUSG00000025321
ENSMUSG00000025324
ENSMUSG00000025348
ENSMUSG00000025371
ENSMUSG00000025375
ENSMUSG00000025425
ENSMUSG00000025433
ENSMUSG00000025477
ENSMUSG00000025555
ENSMUSG00000025558
ENSMUSG00000025576
ENSMUSG00000025577
ENSMUSG00000025579
ENSMUSG00000025582
ENSMUSG00000025583
ENSMUSG00000025607
ENSMUSG00000025608
ENSMUSG00000025613
ENSMUSG00000025730
ENSMUSG00000025746
ENSMUSG00000025762
ENSMUSG00000025813
ENSMUSG00000025821
ENSMUSG00000025855
ENSMUSG00000025856
ENSMUSG00000025858
ENSMUSG00000025860
ENSMUSG00000025875
ENSMUSG00000025892
ENSMUSG00000025898
ENSMUSG00000025934
ENSMUSG00000025940
ENSMUSG00000025962
ENSMUSG00000025971
ENSMUSG00000025978
ENSMUSG00000026000
ENSMUSG00000026003
ENSMUSG00000026017
ENSMUSG00000026024
ENSMUSG00000026028
ENSMUSG00000026031
ENSMUSG00000026034
ENSMUSG00000026035
ENSMUSG00000026049
ENSMUSG00000026062
ENSMUSG00000026072
ENSMUSG00000026073
ENSMUSG00000026077
ENSMUSG00000026080
ENSMUSG00000026083
ENSMUSG00000026085
ENSMUSG00000026110
ENSMUSG00000026111
ENSMUSG00000026114
ENSMUSG00000026116
ENSMUSG00000026126
ENSMUSG00000026142
ENSMUSG00000026154
ENSMUSG00000026162
ENSMUSG00000026166
ENSMUSG00000026173
ENSMUSG00000026189
ENSMUSG00000026200
ENSMUSG00000026209
ENSMUSG00000026213
ENSMUSG00000026223
ENSMUSG00000026226
ENSMUSG00000026228
ENSMUSG00000026235
ENSMUSG00000026237
ENSMUSG00000026245
ENSMUSG00000026249
ENSMUSG00000026258
ENSMUSG00000026277
ENSMUSG00000026295
ENSMUSG00000026301
ENSMUSG00000026303
ENSMUSG00000026305
ENSMUSG00000026309
ENSMUSG00000026311
ENSMUSG00000026315
ENSMUSG00000026319
ENSMUSG00000026354
ENSMUSG00000026377
ENSMUSG00000026383
ENSMUSG00000026384
ENSMUSG00000026390
ENSMUSG00000026395
ENSMUSG00000026413
ENSMUSG00000026414
ENSMUSG00000026415
ENSMUSG00000026421
ENSMUSG00000026426
ENSMUSG00000026427
ENSMUSG00000026430
ENSMUSG00000026434
ENSMUSG00000026463
ENSMUSG00000026469
ENSMUSG00000026478
ENSMUSG00000026480
ENSMUSG00000026482
ENSMUSG00000026483
ENSMUSG00000026490
ENSMUSG00000026496
ENSMUSG00000026500
ENSMUSG00000026514
ENSMUSG00000026523
ENSMUSG00000026544
ENSMUSG00000026548
ENSMUSG00000026554
ENSMUSG00000026558
ENSMUSG00000026563
ENSMUSG00000026565
ENSMUSG00000026580
ENSMUSG00000026581
ENSMUSG00000026592
ENSMUSG00000026594
ENSMUSG00000026600
ENSMUSG00000026601
ENSMUSG00000026605
ENSMUSG00000026615
ENSMUSG00000026618
ENSMUSG00000026621
ENSMUSG00000026630
ENSMUSG00000026659
ENSMUSG00000026663
ENSMUSG00000026678
ENSMUSG00000026683
ENSMUSG00000026696
ENSMUSG00000026700
ENSMUSG00000026701
ENSMUSG00000026705
ENSMUSG00000026715
ENSMUSG00000026748
ENSMUSG00000026753
ENSMUSG00000026805
ENSMUSG00000026824
ENSMUSG00000026827
ENSMUSG00000026840
ENSMUSG00000026866
ENSMUSG00000026867
ENSMUSG00000026888
ENSMUSG00000026960
ENSMUSG00000026970
ENSMUSG00000026987
ENSMUSG00000026988
ENSMUSG00000027022
ENSMUSG00000027082
ENSMUSG00000027099
ENSMUSG00000027166
ENSMUSG00000027173
ENSMUSG00000027200
ENSMUSG00000027204
ENSMUSG00000027215
ENSMUSG00000027221
ENSMUSG00000027282
ENSMUSG00000027285
ENSMUSG00000027309
ENSMUSG00000027327
ENSMUSG00000027364
ENSMUSG00000027365
ENSMUSG00000027366
ENSMUSG00000027377
ENSMUSG00000027378
ENSMUSG00000027380
ENSMUSG00000027381
ENSMUSG00000027384
ENSMUSG00000027394
ENSMUSG00000027397
ENSMUSG00000027398
ENSMUSG00000027400
ENSMUSG00000027403
ENSMUSG00000027404
ENSMUSG00000027405
ENSMUSG00000027419
ENSMUSG00000027422
ENSMUSG00000027425
ENSMUSG00000027468
ENSMUSG00000027475
ENSMUSG00000027478
ENSMUSG00000027480
ENSMUSG00000027505
ENSMUSG00000027536
ENSMUSG00000027540
ENSMUSG00000027550
ENSMUSG00000027577
ENSMUSG00000027593
ENSMUSG00000027602
ENSMUSG00000027606
ENSMUSG00000027624
ENSMUSG00000027634
ENSMUSG00000027635
ENSMUSG00000027639
ENSMUSG00000027642
ENSMUSG00000027651
ENSMUSG00000027654
ENSMUSG00000027656
ENSMUSG00000027660
ENSMUSG00000027661
ENSMUSG00000027663
ENSMUSG00000027665
ENSMUSG00000027668
ENSMUSG00000027669
ENSMUSG00000027670
ENSMUSG00000027680
ENSMUSG00000027690
ENSMUSG00000027695
ENSMUSG00000027709
ENSMUSG00000027714
ENSMUSG00000027718
ENSMUSG00000027744
ENSMUSG00000027775
ENSMUSG00000027776
ENSMUSG00000027794
ENSMUSG00000027811
ENSMUSG00000027831
ENSMUSG00000027834
ENSMUSG00000027848
ENSMUSG00000027859
ENSMUSG00000027861
ENSMUSG00000027864
ENSMUSG00000027869
ENSMUSG00000027882
ENSMUSG00000027883
ENSMUSG00000027887
ENSMUSG00000027893
ENSMUSG00000027901
ENSMUSG00000027905
ENSMUSG00000027907
ENSMUSG00000027927
ENSMUSG00000027947
ENSMUSG00000027950
ENSMUSG00000027951
ENSMUSG00000027956
ENSMUSG00000027957
ENSMUSG00000027963
ENSMUSG00000027967
ENSMUSG00000027973
ENSMUSG00000027981
ENSMUSG00000027995
ENSMUSG00000028013
ENSMUSG00000028015
ENSMUSG00000028020
ENSMUSG00000028030
ENSMUSG00000028032
ENSMUSG00000028037
ENSMUSG00000028039
ENSMUSG00000028041
ENSMUSG00000028048
ENSMUSG00000028057
ENSMUSG00000028059
ENSMUSG00000028060
ENSMUSG00000028063
ENSMUSG00000028076
ENSMUSG00000028078
ENSMUSG00000028089
ENSMUSG00000028093
ENSMUSG00000028098
ENSMUSG00000028109
ENSMUSG00000028111
ENSMUSG00000028114
ENSMUSG00000028121
ENSMUSG00000028125
ENSMUSG00000028126
ENSMUSG00000028136
ENSMUSG00000028139
ENSMUSG00000028152
ENSMUSG00000028158
ENSMUSG00000028164
ENSMUSG00000028238
ENSMUSG00000028249
ENSMUSG00000028271
ENSMUSG00000028282
ENSMUSG00000028298
ENSMUSG00000028314
ENSMUSG00000028318
ENSMUSG00000028327
ENSMUSG00000028331
ENSMUSG00000028333
ENSMUSG00000028344
ENSMUSG00000028354
ENSMUSG00000028358
ENSMUSG00000028369
ENSMUSG00000028383
ENSMUSG00000028392
ENSMUSG00000028399
ENSMUSG00000028414
ENSMUSG00000028430
ENSMUSG00000028431
ENSMUSG00000028434
ENSMUSG00000028435
ENSMUSG00000028439
ENSMUSG00000028444
ENSMUSG00000028445
ENSMUSG00000028452
ENSMUSG00000028454
ENSMUSG00000028456
ENSMUSG00000028458
ENSMUSG00000028480
ENSMUSG00000028496
ENSMUSG00000028517
ENSMUSG00000028525
ENSMUSG00000028546
ENSMUSG00000028560
ENSMUSG00000028565
ENSMUSG00000028610
ENSMUSG00000028630
ENSMUSG00000028634
ENSMUSG00000028635
ENSMUSG00000028637
ENSMUSG00000028640
ENSMUSG00000028677
ENSMUSG00000028698
ENSMUSG00000028780
ENSMUSG00000028788
ENSMUSG00000028868
ENSMUSG00000028909
ENSMUSG00000028945
ENSMUSG00000028970
ENSMUSG00000028995
ENSMUSG00000029094
ENSMUSG00000029101
ENSMUSG00000029103
ENSMUSG00000029119
ENSMUSG00000029123
ENSMUSG00000029125
ENSMUSG00000029155
ENSMUSG00000029168
ENSMUSG00000029178
ENSMUSG00000029179
ENSMUSG00000029206
ENSMUSG00000029209
ENSMUSG00000029211
ENSMUSG00000029231
ENSMUSG00000029238
ENSMUSG00000029253
ENSMUSG00000029254
ENSMUSG00000029260
ENSMUSG00000029267
ENSMUSG00000029281
ENSMUSG00000029287
ENSMUSG00000029288
ENSMUSG00000029290
ENSMUSG00000029298
ENSMUSG00000029312
ENSMUSG00000029319
ENSMUSG00000029321
ENSMUSG00000029334
ENSMUSG00000029337
ENSMUSG00000029359
ENSMUSG00000029361
ENSMUSG00000029371
ENSMUSG00000029380
ENSMUSG00000029385
ENSMUSG00000029394
ENSMUSG00000029408
ENSMUSG00000029414
ENSMUSG00000029439
ENSMUSG00000029455
ENSMUSG00000029465
ENSMUSG00000029466
ENSMUSG00000029469
ENSMUSG00000029478
ENSMUSG00000029491
ENSMUSG00000029500
ENSMUSG00000029501
ENSMUSG00000029503
ENSMUSG00000029505
ENSMUSG00000029546
ENSMUSG00000029551
ENSMUSG00000029560
ENSMUSG00000029578
ENSMUSG00000029587
ENSMUSG00000029594
ENSMUSG00000029595
ENSMUSG00000029596
ENSMUSG00000029601
ENSMUSG00000029621
ENSMUSG00000029623
ENSMUSG00000029638
ENSMUSG00000029650
ENSMUSG00000029658
ENSMUSG00000029670
ENSMUSG00000029674
ENSMUSG00000029679
ENSMUSG00000029681
ENSMUSG00000029683
ENSMUSG00000029711
ENSMUSG00000029715
ENSMUSG00000029762
ENSMUSG00000029771
ENSMUSG00000029777
ENSMUSG00000029784
ENSMUSG00000029788
ENSMUSG00000029790
ENSMUSG00000029822
ENSMUSG00000029831
ENSMUSG00000029832
ENSMUSG00000029861
ENSMUSG00000029865
ENSMUSG00000029909
ENSMUSG00000029915
ENSMUSG00000029919
ENSMUSG00000029925
ENSMUSG00000029992
ENSMUSG00000030022
ENSMUSG00000030029
ENSMUSG00000030037
ENSMUSG00000030055
ENSMUSG00000030079
ENSMUSG00000030088
ENSMUSG00000030091
ENSMUSG00000030093
ENSMUSG00000030095
ENSMUSG00000030108
ENSMUSG00000030110
ENSMUSG00000030116
ENSMUSG00000030134
ENSMUSG00000030188
ENSMUSG00000030201
ENSMUSG00000030206
ENSMUSG00000030213
ENSMUSG00000030226
ENSMUSG00000030228
ENSMUSG00000030232
ENSMUSG00000030237
ENSMUSG00000030257
ENSMUSG00000030259
ENSMUSG00000030272
ENSMUSG00000030276
ENSMUSG00000030283
ENSMUSG00000030303
ENSMUSG00000030304
ENSMUSG00000030307
ENSMUSG00000030309
ENSMUSG00000030310
ENSMUSG00000030316
ENSMUSG00000030317
ENSMUSG00000030325
ENSMUSG00000030339
ENSMUSG00000030344
ENSMUSG00000030345
ENSMUSG00000030350
ENSMUSG00000030373
ENSMUSG00000030374
ENSMUSG00000030450
ENSMUSG00000030472
ENSMUSG00000030498
ENSMUSG00000030516
ENSMUSG00000030525
ENSMUSG00000030551
ENSMUSG00000030559
ENSMUSG00000030583
ENSMUSG00000030614
ENSMUSG00000030641
ENSMUSG00000030643
ENSMUSG00000030650
ENSMUSG00000030652
ENSMUSG00000030657
ENSMUSG00000030659
ENSMUSG00000030753
ENSMUSG00000030761
ENSMUSG00000030788
ENSMUSG00000030844
ENSMUSG00000030862
ENSMUSG00000030905
ENSMUSG00000030956
ENSMUSG00000030967
ENSMUSG00000030976
ENSMUSG00000030986
ENSMUSG00000031004
ENSMUSG00000031078
ENSMUSG00000031089
ENSMUSG00000031101
ENSMUSG00000031107
ENSMUSG00000031111
ENSMUSG00000031119
ENSMUSG00000031131
ENSMUSG00000031139
ENSMUSG00000031150
ENSMUSG00000031158
ENSMUSG00000031173
ENSMUSG00000031174
ENSMUSG00000031347
ENSMUSG00000031355
ENSMUSG00000031443
ENSMUSG00000031445
ENSMUSG00000031467
ENSMUSG00000031481
ENSMUSG00000031487
ENSMUSG00000031489
ENSMUSG00000031492
ENSMUSG00000031495
ENSMUSG00000031516
ENSMUSG00000031518
ENSMUSG00000031533
ENSMUSG00000031549
ENSMUSG00000031553
ENSMUSG00000031563
ENSMUSG00000031584
ENSMUSG00000031595
ENSMUSG00000031604
ENSMUSG00000031609
ENSMUSG00000031628
ENSMUSG00000031631
ENSMUSG00000031633
ENSMUSG00000031636
ENSMUSG00000031639
ENSMUSG00000031659
ENSMUSG00000031668
ENSMUSG00000031669
ENSMUSG00000031700
ENSMUSG00000031714
ENSMUSG00000031727
ENSMUSG00000031728
ENSMUSG00000031729
ENSMUSG00000031731
ENSMUSG00000031748
ENSMUSG00000031750
ENSMUSG00000031751
ENSMUSG00000031755
ENSMUSG00000031760
ENSMUSG00000031779
ENSMUSG00000031782
ENSMUSG00000031789
ENSMUSG00000031790
ENSMUSG00000031799
ENSMUSG00000031809
ENSMUSG00000031818
ENSMUSG00000031821
ENSMUSG00000031825
ENSMUSG00000031844
ENSMUSG00000031849
ENSMUSG00000031851
ENSMUSG00000031853
ENSMUSG00000031870
ENSMUSG00000031879
ENSMUSG00000031883
ENSMUSG00000031885
ENSMUSG00000031886
ENSMUSG00000031891
ENSMUSG00000031896
ENSMUSG00000031898
ENSMUSG00000031906
ENSMUSG00000031907
ENSMUSG00000031913
ENSMUSG00000031936
ENSMUSG00000031937
ENSMUSG00000031955
ENSMUSG00000031957
ENSMUSG00000031965
ENSMUSG00000031969
ENSMUSG00000031979
ENSMUSG00000031983
ENSMUSG00000031987
ENSMUSG00000031991
ENSMUSG00000031993
ENSMUSG00000032000
ENSMUSG00000032002
ENSMUSG00000032006
ENSMUSG00000032013
ENSMUSG00000032028
ENSMUSG00000032058
ENSMUSG00000032118
ENSMUSG00000032135
ENSMUSG00000032187
ENSMUSG00000032207
ENSMUSG00000032238
ENSMUSG00000032249
ENSMUSG00000032259
ENSMUSG00000032265
ENSMUSG00000032271
ENSMUSG00000032290
ENSMUSG00000032322
ENSMUSG00000032324
ENSMUSG00000032343
ENSMUSG00000032357
ENSMUSG00000032377
ENSMUSG00000032383
ENSMUSG00000032401
ENSMUSG00000032402
ENSMUSG00000032407
ENSMUSG00000032415
ENSMUSG00000032419
ENSMUSG00000032451
ENSMUSG00000032452
ENSMUSG00000032473
ENSMUSG00000032549
ENSMUSG00000032553
ENSMUSG00000032563
ENSMUSG00000032564
ENSMUSG00000032583
ENSMUSG00000032623
ENSMUSG00000032649
ENSMUSG00000032679
ENSMUSG00000032758
ENSMUSG00000032763
ENSMUSG00000032796
ENSMUSG00000032818
ENSMUSG00000032826
ENSMUSG00000032840
ENSMUSG00000032849
ENSMUSG00000032852
ENSMUSG00000032855
ENSMUSG00000032915
ENSMUSG00000032939
ENSMUSG00000032959
ENSMUSG00000032966
ENSMUSG00000032987
ENSMUSG00000033016
ENSMUSG00000033080
ENSMUSG00000033096
ENSMUSG00000033147
ENSMUSG00000033157
ENSMUSG00000033174
ENSMUSG00000033207
ENSMUSG00000033237
ENSMUSG00000033257
ENSMUSG00000033350
ENSMUSG00000033416
ENSMUSG00000033430
ENSMUSG00000033450
ENSMUSG00000033453
ENSMUSG00000033467
ENSMUSG00000033470
ENSMUSG00000033478
ENSMUSG00000033508
ENSMUSG00000033545
ENSMUSG00000033554
ENSMUSG00000033557
ENSMUSG00000033565
ENSMUSG00000033579
ENSMUSG00000033581
ENSMUSG00000033615
ENSMUSG00000033624
ENSMUSG00000033628
ENSMUSG00000033720
ENSMUSG00000033752
ENSMUSG00000033857
ENSMUSG00000033898
ENSMUSG00000033900
ENSMUSG00000033909
ENSMUSG00000033948
ENSMUSG00000033953
ENSMUSG00000033960
ENSMUSG00000033966
ENSMUSG00000034028
ENSMUSG00000034037
ENSMUSG00000034063
ENSMUSG00000034107
ENSMUSG00000034117
ENSMUSG00000034118
ENSMUSG00000034127
ENSMUSG00000034192
ENSMUSG00000034194
ENSMUSG00000034220
ENSMUSG00000034224
ENSMUSG00000034227
ENSMUSG00000034239
ENSMUSG00000034247
ENSMUSG00000034263
ENSMUSG00000034275
ENSMUSG00000034282
ENSMUSG00000034297
ENSMUSG00000034308
ENSMUSG00000034317
ENSMUSG00000034327
ENSMUSG00000034330
ENSMUSG00000034353
ENSMUSG00000034377
ENSMUSG00000034390
ENSMUSG00000034401
ENSMUSG00000034413
ENSMUSG00000034422
ENSMUSG00000034430
ENSMUSG00000034432
ENSMUSG00000034445
ENSMUSG00000034463
ENSMUSG00000034484
ENSMUSG00000034488
ENSMUSG00000034501
ENSMUSG00000034522
ENSMUSG00000034528
ENSMUSG00000034544
ENSMUSG00000034574
ENSMUSG00000034575
ENSMUSG00000034584
ENSMUSG00000034586
ENSMUSG00000034623
ENSMUSG00000034709
ENSMUSG00000034799
ENSMUSG00000034807
ENSMUSG00000034813
ENSMUSG00000034832
ENSMUSG00000034833
ENSMUSG00000034839
ENSMUSG00000034845
ENSMUSG00000034892
ENSMUSG00000034893
ENSMUSG00000034898
ENSMUSG00000034912
ENSMUSG00000034918
ENSMUSG00000035042
ENSMUSG00000035067
ENSMUSG00000035078
ENSMUSG00000035105
ENSMUSG00000035139
ENSMUSG00000035161
ENSMUSG00000035171
ENSMUSG00000035184
ENSMUSG00000035187
ENSMUSG00000035189
ENSMUSG00000035245
ENSMUSG00000035266
ENSMUSG00000035268
ENSMUSG00000035293
ENSMUSG00000035296
ENSMUSG00000035325
ENSMUSG00000035329
ENSMUSG00000035376
ENSMUSG00000035378
ENSMUSG00000035392
ENSMUSG00000035403
ENSMUSG00000035439
ENSMUSG00000035451
ENSMUSG00000035469
ENSMUSG00000035491
ENSMUSG00000035505
ENSMUSG00000035530
ENSMUSG00000035539
ENSMUSG00000035560
ENSMUSG00000035561
ENSMUSG00000035566
ENSMUSG00000035575
ENSMUSG00000035576
ENSMUSG00000035578
ENSMUSG00000035580
ENSMUSG00000035597
ENSMUSG00000035615
ENSMUSG00000035626
ENSMUSG00000035681
ENSMUSG00000035696
ENSMUSG00000035735
ENSMUSG00000035762
ENSMUSG00000035770
ENSMUSG00000035790
ENSMUSG00000035799
ENSMUSG00000035818
ENSMUSG00000035860
ENSMUSG00000035919
ENSMUSG00000035923
ENSMUSG00000035992
ENSMUSG00000036009
ENSMUSG00000036019
ENSMUSG00000036027
ENSMUSG00000036052
ENSMUSG00000036062
ENSMUSG00000036095
ENSMUSG00000036097
ENSMUSG00000036098
ENSMUSG00000036131
ENSMUSG00000036155
ENSMUSG00000036167
ENSMUSG00000036169
ENSMUSG00000036196
ENSMUSG00000036197
ENSMUSG00000036241
ENSMUSG00000036242
ENSMUSG00000036251
ENSMUSG00000036275
ENSMUSG00000036282
ENSMUSG00000036298
ENSMUSG00000036306
ENSMUSG00000036334
ENSMUSG00000036339
ENSMUSG00000036368
ENSMUSG00000036371
ENSMUSG00000036372
ENSMUSG00000036461
ENSMUSG00000036466
ENSMUSG00000036502
ENSMUSG00000036551
ENSMUSG00000036552
ENSMUSG00000036564
ENSMUSG00000036565
ENSMUSG00000036585
ENSMUSG00000036598
ENSMUSG00000036613
ENSMUSG00000036639
ENSMUSG00000036646
ENSMUSG00000036698
ENSMUSG00000036718
ENSMUSG00000036760
ENSMUSG00000036817
ENSMUSG00000036855
ENSMUSG00000036904
ENSMUSG00000036913
ENSMUSG00000036918
ENSMUSG00000036940
ENSMUSG00000036959
ENSMUSG00000036961
ENSMUSG00000036962
ENSMUSG00000036972
ENSMUSG00000036975
ENSMUSG00000036980
ENSMUSG00000036995
ENSMUSG00000037003
ENSMUSG00000037005
ENSMUSG00000037010
ENSMUSG00000037012
ENSMUSG00000037013
ENSMUSG00000037016
ENSMUSG00000037017
ENSMUSG00000037034
ENSMUSG00000037049
ENSMUSG00000037148
ENSMUSG00000037159
ENSMUSG00000037224
ENSMUSG00000037246
ENSMUSG00000037260
ENSMUSG00000037270
ENSMUSG00000037287
ENSMUSG00000037307
ENSMUSG00000037318
ENSMUSG00000037334
ENSMUSG00000037336
ENSMUSG00000037339
ENSMUSG00000037346
ENSMUSG00000037353
ENSMUSG00000037358
ENSMUSG00000037369
ENSMUSG00000037375
ENSMUSG00000037379
ENSMUSG00000037411
ENSMUSG00000037415
ENSMUSG00000037432
ENSMUSG00000037447
ENSMUSG00000037461
ENSMUSG00000037465
ENSMUSG00000037474
ENSMUSG00000037490
ENSMUSG00000037499
ENSMUSG00000037503
ENSMUSG00000037509
ENSMUSG00000037536
ENSMUSG00000037580
ENSMUSG00000037661
ENSMUSG00000037686
ENSMUSG00000037689
ENSMUSG00000037705
ENSMUSG00000037738
ENSMUSG00000037747
ENSMUSG00000037824
ENSMUSG00000037843
ENSMUSG00000037860
ENSMUSG00000037872
ENSMUSG00000037890
ENSMUSG00000037902
ENSMUSG00000037935
ENSMUSG00000037942
ENSMUSG00000037977
ENSMUSG00000037979
ENSMUSG00000037993
ENSMUSG00000037996
ENSMUSG00000037997
ENSMUSG00000038002
ENSMUSG00000038042
ENSMUSG00000038058
ENSMUSG00000038064
ENSMUSG00000038067
ENSMUSG00000038070
ENSMUSG00000038071
ENSMUSG00000038084
ENSMUSG00000038116
ENSMUSG00000038141
ENSMUSG00000038167
ENSMUSG00000038173
ENSMUSG00000038175
ENSMUSG00000038241
ENSMUSG00000038255
ENSMUSG00000038280
ENSMUSG00000038319
ENSMUSG00000038416
ENSMUSG00000038459
ENSMUSG00000038467
ENSMUSG00000038495
ENSMUSG00000038496
ENSMUSG00000038497
ENSMUSG00000038498
ENSMUSG00000038540
ENSMUSG00000038542
ENSMUSG00000038608
ENSMUSG00000038648
ENSMUSG00000038658
ENSMUSG00000038663
ENSMUSG00000038685
ENSMUSG00000038729
ENSMUSG00000038732
ENSMUSG00000038764
ENSMUSG00000038770
ENSMUSG00000038774
ENSMUSG00000038797
ENSMUSG00000038806
ENSMUSG00000038807
ENSMUSG00000038816
ENSMUSG00000038822
ENSMUSG00000038843
ENSMUSG00000038866
ENSMUSG00000038876
ENSMUSG00000038891
ENSMUSG00000038910
ENSMUSG00000038914
ENSMUSG00000038916
ENSMUSG00000038932
ENSMUSG00000038991
ENSMUSG00000038997
ENSMUSG00000039033
ENSMUSG00000039047
ENSMUSG00000039062
ENSMUSG00000039069
ENSMUSG00000039070
ENSMUSG00000039081
ENSMUSG00000039086
ENSMUSG00000039092
ENSMUSG00000039095
ENSMUSG00000039096
ENSMUSG00000039105
ENSMUSG00000039109
ENSMUSG00000039114
ENSMUSG00000039115
ENSMUSG00000039146
ENSMUSG00000039154
ENSMUSG00000039158
ENSMUSG00000039159
ENSMUSG00000039163
ENSMUSG00000039168
ENSMUSG00000039179
ENSMUSG00000039191
ENSMUSG00000039196
ENSMUSG00000039209
ENSMUSG00000039215
ENSMUSG00000039220
ENSMUSG00000039234
ENSMUSG00000039238
ENSMUSG00000039252
ENSMUSG00000039253
ENSMUSG00000039264
ENSMUSG00000039286
ENSMUSG00000039304
ENSMUSG00000039307
ENSMUSG00000039313
ENSMUSG00000039318
ENSMUSG00000039321
ENSMUSG00000039345
ENSMUSG00000039356
ENSMUSG00000039364
ENSMUSG00000039372
ENSMUSG00000039375
ENSMUSG00000039428
ENSMUSG00000039452
ENSMUSG00000039458
ENSMUSG00000039474
ENSMUSG00000039477
ENSMUSG00000039488
ENSMUSG00000039497
ENSMUSG00000039519
ENSMUSG00000039533
ENSMUSG00000039536
ENSMUSG00000039546
ENSMUSG00000039611
ENSMUSG00000039616
ENSMUSG00000039621
ENSMUSG00000039623
ENSMUSG00000039639
ENSMUSG00000039691
ENSMUSG00000039703
ENSMUSG00000039710
ENSMUSG00000039720
ENSMUSG00000039737
ENSMUSG00000039742
ENSMUSG00000039775
ENSMUSG00000039813
ENSMUSG00000039830
ENSMUSG00000039851
ENSMUSG00000039860
ENSMUSG00000039887
ENSMUSG00000039913
ENSMUSG00000039958
ENSMUSG00000039967
ENSMUSG00000039985
ENSMUSG00000039988
ENSMUSG00000040009
ENSMUSG00000040028
ENSMUSG00000040065
ENSMUSG00000040086
ENSMUSG00000040097
ENSMUSG00000040113
ENSMUSG00000040118
ENSMUSG00000040128
ENSMUSG00000040140
ENSMUSG00000040151
ENSMUSG00000040174
ENSMUSG00000040181
ENSMUSG00000040197
ENSMUSG00000040242
ENSMUSG00000040263
ENSMUSG00000040269
ENSMUSG00000040270
ENSMUSG00000040276
ENSMUSG00000040289
ENSMUSG00000040296
ENSMUSG00000040373
ENSMUSG00000040389
ENSMUSG00000040423
ENSMUSG00000040430
ENSMUSG00000040473
ENSMUSG00000040485
ENSMUSG00000040495
ENSMUSG00000040536
ENSMUSG00000040548
ENSMUSG00000040569
ENSMUSG00000040591
ENSMUSG00000040592
ENSMUSG00000040594
ENSMUSG00000040605
ENSMUSG00000040620
ENSMUSG00000040621
ENSMUSG00000040627
ENSMUSG00000040648
ENSMUSG00000040653
ENSMUSG00000040661
ENSMUSG00000040675
ENSMUSG00000040693
ENSMUSG00000040699
ENSMUSG00000040710
ENSMUSG00000040722
ENSMUSG00000040728
ENSMUSG00000040731
ENSMUSG00000040732
ENSMUSG00000040774
ENSMUSG00000040782
ENSMUSG00000040856
ENSMUSG00000040865
ENSMUSG00000040918
ENSMUSG00000040919
ENSMUSG00000041057
ENSMUSG00000041075
ENSMUSG00000041112
ENSMUSG00000041119
ENSMUSG00000041132
ENSMUSG00000041134
ENSMUSG00000041164
ENSMUSG00000041180
ENSMUSG00000041215
ENSMUSG00000041238
ENSMUSG00000041247
ENSMUSG00000041255
ENSMUSG00000041293
ENSMUSG00000041298
ENSMUSG00000041313
ENSMUSG00000041362
ENSMUSG00000041377
ENSMUSG00000041426
ENSMUSG00000041444
ENSMUSG00000041445
ENSMUSG00000041460
ENSMUSG00000041468
ENSMUSG00000041477
ENSMUSG00000041491
ENSMUSG00000041540
ENSMUSG00000041544
ENSMUSG00000041570
ENSMUSG00000041578
ENSMUSG00000041598
ENSMUSG00000041605
ENSMUSG00000041607
ENSMUSG00000041617
ENSMUSG00000041650
ENSMUSG00000041654
ENSMUSG00000041685
ENSMUSG00000041688
ENSMUSG00000041697
ENSMUSG00000041698
ENSMUSG00000041731
ENSMUSG00000041737
ENSMUSG00000041750
ENSMUSG00000041771
ENSMUSG00000041779
ENSMUSG00000041791
ENSMUSG00000041798
ENSMUSG00000041831
ENSMUSG00000041836
ENSMUSG00000041849
ENSMUSG00000041886
ENSMUSG00000041889
ENSMUSG00000041895
ENSMUSG00000041923
ENSMUSG00000041926
ENSMUSG00000041975
ENSMUSG00000041991
ENSMUSG00000041992
ENSMUSG00000042035
ENSMUSG00000042041
ENSMUSG00000042042
ENSMUSG00000042043
ENSMUSG00000042064
ENSMUSG00000042079
ENSMUSG00000042155
ENSMUSG00000042198
ENSMUSG00000042203
ENSMUSG00000042207
ENSMUSG00000042208
ENSMUSG00000042213
ENSMUSG00000042229
ENSMUSG00000042244
ENSMUSG00000042258
ENSMUSG00000042262
ENSMUSG00000042268
ENSMUSG00000042302
ENSMUSG00000042303
ENSMUSG00000042331
ENSMUSG00000042353
ENSMUSG00000042372
ENSMUSG00000042379
ENSMUSG00000042476
ENSMUSG00000042506
ENSMUSG00000042507
ENSMUSG00000042508
ENSMUSG00000042514
ENSMUSG00000042529
ENSMUSG00000042589
ENSMUSG00000042638
ENSMUSG00000042641
ENSMUSG00000042644
ENSMUSG00000042662
ENSMUSG00000042672
ENSMUSG00000042684
ENSMUSG00000042726
ENSMUSG00000042734
ENSMUSG00000042742
ENSMUSG00000042744
ENSMUSG00000042787
ENSMUSG00000042816
ENSMUSG00000042846
ENSMUSG00000042851
ENSMUSG00000042869
ENSMUSG00000042870
ENSMUSG00000043004
ENSMUSG00000043008
ENSMUSG00000043019
ENSMUSG00000043051
ENSMUSG00000043067
ENSMUSG00000043088
ENSMUSG00000043110
ENSMUSG00000043119
ENSMUSG00000043289
ENSMUSG00000043388
ENSMUSG00000043391
ENSMUSG00000043398
ENSMUSG00000043410
ENSMUSG00000043415
ENSMUSG00000043421
ENSMUSG00000043453
ENSMUSG00000043456
ENSMUSG00000043468
ENSMUSG00000043487
ENSMUSG00000043541
ENSMUSG00000043592
ENSMUSG00000043614
ENSMUSG00000043716
ENSMUSG00000043740
ENSMUSG00000043787
ENSMUSG00000043811
ENSMUSG00000043850
ENSMUSG00000043857
ENSMUSG00000043873
ENSMUSG00000043885
ENSMUSG00000043987
ENSMUSG00000043991
ENSMUSG00000043999
ENSMUSG00000044006
ENSMUSG00000044017
ENSMUSG00000044055
ENSMUSG00000044071
ENSMUSG00000044072
ENSMUSG00000044086
ENSMUSG00000044165
ENSMUSG00000044250
ENSMUSG00000044322
ENSMUSG00000044337
ENSMUSG00000044340
ENSMUSG00000044350
ENSMUSG00000044365
ENSMUSG00000044393
ENSMUSG00000044447
ENSMUSG00000044499
ENSMUSG00000044502
ENSMUSG00000044626
ENSMUSG00000044641
ENSMUSG00000044676
ENSMUSG00000044678
ENSMUSG00000044712
ENSMUSG00000044768
ENSMUSG00000044807
ENSMUSG00000044813
ENSMUSG00000044854
ENSMUSG00000044860
ENSMUSG00000044912
ENSMUSG00000044921
ENSMUSG00000044968
ENSMUSG00000044988
ENSMUSG00000045038
ENSMUSG00000045053
ENSMUSG00000045091
ENSMUSG00000045107
ENSMUSG00000045179
ENSMUSG00000045205
ENSMUSG00000045215
ENSMUSG00000045248
ENSMUSG00000045257
ENSMUSG00000045281
ENSMUSG00000045291
ENSMUSG00000045314
ENSMUSG00000045318
ENSMUSG00000045319
ENSMUSG00000045328
ENSMUSG00000045337
ENSMUSG00000045350
ENSMUSG00000045417
ENSMUSG00000045482
ENSMUSG00000045493
ENSMUSG00000045555
ENSMUSG00000045566
ENSMUSG00000045575
ENSMUSG00000045636
ENSMUSG00000045662
ENSMUSG00000045680
ENSMUSG00000045690
ENSMUSG00000045752
ENSMUSG00000045797
ENSMUSG00000045876
ENSMUSG00000045896
ENSMUSG00000045934
ENSMUSG00000045969
ENSMUSG00000045994
ENSMUSG00000046020
ENSMUSG00000046027
ENSMUSG00000046049
ENSMUSG00000046079
ENSMUSG00000046095
ENSMUSG00000046101
ENSMUSG00000046108
ENSMUSG00000046150
ENSMUSG00000046173
ENSMUSG00000046201
ENSMUSG00000046230
ENSMUSG00000046245
ENSMUSG00000046272
ENSMUSG00000046282
ENSMUSG00000046314
ENSMUSG00000046330
ENSMUSG00000046441
ENSMUSG00000046447
ENSMUSG00000046546
ENSMUSG00000046585
ENSMUSG00000046593
ENSMUSG00000046607
ENSMUSG00000046610
ENSMUSG00000046613
ENSMUSG00000046658
ENSMUSG00000046671
ENSMUSG00000046679
ENSMUSG00000046688
ENSMUSG00000046699
ENSMUSG00000046711
ENSMUSG00000046818
ENSMUSG00000046841
ENSMUSG00000046942
ENSMUSG00000047014
ENSMUSG00000047094
ENSMUSG00000047115
ENSMUSG00000047129
ENSMUSG00000047180
ENSMUSG00000047182
ENSMUSG00000047221
ENSMUSG00000047222
ENSMUSG00000047343
ENSMUSG00000047407
ENSMUSG00000047434
ENSMUSG00000047446
ENSMUSG00000047517
ENSMUSG00000047619
ENSMUSG00000047678
ENSMUSG00000047714
ENSMUSG00000047716
ENSMUSG00000047746
ENSMUSG00000047759
ENSMUSG00000047786
ENSMUSG00000047793
ENSMUSG00000047819
ENSMUSG00000047843
ENSMUSG00000047861
ENSMUSG00000047866
ENSMUSG00000047881
ENSMUSG00000047904
ENSMUSG00000047921
ENSMUSG00000047953
ENSMUSG00000048007
ENSMUSG00000048058
ENSMUSG00000048070
ENSMUSG00000048077
[truncated: 774 more rows]
