# Supplementary material for: Core circadian clock transcription factor BMAL1 regulates mammary epithelial cell growth, differentiation, and milk component synthesis
Source: PLoS One. 2021 Aug 20;16(8):e0248199. doi: 10.1371/journal.pone.0248199 (PMC8378744; doi:10.1371/journal.pone.0248199)
Supplement: S4 Table — (XLSX) [file pone.0248199.s009.xlsx]

## Sheet: Sheet1
Supplemental Table S4. Overlap of peaks between undiff 1 (undiff 6) and undiff 2 (undiff 8)
undiff6 peaks			undiff8 peaks			Overlap in basepair (bp)		undiff6 annotation													undiff8 annotation
Chr	Start	End	Chr	Start	End			Annotation	Detailed Annotation	Distance to TSS	Nearest PromoterID	Entrez ID	Nearest Unigene	Nearest Refseq	Nearest Ensembl	Gene Name	Gene Alias	Gene Description	Gene Type		Annotation	Detailed Annotation	Distance to TSS	Nearest PromoterID	Entrez ID	Nearest Unigene	Nearest Refseq	Nearest Ensembl	Gene Name	Gene Alias	Gene Description	Gene Type
chr1	5140895	5141089	chr1	5141035	5141263	54		intron (NM_133826, intron 11 of 13)	RMER15-int|LTR|ERVL	57906	NM_001310442	108664	Mm.27082	NM_133826	ENSMUSG00000033793	Atp6v1h	0710001F19Rik|AU022349|CGI-11|SFD|SFDalpha|SFDbeta|VMA13	ATPase, H+ transporting, lysosomal V1 subunit H	protein-coding		intron (NM_133826, intron 11 of 13)	intron (NM_133826, intron 11 of 13)	58063	NM_133826	108664	Mm.27082	NM_133826	ENSMUSG00000033793	Atp6v1h	0710001F19Rik|AU022349|CGI-11|SFD|SFDalpha|SFDbeta|VMA13	ATPase, H+ transporting, lysosomal V1 subunit H	protein-coding
chr1	29266271	29266465	chr1	29266073	29266301	30		Intergenic	Intergenic	-155120	NR_105760	102465174		NR_105760	ENSMUSG00000099257	Mir6342	Gm27268|mmu-mir-6342	microRNA 6342	ncRNA		Intergenic	RLTR23|LTR|ERV1	-155301	NR_105760	102465174		NR_105760	ENSMUSG00000099257	Mir6342	Gm27268|mmu-mir-6342	microRNA 6342	ncRNA
chr1	29293783	29293977	chr1	29293763	29293991	194		Intergenic	MTE2a|LTR|ERVL-MaLR	-127608	NR_105760	102465174		NR_105760	ENSMUSG00000099257	Mir6342	Gm27268|mmu-mir-6342	microRNA 6342	ncRNA		Intergenic	MTE2a|LTR|ERVL-MaLR	-127611	NR_105760	102465174		NR_105760	ENSMUSG00000099257	Mir6342	Gm27268|mmu-mir-6342	microRNA 6342	ncRNA
chr1	40411658	40411852	chr1	40411659	40411887	193		Intergenic	Intergenic	-17815	NM_001294171	17082	Mm.289824	NM_010743	ENSMUSG00000026069	Il1rl1	DER4|Fit-1|Ly84|ST2L|St2|St2-rs1|T1|T1/ST2	interleukin 1 receptor-like 1	protein-coding		Intergenic	L1_Mus3|LINE|L1	-17797	NM_001294171	17082	Mm.289824	NM_010743	ENSMUSG00000026069	Il1rl1	DER4|Fit-1|Ly84|ST2L|St2|St2-rs1|T1|T1/ST2	interleukin 1 receptor-like 1	protein-coding
chr1	69914047	69914241	chr1	69914102	69914330	139		intron (NM_029160, intron 10 of 16)	L1Md_F3|LINE|L1	-37471	NM_025728	66722	Mm.440554	NM_025728	ENSMUSG00000053153	Spag16	4921511D23Rik|4930524F24Rik|4930585K05Rik|AV261009|Pf20|Wdr29	sperm associated antigen 16	protein-coding		intron (NM_029160, intron 10 of 16)	L1Md_F3|LINE|L1	-37399	NM_025728	66722	Mm.440554	NM_025728	ENSMUSG00000053153	Spag16	4921511D23Rik|4930524F24Rik|4930585K05Rik|AV261009|Pf20|Wdr29	sperm associated antigen 16	protein-coding
chr1	85263892	85264086	chr1	85263868	85264096	194		intron (NM_175219, intron 1 of 7)	intron (NM_175219, intron 1 of 7)	6577	NM_175219	620078	Mm.386456	NM_175219	ENSMUSG00000052477	C130026I21Rik	4930565N07Rik	RIKEN cDNA C130026I21 gene	protein-coding		intron (NM_175219, intron 1 of 7)	intron (NM_175219, intron 1 of 7)	6584	NM_175219	620078	Mm.386456	NM_175219	ENSMUSG00000052477	C130026I21Rik	4930565N07Rik	RIKEN cDNA C130026I21 gene	protein-coding
chr1	85310995	85311189	chr1	85310991	85311219	194		Intergenic	B3|SINE|B2	-40526	NM_001037909	620078	Mm.386456	NM_175219	ENSMUSG00000052477	C130026I21Rik	4930565N07Rik	RIKEN cDNA C130026I21 gene	protein-coding		Intergenic	B3|SINE|B2	-40539	NM_001037909	620078	Mm.386456	NM_175219	ENSMUSG00000052477	C130026I21Rik	4930565N07Rik	RIKEN cDNA C130026I21 gene	protein-coding
chr1	141383425	141383619	chr1	141383457	141383685	162		Intergenic	Lx3A|LINE|L1	-727120	NR_040604	75910	Mm.483845	NR_040604	ENSMUSG00000102368	4930590L20Rik	-	RIKEN cDNA 4930590L20 gene	ncRNA		Intergenic	Lx3A|LINE|L1	-727169	NR_040604	75910	Mm.483845	NR_040604	ENSMUSG00000102368	4930590L20Rik	-	RIKEN cDNA 4930590L20 gene	ncRNA
chr1	173953393	173953587	chr1	173953358	173953586	193		Intergenic	Intergenic	-10818	NM_001302650	15950	Mm.463437	NM_008328	ENSMUSG00000039997	Ifi203	Ifi203a|Ifi203b|Mndal	interferon activated gene 203	protein-coding		Intergenic	Intergenic	-10800	NM_001302650	15950	Mm.463437	NM_008328	ENSMUSG00000039997	Ifi203	Ifi203a|Ifi203b|Mndal	interferon activated gene 203	protein-coding
chr1	194461130	194461324	chr1	194461151	194461379	173		Intergenic	Intergenic	-158602	NM_008882	18845	Mm.2251	NM_008882	ENSMUSG00000026640	Plxna2	2810428A13Rik|AA589422|AW457381|OCT|PlexA2|Plxn2|mKIAA0463	plexin A2	protein-coding		Intergenic	Intergenic	-158564	NM_008882	18845	Mm.2251	NM_008882	ENSMUSG00000026640	Plxna2	2810428A13Rik|AA589422|AW457381|OCT|PlexA2|Plxn2|mKIAA0463	plexin A2	protein-coding
chr11	111943288	111943482	chr11	111943292	111943520	190		Intergenic	RSINE1|SINE|B4	767971	NR_024085	217294	Mm.297761	NM_146031	ENSMUSG00000041674	BC006965	-	cDNA sequence BC006965	ncRNA		Intergenic	RSINE1|SINE|B4	767950	NR_024085	217294	Mm.297761	NM_146031	ENSMUSG00000041674	BC006965	-	cDNA sequence BC006965	ncRNA
chr11	112010731	112010925	chr11	112010720	112010948	194		Intergenic	B4|SINE|B4	700528	NR_024085	217294	Mm.297761	NM_146031	ENSMUSG00000041674	BC006965	-	cDNA sequence BC006965	ncRNA		Intergenic	B4|SINE|B4	700522	NR_024085	217294	Mm.297761	NM_146031	ENSMUSG00000041674	BC006965	-	cDNA sequence BC006965	ncRNA
chr12	58439592	58439786	chr12	58439478	58439706	114		Intergenic	Intergenic	-170431	NM_025809	66864	Mm.280563	NM_025809	ENSMUSG00000045930	Clec14a	1200003C23Rik|AI642649	C-type lectin domain family 14, member a	protein-coding		Intergenic	Lx2B2|LINE|L1	-170334	NM_025809	66864	Mm.280563	NM_025809	ENSMUSG00000045930	Clec14a	1200003C23Rik|AI642649	C-type lectin domain family 14, member a	protein-coding
chr12	81278705	81278899	chr12	81278693	81278921	194		intron (NM_080440, intron 2 of 7)	B2_Mm1a|SINE|B2	50518	NR_152198	100042143	Mm.149463	NR_152198		Gm3693	-	predicted gene 3693	ncRNA		intron (NM_080440, intron 2 of 7)	B2_Mm1a|SINE|B2	50523	NR_152198	100042143	Mm.149463	NR_152198		Gm3693	-	predicted gene 3693	ncRNA
chr12	115612986	115613180	chr12	115612925	115613153	167		Intergenic	Lx8|LINE|L1	82711	NR_105810	102465205		NR_105810	ENSMUSG00000098336	Mir6388	Gm27925|mmu-mir-6388	microRNA 6388	ncRNA		Intergenic	Lx8|LINE|L1	82755	NR_105810	102465205		NR_105810	ENSMUSG00000098336	Mir6388	Gm27925|mmu-mir-6388	microRNA 6388	ncRNA
chr12	115647117	115647311	chr12	115647140	115647368	171		Intergenic	Intergenic	48580	NR_105810	102465205		NR_105810	ENSMUSG00000098336	Mir6388	Gm27925|mmu-mir-6388	microRNA 6388	ncRNA		Intergenic	Intergenic	48540	NR_105810	102465205		NR_105810	ENSMUSG00000098336	Mir6388	Gm27925|mmu-mir-6388	microRNA 6388	ncRNA
chr12	115672221	115672415	chr12	115672139	115672367	146		Intergenic	Intergenic	23476	NR_105810	102465205		NR_105810	ENSMUSG00000098336	Mir6388	Gm27925|mmu-mir-6388	microRNA 6388	ncRNA		Intergenic	Intergenic	23541	NR_105810	102465205		NR_105810	ENSMUSG00000098336	Mir6388	Gm27925|mmu-mir-6388	microRNA 6388	ncRNA
chr12	115826108	115826302	chr12	115826000	115826228	120		Intergenic	Intergenic	-130411	NR_105810	102465205		NR_105810	ENSMUSG00000098336	Mir6388	Gm27925|mmu-mir-6388	microRNA 6388	ncRNA		Intergenic	Intergenic	-130320	NR_105810	102465205		NR_105810	ENSMUSG00000098336	Mir6388	Gm27925|mmu-mir-6388	microRNA 6388	ncRNA
chr13	62434124	62434318	chr13	62434149	62434377	169		Intergenic	Intergenic	32591	NM_178875	71508	Mm.442497	NM_178875	ENSMUSG00000113450	Zfp935	8430426H19Rik|Es113	zinc finger protein 935	protein-coding		Intergenic	Intergenic	32549	NM_001136496	71508	Mm.442497	NM_178875	ENSMUSG00000113450	Zfp935	8430426H19Rik|Es113	zinc finger protein 935	protein-coding
chr13	66434394	66434588	chr13	66434368	66434596	194		intron (NM_001290196, intron 1 of 3)	B3|SINE|B2	6627	NM_001290196	76803	Mm.183391	NM_183119	ENSMUSG00000074832	2410141K09Rik	4930482J15Rik|Ayu21-35|Gt(pU21)35Imeg	RIKEN cDNA 2410141K09 gene	protein-coding		intron (NM_001290196, intron 1 of 3)	B3|SINE|B2	6636	NM_183119	76803	Mm.183391	NM_183119	ENSMUSG00000074832	2410141K09Rik	4930482J15Rik|Ayu21-35|Gt(pU21)35Imeg	RIKEN cDNA 2410141K09 gene	protein-coding
chr14	29393016	29393210	chr14	29393179	29393407	31		intron (NM_009785, intron 5 of 37)	intron (NM_009785, intron 5 of 37)	328751	NM_009785	12294	Mm.386754	NM_009785	ENSMUSG00000021991	Cacna2d3	Cacnad3|alapha2delta3	calcium channel, voltage-dependent, alpha2/delta subunit 3	protein-coding		intron (NM_009785, intron 5 of 37)	intron (NM_009785, intron 5 of 37)	328571	NM_009785	12294	Mm.386754	NM_009785	ENSMUSG00000021991	Cacna2d3	Cacnad3|alapha2delta3	calcium channel, voltage-dependent, alpha2/delta subunit 3	protein-coding
chr14	43521805	43521999	chr14	43521806	43522034	193		Intergenic	Lx8b|LINE|L1	86111	NM_001098269	100042342	Mm.429750	NM_001098269	ENSMUSG00000095528	Gm10375	-	predicted gene 10375	protein-coding		Intergenic	Lx8b|LINE|L1	86093	NM_001098269	100042342	Mm.429750	NM_001098269	ENSMUSG00000095528	Gm10375	-	predicted gene 10375	protein-coding
chr15	9766430	9766624	chr15	9766470	9766698	154		Intergenic	Intergenic	-17659	NM_177123	320277	Mm.127822	NM_177123	ENSMUSG00000072663	Spef2	C230086A09Rik	sperm flagellar 2	protein-coding		Intergenic	Intergenic	-17716	NM_001305042	320277	Mm.127822	NM_177123	ENSMUSG00000072663	Spef2	C230086A09Rik	sperm flagellar 2	protein-coding
chr15	14228124	14228318	chr15	14228062	14228290	166		Intergenic	Intergenic	-1054546	NM_007666	12563	Mm.57048	NM_007666	ENSMUSG00000039385	Cdh6	cad6	cadherin 6	protein-coding		Intergenic	Intergenic	-1054501	NM_007666	12563	Mm.57048	NM_007666	ENSMUSG00000039385	Cdh6	cad6	cadherin 6	protein-coding
chr15	20580576	20580770	chr15	20580642	20580870	128		Intergenic	Intergenic	86077	NM_022816	64833	Mm.352763	NM_022816	ENSMUSG00000047565	Acot10	Acate3|MT-ACT48|p48	acyl-CoA thioesterase 10	protein-coding		Intergenic	Intergenic	85994	NM_022816	64833	Mm.352763	NM_022816	ENSMUSG00000047565	Acot10	Acate3|MT-ACT48|p48	acyl-CoA thioesterase 10	protein-coding
chr15	22299614	22299808	chr15	22299739	22299967	69		Intergenic	Lx8b|LINE|L1	415273	NM_001165971	545091	Mm.475598	NM_001165971		Hnrnpa1l2-ps2	EG545091|Gm5803	heterogeneous nuclear ribonucleoprotein A1-like 2, pseudogene 2	protein-coding		Intergenic	Lx8b|LINE|L1	415131	NM_001165971	545091	Mm.475598	NM_001165971		Hnrnpa1l2-ps2	EG545091|Gm5803	heterogeneous nuclear ribonucleoprotein A1-like 2, pseudogene 2	protein-coding
chr15	23061486	23061680	chr15	23061426	23061654	168		intron (NM_001081299, intron 1 of 11)	Lx2B2|LINE|L1	25120	NM_001081299	320865	Mm.241965	NM_001081299	ENSMUSG00000040420	Cdh18	B230220E17Rik|Cdh14l|Tg(GFAP-APOE_i4)1Hol	cadherin 18	protein-coding		intron (NM_001081299, intron 1 of 11)	Lx2B2|LINE|L1	25077	NM_001081299	320865	Mm.241965	NM_001081299	ENSMUSG00000040420	Cdh18	B230220E17Rik|Cdh14l|Tg(GFAP-APOE_i4)1Hol	cadherin 18	protein-coding
chr15	40685527	40685721	chr15	40685458	40685686	159		intron (NM_001356998, intron 1 of 6)	ORR1D1|LTR|ERVL-MaLR	30582	NM_011766	22762	Mm.39496	NM_011766	ENSMUSG00000022306	Zfpm2	B330005D23Rik|FOG-2|FOG2	zinc finger protein, multitype 2	protein-coding		intron (NM_001356998, intron 1 of 6)	ORR1D1|LTR|ERVL-MaLR	30530	NM_011766	22762	Mm.39496	NM_011766	ENSMUSG00000022306	Zfpm2	B330005D23Rik|FOG-2|FOG2	zinc finger protein, multitype 2	protein-coding
chr15	44099230	44099424	chr15	44099316	44099544	108		Intergenic	Intergenic	-96808	NM_013696	22045	Mm.309350	NM_013696	ENSMUSG00000038760	Trhr	TRH-R1	thyrotropin releasing hormone receptor	protein-coding		Intergenic	Intergenic	-96705	NM_013696	22045	Mm.309350	NM_013696	ENSMUSG00000038760	Trhr	TRH-R1	thyrotropin releasing hormone receptor	protein-coding
chr15	44530488	44530682	chr15	44530451	44530679	191		intron (NM_138674, intron 38 of 76)	intron (NM_138674, intron 38 of 76)	73032	NM_138674	192190	Mm.211494	NM_138674	ENSMUSG00000038725	Pkhd1l1	AB055648|PKHDL1	polycystic kidney and hepatic disease 1-like 1	protein-coding		intron (NM_138674, intron 38 of 76)	intron (NM_138674, intron 38 of 76)	73012	NM_138674	192190	Mm.211494	NM_138674	ENSMUSG00000038725	Pkhd1l1	AB055648|PKHDL1	polycystic kidney and hepatic disease 1-like 1	protein-coding
chr15	48394159	48394353	chr15	48394006	48394234	75		intron (NM_001081391, intron 5 of 70)	RMER6C|LTR|ERVK	397733	NM_001081391	239420	Mm.309363	NM_001081391	ENSMUSG00000022311	Csmd3	4930500N14Rik|mKIAA1894	CUB and Sushi multiple domains 3	protein-coding		intron (NM_001081391, intron 5 of 70)	Lx6|LINE|L1	397869	NM_001081391	239420	Mm.309363	NM_001081391	ENSMUSG00000022311	Csmd3	4930500N14Rik|mKIAA1894	CUB and Sushi multiple domains 3	protein-coding
chr15	50940286	50940480	chr15	50940320	50940548	160		Intergenic	L2|LINE|L2	-50342	NM_032000	83925	Mm.30466	NM_032000	ENSMUSG00000038679	Trps1	AI115454|AI447310|D15Ertd586e	transcriptional repressor GATA binding 1	protein-coding		Intergenic	L2|LINE|L2	-50393	NM_032000	83925	Mm.30466	NM_032000	ENSMUSG00000038679	Trps1	AI115454|AI447310|D15Ertd586e	transcriptional repressor GATA binding 1	protein-coding
chr15	54729635	54729829	chr15	54729642	54729870	187		Intergenic	Intergenic	-16196	NM_010930	18133	Mm.5167	NM_010930	ENSMUSG00000037362	Nov	C130088N23Rik|CCN3	nephroblastoma overexpressed gene	protein-coding		Intergenic	Intergenic	-16172	NM_010930	18133	Mm.5167	NM_010930	ENSMUSG00000037362	Nov	C130088N23Rik|CCN3	nephroblastoma overexpressed gene	protein-coding
chr15	61665328	61665522	chr15	61665485	61665713	37		Intergenic	L2a|LINE|L2	109026	NR_040350	432956	Mm.404918	NR_040350	ENSMUSG00000116031	D030024E09Rik	-	RIKEN cDNA D030024E09 gene	ncRNA		Intergenic	Intergenic	108852	NR_040350	432956	Mm.404918	NR_040350	ENSMUSG00000116031	D030024E09Rik	-	RIKEN cDNA D030024E09 gene	ncRNA
chr15	65107342	65107536	chr15	65107226	65107454	112		Intergenic	L1M3|LINE|L1	-185143	NM_001331075	11514	Mm.1425	NM_009623	ENSMUSG00000022376	Adcy8	AC8|AW060868	adenylate cyclase 8	protein-coding		Intergenic	Intergenic	-185044	NM_009623	11514	Mm.1425	NM_009623	ENSMUSG00000022376	Adcy8	AC8|AW060868	adenylate cyclase 8	protein-coding
chr16	3116249	3116443	chr16	3116269	3116497	174		Intergenic	B1_Mur3|SINE|Alu	-476052	NM_146860	258859	Mm.377723	NM_146860	ENSMUSG00000051003	Olfr161	MOR131-1|OR912-47M6	olfactory receptor 161	protein-coding		Intergenic	Intergenic	-476015	NM_146860	258859	Mm.377723	NM_146860	ENSMUSG00000051003	Olfr161	MOR131-1|OR912-47M6	olfactory receptor 161	protein-coding
chr16	8177661	8177855	chr16	8177712	8177940	143		Intergenic	ORR1E|LTR|ERVL-MaLR	247378	NM_029070	74720	Mm.159318	NM_029070	ENSMUSG00000022715	Tmem114	4930511J11Rik|Cldn26	transmembrane protein 114	protein-coding		Intergenic	ORR1E|LTR|ERVL-MaLR	247310	NM_029070	74720	Mm.159318	NM_029070	ENSMUSG00000022715	Tmem114	4930511J11Rik|Cldn26	transmembrane protein 114	protein-coding
chr16	59350968	59351162	chr16	59350841	59351069	101		Intergenic	Lx8|LINE|L1	-5366	NM_146991	258993	Mm.377781	NM_146991	ENSMUSG00000066257	Olfr206	MOR182-4	olfactory receptor 206	protein-coding		Intergenic	Lx8|LINE|L1	-5256	NM_146991	258993	Mm.377781	NM_146991	ENSMUSG00000066257	Olfr206	MOR182-4	olfactory receptor 206	protein-coding
chr16	59361710	59361904	chr16	59361646	59361874	164		exon (NM_001011792, exon 1 of 1)	exon (NM_001011792, exon 1 of 1)	409	NM_146384	258382	Mm.377319	NM_146384		Olfr208	MOR182-6	olfactory receptor 208	protein-coding		exon (NM_001011792, exon 1 of 1)	exon (NM_001011792, exon 1 of 1)	456	NM_207551	404311	Mm.377319	NM_207551	ENSMUSG00000095706	Olfr209	MOR182-6	olfactory receptor 209	protein-coding
chr17	37558927	37559121	chr17	37558929	37559157	192		Intergenic	Lx7|LINE|L1	10427	NM_001013575	258096	Mm.159619	NM_001013575	ENSMUSG00000051611	Olfr112	4930580F03Rik|MOR218-4	olfactory receptor 112	protein-coding		Intergenic	Lx7|LINE|L1	10408	NM_001013575	258096	Mm.159619	NM_001013575	ENSMUSG00000051611	Olfr112	4930580F03Rik|MOR218-4	olfactory receptor 112	protein-coding
chr17	38526060	38526254	chr17	38526010	38526238	178		Intergenic	Lx10|LINE|L1	-28035	NM_001177585	100126773	Mm.471587	NM_001177585	ENSMUSG00000092244	Esp34	Gm20410	exocrine gland secreted peptide 34	protein-coding		Intergenic	Lx10|LINE|L1	-28068	NM_001177585	100126773	Mm.471587	NM_001177585	ENSMUSG00000092244	Esp34	Gm20410	exocrine gland secreted peptide 34	protein-coding
chr3	55691971	55692165	chr3	55691797	55692025	54		intron (NM_030595, intron 46 of 57)	intron (NM_030595, intron 46 of 57)	-90442	NM_010750	17116	Mm.440209	NM_010750	ENSMUSG00000056947	Mab21l1	AW047968	mab-21-like 1 (C. elegans)	protein-coding		intron (NM_030595, intron 46 of 57)	intron (NM_030595, intron 46 of 57)	-90599	NM_010750	17116	Mm.440209	NM_010750	ENSMUSG00000056947	Mab21l1	AW047968	mab-21-like 1 (C. elegans)	protein-coding
chr4	3254330	3254524	chr4	3254384	3254612	140		Intergenic	MMERVK10C-int|LTR|ERVK	-69122	NM_001167535	100312471	Mm.377218	NM_001167535	ENSMUSG00000115466	Vmn1r3	Gm11778	vomeronasal 1 receptor 3	protein-coding		Intergenic	MMERVK10C-int|LTR|ERVK	-69193	NM_001167535	100312471	Mm.377218	NM_001167535	ENSMUSG00000115466	Vmn1r3	Gm11778	vomeronasal 1 receptor 3	protein-coding
chr4	20330413	20330607	chr4	20330222	20330450	37		intron (NM_172987, intron 3 of 4)	intron (NM_172987, intron 3 of 4)	288458	NM_010281	14590	Mm.20461	NM_010281	ENSMUSG00000073987	Ggh	gamma-GH	gamma-glutamyl hydrolase	protein-coding		intron (NM_172987, intron 3 of 4)	intron (NM_172987, intron 3 of 4)	288284	NM_010281	14590	Mm.20461	NM_010281	ENSMUSG00000073987	Ggh	gamma-GH	gamma-glutamyl hydrolase	protein-coding
chr4	61525264	61525458	chr4	61525445	61525673	13		Intergenic	RMER16-int|LTR|ERVK	-5875	NM_001199936	100039177	Mm.422695	NM_001199936	ENSMUSG00000078675	Mup16	Mup6	major urinary protein 16	protein-coding		Intergenic	RMER16-int|LTR|ERVK	-6073	NM_001199936	100039177	Mm.422695	NM_001199936	ENSMUSG00000078675	Mup16	Mup6	major urinary protein 16	protein-coding
chr4	61553785	61553979	chr4	61553756	61553984	194		Intergenic	L1_Mm|LINE|L1	-34396	NM_001199936	100039177	Mm.422695	NM_001199936	ENSMUSG00000078675	Mup16	Mup6	major urinary protein 16	protein-coding		Intergenic	Intergenic	-34384	NM_001199936	100039177	Mm.422695	NM_001199936	ENSMUSG00000078675	Mup16	Mup6	major urinary protein 16	protein-coding
chr4	146494251	146494445	chr4	146494277	146494505	168		Intergenic	Intergenic	-7652	NM_001243138	100041433	Mm.441741	NM_001243138	ENSMUSG00000056300	Zfp981	Gm13247	zinc finger protein 981	protein-coding		Intergenic	Intergenic	-7609	NM_001243138	100041433	Mm.441741	NM_001243138	ENSMUSG00000056300	Zfp981	Gm13247	zinc finger protein 981	protein-coding
chr4	147234893	147235087	chr4	147234846	147235074	181		intron (NM_001039209, intron 1 of 2)	intron (NM_001039209, intron 1 of 2)	59124	NM_001039209	195531	Mm.270762	NM_001039209	ENSMUSG00000078496	Zfp982	Gm13152	zinc finger protein 982	protein-coding		intron (NM_001039209, intron 1 of 2)	intron (NM_001039209, intron 1 of 2)	59094	NM_001039209	195531	Mm.270762	NM_001039209	ENSMUSG00000078496	Zfp982	Gm13152	zinc finger protein 982	protein-coding
chr5	3003444	3003638	chr5	3003445	3003673	193		Intergenic	Intergenic	-340352	NM_009873	12571	Mm.31672	NM_009873	ENSMUSG00000040274	Cdk6	AI504062|Crk2	cyclin-dependent kinase 6	protein-coding		Intergenic	Intergenic	-340334	NM_009873	12571	Mm.31672	NM_009873	ENSMUSG00000040274	Cdk6	AI504062|Crk2	cyclin-dependent kinase 6	protein-coding
chr5	3011476	3011670	chr5	3011468	3011696	194		Intergenic	Intergenic	-332320	NM_009873	12571	Mm.31672	NM_009873	ENSMUSG00000040274	Cdk6	AI504062|Crk2	cyclin-dependent kinase 6	protein-coding		Intergenic	Intergenic	-332311	NM_009873	12571	Mm.31672	NM_009873	ENSMUSG00000040274	Cdk6	AI504062|Crk2	cyclin-dependent kinase 6	protein-coding
chr5	3904015	3904209	chr5	3904174	3904402	35		Intergenic	Intergenic	-10179	NM_172135	545725	Mm.99593	NM_172135	ENSMUSG00000040429	Mterf1a	4931431L11Rik|9230106K09Rik|Mterf|Mterf1|mTERF1b	mitochondrial transcription termination factor 1a	protein-coding		Intergenic	Intergenic	-10355	NM_001013023	545725	Mm.99593	NM_172135	ENSMUSG00000040429	Mterf1a	4931431L11Rik|9230106K09Rik|Mterf|Mterf1|mTERF1b	mitochondrial transcription termination factor 1a	protein-coding
chr5	4383674	4383868	chr5	4383629	4383857	183		Intergenic	Intergenic	191404	NM_001042670	208595	Mm.129815	NM_001042670	ENSMUSG00000053178	Mterf1b	Gm9897	mitochondrial transcription termination factor 1b	protein-coding		Intergenic	IMPB_01|Satellite|Satellite	191376	NM_001042670	208595	Mm.129815	NM_001042670	ENSMUSG00000053178	Mterf1b	Gm9897	mitochondrial transcription termination factor 1b	protein-coding
chr5	4413522	4413716	chr5	4413525	4413753	191		Intergenic	Intergenic	221252	NM_001042670	208595	Mm.129815	NM_001042670	ENSMUSG00000053178	Mterf1b	Gm9897	mitochondrial transcription termination factor 1b	protein-coding		Intergenic	Intergenic	221272	NM_001042670	208595	Mm.129815	NM_001042670	ENSMUSG00000053178	Mterf1b	Gm9897	mitochondrial transcription termination factor 1b	protein-coding
chr5	5116845	5117039	chr5	5116923	5117151	116		intron (NM_011074, intron 6 of 14)	RLTR17D_Mm|LTR|ERVK	149126	NM_001310448	18647	Mm.389061	NM_011074	ENSMUSG00000028926	Cdk14	Pftk1|mKIAA0834	cyclin-dependent kinase 14	protein-coding		intron (NM_011074, intron 6 of 14)	RLTR17D_Mm|LTR|ERVK	149031	NM_001310448	18647	Mm.389061	NM_011074	ENSMUSG00000028926	Cdk14	Pftk1|mKIAA0834	cyclin-dependent kinase 14	protein-coding
chr5	10041684	10041878	chr5	10041673	10041901	194		Intergenic	Intergenic	-316429	NM_181850	108069	Mm.318966	NM_181850	ENSMUSG00000003974	Grm3	0710001G23Rik|Gprc1c|mGlu3|mGluR3	glutamate receptor, metabotropic 3	protein-coding		Intergenic	Intergenic	-316435	NM_181850	108069	Mm.318966	NM_181850	ENSMUSG00000003974	Grm3	0710001G23Rik|Gprc1c|mGlu3|mGluR3	glutamate receptor, metabotropic 3	protein-coding
chr5	10054521	10054715	chr5	10054511	10054739	194		Intergenic	Intergenic	-329266	NM_181850	108069	Mm.318966	NM_181850	ENSMUSG00000003974	Grm3	0710001G23Rik|Gprc1c|mGlu3|mGluR3	glutamate receptor, metabotropic 3	protein-coding		Intergenic	Intergenic	-329273	NM_181850	108069	Mm.318966	NM_181850	ENSMUSG00000003974	Grm3	0710001G23Rik|Gprc1c|mGlu3|mGluR3	glutamate receptor, metabotropic 3	protein-coding
chr5	14982289	14982483	chr5	14982279	14982507	194		Intergenic	ORR1A1-int|LTR|ERVL-MaLR	-3487	NM_001281514	100503549	Mm.491086	NM_001281514	ENSMUSG00000072188	Gm10354	-	predicted gene 10354	protein-coding		Intergenic	ORR1A1-int|LTR|ERVL-MaLR	-3494	NM_001281514	100503549	Mm.491086	NM_001281514	ENSMUSG00000072188	Gm10354	-	predicted gene 10354	protein-coding
chr5	14997573	14997767	chr5	14997627	14997855	140		Intergenic	Intergenic	-18771	NM_001281514	100503549	Mm.491086	NM_001281514	ENSMUSG00000072188	Gm10354	-	predicted gene 10354	protein-coding		Intergenic	Intergenic	-18842	NM_001281514	100503549	Mm.491086	NM_001281514	ENSMUSG00000072188	Gm10354	-	predicted gene 10354	protein-coding
chr5	145574990	145575184	chr5	145574987	145575215	194		intron (NM_001105159, intron 4 of 12)	RMER17D|LTR|ERVK	9643	NM_017396	53973	Mm.379071	NM_017396	ENSMUSG00000075551	Cyp3a41a	Cyp3a41	cytochrome P450, family 3, subfamily a, polypeptide 41A	protein-coding		intron (NM_001105159, intron 4 of 12)	RMER17D|LTR|ERVK	9629	NM_001105159	100041375	Mm.489591	NM_001105159	ENSMUSG00000075552	Cyp3a41b	-	cytochrome P450, family 3, subfamily a, polypeptide 41B	protein-coding
chr6	3192477	3192671	chr6	3192482	3192710	189		Intergenic	ORR1B2|LTR|ERVL-MaLR	-95945	NR_036696	667335	Mm.380219	NR_036696	ENSMUSG00000106779	Gm8579	EG667335	spermatogenesis associated glutamate (E)-rich protein 4a pseudogene	pseudo		Intergenic	ORR1B2|LTR|ERVL-MaLR	-95923	NR_036696	667335	Mm.380219	NR_036696	ENSMUSG00000106779	Gm8579	EG667335	spermatogenesis associated glutamate (E)-rich protein 4a pseudogene	pseudo
chr6	4339190	4339384	chr6	4339341	4339569	43		Intergenic	Intergenic	-166331	NM_007743	12843	Mm.277792	NM_007743	ENSMUSG00000029661	Col1a2	AA960264|AI325291|Col1a-2|Cola-2|Cola2|oim	collagen, type I, alpha 2	protein-coding		Intergenic	Intergenic	-166163	NM_007743	12843	Mm.277792	NM_007743	ENSMUSG00000029661	Col1a2	AA960264|AI325291|Col1a-2|Cola-2|Cola2|oim	collagen, type I, alpha 2	protein-coding
chr6	133175543	133175737	chr6	133175528	133175756	194		Intergenic	L1_Mur3|LINE|L1	70401	NM_001271582	381820	Mm.291762	NM_001163445	ENSMUSG00000072704	Smim10l1	2700089E24Rik|AI662692	small integral membrane protein 10 like 1	protein-coding		Intergenic	L1_Mur3|LINE|L1	70403	NM_001271583	381820	Mm.291762	NM_001163445	ENSMUSG00000072704	Smim10l1	2700089E24Rik|AI662692	small integral membrane protein 10 like 1	protein-coding
chr6	133754968	133755162	chr6	133755153	133755381	9		Intergenic	Intergenic	12343	NM_001177652	545886	Mm.449716	NM_001177652	ENSMUSG00000108106	Gm5886	EG545886|smarp	predicted gene 5886	protein-coding		Intergenic	Intergenic	12141	NR_111985	545886	Mm.449716	NM_001177652	ENSMUSG00000108106	Gm5886	EG545886|smarp	predicted gene 5886	protein-coding
chr6	133767442	133767636	chr6	133767527	133767755	109		promoter-TSS (NM_001177652)	promoter-TSS (NM_001177652)	-131	NR_111985	545886	Mm.449716	NM_001177652	ENSMUSG00000108106	Gm5886	EG545886|smarp	predicted gene 5886	protein-coding		promoter-TSS (NM_001177652)	promoter-TSS (NM_001177652)	-233	NM_001177652	545886	Mm.449716	NM_001177652	ENSMUSG00000108106	Gm5886	EG545886|smarp	predicted gene 5886	protein-coding
chr8	9015067	9015261	chr8	9015068	9015296	193		Intergenic	MTE2a-int|LTR|ERVL-MaLR	117124	NR_045854	71249	Mm.158635	NR_045854	ENSMUSG00000108848	4933430N04Rik	-	RIKEN cDNA 4933430N04 gene	ncRNA		Intergenic	MTE2a-int|LTR|ERVL-MaLR	117106	NR_045854	71249	Mm.158635	NR_045854	ENSMUSG00000108848	4933430N04Rik	-	RIKEN cDNA 4933430N04 gene	ncRNA
chr8	19701416	19701610	chr8	19701381	19701609	193		Intergenic	ID4_|SINE|ID	-28063	NM_001270553	100861668	Mm.491087	NM_001270553	ENSMUSG00000095294	Gm21119	-	predicted gene, 21119	protein-coding		Intergenic	ID4_|SINE|ID	-28081	NM_001270553	100861668	Mm.491087	NM_001270553	ENSMUSG00000095294	Gm21119	-	predicted gene, 21119	protein-coding
chr8	19720593	19720787	chr8	19720620	19720848	167		Intergenic	L1VL4|LINE|L1	-8886	NM_001270553	100861668	Mm.491087	NM_001270553	ENSMUSG00000095294	Gm21119	-	predicted gene, 21119	protein-coding		Intergenic	L1VL4|LINE|L1	-8842	NM_001270553	100861668	Mm.491087	NM_001270553	ENSMUSG00000095294	Gm21119	-	predicted gene, 21119	protein-coding
chr8	20287815	20288009	chr8	20287777	20288005	190		intron (NR_030708, intron 1 of 4)	B1_Mus1|SINE|Alu	9520	NR_030708	547150	Mm.359054	NR_030708	ENSMUSG00000071796	6820431F20Rik	-	cadherin 11 pseudogene	pseudo		intron (NR_030708, intron 1 of 4)	B1_Mus1|SINE|Alu	9541	NR_030708	547150	Mm.359054	NR_030708	ENSMUSG00000071796	6820431F20Rik	-	cadherin 11 pseudogene	pseudo
chr8	20390833	20391027	chr8	20390833	20391061	194		intron (NR_028428, intron 5 of 5)	(GGA)n|Simple_repeat|Simple_repeat	-27728	NM_001177408	100040599	Mm.491087	NM_001177408	ENSMUSG00000074449	Gm15319	-	predicted gene 15319	protein-coding		intron (NR_028428, intron 5 of 5)	(GGA)n|Simple_repeat|Simple_repeat	-27745	NM_001177408	100040599	Mm.491087	NM_001177408	ENSMUSG00000074449	Gm15319	-	predicted gene 15319	protein-coding
chr8	23594835	23595029	chr8	23594755	23594983	148		Intergenic	Intergenic	-74729	NM_177086	320158	Mm.121274	NM_177086	ENSMUSG00000037492	Zmat4	9630048M01Rik	zinc finger, matrin type 4	protein-coding		Intergenic	Intergenic	-74792	NM_177086	320158	Mm.121274	NM_177086	ENSMUSG00000037492	Zmat4	9630048M01Rik	zinc finger, matrin type 4	protein-coding
chr8	31909161	31909355	chr8	31909023	31909251	90		intron (NM_178591, intron 1 of 8)	intron (NM_178591, intron 1 of 8)	8945	NM_178591	211323	Mm.153432	NM_178591	ENSMUSG00000062991	Nrg1	6030402G23Rik|ARIA|D230005F13Rik|GGF|GGFII|HRG|HRGalpha|Hgl|NDF|SMDF	neuregulin 1	protein-coding		intron (NM_178591, intron 1 of 8)	intron (NM_178591, intron 1 of 8)	9066	NM_178591	211323	Mm.153432	NM_178591	ENSMUSG00000062991	Nrg1	6030402G23Rik|ARIA|D230005F13Rik|GGF|GGFII|HRG|HRGalpha|Hgl|NDF|SMDF	neuregulin 1	protein-coding
chr8	37097044	37097238	chr8	37097063	37097291	175		Intergenic	L1_Mur3|LINE|L1	-72903	NR_126063	414128	Mm.450976	NR_126063	ENSMUSG00000110242	G630064G18Rik	-	RIKEN cDNA G630064G18 gene	ncRNA		Intergenic	L1_Mur3|LINE|L1	-72939	NR_126063	414128	Mm.450976	NR_126063	ENSMUSG00000110242	G630064G18Rik	-	RIKEN cDNA G630064G18 gene	ncRNA
chr8	56054260	56054454	chr8	56054360	56054588	94		intron (NM_080438, intron 4 of 9)	intron (NM_080438, intron 4 of 9)	113532	NM_080438	110304	Mm.307061	NM_080438	ENSMUSG00000038257	Glra3	-	glycine receptor, alpha 3 subunit	protein-coding		intron (NM_080438, intron 4 of 9)	intron (NM_080438, intron 4 of 9)	113649	NM_080438	110304	Mm.307061	NM_080438	ENSMUSG00000038257	Glra3	-	glycine receptor, alpha 3 subunit	protein-coding
chr8	57669088	57669282	chr8	57669096	57669324	186		Intergenic	Intergenic	-16130	NM_001167981	108150	Mm.62886	NM_144731	ENSMUSG00000031608	Galnt7	AI225872	polypeptide N-acetylgalactosaminyltransferase 7	protein-coding		Intergenic	Intergenic	-16155	NM_001167981	108150	Mm.62886	NM_144731	ENSMUSG00000031608	Galnt7	AI225872	polypeptide N-acetylgalactosaminyltransferase 7	protein-coding
chr8	59808179	59808373	chr8	59808192	59808420	181		Intergenic	Lx|LINE|L1	-17373	NR_126087	75017	Mm.60775	NR_126087	ENSMUSG00000110406	4930470O06Rik	-	RIKEN cDNA 4930470O06 gene	ncRNA		Intergenic	Lx|LINE|L1	-17343	NR_126087	75017	Mm.60775	NR_126087	ENSMUSG00000110406	4930470O06Rik	-	RIKEN cDNA 4930470O06 gene	ncRNA
chr8	65481164	65481358	chr8	65481057	65481285	121		Intergenic	Intergenic	-136779	NM_001166372	72925	Mm.380457	NM_175188	ENSMUSG00000036469	2019-03-01	2900024D24Rik|BB085186	membrane-associated ring finger (C3HC4) 1	protein-coding		Intergenic	Intergenic	-136869	NM_001166372	72925	Mm.380457	NM_175188	ENSMUSG00000036469	43525	2900024D24Rik|BB085186	membrane-associated ring finger (C3HC4) 1	protein-coding
chr8	65837970	65838164	chr8	65837927	65838155	185		intron (NM_175188, intron 1 of 7)	intron (NM_175188, intron 1 of 7)	219542	NM_175188	72925	Mm.380457	NM_175188	ENSMUSG00000036469	2019-03-01	2900024D24Rik|BB085186	membrane-associated ring finger (C3HC4) 1	protein-coding		intron (NM_175188, intron 1 of 7)	intron (NM_175188, intron 1 of 7)	219516	NM_175188	72925	Mm.380457	NM_175188	ENSMUSG00000036469	43525	2900024D24Rik|BB085186	membrane-associated ring finger (C3HC4) 1	protein-coding
chr8	66516907	66517101	chr8	66517080	66517308	21		3' UTR (NM_001271574, exon 2 of 2)	3' UTR (NM_001271574, exon 2 of 2)	5264	NM_001271574	74419	Mm.159193	NM_028927	ENSMUSG00000025519	Tktl2	4933401I19Rik	transketolase-like 2	protein-coding		3' UTR (NM_001271574, exon 2 of 2)	3' UTR (NM_001271574, exon 2 of 2)	5454	NM_001271574	74419	Mm.159193	NM_028927	ENSMUSG00000025519	Tktl2	4933401I19Rik	transketolase-like 2	protein-coding
chr8	67343582	67343776	chr8	67343667	67343895	109		Intergenic	ORR1B1|LTR|ERVL-MaLR	-147079	NM_008673	17960	Mm.14125	NM_008673	ENSMUSG00000025588	Nat1	Nat-1	N-acetyl transferase 1	protein-coding		Intergenic	ORR1B1|LTR|ERVL-MaLR	-146977	NM_008673	17960	Mm.14125	NM_008673	ENSMUSG00000025588	Nat1	Nat-1	N-acetyl transferase 1	protein-coding
chr8	68743587	68743781	chr8	68743550	68743778	191		Intergenic	Intergenic	-8538	NM_001252623	234356	Mm.334569	NM_172753	ENSMUSG00000036356	Csgalnact1	4732435N03Rik|CSGalNAcT-1	chondroitin sulfate N-acetylgalactosaminyltransferase 1	protein-coding		Intergenic	Intergenic	-8518	NM_001252623	234356	Mm.334569	NM_172753	ENSMUSG00000036356	Csgalnact1	4732435N03Rik|CSGalNAcT-1	chondroitin sulfate N-acetylgalactosaminyltransferase 1	protein-coding
chr8	68918216	68918410	chr8	68918100	68918328	112		Intergenic	LTR72_RN|LTR|ERV1	37758	NM_008509	16956	Mm.1514	NM_008509	ENSMUSG00000015568	Lpl	-	lipoprotein lipase	protein-coding		Intergenic	L1M4|LINE|L1	37659	NM_008509	16956	Mm.1514	NM_008509	ENSMUSG00000015568	Lpl	-	lipoprotein lipase	protein-coding
chr8	71147648	71147842	chr8	71147694	71147922	148		intron (NM_001324526, intron 3 of 10)	L1_Mus4|LINE|L1	7376	NM_001324526	665858	Mm.411658	NM_001324526		Gm7827	EG665858	predicted gene 7827	protein-coding		intron (NM_001324526, intron 3 of 10)	L1_Mus4|LINE|L1	7439	NM_001324526	665858	Mm.411658	NM_001324526		Gm7827	EG665858	predicted gene 7827	protein-coding
chr8	71889820	71890014	chr8	71889669	71889897	77		exon (NM_145624, exon 4 of 4)	exon (NM_145624, exon 4 of 4)	7849	NM_145624	236193	Mm.290790	NM_145624	ENSMUSG00000056019	Zfp709	BC021921|GIOT-4|HIT-40	zinc finger protein 709	protein-coding		exon (NM_145624, exon 4 of 4)	exon (NM_145624, exon 4 of 4)	7715	NM_145624	236193	Mm.290790	NM_145624	ENSMUSG00000056019	Zfp709	BC021921|GIOT-4|HIT-40	zinc finger protein 709	protein-coding
chr8	72040042	72040236	chr8	72040025	72040253	194		Intergenic	B1F|SINE|Alu	-17521	NM_207555	404315	Mm.377936	NM_207555	ENSMUSG00000069998	Olfr372	MOR282-1	olfactory receptor 372	protein-coding		Intergenic	B1F|SINE|Alu	-17521	NM_207555	404315	Mm.377936	NM_207555	ENSMUSG00000069998	Olfr372	MOR282-1	olfactory receptor 372	protein-coding
chr8	99691799	99691993	chr8	99691902	99692130	91		intron (NR_132435, intron 4 of 4)	RLTR11A|LTR|ERVK	275222	NR_132435	234624	Mm.124595	NM_175479	ENSMUSG00000052479	A330008L17Rik	-	RIKEN cDNA A330008L17 gene	ncRNA		intron (NR_132435, intron 4 of 4)	RLTR11A|LTR|ERVK	275342	NR_132435	234624	Mm.124595	NM_175479	ENSMUSG00000052479	A330008L17Rik	-	RIKEN cDNA A330008L17 gene	ncRNA
chr8	102626788	102626982	chr8	102626934	102627162	48		Intergenic	Intergenic	158226	NM_009866	12552	Mm.1571	NM_009866	ENSMUSG00000031673	Cdh11	Cad11|OSF-4	cadherin 11	protein-coding		Intergenic	Intergenic	158063	NM_009866	12552	Mm.1571	NM_009866	ENSMUSG00000031673	Cdh11	Cad11|OSF-4	cadherin 11	protein-coding
chrX	3219615	3219809	chrX	3219618	3219846	191		Intergenic	L1Md_F2|LINE|L1	142792	NM_001270667	100861966	Mm.443264	NM_001270667	ENSMUSG00000100249	Btbd35f23	Gm21950|Mgclh	BTB domain containing 35, family member 23	protein-coding		Intergenic	(TTTG)n|Simple_repeat|Simple_repeat	142812	NM_001270667	100861966	Mm.443264	NM_001270667	ENSMUSG00000100249	Btbd35f23	Gm21950|Mgclh	BTB domain containing 35, family member 23	protein-coding
chrX	3234208	3234402	chrX	3234207	3234435	194		Intergenic	L1MD2|LINE|L1	157385	NM_001270667	100861966	Mm.443264	NM_001270667	ENSMUSG00000100249	Btbd35f23	Gm21950|Mgclh	BTB domain containing 35, family member 23	protein-coding		Intergenic	RLTR13A2|LTR|ERVK	157401	NM_001270667	100861966	Mm.443264	NM_001270667	ENSMUSG00000100249	Btbd35f23	Gm21950|Mgclh	BTB domain containing 35, family member 23	protein-coding
chrX	3243306	3243500	chrX	3243238	3243466	160		Intergenic	Intergenic	166483	NM_001270667	100861966	Mm.443264	NM_001270667	ENSMUSG00000100249	Btbd35f23	Gm21950|Mgclh	BTB domain containing 35, family member 23	protein-coding		Intergenic	Intergenic	166432	NM_001270667	100861966	Mm.443264	NM_001270667	ENSMUSG00000100249	Btbd35f23	Gm21950|Mgclh	BTB domain containing 35, family member 23	protein-coding
chrX	5089727	5089921	chrX	5089696	5089924	194		Intergenic	L1_Mus2|LINE|L1	137689	NM_001243024	100042275	Mm.427352	NM_001243024	ENSMUSG00000094860	Btbd35f27	Gm3763	BTB domain containing 35, family member 27	protein-coding		Intergenic	L1_Mus2|LINE|L1	137675	NM_001243024	100042275	Mm.427352	NM_001243024	ENSMUSG00000094860	Btbd35f27	Gm3763	BTB domain containing 35, family member 27	protein-coding
chrX	5127325	5127519	chrX	5127379	5127607	140		Intergenic	L1Md_F2|LINE|L1	175287	NM_001243024	100042275	Mm.427352	NM_001243024	ENSMUSG00000094860	Btbd35f27	Gm3763	BTB domain containing 35, family member 27	protein-coding		Intergenic	L1Md_F2|LINE|L1	175358	NM_001243024	100042275	Mm.427352	NM_001243024	ENSMUSG00000094860	Btbd35f27	Gm3763	BTB domain containing 35, family member 27	protein-coding
chrX	5313733	5313927	chrX	5313701	5313929	194		Intergenic	ETnERV2-int|LTR|ERVK	155435	NM_010850	17870	Mm.368515	NM_010850	ENSMUSG00000044597	Mycs	-	myc-like oncogene, s-myc protein	protein-coding		Intergenic	ETnERV2-int|LTR|ERVK	155450	NM_010850	17870	Mm.368515	NM_010850	ENSMUSG00000044597	Mycs	-	myc-like oncogene, s-myc protein	protein-coding
chrX	31192312	31192506	chrX	31192260	31192488	176		Intergenic	Intergenic	-143960	NM_001085553	668963	Mm.457966	NM_001085553	ENSMUSG00000094596	Btbd35f20	Gm10921	BTB domain containing 35, family member 20	protein-coding		Intergenic	Intergenic	-143995	NM_001085553	668963	Mm.457966	NM_001085553	ENSMUSG00000094596	Btbd35f20	Gm10921	BTB domain containing 35, family member 20	protein-coding
chrX	31723485	31723679	chrX	31723456	31723684	194		Intergenic	L1_Mus1|LINE|L1	-238462	NM_001270685	100862314	Mm.431329	NM_001270685	ENSMUSG00000095770	Gm21637	-	predicted gene, 21637	protein-coding		Intergenic	L1_Mus1|LINE|L1	-238474	NM_001270685	100862314	Mm.431329	NM_001270685	ENSMUSG00000095770	Gm21637	-	predicted gene, 21637	protein-coding
chrY	90738207	90738401	chrY	90738239	90738467	162		Intergenic	IMPB_01|Satellite|Satellite	16746	NR_137283	654820	Mm.34441	NM_001039559	ENSMUSG00000072844	G530011O06Rik	-	RIKEN cDNA G530011O06 gene	ncRNA		Intergenic	IMPB_01|Satellite|Satellite	16697	NR_137283	654820	Mm.34441	NM_001039559	ENSMUSG00000072844	G530011O06Rik	-	RIKEN cDNA G530011O06 gene	ncRNA
