# Supplementary material for: Core circadian clock transcription factor BMAL1 regulates mammary epithelial cell growth, differentiation, and milk component synthesis
Source: PLoS One. 2021 Aug 20;16(8):e0248199. doi: 10.1371/journal.pone.0248199 (PMC8378744; doi:10.1371/journal.pone.0248199)
Supplement: S5 Table — (XLSX) [file pone.0248199.s010.xlsx]

## Sheet: Sheet1
Supplemental Table S5. Overlap of peaks between Diff 1 and Diff 2
Diff1_peaks			Diff2_peaks			Overlap in basepair (bp)		Diff1 annotation													Diff2 annotation
Chr	Start	End	Chr	Start	End			Annotation	Detailed Annotation	Distance to TSS	Nearest PromoterID	Entrez ID	Nearest Unigene	Nearest Refseq	Nearest Ensembl	Gene Name	Gene Alias	Gene Description	Gene Type		Annotation	Detailed Annotation	Distance to TSS	Nearest PromoterID	Entrez ID	Nearest Unigene	Nearest Refseq	Nearest Ensembl	Gene Name	Gene Alias	Gene Description	Gene Type
chr1	3858751	3858965	chr1	3858419	3858755	4		Intergenic	MTEa|LTR|ERVL-MaLR	-187360	NM_001011874	497097	Mm.454496	NM_001011874	ENSMUSG00000051951	Xkr4	AY534250|Gm210|XRG4|mKIAA1889	X-linked Kx blood group related 4	protein-coding		Intergenic	L1Md_F3|LINE|L1	-187089	NM_001011874	497097	Mm.454496	NM_001011874	ENSMUSG00000051951	Xkr4	AY534250|Gm210|XRG4|mKIAA1889	X-linked Kx blood group related 4	protein-coding
chr1	4100950	4101164	chr1	4101124	4101460	40		Intergenic	Lx2|LINE|L1	259257	NM_011283	19888	Mm.294263	NM_011283	ENSMUSG00000025900	Rp1	Dcdc3|Orp1|Rp1h|mG145	retinitis pigmentosa 1 (human)	protein-coding		Intergenic	Lx2|LINE|L1	259022	NM_011283	19888	Mm.294263	NM_011283	ENSMUSG00000025900	Rp1	Dcdc3|Orp1|Rp1h|mG145	retinitis pigmentosa 1 (human)	protein-coding
chr1	6947470	6947684	chr1	6947398	6947734	214		Intergenic	L1Md_F2|LINE|L1	-141343	NM_183028	319263	Mm.21539	NM_183028	ENSMUSG00000051285	Pcmtd1	8430411F12Rik|A030012M09Rik	protein-L-isoaspartate (D-aspartate) O-methyltransferase domain containing 1	protein-coding		Intergenic	L1Md_F2|LINE|L1	-141354	NM_183028	319263	Mm.21539	NM_183028	ENSMUSG00000051285	Pcmtd1	8430411F12Rik|A030012M09Rik	protein-L-isoaspartate (D-aspartate) O-methyltransferase domain containing 1	protein-coding
chr1	7337146	7337360	chr1	7337188	7337524	172		Intergenic	L1_Mus3|LINE|L1	248333	NM_183028	319263	Mm.21539	NM_183028	ENSMUSG00000051285	Pcmtd1	8430411F12Rik|A030012M09Rik	protein-L-isoaspartate (D-aspartate) O-methyltransferase domain containing 1	protein-coding		Intergenic	L1_Mus3|LINE|L1	248436	NM_183028	319263	Mm.21539	NM_183028	ENSMUSG00000051285	Pcmtd1	8430411F12Rik|A030012M09Rik	protein-L-isoaspartate (D-aspartate) O-methyltransferase domain containing 1	protein-coding
chr1	8405499	8405713	chr1	8405339	8405675	176		intron (NM_027671, intron 20 of 20)	L1Md_F2|LINE|L1	894271	NM_001290393	71096	Mm.336395	NM_027671	ENSMUSG00000025909	Sntg1	4933426D16Rik|G1SYN|SYN4	syntrophin, gamma 1	protein-coding		intron (NM_027671, intron 20 of 20)	L1Md_F2|LINE|L1	894370	NM_001290390	71096	Mm.336395	NM_027671	ENSMUSG00000025909	Sntg1	4933426D16Rik|G1SYN|SYN4	syntrophin, gamma 1	protein-coding
chr1	9467983	9468197	chr1	9467681	9468017	34		Intergenic	L1_Mus3|LINE|L1	-77318	NM_021511	59014	Mm.29061	NM_021511	ENSMUSG00000061024	Rrs1	5730466A07Rik|AA415037|D1Ertd701e|Rrr	ribosome biogenesis regulator 1	protein-coding		Intergenic	Lx3B|LINE|L1	-77559	NM_021511	59014	Mm.29061	NM_021511	ENSMUSG00000061024	Rrs1	5730466A07Rik|AA415037|D1Ertd701e|Rrr	ribosome biogenesis regulator 1	protein-coding
chr1	9913434	9913648	chr1	9913339	9913675	214		intron (NM_177722, intron 4 of 14)	L1_Mus3|LINE|L1	4903	NM_177722	240697	Mm.259800	NM_177722	ENSMUSG00000046101	Mcmdc2	6030422M02Rik	minichromosome maintenance domain containing 2	protein-coding		intron (NM_177722, intron 4 of 14)	L1_Mus3|LINE|L1	4869	NM_177722	240697	Mm.259800	NM_177722	ENSMUSG00000046101	Mcmdc2	6030422M02Rik	minichromosome maintenance domain containing 2	protein-coding
chr1	10897904	10898118	chr1	10897954	10898290	164		Intergenic	B1_Mus1|SINE|Alu	-32137	NR_030645	100124448		NR_030645	ENSMUSG00000076948	Mir467e	Mirn467e	microRNA 467e	ncRNA		Intergenic	B1_Mus1|SINE|Alu	-32248	NR_030645	100124448		NR_030645	ENSMUSG00000076948	Mir467e	Mirn467e	microRNA 467e	ncRNA
chr1	11015919	11016133	chr1	11015673	11016009	90		intron (NM_029525, intron 1 of 39)	intron (NM_029525, intron 1 of 39)	22561	NM_029525	109294	Mm.123247	NM_029525	ENSMUSG00000048960	Prex2	6230420N16Rik|AI316880|AI553603|C030045D06Rik|D430013K02|Depdc2|P-Rex2	phosphatidylinositol-3,4,5-trisphosphate-dependent Rac exchange factor 2	protein-coding		intron (NM_029525, intron 1 of 39)	B1_Mus2|SINE|Alu	22376	NM_029525	109294	Mm.123247	NM_029525	ENSMUSG00000048960	Prex2	6230420N16Rik|AI316880|AI553603|C030045D06Rik|D430013K02|Depdc2|P-Rex2	phosphatidylinositol-3,4,5-trisphosphate-dependent Rac exchange factor 2	protein-coding
chr1	13753747	13753961	chr1	13753490	13753826	79		Intergenic	L1_Mus1|LINE|L1	33075	NR_004447	433273	Mm.304088	NR_004447	ENSMUSG00000097711	Gm5523	EG433273	glyceraldehyde-3-phosphate dehydrogenase pseudogene	pseudo		Intergenic	L1_Mus1|LINE|L1	33271	NR_004447	433273	Mm.304088	NR_004447	ENSMUSG00000097711	Gm5523	EG433273	glyceraldehyde-3-phosphate dehydrogenase pseudogene	pseudo
chr1	15279985	15280199	chr1	15279845	15280181	196		Intergenic	L1_Mus3|LINE|L1	-32360	NM_001098528	98741	Mm.156081	NM_001033195	ENSMUSG00000092083	Kcnb2	9630047L19Rik|BB130875|Kv2.2	potassium voltage gated channel, Shab-related subfamily, member 2	protein-coding		Intergenic	L1_Mus3|LINE|L1	-32439	NM_001098528	98741	Mm.156081	NM_001033195	ENSMUSG00000092083	Kcnb2	9630047L19Rik|BB130875|Kv2.2	potassium voltage gated channel, Shab-related subfamily, member 2	protein-coding
chr1	15947153	15947367	chr1	15947027	15947363	210		Intergenic	L1_Mus3|LINE|L1	-54538	NM_001033288	226866	Mm.131665	NM_001033288	ENSMUSG00000032719	Sbspon	Gm106|Rpesp	somatomedin B and thrombospondin, type 1 domain containing	protein-coding		Intergenic	L1_Mus3|LINE|L1	-54473	NM_001033288	226866	Mm.131665	NM_001033288	ENSMUSG00000032719	Sbspon	Gm106|Rpesp	somatomedin B and thrombospondin, type 1 domain containing	protein-coding
chr1	17245812	17246026	chr1	17245755	17246091	214		Intergenic	(CA)n|Simple_repeat|Simple_repeat	100546	NM_010267	14545	Mm.18218	NM_010267	ENSMUSG00000025777	Gdap1	-	ganglioside-induced differentiation-associated-protein 1	protein-coding		Intergenic	(CA)n|Simple_repeat|Simple_repeat	100550	NM_010267	14545	Mm.18218	NM_010267	ENSMUSG00000025777	Gdap1	-	ganglioside-induced differentiation-associated-protein 1	protein-coding
chr1	17485487	17485701	chr1	17485403	17485739	214		Intergenic	Intergenic	-116307	NM_053191	94227	Mm.442452	NM_053191	ENSMUSG00000067780	Pi15	P24TI|P25TI|PI-15|SugarCrisp	peptidase inhibitor 15	protein-coding		Intergenic	Intergenic	-116330	NM_053191	94227	Mm.442452	NM_053191	ENSMUSG00000067780	Pi15	P24TI|P25TI|PI-15|SugarCrisp	peptidase inhibitor 15	protein-coding
chr1	17823233	17823447	chr1	17823006	17823342	109		Intergenic	Lx2|LINE|L1	-95694	NR_130314	102634913	Mm.319094	NR_130314	ENSMUSG00000085125	Gm16070	-	predicted gene 16070	ncRNA		Intergenic	Lx2|LINE|L1	-95528	NR_130314	102634913	Mm.319094	NR_130314	ENSMUSG00000085125	Gm16070	-	predicted gene 16070	ncRNA
chr1	18413332	18413546	chr1	18413458	18413794	88		Intergenic	L1_Mus1|LINE|L1	-148301	NM_001040027	77673	Mm.99530	NM_183124	ENSMUSG00000067773	Defb41	9230102D03Rik|BD-17|Bd-41|Defb16|Defb17|Gm15386	defensin beta 41	protein-coding		Intergenic	L1_Mus1|LINE|L1	-148488	NM_001040027	77673	Mm.99530	NM_183124	ENSMUSG00000067773	Defb41	9230102D03Rik|BD-17|Bd-41|Defb16|Defb17|Gm15386	defensin beta 41	protein-coding
chr1	18847115	18847329	chr1	18847159	18847495	170		Intergenic	L1_Mus1|LINE|L1	-255800	NM_153154	226896	Mm.244858	NM_153154	ENSMUSG00000042596	Tfap2d	Tcfap2d	transcription factor AP-2, delta	protein-coding		Intergenic	L1_Mus1|LINE|L1	-255695	NM_153154	226896	Mm.244858	NM_153154	ENSMUSG00000042596	Tfap2d	Tcfap2d	transcription factor AP-2, delta	protein-coding
chr1	19539582	19539796	chr1	19539507	19539843	214		Intergenic	L1_Mus2|LINE|L1	327635	NM_001025305	21419	Mm.137021	NM_009334	ENSMUSG00000025927	Tfap2b	AI606113|AP-2(beta)|E130018K07Rik|Tcfap2b	transcription factor AP-2 beta	protein-coding		Intergenic	L1_Mus2|LINE|L1	327621	NM_001025305	21419	Mm.137021	NM_009334	ENSMUSG00000025927	Tfap2b	AI606113|AP-2(beta)|E130018K07Rik|Tcfap2b	transcription factor AP-2 beta	protein-coding
chr1	22552216	22552430	chr1	22552161	22552497	214		intron (NM_001012625, intron 5 of 26)	L1_Mus1|LINE|L1	253680	NM_001012624	116837	Mm.60061	NM_053270	ENSMUSG00000041670	Rims1	C030033M19Rik|RIM1|RIM1a|RIM1alpha|Rab3ip1|Rim|Serg1	regulating synaptic membrane exocytosis 1	protein-coding		intron (NM_001012625, intron 5 of 26)	L1_Mus1|LINE|L1	253674	NM_053270	116837	Mm.60061	NM_053270	ENSMUSG00000041670	Rims1	C030033M19Rik|RIM1|RIM1a|RIM1alpha|Rab3ip1|Rim|Serg1	regulating synaptic membrane exocytosis 1	protein-coding
chr1	22625891	22626105	chr1	22625672	22626008	117		intron (NM_001012625, intron 3 of 26)	LTR16C|LTR|ERVL	180005	NM_001012624	116837	Mm.60061	NM_053270	ENSMUSG00000041670	Rims1	C030033M19Rik|RIM1|RIM1a|RIM1alpha|Rab3ip1|Rim|Serg1	regulating synaptic membrane exocytosis 1	protein-coding		intron (NM_001012625, intron 3 of 26)	B3A|SINE|B2	180163	NM_053270	116837	Mm.60061	NM_053270	ENSMUSG00000041670	Rims1	C030033M19Rik|RIM1|RIM1a|RIM1alpha|Rab3ip1|Rim|Serg1	regulating synaptic membrane exocytosis 1	protein-coding
chr1	23036022	23036236	chr1	23036143	23036479	93		Intergenic	Intergenic	66124	NM_025746	66755	Mm.431297	NM_025746	ENSMUSG00000073730	4933415F23Rik	-	RIKEN cDNA 4933415F23 gene	protein-coding		Intergenic	B1_Mm|SINE|Alu	65942	NM_025746	66755	Mm.431297	NM_025746	ENSMUSG00000073730	4933415F23Rik	-	RIKEN cDNA 4933415F23 gene	protein-coding
chr1	25389969	25390183	chr1	25389874	25390210	214		intron (NM_175642, intron 16 of 30)	L1_Mus1|LINE|L1	-112122	NM_001204913	100504323	Mm.484176	NM_001204913		Gm20172	-	predicted gene, 20172	protein-coding		intron (NM_175642, intron 16 of 30)	L1_Mus1|LINE|L1	-112088	NM_001204913	100504323	Mm.484176	NM_001204913		Gm20172	-	predicted gene, 20172	protein-coding
chr1	26150465	26150679	chr1	26150494	26150830	185		Intergenic	L1_Mus2|LINE|L1	-320865	NM_175642	210933	Mm.336569	NM_175642	ENSMUSG00000033569	Adgrb3	A830096D10Rik|Bai3	adhesion G protein-coupled receptor B3	protein-coding		Intergenic	L1_Mus2|LINE|L1	-320955	NM_175642	210933	Mm.336569	NM_175642	ENSMUSG00000033569	Adgrb3	A830096D10Rik|Bai3	adhesion G protein-coupled receptor B3	protein-coding
chr1	27068714	27068928	chr1	27068673	27069009	214		Intergenic	MTA_Mm|LTR|ERVL-MaLR	-381361	NM_001033764	210940	Mm.297614	NM_001033764	ENSMUSG00000073722	4931408C20Rik	-	RIKEN cDNA 4931408C20 gene	protein-coding		Intergenic	MTA_Mm|LTR|ERVL-MaLR	-381381	NM_001033764	210940	Mm.297614	NM_001033764	ENSMUSG00000073722	4931408C20Rik	-	RIKEN cDNA 4931408C20 gene	protein-coding
chr1	27810879	27811093	chr1	27810894	27811230	199		Intergenic	L1_Mus1|LINE|L1	-73060	NR_151583	433281	Mm.329306	NR_151583	ENSMUSG00000101514	Gm5524	AI875557|EG433281	predicted gene 5524	ncRNA		Intergenic	L1_Mus1|LINE|L1	-72984	NR_151583	433281	Mm.329306	NR_151583	ENSMUSG00000101514	Gm5524	AI875557|EG433281	predicted gene 5524	ncRNA
chr1	28500071	28500285	chr1	28499919	28500255	184		Intergenic	L1_Mus4|LINE|L1	280074	NM_001013750	210962	Mm.214178	NM_001013750	ENSMUSG00000048411	Gm597	-	predicted gene 597	protein-coding		Intergenic	L1_Mus3|LINE|L1	280165	NM_001013750	210962	Mm.214178	NM_001013750	ENSMUSG00000048411	Gm597	-	predicted gene 597	protein-coding
chr1	28598600	28598814	chr1	28598577	28598913	214		Intergenic	Lx5c|LINE|L1	181545	NM_001013750	210962	Mm.214178	NM_001013750	ENSMUSG00000048411	Gm597	-	predicted gene 597	protein-coding		Intergenic	Lx5c|LINE|L1	181507	NM_001013750	210962	Mm.214178	NM_001013750	ENSMUSG00000048411	Gm597	-	predicted gene 597	protein-coding
chr1	29840743	29840957	chr1	29840782	29841118	175		Intergenic	L1_Mus3|LINE|L1	419362	NR_105760	102465174		NR_105760	ENSMUSG00000099257	Mir6342	Gm27268|mmu-mir-6342	microRNA 6342	ncRNA		Intergenic	L1_Mus3|LINE|L1	419462	NR_105760	102465174		NR_105760	ENSMUSG00000099257	Mir6342	Gm27268|mmu-mir-6342	microRNA 6342	ncRNA
chr1	31566428	31566642	chr1	31566279	31566615	187		Intergenic	L1_Mus4|LINE|L1	301688	NR_015347	226957	Mm.25966	NR_015347		Gm4850	EG226957	THO complex 4 pseudogene	pseudo		Intergenic	L1_Mus4|LINE|L1	301600	NR_015347	226957	Mm.25966	NR_015347		Gm4850	EG226957	THO complex 4 pseudogene	pseudo
chr1	31823398	31823612	chr1	31823108	31823444	46		Intergenic	L1_Mus1|LINE|L1	-349217	NM_133235	170771	Mm.336594	NM_133235	ENSMUSG00000026058	Khdrbs2	6330586C16Rik|Slim1|Slm-1|Slm1|TG-RP135|Tg(LRRK2*R1441G)135Cjli|mSLM-1	KH domain containing, RNA binding, signal transduction associated 2	protein-coding		Intergenic	L1_Mus1|LINE|L1	-349446	NM_133235	170771	Mm.336594	NM_133235	ENSMUSG00000026058	Khdrbs2	6330586C16Rik|Slim1|Slm-1|Slm1|TG-RP135|Tg(LRRK2*R1441G)135Cjli|mSLM-1	KH domain containing, RNA binding, signal transduction associated 2	protein-coding
chr1	32133612	32133826	chr1	32133368	32133704	92		Intergenic	L1Md_F2|LINE|L1	-39003	NM_133235	170771	Mm.336594	NM_133235	ENSMUSG00000026058	Khdrbs2	6330586C16Rik|Slim1|Slm-1|Slm1|TG-RP135|Tg(LRRK2*R1441G)135Cjli|mSLM-1	KH domain containing, RNA binding, signal transduction associated 2	protein-coding		Intergenic	L1Md_F2|LINE|L1	-39186	NM_133235	170771	Mm.336594	NM_133235	ENSMUSG00000026058	Khdrbs2	6330586C16Rik|Slim1|Slm-1|Slm1|TG-RP135|Tg(LRRK2*R1441G)135Cjli|mSLM-1	KH domain containing, RNA binding, signal transduction associated 2	protein-coding
chr1	32283730	32283944	chr1	32283751	32284087	193		intron (NM_133235, intron 2 of 8)	L1_Mus2|LINE|L1	111115	NM_133235	170771	Mm.336594	NM_133235	ENSMUSG00000026058	Khdrbs2	6330586C16Rik|Slim1|Slm-1|Slm1|TG-RP135|Tg(LRRK2*R1441G)135Cjli|mSLM-1	KH domain containing, RNA binding, signal transduction associated 2	protein-coding		intron (NM_133235, intron 2 of 8)	L1_Mus2|LINE|L1	111197	NM_133235	170771	Mm.336594	NM_133235	ENSMUSG00000026058	Khdrbs2	6330586C16Rik|Slim1|Slm-1|Slm1|TG-RP135|Tg(LRRK2*R1441G)135Cjli|mSLM-1	KH domain containing, RNA binding, signal transduction associated 2	protein-coding
chr1	32861555	32861769	chr1	32861504	32861840	214		Intergenic	B1_Mm|SINE|Alu	-314369	NM_001164286	408191	Mm.479439	NM_001164286	ENSMUSG00000091318	Gm5415	EG408191|Senp14	predicted gene 5415	protein-coding		Intergenic	B1_Mm|SINE|Alu	-314379	NM_001164286	408191	Mm.479439	NM_001164286	ENSMUSG00000091318	Gm5415	EG408191|Senp14	predicted gene 5415	protein-coding
chr1	34435807	34436021	chr1	34435987	34436323	34		TTS (NM_027159)	TTS (NM_027159)	-2715	NR_039562	100628580		NR_039562	ENSMUSG00000092852	Mir5103	mir-5103|mmu-mir-5103|mu-mir-5103	microRNA 5103	ncRNA		TTS (NM_027159)	TTS (NM_027159)	-2956	NR_039562	100628580		NR_039562	ENSMUSG00000092852	Mir5103	mir-5103|mmu-mir-5103|mu-mir-5103	microRNA 5103	ncRNA
chr1	35093119	35093333	chr1	35093092	35093428	214		Intergenic	L1_Mus2|LINE|L1	243237	NM_001357425	226971	Mm.292751	NM_145516	ENSMUSG00000026123	Plekhb2	2310009M15Rik|AU018239|Evt2|Phdc|evt-2	pleckstrin homology domain containing, family B (evectins) member 2	protein-coding		Intergenic	L1_Mus2|LINE|L1	243271	NM_001357425	226971	Mm.292751	NM_145516	ENSMUSG00000026123	Plekhb2	2310009M15Rik|AU018239|Evt2|Phdc|evt-2	pleckstrin homology domain containing, family B (evectins) member 2	protein-coding
chr1	35167386	35167600	chr1	35167436	35167772	164		Intergenic	Intergenic	317504	NM_001357425	226971	Mm.292751	NM_145516	ENSMUSG00000026123	Plekhb2	2310009M15Rik|AU018239|Evt2|Phdc|evt-2	pleckstrin homology domain containing, family B (evectins) member 2	protein-coding		Intergenic	BGLII|LTR|ERVK	317615	NM_001357425	226971	Mm.292751	NM_145516	ENSMUSG00000026123	Plekhb2	2310009M15Rik|AU018239|Evt2|Phdc|evt-2	pleckstrin homology domain containing, family B (evectins) member 2	protein-coding
chr1	37587674	37587888	chr1	37587643	37587979	214		Intergenic	L1_Mur2|LINE|L1	-46765	NM_173870	269181	Mm.25861	NM_173870	ENSMUSG00000026110	Mgat4a	9530018I07Rik|GnT-IVa|glcNAc-T-IVa	mannoside acetylglucosaminyltransferase 4, isoenzyme A	protein-coding		Intergenic	L1_Mur2|LINE|L1	-46795	NM_173870	269181	Mm.25861	NM_173870	ENSMUSG00000026110	Mgat4a	9530018I07Rik|GnT-IVa|glcNAc-T-IVa	mannoside acetylglucosaminyltransferase 4, isoenzyme A	protein-coding
chr1	40412081	40412295	chr1	40412264	40412600	31		Intergenic	L1_Mus3|LINE|L1	-17382	NM_001294171	17082	Mm.289824	NM_010743	ENSMUSG00000026069	Il1rl1	DER4|Fit-1|Ly84|ST2L|St2|St2-rs1|T1|T1/ST2	interleukin 1 receptor-like 1	protein-coding		Intergenic	L1_Mus3|LINE|L1	-17138	NM_001294171	17082	Mm.289824	NM_010743	ENSMUSG00000026069	Il1rl1	DER4|Fit-1|Ly84|ST2L|St2|St2-rs1|T1|T1/ST2	interleukin 1 receptor-like 1	protein-coding
chr1	43270241	43270455	chr1	43270226	43270562	214		Intergenic	L1Md_F3|LINE|L1	-73587	NM_001289533	14200	Mm.6799	NM_010212	ENSMUSG00000008136	Fhl2	FHL-2|SLIM-3|SLIM3	four and a half LIM domains 2	protein-coding		Intergenic	L1Md_F3|LINE|L1	-73633	NM_001289533	14200	Mm.6799	NM_010212	ENSMUSG00000008136	Fhl2	FHL-2|SLIM-3|SLIM3	four and a half LIM domains 2	protein-coding
chr1	44685626	44685840	chr1	44685598	44685934	214		intron (NM_028450, intron 1 of 10)	L1_Mus3|LINE|L1	59216	NR_040602	75066	Mm.416932	NR_040602	ENSMUSG00000101701	4930521E06Rik	-	RIKEN cDNA 4930521E06 gene	ncRNA		intron (NM_028450, intron 1 of 10)	L1_Mus3|LINE|L1	59183	NR_040602	75066	Mm.416932	NR_040602	ENSMUSG00000101701	4930521E06Rik	-	RIKEN cDNA 4930521E06 gene	ncRNA
chr1	45028133	45028347	chr1	45028143	45028479	204		Intergenic	L1_Mus1|LINE|L1	-283291	NR_040602	75066	Mm.416932	NR_040602	ENSMUSG00000101701	4930521E06Rik	-	RIKEN cDNA 4930521E06 gene	ncRNA		Intergenic	L1_Mus1|LINE|L1	-283227	NM_009930	12825	Mm.249555	NM_009930	ENSMUSG00000026043	Col3a1	AW550625|Col3a-1|Tsk-2|Tsk2	collagen, type III, alpha 1	protein-coding
chr1	46366954	46367168	chr1	46366792	46367128	174		intron (NM_001160386, intron 65 of 65)	L1Md_F2|LINE|L1	-58457	NM_001310335	100101919	Mm.383402	NM_001310335	ENSMUSG00000101337	Dnah7c	Dnahc7c	dynein, axonemal, heavy chain 7C	protein-coding		intron (NM_001160386, intron 65 of 65)	L1Md_F2|LINE|L1	-58558	NM_001310335	100101919	Mm.383402	NM_001310335	ENSMUSG00000101337	Dnah7c	Dnahc7c	dynein, axonemal, heavy chain 7C	protein-coding
chr1	46542061	46542275	chr1	46542111	46542447	164		intron (NM_001310335, intron 19 of 64)	L1Md_F2|LINE|L1	116650	NM_001310335	100101919	Mm.383402	NM_001310335	ENSMUSG00000101337	Dnah7c	Dnahc7c	dynein, axonemal, heavy chain 7C	protein-coding		intron (NM_001310335, intron 19 of 64)	L1Md_F2|LINE|L1	116761	NM_001310335	100101919	Mm.383402	NM_001310335	ENSMUSG00000101337	Dnah7c	Dnahc7c	dynein, axonemal, heavy chain 7C	protein-coding
chr1	47887996	47888210	chr1	47887669	47888005	9		Intergenic	L1Md_F2|LINE|L1	-420978	NR_105768	102466969		NR_105768	ENSMUSG00000098876	Mir6350	Gm27958|mmu-mir-6350	microRNA 6350	ncRNA		Intergenic	L1Md_F2|LINE|L1	-420712	NR_105768	102466969		NR_105768	ENSMUSG00000098876	Mir6350	Gm27958|mmu-mir-6350	microRNA 6350	ncRNA
chr1	48085767	48085981	chr1	48085743	48086079	214		Intergenic	L1Md_F2|LINE|L1	-618749	NR_105768	102466969		NR_105768	ENSMUSG00000098876	Mir6350	Gm27958|mmu-mir-6350	microRNA 6350	ncRNA		Intergenic	L1Md_F2|LINE|L1	-618786	NR_105768	102466969		NR_105768	ENSMUSG00000098876	Mir6350	Gm27958|mmu-mir-6350	microRNA 6350	ncRNA
chr1	48541176	48541390	chr1	48540844	48541180	4		Intergenic	Lx4B|LINE|L1	-703333	NR_151585	442837	Mm.337149	NM_001002792	ENSMUSG00000051616	C230029F24Rik	-	RIKEN cDNA C230029F24 gene	ncRNA		Intergenic	L1Md_F2|LINE|L1	-703604	NR_151585	442837	Mm.337149	NM_001002792	ENSMUSG00000051616	C230029F24Rik	-	RIKEN cDNA C230029F24 gene	ncRNA
chr1	52705504	52705718	chr1	52705358	52705694	190		intron (NM_001357464, intron 2 of 7)	B1_Mm|SINE|Alu	21707	NM_133829	98682	Mm.491173	NM_133829	ENSMUSG00000041439	Mfsd6	2210010L05Rik|9630025I22Rik|AI836200|AW212394|MMR2	major facilitator superfamily domain containing 6	protein-coding		intron (NM_001357464, intron 2 of 7)	B1_Mm|SINE|Alu	21792	NM_178081	98682	Mm.491173	NM_133829	ENSMUSG00000041439	Mfsd6	2210010L05Rik|9630025I22Rik|AI836200|AW212394|MMR2	major facilitator superfamily domain containing 6	protein-coding
chr1	54656075	54656289	chr1	54656064	54656400	214		intron (NM_001081433, intron 23 of 27)	B2_Mm2|SINE|B2	-98498	NM_001163314	241062	Mm.103539	NM_175508	ENSMUSG00000073678	Pgap1	5033403E17Rik|9030223K07Rik|A530084K22|D230012E17Rik|oto	post-GPI attachment to proteins 1	protein-coding		intron (NM_001081433, intron 23 of 27)	intron (NM_001081433, intron 23 of 27)	-98548	NM_001163314	241062	Mm.103539	NM_175508	ENSMUSG00000073678	Pgap1	5033403E17Rik|9030223K07Rik|A530084K22|D230012E17Rik|oto	post-GPI attachment to proteins 1	protein-coding
chr1	55796800	55797014	chr1	55796954	55797290	60		Intergenic	L1MD3|LINE|L1	-134334	NR_045837	329159	Mm.98697	NR_045837	ENSMUSG00000099950	9130227L01Rik	-	RIKEN cDNA 9130227L01 gene	ncRNA		Intergenic	(TG)n|Simple_repeat|Simple_repeat	-134119	NR_045837	329159	Mm.98697	NR_045837	ENSMUSG00000099950	9130227L01Rik	-	RIKEN cDNA 9130227L01 gene	ncRNA
chr1	58129457	58129671	chr1	58129243	58129579	122		intron (NM_023617, intron 7 of 34)	L1_Mus2|LINE|L1	16428	NM_023617	71724	Mm.20108	NM_023617	ENSMUSG00000064294	Aox3	1200011D03Rik|AI326299|Aoh1|Aoh2	aldehyde oxidase 3	protein-coding		intron (NM_023617, intron 7 of 34)	L1_Mus2|LINE|L1	16275	NM_023617	71724	Mm.20108	NM_023617	ENSMUSG00000064294	Aox3	1200011D03Rik|AI326299|Aoh1|Aoh2	aldehyde oxidase 3	protein-coding
chr1	58502986	58503200	chr1	58503014	58503350	186		intron (NM_008765, intron 1 of 17)	B4|SINE|B4	-1667	NM_001025378	18393	Mm.3411	NM_008765	ENSMUSG00000026037	Orc2	AU041563|Orc2l	origin recognition complex, subunit 2	protein-coding		intron (NM_008765, intron 1 of 17)	B4|SINE|B4	-1756	NM_001025378	18393	Mm.3411	NM_008765	ENSMUSG00000026037	Orc2	AU041563|Orc2l	origin recognition complex, subunit 2	protein-coding
chr1	65730423	65730637	chr1	65730544	65730880	93		Intergenic	Intergenic	-195992	NM_027010	12969	Mm.275362	NM_027010	ENSMUSG00000025945	Crygf	3110001K11Rik|Cryg-2|DGcry-2|Len-2	crystallin, gamma F	protein-coding		Intergenic	Intergenic	-195810	NM_027010	12969	Mm.275362	NM_027010	ENSMUSG00000025945	Crygf	3110001K11Rik|Cryg-2|DGcry-2|Len-2	crystallin, gamma F	protein-coding
chr1	66753779	66753993	chr1	66753458	66753794	15		intron (NM_001357157, intron 7 of 14)	MLT1B|LTR|ERVL-MaLR	53055	NM_001310643	66646	Mm.240912	NM_025683	ENSMUSG00000026005	Rpe	2810429B02Rik|5730518J08Rik	ribulose-5-phosphate-3-epimerase	protein-coding		intron (NM_001357157, intron 7 of 14)	(CA)n|Simple_repeat|Simple_repeat	52795	NM_001310643	66646	Mm.240912	NM_025683	ENSMUSG00000026005	Rpe	2810429B02Rik|5730518J08Rik	ribulose-5-phosphate-3-epimerase	protein-coding
chr1	68014004	68014218	chr1	68013952	68014288	214		Intergenic	L1Md_F2|LINE|L1	891084	NM_001080809	227231	Mm.343942	NM_001080809	ENSMUSG00000025991	Cps1	4732433M03Rik|CPS|D1Ucla3	carbamoyl-phosphate synthetase 1	protein-coding		Intergenic	L1Md_F2|LINE|L1	891093	NM_001080809	227231	Mm.343942	NM_001080809	ENSMUSG00000025991	Cps1	4732433M03Rik|CPS|D1Ucla3	carbamoyl-phosphate synthetase 1	protein-coding
chr1	70917243	70917457	chr1	70917249	70917585	208		Intergenic	B1_Mm|SINE|Alu	185622	NM_007525	12021	Mm.10764	NM_007525	ENSMUSG00000026196	Bard1	-	BRCA1 associated RING domain 1	protein-coding		Intergenic	B1_Mm|SINE|Alu	185555	NM_007525	12021	Mm.10764	NM_007525	ENSMUSG00000026196	Bard1	-	BRCA1 associated RING domain 1	protein-coding
chr1	70966516	70966730	chr1	70966376	70966712	196		Intergenic	L1_Mus2|LINE|L1	136349	NM_007525	12021	Mm.10764	NM_007525	ENSMUSG00000026196	Bard1	-	BRCA1 associated RING domain 1	protein-coding		Intergenic	L1_Mus2|LINE|L1	136428	NM_007525	12021	Mm.10764	NM_007525	ENSMUSG00000026196	Bard1	-	BRCA1 associated RING domain 1	protein-coding
chr1	71496162	71496376	chr1	71496345	71496681	31		Intergenic	ID_B1|SINE|B4	-60887	NM_026195	108147	Mm.38010	NM_026195	ENSMUSG00000026192	Atic	2610509C24Rik|AA536954|AW212393	5-aminoimidazole-4-carboxamide ribonucleotide formyltransferase/IMP cyclohydrolase	protein-coding		Intergenic	(CA)n|Simple_repeat|Simple_repeat	-60643	NM_026195	108147	Mm.38010	NM_026195	ENSMUSG00000026192	Atic	2610509C24Rik|AA536954|AW212393	5-aminoimidazole-4-carboxamide ribonucleotide formyltransferase/IMP cyclohydrolase	protein-coding
chr1	77443499	77443713	chr1	77443533	77443869	180		intron (NM_007936, intron 4 of 17)	intron (NM_007936, intron 4 of 17)	53162	NR_105770	102465180		NR_105770	ENSMUSG00000099141	Mir6352	Gm27481|mmu-mir-6352	microRNA 6352	ncRNA		intron (NM_007936, intron 4 of 17)	B1_Mm|SINE|Alu	53067	NR_105770	102465180		NR_105770	ENSMUSG00000099141	Mir6352	Gm27481|mmu-mir-6352	microRNA 6352	ncRNA
chr1	81126868	81127082	chr1	81126624	81126960	92		intron (NM_001356399, intron 3 of 6)	B3|SINE|B2	49568	NM_001356397	241134	Mm.313904	NM_172849	ENSMUSG00000054976	Nyap2	9430031J16Rik|Jr6|Kiaa1486	neuronal tyrosine-phophorylated phosphoinositide 3-kinase adaptor 2	protein-coding		intron (NM_001356399, intron 3 of 6)	(TG)n|Simple_repeat|Simple_repeat	49385	NM_001356397	241134	Mm.313904	NM_172849	ENSMUSG00000054976	Nyap2	9430031J16Rik|Jr6|Kiaa1486	neuronal tyrosine-phophorylated phosphoinositide 3-kinase adaptor 2	protein-coding
chr1	90929928	90930142	chr1	90929788	90930124	196		intron (NM_053015, intron 4 of 15)	intron (NM_053015, intron 4 of 15)	14935	NM_053015	171531	Mm.105208	NM_053015	ENSMUSG00000026303	Mlph	2210418F23Rik|5031433I09Rik|AW228792|D1Wsu84e|Slac-2a|l(1)-3Rk|l1Rk3|ln	melanophilin	protein-coding		intron (NM_053015, intron 4 of 15)	ORR1D1|LTR|ERVL-MaLR	14856	NM_053015	171531	Mm.105208	NM_053015	ENSMUSG00000026303	Mlph	2210418F23Rik|5031433I09Rik|AW228792|D1Wsu84e|Slac-2a|l(1)-3Rk|l1Rk3|ln	melanophilin	protein-coding
chr1	93249395	93249609	chr1	93249298	93249634	214		intron (NM_172463, intron 1 of 30)	L1Md_F2|LINE|L1	13605	NM_172463	208777	Mm.271897	NM_172463	ENSMUSG00000047793	Sned1	6720455I24Rik|AI197264|AI642697|D430044C15Rik|SST3|Snep	sushi, nidogen and EGF-like domains 1	protein-coding		intron (NM_172463, intron 1 of 30)	L1Md_F2|LINE|L1	13569	NM_172463	208777	Mm.271897	NM_172463	ENSMUSG00000047793	Sned1	6720455I24Rik|AI197264|AI642697|D430044C15Rik|SST3|Snep	sushi, nidogen and EGF-like domains 1	protein-coding
chr1	95071623	95071837	chr1	95071622	95071958	214		Intergenic	L1_Mus1|LINE|L1	-241898	NM_026321	67698	Mm.272705	NM_026321	ENSMUSG00000051185	Fam174a	2310044D20Rik|Fam174|Naa6|Tmem157	family with sequence similarity 174, member A	protein-coding		Intergenic	L1_Mus1|LINE|L1	-241838	NM_026321	67698	Mm.272705	NM_026321	ENSMUSG00000051185	Fam174a	2310044D20Rik|Fam174|Naa6|Tmem157	family with sequence similarity 174, member A	protein-coding
chr1	100562119	100562333	chr1	100562063	100562399	214		Intergenic	L1Md_A|LINE|L1	-593542	NR_037989	100504525	Mm.87065	NR_037989	ENSMUSG00000100684	Gm20268	-	predicted gene, 20268	ncRNA		Intergenic	L1Md_A|LINE|L1	-593537	NR_037989	100504525	Mm.87065	NR_037989	ENSMUSG00000100684	Gm20268	-	predicted gene, 20268	ncRNA
chr1	101967956	101968170	chr1	101967688	101968024	68		Intergenic	L1_Mus3|LINE|L1	812295	NR_037989	100504525	Mm.87065	NR_037989	ENSMUSG00000100684	Gm20268	-	predicted gene, 20268	ncRNA		Intergenic	L1_Mus2|LINE|L1	812088	NR_037989	100504525	Mm.87065	NR_037989	ENSMUSG00000100684	Gm20268	-	predicted gene, 20268	ncRNA
chr1	102052551	102052765	chr1	102052482	102052818	214		Intergenic	(TG)n|Simple_repeat|Simple_repeat	896890	NR_037989	100504525	Mm.87065	NR_037989	ENSMUSG00000100684	Gm20268	-	predicted gene, 20268	ncRNA		Intergenic	(TG)n|Simple_repeat|Simple_repeat	896882	NR_037989	100504525	Mm.87065	NR_037989	ENSMUSG00000100684	Gm20268	-	predicted gene, 20268	ncRNA
chr1	102273300	102273514	chr1	102273433	102273769	81		Intergenic	Intergenic	1117639	NR_037989	100504525	Mm.87065	NR_037989	ENSMUSG00000100684	Gm20268	-	predicted gene, 20268	ncRNA		Intergenic	L1_Mus1|LINE|L1	1117833	NR_037989	100504525	Mm.87065	NR_037989	ENSMUSG00000100684	Gm20268	-	predicted gene, 20268	ncRNA
chr1	105895793	105896007	chr1	105895627	105895963	170		Intergenic	Intergenic	94382	NR_151625	635504	Mm.359717	NR_151625		Gm7160	EG635504	predicted gene 7160	ncRNA		Intergenic	Intergenic	94487	NR_151625	635504	Mm.359717	NR_151625		Gm7160	EG635504	predicted gene 7160	ncRNA
chr1	109896508	109896722	chr1	109896211	109896547	39		Intergenic	Lx2B2|LINE|L1	-86285	NM_001316743	241201	Mm.213407	NM_172853	ENSMUSG00000026312	Cdh7	9330156F07Rik|CDH7L1	cadherin 7, type 2	protein-coding		Intergenic	Lx2B2|LINE|L1	-86521	NM_001316743	241201	Mm.213407	NM_172853	ENSMUSG00000026312	Cdh7	9330156F07Rik|CDH7L1	cadherin 7, type 2	protein-coding
chr1	110849142	110849356	chr1	110849099	110849435	214		Intergenic	L1Md_F2|LINE|L1	128344	NM_001356415	227485	Mm.322070	NM_001081386	ENSMUSG00000047216	Cdh19	-	cadherin 19, type 2	protein-coding		Intergenic	L1Md_F2|LINE|L1	128326	NM_001356415	227485	Mm.322070	NM_001081386	ENSMUSG00000047216	Cdh19	-	cadherin 19, type 2	protein-coding
chr1	111216426	111216640	chr1	111216617	111216953	23		Intergenic	L1_Mus2|LINE|L1	-238940	NM_001081386	227485	Mm.322070	NM_001081386	ENSMUSG00000047216	Cdh19	-	cadherin 19, type 2	protein-coding		Intergenic	B1_Mus1|SINE|Alu	-239192	NM_001081386	227485	Mm.322070	NM_001081386	ENSMUSG00000047216	Cdh19	-	cadherin 19, type 2	protein-coding
chr1	112058826	112059040	chr1	112058753	112059089	214		Intergenic	Lx3_Mus|LINE|L1	-194015	NM_001081316	319901	Mm.103468	NM_001081316	ENSMUSG00000038702	Dsel	9330132E09Rik|DS-epi2	dermatan sulfate epimerase-like	protein-coding		Intergenic	Lx3_Mus|LINE|L1	-194003	NM_001081316	319901	Mm.103468	NM_001081316	ENSMUSG00000038702	Dsel	9330132E09Rik|DS-epi2	dermatan sulfate epimerase-like	protein-coding
chr1	113821861	113822075	chr1	113821680	113822016	155		Intergenic	Intergenic	-1863169	NM_001077425	636808	Mm.101576	NM_001077425	ENSMUSG00000070695	Cntnap5a	Caspr5-1|EG636808	contactin associated protein-like 5A	protein-coding		Intergenic	Intergenic	-1863289	NM_001077425	636808	Mm.101576	NM_001077425	ENSMUSG00000070695	Cntnap5a	Caspr5-1|EG636808	contactin associated protein-like 5A	protein-coding
chr1	116226315	116226529	chr1	116226112	116226448	133		intron (NM_001077425, intron 11 of 23)	L1Md_F2|LINE|L1	541285	NM_001077425	636808	Mm.101576	NM_001077425	ENSMUSG00000070695	Cntnap5a	Caspr5-1|EG636808	contactin associated protein-like 5A	protein-coding		intron (NM_001077425, intron 11 of 23)	L1Md_F2|LINE|L1	541143	NM_001077425	636808	Mm.101576	NM_001077425	ENSMUSG00000070695	Cntnap5a	Caspr5-1|EG636808	contactin associated protein-like 5A	protein-coding
chr1	118189489	118189703	chr1	118189265	118189601	112		Intergenic	L1Md_F2|LINE|L1	121132	NR_153836	22099	Mm.426637	NM_011650	ENSMUSG00000026374	Tsn	2610034C24Rik|AU040286|C3PO|TB-RBP	translin	protein-coding		Intergenic	L1Md_F2|LINE|L1	121295	NR_153836	22099	Mm.426637	NM_011650	ENSMUSG00000026374	Tsn	2610034C24Rik|AU040286|C3PO|TB-RBP	translin	protein-coding
chr1	119966881	119967095	chr1	119966739	119967075	194		intron (NM_001115074, intron 5 of 22)	intron (NM_001115074, intron 5 of 22)	28222	NM_001115074	226356	Mm.297290	NM_001115074	ENSMUSG00000036962	Cfap221	Gm101|Pcdp1	cilia and flagella associated protein 221	protein-coding		intron (NM_001115074, intron 5 of 22)	PB1D9|SINE|Alu	28303	NM_001115074	226356	Mm.297290	NM_001115074	ENSMUSG00000036962	Cfap221	Gm101|Pcdp1	cilia and flagella associated protein 221	protein-coding
chr1	122143089	122143303	chr1	122143115	122143451	188		Intergenic	B1_Mus2|SINE|Alu	-61949	NR_151524	102638832	Mm.112794	NR_151524	ENSMUSG00000099960	Gm28590	-	predicted gene 28590	ncRNA		Intergenic	B1_Mus2|SINE|Alu	-61862	NR_151524	102638832	Mm.112794	NR_151524	ENSMUSG00000099960	Gm28590	-	predicted gene 28590	ncRNA
chr1	126653894	126654108	chr1	126653636	126653972	78		intron (NM_176957, intron 2 of 12)	intron (NM_176957, intron 2 of 12)	-161074	NM_172484	210356	Mm.377234	NM_172484	ENSMUSG00000049690	Nckap5	8430408F21|D130011D22Rik|E030049G20Rik|Erih1|Erih2|Gm1548|Nap5	NCK-associated protein 5	protein-coding		intron (NM_176957, intron 2 of 12)	(GA)n|Simple_repeat|Simple_repeat	-160877	NM_172484	210356	Mm.377234	NM_172484	ENSMUSG00000049690	Nckap5	8430408F21|D130011D22Rik|E030049G20Rik|Erih1|Erih2|Gm1548|Nap5	NCK-associated protein 5	protein-coding
chr1	130328584	130328798	chr1	130328589	130328925	209		Intergenic	B1_Mus1|SINE|Alu	-94133	NR_151525	102640368		NR_151525	ENSMUSG00000087691	Gm15674	-	predicted gene 15674	ncRNA		Intergenic	RMER19B|LTR|ERVK	-94067	NR_151525	102640368		NR_151525	ENSMUSG00000087691	Gm15674	-	predicted gene 15674	ncRNA
chr1	131517458	131517672	chr1	131517394	131517730	214		intron (NM_001081011, intron 2 of 22)	intron (NM_001081011, intron 2 of 22)	9796	NM_001081011	14270	Mm.276259	NM_019520	ENSMUSG00000026425	Srgap2	9930124L22Rik|AI448945|FBP2|Fnbp2|srGAP3	SLIT-ROBO Rho GTPase activating protein 2	protein-coding		intron (NM_001081011, intron 2 of 22)	intron (NM_001081011, intron 2 of 22)	9799	NM_001081011	14270	Mm.276259	NM_019520	ENSMUSG00000026425	Srgap2	9930124L22Rik|AI448945|FBP2|Fnbp2|srGAP3	SLIT-ROBO Rho GTPase activating protein 2	protein-coding
chr1	133561285	133561499	chr1	133560989	133561325	40		Intergenic	L1_Mus4|LINE|L1	48888	NM_009227	20643	Mm.249110	NM_009227	ENSMUSG00000090553	Snrpe	AL022645|C76690|SME	small nuclear ribonucleoprotein E	protein-coding		Intergenic	L1_Mus4|LINE|L1	49123	NM_009227	20643	Mm.249110	NM_009227	ENSMUSG00000090553	Snrpe	AL022645|C76690|SME	small nuclear ribonucleoprotein E	protein-coding
chr1	136424186	136424400	chr1	136424360	136424696	40		intron (NM_026500, intron 3 of 7)	L2c|LINE|L2	-8774	NR_024328	320054	Mm.208000	NR_024328	ENSMUSG00000097403	9230116N13Rik	-	RIKEN cDNA 9230116N13 gene	ncRNA		intron (NM_026500, intron 3 of 7)	intron (NM_026500, intron 3 of 7)	-9009	NR_024328	320054	Mm.208000	NR_024328	ENSMUSG00000097403	9230116N13Rik	-	RIKEN cDNA 9230116N13 gene	ncRNA
chr1	137672011	137672225	chr1	137671771	137672107	96		Intergenic	L1Md_F2|LINE|L1	-294337	NR_029795	735252		NR_029795	ENSMUSG00000065565	Mir181a-1	Mirn181a-1|Mirn213|miR-213|mir-181a-1|mmu-mir-213	microRNA 181a-1	ncRNA		Intergenic	L1Md_F2|LINE|L1	-294516	NR_029795	735252		NR_029795	ENSMUSG00000065565	Mir181a-1	Mirn181a-1|Mirn213|miR-213|mir-181a-1|mmu-mir-213	microRNA 181a-1	ncRNA
chr1	141402107	141402321	chr1	141402268	141402604	53		Intergenic	L1Md_F2|LINE|L1	-745812	NR_040604	75910	Mm.483845	NR_040604	ENSMUSG00000102368	4930590L20Rik	-	RIKEN cDNA 4930590L20 gene	ncRNA		Intergenic	L1Md_F2|LINE|L1	-746034	NR_040604	75910	Mm.483845	NR_040604	ENSMUSG00000102368	4930590L20Rik	-	RIKEN cDNA 4930590L20 gene	ncRNA
chr1	141804939	141805153	chr1	141805023	141805359	130		Intergenic	L1Md_F2|LINE|L1	-1148644	NR_040604	75910	Mm.483845	NR_040604	ENSMUSG00000102368	4930590L20Rik	-	RIKEN cDNA 4930590L20 gene	ncRNA		Intergenic	L1Md_F2|LINE|L1	-1148789	NR_040604	75910	Mm.483845	NR_040604	ENSMUSG00000102368	4930590L20Rik	-	RIKEN cDNA 4930590L20 gene	ncRNA
chr1	142427687	142427901	chr1	142427717	142428053	184		Intergenic	L1Md_F2|LINE|L1	-1212903	NM_020025	26878	Mm.285580	NM_020025	ENSMUSG00000033849	B3galt2	-	UDP-Gal:betaGlcNAc beta 1,3-galactosyltransferase, polypeptide 2	protein-coding		Intergenic	L1Md_F2|LINE|L1	-1212812	NM_020025	26878	Mm.285580	NM_020025	ENSMUSG00000033849	B3galt2	-	UDP-Gal:betaGlcNAc beta 1,3-galactosyltransferase, polypeptide 2	protein-coding
chr1	144993509	144993723	chr1	144993311	144993647	138		Intergenic	Intergenic	-218189	NM_022881	64214	Mm.253927	NM_022881	ENSMUSG00000026357	Rgs18	-	regulator of G-protein signaling 18	protein-coding		Intergenic	Intergenic	-218052	NM_022881	64214	Mm.253927	NM_022881	ENSMUSG00000026357	Rgs18	-	regulator of G-protein signaling 18	protein-coding
chr1	145418752	145418966	chr1	145418890	145419226	76		Intergenic	L1Md_F2|LINE|L1	-643432	NM_022881	64214	Mm.253927	NM_022881	ENSMUSG00000026357	Rgs18	-	regulator of G-protein signaling 18	protein-coding		Intergenic	L1Md_F2|LINE|L1	-643631	NM_022881	64214	Mm.253927	NM_022881	ENSMUSG00000026357	Rgs18	-	regulator of G-protein signaling 18	protein-coding
chr1	146316102	146316316	chr1	146315778	146316114	12		Intergenic	(CA)n|Simple_repeat|Simple_repeat	-179420	NM_001357571	215378	Mm.441817	NM_153539	ENSMUSG00000035131	Brinp3	B830045N13Rik|Fam5c	bone morphogenetic protein/retinoic acid inducible neural specific 3	protein-coding		Intergenic	B1_Mus1|SINE|Alu	-179683	NM_001357571	215378	Mm.441817	NM_153539	ENSMUSG00000035131	Brinp3	B830045N13Rik|Fam5c	bone morphogenetic protein/retinoic acid inducible neural specific 3	protein-coding
chr1	147735118	147735332	chr1	147734784	147735120	2		Intergenic	L1_Mus1|LINE|L1	1237538	NM_001357572	215378	Mm.441817	NM_153539	ENSMUSG00000035131	Brinp3	B830045N13Rik|Fam5c	bone morphogenetic protein/retinoic acid inducible neural specific 3	protein-coding		Intergenic	L1_Mus1|LINE|L1	1237265	NM_001145807	215378	Mm.441817	NM_153539	ENSMUSG00000035131	Brinp3	B830045N13Rik|Fam5c	bone morphogenetic protein/retinoic acid inducible neural specific 3	protein-coding
chr1	149567873	149568087	chr1	149568070	149568406	17		Intergenic	(CTTTG)n|Simple_repeat|Simple_repeat	354459	NM_001305632	18783	Mm.4186	NM_008869	ENSMUSG00000056220	Pla2g4a	Pla2g4|cPLA2|cPLA2-alpha|cPLA2alpha	phospholipase A2, group IVA (cytosolic, calcium-dependent)	protein-coding		Intergenic	(TG)n|Simple_repeat|Simple_repeat	354201	NM_001305632	18783	Mm.4186	NM_008869	ENSMUSG00000056220	Pla2g4a	Pla2g4|cPLA2|cPLA2-alpha|cPLA2alpha	phospholipase A2, group IVA (cytosolic, calcium-dependent)	protein-coding
chr1	150054758	150054972	chr1	150054813	150055149	159		Intergenic	Intergenic	45009	NR_015466	320019	Mm.353072	NR_015466	ENSMUSG00000097028	Ptgs2os	7530420F21Rik	prostaglandin-endoperoxide synthase 2, opposite strand	ncRNA		Intergenic	(TG)n|Simple_repeat|Simple_repeat	44893	NR_015466	320019	Mm.353072	NR_015466	ENSMUSG00000097028	Ptgs2os	7530420F21Rik	prostaglandin-endoperoxide synthase 2, opposite strand	ncRNA
chr1	150221791	150222005	chr1	150221744	150222080	214		Intergenic	B1_Mm|SINE|Alu	-56950	NR_110420	102639566	Mm.417208	NR_110420	ENSMUSG00000097754	Ptgs2os2	Gm26687|Linc-cox2|Lincrna-cox2	prostaglandin-endoperoxide synthase 2, opposite strand 2	ncRNA		Intergenic	B1_Mm|SINE|Alu	-56964	NR_110420	102639566	Mm.417208	NR_110420	ENSMUSG00000097754	Ptgs2os2	Gm26687|Linc-cox2|Lincrna-cox2	prostaglandin-endoperoxide synthase 2, opposite strand 2	ncRNA
chr1	152182089	152182303	chr1	152181969	152182305	214		Intergenic	Intergenic	-91876	NM_197990	69399	Mm.278031	NM_197990	ENSMUSG00000032666	1700025G04Rik	2610510E02Rik|2900042O04Rik	RIKEN cDNA 1700025G04 gene	protein-coding		Intergenic	(CA)n|Simple_repeat|Simple_repeat	-91817	NM_197990	69399	Mm.278031	NM_197990	ENSMUSG00000032666	1700025G04Rik	2610510E02Rik|2900042O04Rik	RIKEN cDNA 1700025G04 gene	protein-coding
chr1	153768031	153768245	chr1	153768178	153768514	67		Intergenic	MLT1A|LTR|ERVL-MaLR	18712	NM_011882	24014	Mm.259254	NM_011882	ENSMUSG00000066800	Rnasel	E230029I04Rik	ribonuclease L (2', 5'-oligoisoadenylate synthetase-dependent)	protein-coding		Intergenic	B1_Mus2|SINE|Alu	18920	NM_011882	24014	Mm.259254	NM_011882	ENSMUSG00000066800	Rnasel	E230029I04Rik	ribonuclease L (2', 5'-oligoisoadenylate synthetase-dependent)	protein-coding
chr1	158077517	158077731	chr1	158077259	158077595	78		Intergenic	L1_Mus3|LINE|L1	278636	NM_207583	240843	Mm.329579	NM_207583	ENSMUSG00000004031	Brinp2	6430517E21Rik|BB361039|Fam5b|mKIAA1747	bone morphogenic protein/retinoic acid inducible neural-specific 2	protein-coding		Intergenic	L1_Mus3|LINE|L1	278833	NM_207583	240843	Mm.329579	NM_207583	ENSMUSG00000004031	Brinp2	6430517E21Rik|BB361039|Fam5b|mKIAA1747	bone morphogenic protein/retinoic acid inducible neural-specific 2	protein-coding
chr1	159677466	159677680	chr1	159677181	159677517	51		intron (NM_022312, intron 1 of 22)	intron (NM_022312, intron 1 of 22)	153804	NM_022312	21960	Mm.44701	NM_022312	ENSMUSG00000015829	Tnr	J1-tenascin|TN-R|janusin|restrictin	tenascin R	protein-coding		intron (NM_022312, intron 1 of 22)	L1_Mus3|LINE|L1	153580	NM_022312	21960	Mm.44701	NM_022312	ENSMUSG00000015829	Tnr	J1-tenascin|TN-R|janusin|restrictin	tenascin R	protein-coding
chr1	160477815	160478029	chr1	160477774	160478110	214		intron (NM_013862, intron 13 of 20)	L1Md_F2|LINE|L1	99831	NM_001146330	620246	Mm.478780	NM_001146330		Gpr52	EG620246	G protein-coupled receptor 52	protein-coding		intron (NM_013862, intron 13 of 20)	L1Md_F2|LINE|L1	99811	NM_001146330	620246	Mm.478780	NM_001146330		Gpr52	EG620246	G protein-coupled receptor 52	protein-coding
chr1	175036993	175037207	chr1	175037063	175037399	144		Intergenic	RMER20A|LTR|ERVK	-115281	NM_011825	23893	Mm.25760	NM_011825	ENSMUSG00000050069	Grem2	Gremlin2|Prdc	gremlin 2, DAN family BMP antagonist	protein-coding		Intergenic	RMER20A|LTR|ERVK	-115412	NM_011825	23893	Mm.25760	NM_011825	ENSMUSG00000050069	Grem2	Gremlin2|Prdc	gremlin 2, DAN family BMP antagonist	protein-coding
chr1	180638038	180638252	chr1	180637709	180638045	7		Intergenic	RMER15|LTR|ERVL	-3005	NR_120498	72568	Mm.275044	NM_175186	ENSMUSG00000058729	Lin9	2700022J23Rik|Bara|Lin-9|TGS|TGS1|mLin-9	lin-9 homolog (C. elegans)	protein-coding		Intergenic	B2_Mm1a|SINE|B2	-3273	NM_001103182	72568	Mm.275044	NM_175186	ENSMUSG00000058729	Lin9	2700022J23Rik|Bara|Lin-9|TGS|TGS1|mLin-9	lin-9 homolog (C. elegans)	protein-coding
chr1	181798801	181799015	chr1	181798987	181799323	28		Intergenic	B4A|SINE|B4	43493	NM_133815	98386	Mm.4538	NM_133815	ENSMUSG00000004880	Lbr	AI505894|ic	lamin B receptor	protein-coding		Intergenic	(CATA)n|Simple_repeat|Simple_repeat	43246	NM_133815	98386	Mm.4538	NM_133815	ENSMUSG00000004880	Lbr	AI505894|ic	lamin B receptor	protein-coding
chr1	189422019	189422233	chr1	189422068	189422404	165		Intergenic	RLTR17B_Mm|LTR|ERVK	-19853	NM_001281848	16526	Mm.33304	NM_010607	ENSMUSG00000037624	Kcnk2	A430027H14Rik|AI848635|TREK-1	potassium channel, subfamily K, member 2	protein-coding		Intergenic	RLTR17B_Mm|LTR|ERVK	-19963	NM_001281848	16526	Mm.33304	NM_010607	ENSMUSG00000037624	Kcnk2	A430027H14Rik|AI848635|TREK-1	potassium channel, subfamily K, member 2	protein-coding
chr1	189936798	189937012	chr1	189936591	189936927	129		Intergenic	Intergenic	-14614	NM_026796	226830	Mm.156895	NM_026796	ENSMUSG00000026603	Smyd2	1110020E07Rik|4930402C15|KMT3C|Zmynd14	SET and MYND domain containing 2	protein-coding		Intergenic	(TG)n|Simple_repeat|Simple_repeat	-14468	NM_026796	226830	Mm.156895	NM_026796	ENSMUSG00000026603	Smyd2	1110020E07Rik|4930402C15|KMT3C|Zmynd14	SET and MYND domain containing 2	protein-coding
chr10	22998432	22998646	chr10	22998619	22998955	27		Intergenic	L3|LINE|CR1	-178411	NM_011545	21412	Mm.16497	NM_011545	ENSMUSG00000045680	Tcf21	Pod-1|Pod1|bHLHa23|capsulin|epc|epicardin	transcription factor 21	protein-coding		Intergenic	Intergenic	-178659	NM_011545	21412	Mm.16497	NM_011545	ENSMUSG00000045680	Tcf21	Pod-1|Pod1|bHLHa23|capsulin|epc|epicardin	transcription factor 21	protein-coding
chr10	29977778	29977992	chr10	29977822	29978158	170		Intergenic	L1_Mus1|LINE|L1	222655	NM_001109747	66311	Mm.251779	NM_001109747	ENSMUSG00000075266	Cenpw	2610036L11Rik|Cug2	centromere protein W	protein-coding		Intergenic	L1_Mus1|LINE|L1	222550	NM_001109747	66311	Mm.251779	NM_001109747	ENSMUSG00000075266	Cenpw	2610036L11Rik|Cug2	centromere protein W	protein-coding
chr10	32928249	32928463	chr10	32928137	32928473	214		Intergenic	L1Md_F2|LINE|L1	-38441	NM_001013411	432450	Mm.49665	NM_001013411	ENSMUSG00000069670	Nkain2	6330571D19Rik|AW455467|Tcba1	Na+/K+ transporting ATPase interacting 2	protein-coding		Intergenic	L1Md_F2|LINE|L1	-38390	NM_001025286	432450	Mm.49665	NM_001013411	ENSMUSG00000069670	Nkain2	6330571D19Rik|AW455467|Tcba1	Na+/K+ transporting ATPase interacting 2	protein-coding
chr10	47437642	47437856	chr10	47437580	47437916	214		Intergenic	Intergenic	1193000	NR_028276	108637		NR_028276	ENSMUSG00000096263	Snord14c	Gm23107|Rnu14|U14	small nucleolar RNA, C/D box 14C	snoRNA		Intergenic	Intergenic	1192999	NR_028276	108637		NR_028276	ENSMUSG00000096263	Snord14c	Gm23107|Rnu14|U14	small nucleolar RNA, C/D box 14C	snoRNA
chr10	54258780	54258994	chr10	54258842	54259178	152		Intergenic	L1Md_F|LINE|L1	182965	NR_038016	100502920	Mm.403982	NR_038016	ENSMUSG00000097069	Gm16998	-	predicted gene, 16998	ncRNA		Intergenic	L1Md_F|LINE|L1	183088	NR_038016	100502920	Mm.403982	NR_038016	ENSMUSG00000097069	Gm16998	-	predicted gene, 16998	ncRNA
chr10	79325757	79325971	chr10	79325613	79325949	192		Intergenic	L1Md_F2|LINE|L1	-30727	NM_001101572	624845	Mm.469866	NM_001101572	ENSMUSG00000091468	Vmn2r82	EG624845	vomeronasal 2, receptor 82	protein-coding		Intergenic	L1Md_F2|LINE|L1	-30810	NM_001101572	624845	Mm.469866	NM_001101572	ENSMUSG00000091468	Vmn2r82	EG624845	vomeronasal 2, receptor 82	protein-coding
chr10	96268061	96268275	chr10	96268088	96268424	187		Intergenic	Intergenic	41961	NR_110448	74881	Mm.410819	NR_110448	ENSMUSG00000112762	4930459C07Rik	-	RIKEN cDNA 4930459C07 gene	ncRNA		Intergenic	B1_Mm|SINE|Alu	42049	NR_110448	74881	Mm.410819	NR_110448	ENSMUSG00000112762	4930459C07Rik	-	RIKEN cDNA 4930459C07 gene	ncRNA
chr11	6829879	6830093	chr11	6829708	6830044	165		Intergenic	L1_Mus3|LINE|L1	-109949	NR_046025	626419	Mm.390334	NR_046025	ENSMUSG00000086808	Gm11981	-	predicted gene 11981	ncRNA		Intergenic	L1_Mus3|LINE|L1	-109839	NR_046025	626419	Mm.390334	NR_046025	ENSMUSG00000086808	Gm11981	-	predicted gene 11981	ncRNA
chr11	8134645	8134859	chr11	8134354	8134690	45		Intergenic	LTR72_RN|LTR|ERV1	529783	NM_001083587	319939	Mm.337820	NM_001083587	ENSMUSG00000020422	Tns3	BC023928|F830010I22Rik|TEM6|Tens1	tensin 3	protein-coding		Intergenic	L1_Mus1|LINE|L1	530013	NM_001083587	319939	Mm.337820	NM_001083587	ENSMUSG00000020422	Tns3	BC023928|F830010I22Rik|TEM6|Tens1	tensin 3	protein-coding
chr11	9349161	9349375	chr11	9349265	9349601	110		intron (NM_178259, intron 28 of 61)	L1_Mus2|LINE|L1	157326	NM_178259	268379	Mm.39270	NM_178259	ENSMUSG00000004668	Abca13	9830132L24|A930002G16Rik|AI956815	ATP-binding cassette, sub-family A (ABC1), member 13	protein-coding		intron (NM_178259, intron 28 of 61)	L1_Mus2|LINE|L1	157491	NM_178259	268379	Mm.39270	NM_178259	ENSMUSG00000004668	Abca13	9830132L24|A930002G16Rik|AI956815	ATP-binding cassette, sub-family A (ABC1), member 13	protein-coding
chr11	12548424	12548638	chr11	12548574	12548910	64		Intergenic	L1Md_F2|LINE|L1	-83571	NM_172496	12808	Mm.22847	NM_172496	ENSMUSG00000020173	Cobl	-	cordon-bleu WH2 repeat	protein-coding		Intergenic	L1Md_F2|LINE|L1	-83782	NM_172496	12808	Mm.22847	NM_172496	ENSMUSG00000020173	Cobl	-	cordon-bleu WH2 repeat	protein-coding
chr11	13698480	13698694	chr11	13698565	13698901	129		Intergenic	L1Md_F2|LINE|L1	480454	NR_131011	75280	Mm.108492	NR_131011	ENSMUSG00000085452	4930554G24Rik	-	RIKEN cDNA 4930554G24 gene	ncRNA		Intergenic	L1Md_F2|LINE|L1	480308	NR_131011	75280	Mm.108492	NR_131011	ENSMUSG00000085452	4930554G24Rik	-	RIKEN cDNA 4930554G24 gene	ncRNA
chr11	14908961	14909175	chr11	14909105	14909441	70		Intergenic	L1_Mus2|LINE|L1	309828	NM_001164166	432536	Mm.33646	NM_001164166	ENSMUSG00000084135	Pom121l12	1700054H16Rik	POM121 membrane glycoprotein-like 12	protein-coding		Intergenic	L1_Mus2|LINE|L1	310033	NM_001164166	432536	Mm.33646	NM_001164166	ENSMUSG00000084135	Pom121l12	1700054H16Rik	POM121 membrane glycoprotein-like 12	protein-coding
chr11	16482370	16482584	chr11	16482455	16482791	129		Intergenic	L1Md_F2|LINE|L1	26007	NM_011343	20335	Mm.325350	NM_011343	ENSMUSG00000078974	Sec61g	-	SEC61, gamma subunit	protein-coding		Intergenic	L1Md_F2|LINE|L1	25861	NM_001109972	20335	Mm.325350	NM_011343	ENSMUSG00000078974	Sec61g	-	SEC61, gamma subunit	protein-coding
chr11	21770583	21770797	chr11	21770428	21770764	181		intron (NM_145425, intron 13 of 17)	L1_Mus2|LINE|L1	198409	NM_145425	216560	Mm.138090	NM_145425	ENSMUSG00000020319	Wdpcp	AV249152	WD repeat containing planar cell polarity effector	protein-coding		intron (NM_145425, intron 13 of 17)	L1_Mus2|LINE|L1	198315	NM_145425	216560	Mm.138090	NM_145425	ENSMUSG00000020319	Wdpcp	AV249152	WD repeat containing planar cell polarity effector	protein-coding
chr11	25007965	25008179	chr11	25008084	25008420	95		Intergenic	L1_Mus3|LINE|L1	-277350	NR_033491	100038617	Mm.387376	NR_033491	ENSMUSG00000073103	Gm10466	-	predicted gene 10466	ncRNA		Intergenic	L1_Mus3|LINE|L1	-277530	NR_033491	100038617	Mm.387376	NR_033491	ENSMUSG00000073103	Gm10466	-	predicted gene 10466	ncRNA
chr11	25316744	25316958	chr11	25316908	25317244	50		Intergenic	ORR1D2|LTR|ERVL-MaLR	-9256	NR_045853	71234	Mm.158627	NR_045853	ENSMUSG00000033015	4933427E13Rik	-	RIKEN cDNA 4933427E13 gene	ncRNA		Intergenic	B1_Mus1|SINE|Alu	-9031	NR_045853	71234	Mm.158627	NR_045853	ENSMUSG00000033015	4933427E13Rik	-	RIKEN cDNA 4933427E13 gene	ncRNA
chr11	49408305	49408519	chr11	49408106	49408442	137		Intergenic	RMER1B|Other|Other	-22015	NM_147066	259069	Mm.377820	NM_147066	ENSMUSG00000107573	Olfr1389	MOR256-1	olfactory receptor 1389	protein-coding		Intergenic	(GA)n|Simple_repeat|Simple_repeat	-22153	NM_147066	259069	Mm.377820	NM_147066	ENSMUSG00000107573	Olfr1389	MOR256-1	olfactory receptor 1389	protein-coding
chr11	56754958	56755172	chr11	56754700	56755036	78		Intergenic	Intergenic	-256553	NM_008165	14799	Mm.4920	NM_008165	ENSMUSG00000020524	Gria1	2900051M01Rik|Glr-1|Glr1|GluA1|GluR-A|GluRA|Glur-1|Glur1|HIPA1|gluR-K1	glutamate receptor, ionotropic, AMPA1 (alpha 1)	protein-coding		Intergenic	IMPB_01|Satellite|Satellite	-256750	NM_008165	14799	Mm.4920	NM_008165	ENSMUSG00000020524	Gria1	2900051M01Rik|Glr-1|Glr1|GluA1|GluR-A|GluRA|Glur-1|Glur1|HIPA1|gluR-K1	glutamate receptor, ionotropic, AMPA1 (alpha 1)	protein-coding
chr11	63382365	63382579	chr11	63382101	63382437	72		Intergenic	Intergenic	249669	NM_001302260	18858	Mm.1237	NM_008885	ENSMUSG00000018217	Pmp22	22kDa|Gas-3|HNPP|TRE002|Tr|trembler	peripheral myelin protein 22	protein-coding		Intergenic	Intergenic	249466	NM_001302260	18858	Mm.1237	NM_008885	ENSMUSG00000018217	Pmp22	22kDa|Gas-3|HNPP|TRE002|Tr|trembler	peripheral myelin protein 22	protein-coding
chr11	80160438	80160652	chr11	80160554	80160890	98		intron (NM_172133, intron 4 of 10)	(TTTG)n|Simple_repeat|Simple_repeat	6383	NM_172133	216991	Mm.341520	NM_172133	ENSMUSG00000020709	Adap2	Centa2	ArfGAP with dual PH domains 2	protein-coding		intron (NM_172133, intron 4 of 10)	intron (NM_172133, intron 4 of 10)	6560	NM_172133	216991	Mm.341520	NM_172133	ENSMUSG00000020709	Adap2	Centa2	ArfGAP with dual PH domains 2	protein-coding
chr11	98720384	98720598	chr11	98720293	98720629	214		intron (NM_001361995, intron 3 of 25)	MT2B|LTR|ERVL	8883	NM_001361994	23989	Mm.246493	NM_011869	ENSMUSG00000017210	Med24	911GSE|AU040102|AW547152|D11Ertd307e|DRIP100|Gse2|Pparb2|Pparbp2|R75526|Thrap4|Trap100	mediator complex subunit 24	protein-coding		intron (NM_001361995, intron 3 of 25)	B1_Mur4|SINE|Alu	8913	NM_001361994	23989	Mm.246493	NM_011869	ENSMUSG00000017210	Med24	911GSE|AU040102|AW547152|D11Ertd307e|DRIP100|Gse2|Pparb2|Pparbp2|R75526|Thrap4|Trap100	mediator complex subunit 24	protein-coding
chr11	102233462	102233676	chr11	102233470	102233806	206		Intergenic	PB1D10|SINE|Alu	-3397	NM_001284248	15184	Mm.22665	NM_010412	ENSMUSG00000008855	Hdac5	AI426555|Hdac4|mHDA1|mKIAA0600	histone deacetylase 5	protein-coding		Intergenic	B1_Mus1|SINE|Alu	-3466	NM_001361596	15184	Mm.22665	NM_010412	ENSMUSG00000008855	Hdac5	AI426555|Hdac4|mHDA1|mKIAA0600	histone deacetylase 5	protein-coding
chr11	103561665	103561879	chr11	103561349	103561685	20		intron (NM_001033434, intron 7 of 13)	L1Md_F2|LINE|L1	52967	NM_001033434	380730	Mm.380214	NM_001033434	ENSMUSG00000034239	Gm884	LRRC37	predicted gene 884	protein-coding		intron (NM_001033434, intron 7 of 13)	L1Md_F2|LINE|L1	53222	NM_001033434	380730	Mm.380214	NM_001033434	ENSMUSG00000034239	Gm884	LRRC37	predicted gene 884	protein-coding
chr11	106693091	106693305	chr11	106693171	106693507	134		intron (NM_001305158, intron 4 of 14)	B3A|SINE|B2	22083	NM_008816	18613	Mm.343951	NM_008816	ENSMUSG00000020717	Pecam1	C85791|Cd31|PECAM-1|Pecam	platelet/endothelial cell adhesion molecule 1	protein-coding		intron (NM_001305158, intron 4 of 14)	B1_Mus2|SINE|Alu	21942	NM_001032378	18613	Mm.343951	NM_008816	ENSMUSG00000020717	Pecam1	C85791|Cd31|PECAM-1|Pecam	platelet/endothelial cell adhesion molecule 1	protein-coding
chr11	110161248	110161462	chr11	110161328	110161664	134		intron (NM_147220, intron 3 of 38)	HAL1M8|LINE|L1	6798	NM_147220	217262	Mm.291459	NM_147220	ENSMUSG00000041797	Abca9	D630040K07Rik	ATP-binding cassette, sub-family A (ABC1), member 9	protein-coding		intron (NM_147220, intron 3 of 38)	HAL1M8|LINE|L1	6657	NM_147220	217262	Mm.291459	NM_147220	ENSMUSG00000041797	Abca9	D630040K07Rik	ATP-binding cassette, sub-family A (ABC1), member 9	protein-coding
chr11	110629799	110630013	chr11	110629781	110630117	214		Intergenic	L1_Mus3|LINE|L1	150566	NM_001356346	26399	Mm.14487	NM_011943	ENSMUSG00000020623	Map2k6	MAPKK 6|MAPKK6|MEK6|MKK6|Prkmk6|SAPKK3	mitogen-activated protein kinase kinase 6	protein-coding		Intergenic	L1_Mus3|LINE|L1	150609	NM_001356346	26399	Mm.14487	NM_011943	ENSMUSG00000020623	Map2k6	MAPKK 6|MAPKK6|MEK6|MKK6|Prkmk6|SAPKK3	mitogen-activated protein kinase kinase 6	protein-coding
chr11	112382646	112382860	chr11	112382778	112383114	82		Intergenic	L1Md_F2|LINE|L1	328603	NR_024085	217294	Mm.297761	NM_146031	ENSMUSG00000041674	BC006965	-	cDNA sequence BC006965	ncRNA		Intergenic	L1Md_F2|LINE|L1	328410	NR_024085	217294	Mm.297761	NM_146031	ENSMUSG00000041674	BC006965	-	cDNA sequence BC006965	ncRNA
chr11	113145074	113145288	chr11	113144776	113145112	38		intron (NR_015556, intron 1 of 2)	intron (NR_015556, intron 1 of 2)	56657	NR_015556	72386	Mm.266961	NR_015556	ENSMUSG00000087259	2610035D17Rik	-	RIKEN cDNA 2610035D17 gene	ncRNA		intron (NR_015556, intron 1 of 2)	G-rich|Low_complexity|Low_complexity	56894	NR_015556	72386	Mm.266961	NR_015556	ENSMUSG00000087259	2610035D17Rik	-	RIKEN cDNA 2610035D17 gene	ncRNA
chr11	113548387	113548601	chr11	113548454	113548790	147		intron (NM_027216, intron 3 of 9)	L1_Mus1|LINE|L1	17321	NM_001166503	69806	Mm.341021	NM_027216	ENSMUSG00000041654	Slc39a11	1810074D23Rik	solute carrier family 39 (metal ion transporter), member 11	protein-coding		intron (NM_027216, intron 3 of 9)	L1_Mus1|LINE|L1	17193	NM_027216	69806	Mm.341021	NM_027216	ENSMUSG00000041654	Slc39a11	1810074D23Rik	solute carrier family 39 (metal ion transporter), member 11	protein-coding
chr11	116960336	116960550	chr11	116960524	116960860	26		intron (NM_172948, intron 8 of 16)	intron (NM_172948, intron 8 of 16)	41580	NM_172948	268510	Mm.35141	NM_172948	ENSMUSG00000043857	Mgat5b	C330018B01|GnT-IX|mGnTVB	mannoside acetylglucosaminyltransferase 5, isoenzyme B	protein-coding		intron (NM_172948, intron 8 of 16)	IMPB_01|Satellite|Satellite	41829	NM_172948	268510	Mm.35141	NM_172948	ENSMUSG00000043857	Mgat5b	C330018B01|GnT-IX|mGnTVB	mannoside acetylglucosaminyltransferase 5, isoenzyme B	protein-coding
chr11	117433611	117433825	chr11	117433736	117434072	89		Intergenic	Intergenic	-12001	NR_136918	667423	Mm.383716	NR_136918	ENSMUSG00000083705	Gm8624	EG667423|EyeLinc11	ribosomal protein S23 pseudogene	pseudo		Intergenic	Intergenic	-12187	NR_136918	667423	Mm.383716	NR_136918	ENSMUSG00000083705	Gm8624	EG667423|EyeLinc11	ribosomal protein S23 pseudogene	pseudo
chr11	119469528	119469742	chr11	119469349	119469685	157		intron (NR_153849, intron 2 of 3)	intron (NR_153849, intron 2 of 3)	21600	NR_153849	78439	Mm.440446	NR_153849	ENSMUSG00000109408	A930037H05Rik	Gm44935	RIKEN cDNA A930037H05 gene	ncRNA		intron (NR_153849, intron 2 of 3)	L1_Mus1|LINE|L1	21718	NR_153849	78439	Mm.440446	NR_153849	ENSMUSG00000109408	A930037H05Rik	Gm44935	RIKEN cDNA A930037H05 gene	ncRNA
chr11	120037291	120037505	chr11	120037483	120037819	22		intron (NM_001198785, intron 1 of 13)	intron (NM_001198785, intron 1 of 13)	4383	NM_001198787	11302	Mm.6826	NM_007377	ENSMUSG00000025375	Aatk	AATYK|aatyk1|mKIAA0641	apoptosis-associated tyrosine kinase	protein-coding		intron (NM_001198785, intron 1 of 13)	intron (NM_001198785, intron 1 of 13)	4130	NM_001198787	11302	Mm.6826	NM_007377	ENSMUSG00000025375	Aatk	AATYK|aatyk1|mKIAA0641	apoptosis-associated tyrosine kinase	protein-coding
chr11	120163322	120163536	chr11	120163388	120163724	148		Intergenic	B3A|SINE|B2	-12078	NM_001164798	72055	Mm.253403	NM_024249	ENSMUSG00000061306	Slc38a10	1810073N04Rik	solute carrier family 38, member 10	protein-coding		Intergenic	B1_Mus1|SINE|Alu	-12205	NM_001164800	72055	Mm.253403	NM_024249	ENSMUSG00000061306	Slc38a10	1810073N04Rik	solute carrier family 38, member 10	protein-coding
chr11	120214135	120214349	chr11	120214306	120214642	43		Intergenic	MTC|LTR|ERVL-MaLR	17375	NR_151480	102640779	Mm.394084	NM_175248		2900052L18Rik	-	RIKEN cDNA 2900052L18 gene	ncRNA		Intergenic	B2_Mm2|SINE|B2	17143	NR_151480	102640779	Mm.394084	NM_175248		2900052L18Rik	-	RIKEN cDNA 2900052L18 gene	ncRNA
chr11	120420085	120420299	chr11	120419867	120420203	118		intron (NM_199469, intron 4 of 15)	intron (NM_199469, intron 4 of 15)	17508	NM_001195023	217365	Mm.309520	NM_199469	ENSMUSG00000039703	Nploc4	AK129375|Npl4|mKIAA1499	NPL4 homolog, ubiquitin recognition factor	protein-coding		intron (NM_199469, intron 4 of 15)	B1_Mus1|SINE|Alu	17665	NM_199469	217365	Mm.309520	NM_199469	ENSMUSG00000039703	Nploc4	AK129375|Npl4|mKIAA1499	NPL4 homolog, ubiquitin recognition factor	protein-coding
chr12	11731762	11731976	chr12	11731604	11731940	178		Intergenic	L1Md_F3|LINE|L1	151030	NR_003964	627110	Mm.194735	NR_003964		Tubb2a-ps2	C79445	tubulin, beta 2a, pseudogene 2	pseudo		Intergenic	L1Md_F3|LINE|L1	151127	NR_003964	627110	Mm.194735	NR_003964		Tubb2a-ps2	C79445	tubulin, beta 2a, pseudogene 2	pseudo
chr12	14817425	14817639	chr12	14817297	14817633	208		Intergenic	L1_Mus2|LINE|L1	232857	NR_045960	73972	Mm.107680	NR_045960	ENSMUSG00000113644	4930448C13Rik	-	RIKEN cDNA 4930448C13 gene	ncRNA		Intergenic	L1_Mus2|LINE|L1	232924	NR_045960	73972	Mm.107680	NR_045960	ENSMUSG00000113644	4930448C13Rik	-	RIKEN cDNA 4930448C13 gene	ncRNA
chr12	14984952	14985166	chr12	14984826	14985162	210		Intergenic	L1_Mus4|LINE|L1	65330	NR_045960	73972	Mm.107680	NR_045960	ENSMUSG00000113644	4930448C13Rik	-	RIKEN cDNA 4930448C13 gene	ncRNA		Intergenic	L1_Mus4|LINE|L1	65395	NR_045960	73972	Mm.107680	NR_045960	ENSMUSG00000113644	4930448C13Rik	-	RIKEN cDNA 4930448C13 gene	ncRNA
chr12	15686012	15686226	chr12	15685994	15686330	214		Intergenic	L1_Mus4|LINE|L1	114982	NR_105809	102465204		NR_105809	ENSMUSG00000098480	Mir6387	Gm27281|mmu-mir-6387	microRNA 6387	ncRNA		Intergenic	L1_Mus4|LINE|L1	114939	NR_105809	102465204		NR_105809	ENSMUSG00000098480	Mir6387	Gm27281|mmu-mir-6387	microRNA 6387	ncRNA
chr12	19554675	19554889	chr12	19554581	19554917	214		Intergenic	B1_Mus2|SINE|Alu	1040272	NM_001033157	236366	Mm.352227	NM_001033157	ENSMUSG00000073197	5730507C01Rik	-	RIKEN cDNA 5730507C01 gene	protein-coding		Intergenic	B1_Mus2|SINE|Alu	1040239	NM_001033157	236366	Mm.352227	NM_001033157	ENSMUSG00000073197	5730507C01Rik	-	RIKEN cDNA 5730507C01 gene	protein-coding
chr12	41779114	41779328	chr12	41779027	41779363	214		intron (NM_053122, intron 6 of 6)	L1Md_F2|LINE|L1	-293164	NM_010733	16981	Mm.404786	NM_010733	ENSMUSG00000036295	Lrrn3	NLRR-3	leucine rich repeat protein 3, neuronal	protein-coding		intron (NM_053122, intron 6 of 6)	L1Md_F2|LINE|L1	-293138	NM_001271709	16981	Mm.404786	NM_010733	ENSMUSG00000036295	Lrrn3	NLRR-3	leucine rich repeat protein 3, neuronal	protein-coding
chr12	60677800	60678014	chr12	60677706	60678042	214		Intergenic	Lx|LINE|L1	843913	NR_045049	100504101	Mm.235026	NR_045049	ENSMUSG00000113429	Gm20063	-	predicted gene, 20063	ncRNA		Intergenic	Lx|LINE|L1	843946	NR_045049	100504101	Mm.235026	NR_045049	ENSMUSG00000113429	Gm20063	-	predicted gene, 20063	ncRNA
chr12	72851977	72852191	chr12	72852142	72852478	49		Intergenic	Intergenic	65681	NM_029444	75801	Mm.242892	NM_029444	ENSMUSG00000021098	4930447C04Rik	4921504I02Rik|A930035O15Rik|Six6OS|Six6as|Six6os1	RIKEN cDNA 4930447C04 gene	protein-coding		Intergenic	Intergenic	65455	NM_029444	75801	Mm.242892	NM_029444	ENSMUSG00000021098	4930447C04Rik	4921504I02Rik|A930035O15Rik|Six6OS|Six6as|Six6os1	RIKEN cDNA 4930447C04 gene	protein-coding
chr12	74438886	74439100	chr12	74438695	74439031	145		Intergenic	L1_Mus3|LINE|L1	141519	NM_198866	386753	Mm.341686	NM_198866		Dbpht2	Spot2	DNA binding protein with his-thr domain	protein-coding		Intergenic	L1_Mus3|LINE|L1	141389	NM_198866	386753	Mm.341686	NM_198866		Dbpht2	Spot2	DNA binding protein with his-thr domain	protein-coding
chr12	96334105	96334319	chr12	96333795	96334131	26		Intergenic	L1Md_F2|LINE|L1	-286990	NR_103800	69423	Mm.46121	NM_027076		1700019M22Rik	-	NFX-like protein	pseudo		Intergenic	L1Md_F2|LINE|L1	-286741	NR_103800	69423	Mm.46121	NM_027076		1700019M22Rik	-	NFX-like protein	pseudo
chr12	97960269	97960483	chr12	97960414	97960750	69		Intergenic	L1Md_F2|LINE|L1	299083	NM_008079	14420	Mm.5120	NM_008079	ENSMUSG00000021003	Galc	2310068B06Rik|A930008M05Rik|AW212969|AW413532|Gacy|twi|twitcher	galactosylceramidase	protein-coding		Intergenic	L1Md_F2|LINE|L1	298877	NM_008079	14420	Mm.5120	NM_008079	ENSMUSG00000021003	Galc	2310068B06Rik|A930008M05Rik|AW212969|AW413532|Gacy|twi|twitcher	galactosylceramidase	protein-coding
chr12	118968378	118968592	chr12	118968183	118968519	141		Intergenic	L1_Mus1|LINE|L1	-2064	NM_029961	77706	Mm.261496	NM_029961	ENSMUSG00000072791	Abcb5	9230106F14Rik	ATP-binding cassette, sub-family B (MDR/TAP), member 5	protein-coding		Intergenic	L1_Mus1|LINE|L1	-1930	NM_029961	77706	Mm.261496	NM_029961	ENSMUSG00000072791	Abcb5	9230106F14Rik	ATP-binding cassette, sub-family B (MDR/TAP), member 5	protein-coding
chr13	8785859	8786073	chr13	8786051	8786387	22		Intergenic	Intergenic	85078	NM_001039389	207615	Mm.284654	NM_172445	ENSMUSG00000021147	Wdr37	-	WD repeat domain 37	protein-coding		Intergenic	B1_Mm|SINE|Alu	84825	NM_001039389	207615	Mm.284654	NM_172445	ENSMUSG00000021147	Wdr37	-	WD repeat domain 37	protein-coding
chr13	12034608	12034822	chr13	12034614	12034950	208		intron (NM_023868, intron 1 of 104)	L1_Mus1|LINE|L1	72230	NM_023868	20191	Mm.239871	NM_023868	ENSMUSG00000021313	Ryr2	9330127I20Rik|RYR-2	ryanodine receptor 2, cardiac	protein-coding		intron (NM_023868, intron 1 of 104)	L1_Mus1|LINE|L1	72163	NM_023868	20191	Mm.239871	NM_023868	ENSMUSG00000021313	Ryr2	9330127I20Rik|RYR-2	ryanodine receptor 2, cardiac	protein-coding
chr13	12817206	12817420	chr13	12817124	12817460	214		Intergenic	L1_Mus1|LINE|L1	-17234	NM_011118	18812	Mm.457984	NM_011118	ENSMUSG00000056457	Prl2c3	Ghd1|MRP-2|MRP-3|Mrpplf3|PLF-2|PLF-3|Plf2|Prl2c4|mrp/plf3	prolactin family 2, subfamily c, member 3	protein-coding		Intergenic	L1_Mus1|LINE|L1	-17213	NM_011118	18812	Mm.457984	NM_011118	ENSMUSG00000056457	Prl2c3	Ghd1|MRP-2|MRP-3|Mrpplf3|PLF-2|PLF-3|Plf2|Prl2c4|mrp/plf3	prolactin family 2, subfamily c, member 3	protein-coding
chr13	12836320	12836534	chr13	12836176	12836512	192		Intergenic	L1_Mus1|LINE|L1	-36348	NM_011118	18812	Mm.457984	NM_011118	ENSMUSG00000056457	Prl2c3	Ghd1|MRP-2|MRP-3|Mrpplf3|PLF-2|PLF-3|Plf2|Prl2c4|mrp/plf3	prolactin family 2, subfamily c, member 3	protein-coding		Intergenic	L1_Mus1|LINE|L1	-36265	NM_011118	18812	Mm.457984	NM_011118	ENSMUSG00000056457	Prl2c3	Ghd1|MRP-2|MRP-3|Mrpplf3|PLF-2|PLF-3|Plf2|Prl2c4|mrp/plf3	prolactin family 2, subfamily c, member 3	protein-coding
chr13	14466792	14467006	chr13	14466633	14466969	177		intron (NM_001081348, intron 1 of 28)	L1Md_F2|LINE|L1	56327	NM_001081348	94253	Mm.125298	NM_153130	ENSMUSG00000021301	Hecw1	9330116H24Rik|AV273951|E130207I19Rik|Nedl1	HECT, C2 and WW domain containing E3 ubiquitin protein ligase 1	protein-coding		intron (NM_001081348, intron 1 of 28)	L1Md_F2|LINE|L1	56425	NM_001081348	94253	Mm.125298	NM_153130	ENSMUSG00000021301	Hecw1	9330116H24Rik|AV273951|E130207I19Rik|Nedl1	HECT, C2 and WW domain containing E3 ubiquitin protein ligase 1	protein-coding
chr13	27347317	27347531	chr13	27347215	27347551	214		intron (NM_001289919, intron 1 of 5)	L1Md_F2|LINE|L1	1751	NM_001289919	13529	Mm.291450	NM_010088	ENSMUSG00000018259	Prl8a2	D/tPRP|DPRP|Dtprp|Ghd11|mdPRP	prolactin family 8, subfamily a, member 2	protein-coding		intron (NM_001289919, intron 1 of 5)	L1Md_F2|LINE|L1	1710	NM_010088	13529	Mm.291450	NM_010088	ENSMUSG00000018259	Prl8a2	D/tPRP|DPRP|Dtprp|Ghd11|mdPRP	prolactin family 8, subfamily a, member 2	protein-coding
chr13	40809070	40809284	chr13	40809238	40809574	46		Intergenic	L1Md_F2|LINE|L1	-50591	NM_023887	14538	Mm.314757	NM_008105	ENSMUSG00000021360	Gcnt2	5330430K10Rik|IGnT|IGnTA|IGnTB|IGnTC	glucosaminyl (N-acetyl) transferase 2, I-branching enzyme	protein-coding		Intergenic	L1Md_F2|LINE|L1	-50362	NM_023887	14538	Mm.314757	NM_008105	ENSMUSG00000021360	Gcnt2	5330430K10Rik|IGnT|IGnTA|IGnTB|IGnTC	glucosaminyl (N-acetyl) transferase 2, I-branching enzyme	protein-coding
chr13	88038157	88038371	chr13	88038066	88038402	214		Intergenic	L1_Mus3|LINE|L1	-783208	NM_001037987	13612	Mm.125580	NM_010103	ENSMUSG00000034488	Edil3	Del-1|Del1|Sox2-cre|Sox2Cre|Tg(Sox2-cre)1Amc	EGF-like repeats and discoidin I-like domains 3	protein-coding		Intergenic	L1_Mus3|LINE|L1	-783238	NM_010103	13612	Mm.125580	NM_010103	ENSMUSG00000034488	Edil3	Del-1|Del1|Sox2-cre|Sox2Cre|Tg(Sox2-cre)1Amc	EGF-like repeats and discoidin I-like domains 3	protein-coding
chr13	99938392	99938606	chr13	99938199	99938535	143		Intergenic	Intergenic	-37816	NM_013732	27220	Mm.75498	NM_013732	ENSMUSG00000021647	Cartpt	Cart	CART prepropeptide	protein-coding		Intergenic	B1_Mus2|SINE|Alu	-37684	NM_013732	27220	Mm.75498	NM_013732	ENSMUSG00000021647	Cartpt	Cart	CART prepropeptide	protein-coding
chr14	8783837	8784051	chr14	8783599	8783935	98		Intergenic	L1_Mus2|LINE|L1	117554	NR_045968	74859	Mm.84041	NR_045968	ENSMUSG00000097898	4930455B14Rik	1700027C12Rik	RIKEN cDNA 4930455B14 gene	ncRNA		Intergenic	L1_Mus2|LINE|L1	117377	NR_045968	74859	Mm.84041	NR_045968	ENSMUSG00000097898	4930455B14Rik	1700027C12Rik	RIKEN cDNA 4930455B14 gene	ncRNA
chr14	10973727	10973941	chr14	10973528	10973864	137		intron (NM_001308285, intron 2 of 9)	intron (NM_001308285, intron 2 of 9)	188201	NM_001308285	14198	Mm.397619	NM_010210	ENSMUSG00000060579	Fhit	AW045638|Fra14A2	fragile histidine triad gene	protein-coding		intron (NM_001308285, intron 2 of 9)	(CA)n|Simple_repeat|Simple_repeat	188339	NM_001360141	14198	Mm.397619	NM_010210	ENSMUSG00000060579	Fhit	AW045638|Fra14A2	fragile histidine triad gene	protein-coding
chr14	14463705	14463919	chr14	14463683	14464019	214		Intergenic	L1_Mus1|LINE|L1	117317	NM_008369	16188	Mm.425857	NM_008369	ENSMUSG00000068758	Il3ra	CD123|CDw123|SUT-1	interleukin 3 receptor, alpha chain	protein-coding		Intergenic	L1_Mus1|LINE|L1	117356	NM_008369	16188	Mm.425857	NM_008369	ENSMUSG00000068758	Il3ra	CD123|CDw123|SUT-1	interleukin 3 receptor, alpha chain	protein-coding
chr14	20412953	20413167	chr14	20412642	20412978	25		intron (NM_001163639, intron 15 of 27)	PB1D11|SINE|Alu	-19426	NM_025440	66242	Mm.23747	NM_025440	ENSMUSG00000049960	Mrps16	1500011E11Rik|Mprs16|S16mt	mitochondrial ribosomal protein S16	protein-coding		intron (NM_001163639, intron 15 of 27)	(TG)n|Simple_repeat|Simple_repeat	-19176	NM_025440	66242	Mm.23747	NM_025440	ENSMUSG00000049960	Mrps16	1500011E11Rik|Mprs16|S16mt	mitochondrial ribosomal protein S16	protein-coding
chr14	22588852	22589066	chr14	22588591	22588927	75		intron (NM_028275, intron 4 of 6)	intron (NM_028275, intron 4 of 6)	-46161	NR_046307	74896	Mm.444661	NR_046307	ENSMUSG00000114412	4930405A10Rik	4930456G20Rik	RIKEN cDNA 4930405A10 gene	ncRNA		intron (NM_028275, intron 4 of 6)	intron (NM_028275, intron 4 of 6)	-45961	NR_046307	74896	Mm.444661	NR_046307	ENSMUSG00000114412	4930405A10Rik	4930456G20Rik	RIKEN cDNA 4930405A10 gene	ncRNA
chr14	24560895	24561109	chr14	24561081	24561417	28		Intergenic	ORR1D1|LTR|ERVL-MaLR	70249	NM_001360586	20088	Mm.16775	NM_011297	ENSMUSG00000025290	Rps24	-	ribosomal protein S24	protein-coding		Intergenic	GA-rich|Low_complexity|Low_complexity	70496	NM_001360586	20088	Mm.16775	NM_011297	ENSMUSG00000025290	Rps24	-	ribosomal protein S24	protein-coding
chr14	32026022	32026236	chr14	32025854	32026190	168		Intergenic	L1_Mus1|LINE|L1	-2974	NM_030166	78754	Mm.40681	NM_030166	ENSMUSG00000021903	Galnt15	4631401E18Rik|Galntl2|mpp-GalNAc-T15	polypeptide N-acetylgalactosaminyltransferase 15	protein-coding		Intergenic	L1_Mus1|LINE|L1	-3081	NM_030166	78754	Mm.40681	NM_030166	ENSMUSG00000021903	Galnt15	4631401E18Rik|Galntl2|mpp-GalNAc-T15	polypeptide N-acetylgalactosaminyltransferase 15	protein-coding
chr14	40086981	40087195	chr14	40087130	40087466	65		Intergenic	MTC|LTR|ERVL-MaLR	431425	NR_045936	73591	Mm.65499	NR_045936	ENSMUSG00000101261	1700109I08Rik	-	RIKEN cDNA 1700109I08 gene	ncRNA		Intergenic	B1_Mus2|SINE|Alu	431635	NR_045936	73591	Mm.65499	NR_045936	ENSMUSG00000101261	1700109I08Rik	-	RIKEN cDNA 1700109I08 gene	ncRNA
chr14	40222056	40222270	chr14	40222219	40222555	51		Intergenic	L1Md_A|LINE|L1	566500	NR_045936	73591	Mm.65499	NR_045936	ENSMUSG00000101261	1700109I08Rik	-	RIKEN cDNA 1700109I08 gene	ncRNA		Intergenic	L1Md_A|LINE|L1	566724	NR_045936	73591	Mm.65499	NR_045936	ENSMUSG00000101261	1700109I08Rik	-	RIKEN cDNA 1700109I08 gene	ncRNA
chr14	40274491	40274705	chr14	40274692	40275028	13		Intergenic	Intergenic	618367	NM_177816	328381	Mm.235694	NM_177816	ENSMUSG00000037833	Sh2d4b	A430109M18Rik|D030001E08	SH2 domain containing 4B	protein-coding		Intergenic	L1_Mus1|LINE|L1	618105	NM_177816	328381	Mm.235694	NM_177816	ENSMUSG00000037833	Sh2d4b	A430109M18Rik|D030001E08	SH2 domain containing 4B	protein-coding
chr14	41491353	41491567	chr14	41491481	41491817	86		Intergenic	Intergenic	-81751	NM_001358037	100041722	Mm.425891	NM_001358037	ENSMUSG00000090440	1700049E17Rik2	-	tandem duplication of RIKEN cDNA 1700049E17 gene, gene 2	protein-coding		Intergenic	(TG)n|Simple_repeat|Simple_repeat	-81562	NM_001358038	666214		NM_001358038		1700049E17Rik1	1700049E17Rik	RIKEN cDNA 1700049E17 gene, gene 1	protein-coding
chr14	44926160	44926374	chr14	44926184	44926520	190		Intergenic	(GA)n|Simple_repeat|Simple_repeat	21244	NR_030556	100124437		NR_030556	ENSMUSG00000105372	Mir327	Mirn327|mmu-mir-327	microRNA 327	ncRNA		Intergenic	(GA)n|Simple_repeat|Simple_repeat	21159	NR_030556	100124437		NR_030556	ENSMUSG00000105372	Mir327	Mirn327|mmu-mir-327	microRNA 327	ncRNA
chr14	47907176	47907390	chr14	47907137	47907473	214		intron (NR_045959, intron 2 of 3)	intron (NR_045959, intron 2 of 3)	8419	NR_045959	73961	Mm.390702	NR_045959	ENSMUSG00000115609	4930447J18Rik	4930425M13Rik	RIKEN cDNA 4930447J18 gene	ncRNA		intron (NR_045959, intron 2 of 3)	intron (NR_045959, intron 2 of 3)	8441	NR_045959	73961	Mm.390702	NR_045959	ENSMUSG00000115609	4930447J18Rik	4930425M13Rik	RIKEN cDNA 4930447J18 gene	ncRNA
chr14	52522107	52522321	chr14	52521780	52522116	9		Intergenic	L1Md_A|LINE|L1	-26519	NM_001170918	57269	Mm.88822	NM_020512	ENSMUSG00000059887	Olfr1507	MOR244-1|Mor28|Or28	olfactory receptor 1507	protein-coding		Intergenic	L1Md_A|LINE|L1	-26253	NM_001170918	57269	Mm.88822	NM_020512	ENSMUSG00000059887	Olfr1507	MOR244-1|Mor28|Or28	olfactory receptor 1507	protein-coding
chr14	58562427	58562641	chr14	58562394	58562730	214		Intergenic	Intergenic	489848	NM_013518	14180	Mm.8846	NM_013518	ENSMUSG00000021974	Fgf9	Eks	fibroblast growth factor 9	protein-coding		Intergenic	Intergenic	489876	NM_013518	14180	Mm.8846	NM_013518	ENSMUSG00000021974	Fgf9	Eks	fibroblast growth factor 9	protein-coding
chr14	58597580	58597794	chr14	58597264	58597600	20		Intergenic	Intergenic	525001	NM_013518	14180	Mm.8846	NM_013518	ENSMUSG00000021974	Fgf9	Eks	fibroblast growth factor 9	protein-coding		Intergenic	Intergenic	524746	NM_013518	14180	Mm.8846	NM_013518	ENSMUSG00000021974	Fgf9	Eks	fibroblast growth factor 9	protein-coding
chr14	62140582	62140796	chr14	62140542	62140878	214		Intergenic	L1Md_F2|LINE|L1	152290	NM_173419	239133	Mm.127330	NM_173419	ENSMUSG00000048281	Dleu7	BC038059	deleted in lymphocytic leukemia, 7	protein-coding		Intergenic	L1Md_F2|LINE|L1	152269	NM_173419	239133	Mm.127330	NM_173419	ENSMUSG00000048281	Dleu7	BC038059	deleted in lymphocytic leukemia, 7	protein-coding
chr14	65312793	65313007	chr14	65312823	65313159	184		intron (NM_015795, intron 7 of 7)	intron (NM_015795, intron 7 of 7)	-45776	NM_199029	380912	Mm.270087	NM_199029	ENSMUSG00000034522	Zfp395	BC053701|Gm910	zinc finger protein 395	protein-coding		intron (NM_015795, intron 7 of 7)	(TTTG)n|Simple_repeat|Simple_repeat	-45685	NM_199029	380912	Mm.270087	NM_199029	ENSMUSG00000034522	Zfp395	BC053701|Gm910	zinc finger protein 395	protein-coding
chr14	67005909	67006123	chr14	67005612	67005948	39		intron (NM_009761, intron 1 of 5)	intron (NM_009761, intron 1 of 5)	2861	NM_009761	12177	Mm.29820	NM_009761	ENSMUSG00000022051	Bnip3l	C86132|D14Ertd719e|Nip3L|Nix	BCL2/adenovirus E1B interacting protein 3-like	protein-coding		intron (NM_009761, intron 1 of 5)	B1_Mus2|SINE|Alu	3097	NM_009761	12177	Mm.29820	NM_009761	ENSMUSG00000022051	Bnip3l	C86132|D14Ertd719e|Nip3L|Nix	BCL2/adenovirus E1B interacting protein 3-like	protein-coding
chr14	73051389	73051603	chr14	73051298	73051634	214		Intergenic	L1_Mus1|LINE|L1	-2382	NM_133720	70086	Mm.158324	NM_133720	ENSMUSG00000033470	Cysltr2	2300001H05Rik|CYSLT2R|Cltr2|Cyslt2	cysteinyl leukotriene receptor 2	protein-coding		Intergenic	L1_Mus1|LINE|L1	-2352	NM_001162412	70086	Mm.158324	NM_133720	ENSMUSG00000033470	Cysltr2	2300001H05Rik|CYSLT2R|Cltr2|Cyslt2	cysteinyl leukotriene receptor 2	protein-coding
chr14	78164971	78165185	chr14	78164940	78165276	214		Intergenic	Intergenic	26400	NR_035499	100316715		NR_035499	ENSMUSG00000087932	Mir1971	mmu-mir-1971	microRNA 1971	ncRNA		Intergenic	Intergenic	26370	NR_035499	100316715		NR_035499	ENSMUSG00000087932	Mir1971	mmu-mir-1971	microRNA 1971	ncRNA
chr14	100869617	100869831	chr14	100869693	100870029	138		Intergenic	L1_Mm|LINE|L1	330345	NM_029680	76627	Mm.31415	NM_029680	ENSMUSG00000042888	Prr30	1700110M21Rik	proline rich 30	protein-coding		Intergenic	L1_Mm|LINE|L1	330208	NM_029680	76627	Mm.31415	NM_029680	ENSMUSG00000042888	Prr30	1700110M21Rik	proline rich 30	protein-coding
chr14	102297766	102297980	chr14	102297609	102297945	179		Intergenic	B1_Mus1|SINE|Alu	457250	NM_001347628	380928	Mm.218981	NM_201529	ENSMUSG00000033060	Lmo7	C78582|FBXO20|Gm914|mKIAA0858	LIM domain only 7	protein-coding		Intergenic	B1_Mus1|SINE|Alu	457154	NM_001347628	380928	Mm.218981	NM_201529	ENSMUSG00000033060	Lmo7	C78582|FBXO20|Gm914|mKIAA0858	LIM domain only 7	protein-coding
chr14	103868989	103869203	chr14	103868694	103869030	41		Intergenic	L1Md_A|LINE|L1	-24620	NM_001136061	13618	Mm.229532	NM_007904	ENSMUSG00000022122	Ednrb	ET-B|ET-BR|ETR-b|ETb|Sox10m1	endothelin receptor type B	protein-coding		Intergenic	L1Md_A|LINE|L1	-24386	NM_001136061	13618	Mm.229532	NM_007904	ENSMUSG00000022122	Ednrb	ET-B|ET-BR|ETR-b|ETb|Sox10m1	endothelin receptor type B	protein-coding
chr14	106546485	106546699	chr14	106546302	106546638	153		Intergenic	L1Md_F3|LINE|L1	-60072	NR_045938	73631	Mm.48862	NR_045938	ENSMUSG00000099794	1700128A07Rik	-	RIKEN cDNA 1700128A07 gene	ncRNA		Intergenic	L1Md_F3|LINE|L1	-59950	NR_045938	73631	Mm.48862	NR_045938	ENSMUSG00000099794	1700128A07Rik	-	RIKEN cDNA 1700128A07 gene	ncRNA
chr14	109769307	109769521	chr14	109769302	109769638	214		Intergenic	Lx|LINE|L1	-855175	NM_199065	76965	Mm.257268	NM_199065	ENSMUSG00000075478	Slitrk1	3200001I04Rik	SLIT and NTRK-like family, member 1	protein-coding		Intergenic	Lx|LINE|L1	-855231	NM_199065	76965	Mm.257268	NM_199065	ENSMUSG00000075478	Slitrk1	3200001I04Rik	SLIT and NTRK-like family, member 1	protein-coding
chr14	111771066	111771280	chr14	111770936	111771272	206		Intergenic	Lx3_Mus|LINE|L1	96058	NM_198865	75409	Mm.235097	NM_029273	ENSMUSG00000033214	Slitrk5	2610019D03Rik	SLIT and NTRK-like family, member 5	protein-coding		Intergenic	Lx3_Mus|LINE|L1	95989	NM_198865	75409	Mm.235097	NM_029273	ENSMUSG00000033214	Slitrk5	2610019D03Rik	SLIT and NTRK-like family, member 5	protein-coding
chr14	114939446	114939660	chr14	114939194	114939530	84		TTS (NR_126548)	TTS (NR_126548)	6395	NR_126551	74982		NR_126548	ENSMUSG00000115372	1700100I10Rik	1700085D13Rik|4930481K08Rik	RIKEN cDNA 1700100I10 gene	ncRNA		TTS (NR_126548)	TTS (NR_126548)	6586	NR_126549	74982		NR_126548	ENSMUSG00000115372	1700100I10Rik	1700085D13Rik|4930481K08Rik	RIKEN cDNA 1700100I10 gene	ncRNA
chr14	120025607	120025821	chr14	120025786	120026122	35		intron (NM_001001490, intron 3 of 3)	intron (NM_001001490, intron 3 of 3)	16721	NM_001001490	239283	Mm.138520	NM_001001490	ENSMUSG00000044819	Oxgr1	Cysltr3|Gm299|Gpr80|Gpr99|P2Y15	oxoglutarate (alpha-ketoglutarate) receptor 1	protein-coding		intron (NM_001001490, intron 3 of 3)	(GA)n|Simple_repeat|Simple_repeat	16481	NM_001001490	239283	Mm.138520	NM_001001490	ENSMUSG00000044819	Oxgr1	Cysltr3|Gm299|Gpr80|Gpr99|P2Y15	oxoglutarate (alpha-ketoglutarate) receptor 1	protein-coding
chr14	123230553	123230767	chr14	123230299	123230635	82		Intergenic	MTA_Mm|LTR|ERVL-MaLR	61474	NR_045144	380934	Mm.393838	NR_045143	ENSMUSG00000115016	AA536875	Gm1591	expressed sequence AA536875	ncRNA		Intergenic	MTA_Mm|LTR|ERVL-MaLR	61281	NR_045144	380934	Mm.393838	NR_045143	ENSMUSG00000115016	AA536875	Gm1591	expressed sequence AA536875	ncRNA
chr14	124579710	124579924	chr14	124579745	124580081	179		intron (NM_207667, intron 1 of 4)	L1Md_F2|LINE|L1	97310	NM_207667	14169	Mm.206362	NM_010201	ENSMUSG00000025551	Fgf14	FHF-4|Fhf4|Tg(tetO-MAPT*P301L)4510Kha|mFHF-4(1B)	fibroblast growth factor 14	protein-coding		intron (NM_207667, intron 1 of 4)	L1Md_F2|LINE|L1	97214	NM_207667	14169	Mm.206362	NM_010201	ENSMUSG00000025551	Fgf14	FHF-4|Fhf4|Tg(tetO-MAPT*P301L)4510Kha|mFHF-4(1B)	fibroblast growth factor 14	protein-coding
chr15	3407512	3407726	chr15	3407249	3407585	73		intron (NM_001048178, intron 2 of 8)	MTC|LTR|ERVL-MaLR	-104093	NM_001357801	100039139	Mm.455610	NM_001166063	ENSMUSG00000091119	Ccdc152	-	coiled-coil domain containing 152	protein-coding		intron (NM_001048178, intron 2 of 8)	MTC|LTR|ERVL-MaLR	-103891	NM_001357801	100039139	Mm.455610	NM_001166063	ENSMUSG00000091119	Ccdc152	-	coiled-coil domain containing 152	protein-coding
chr15	4563929	4564143	chr15	4563802	4564138	209		intron (NM_177355, intron 2 of 2)	L1_Mus3|LINE|L1	-163174	NM_016704	12274	Mm.20247	NM_016704	ENSMUSG00000022181	C6	AW111623	complement component 6	protein-coding		intron (NM_177355, intron 2 of 2)	L1_Mus3|LINE|L1	-163240	NM_016704	12274	Mm.20247	NM_016704	ENSMUSG00000022181	C6	AW111623	complement component 6	protein-coding
chr15	5067757	5067971	chr15	5067436	5067772	15		Intergenic	L1_Mus3|LINE|L1	-4091	NM_001243837	109828	Mm.208034	NM_001243837	ENSMUSG00000079105	C7	A530026G17|Gm1238	complement component 7	protein-coding		Intergenic	L1_Mus3|LINE|L1	-3831	NM_001243837	109828	Mm.208034	NM_001243837	ENSMUSG00000079105	C7	A530026G17|Gm1238	complement component 7	protein-coding
chr15	5680182	5680396	chr15	5680082	5680418	214		Intergenic	L1_Mus1|LINE|L1	183971	NR_045274	71432	Mm.291087	NR_045274	ENSMUSG00000110018	5430437J10Rik	-	RIKEN cDNA 5430437J10 gene	ncRNA		Intergenic	L1_Mus1|LINE|L1	183932	NR_045274	71432	Mm.291087	NR_045274	ENSMUSG00000110018	5430437J10Rik	-	RIKEN cDNA 5430437J10 gene	ncRNA
chr15	6006066	6006280	chr15	6005852	6006188	122		Intergenic	L1_Mus4|LINE|L1	38531	NR_155428	105245876	Mm.128197	NR_155428		Gm41259	-	predicted gene, 41259	ncRNA		Intergenic	L1_Mus4|LINE|L1	38684	NR_155428	105245876	Mm.128197	NR_155428		Gm41259	-	predicted gene, 41259	ncRNA
chr15	9056404	9056618	chr15	9056371	9056707	214		intron (NM_198024, intron 9 of 13)	L1_Mus1|LINE|L1	-14749	NM_001085410	68646	Mm.244226	NM_001040395	ENSMUSG00000022253	Nadk2	MNADK|Nadkd1	NAD kinase 2, mitochondrial	protein-coding		intron (NM_198024, intron 9 of 13)	L1_Mus1|LINE|L1	-14721	NM_001286255	68646	Mm.244226	NM_001040395	ENSMUSG00000022253	Nadk2	MNADK|Nadkd1	NAD kinase 2, mitochondrial	protein-coding
chr15	9548103	9548317	chr15	9548081	9548417	214		Intergenic	IMPB_01|Satellite|Satellite	-18334	NM_008372	16197	Mm.389	NM_008372	ENSMUSG00000003882	Il7r	CD127|IL-7Ralpha	interleukin 7 receptor	protein-coding		Intergenic	IMPB_01|Satellite|Satellite	-18373	NM_001355680	16197	Mm.389	NM_008372	ENSMUSG00000003882	Il7r	CD127|IL-7Ralpha	interleukin 7 receptor	protein-coding
chr15	11162696	11162910	chr15	11162664	11163000	214		intron (NM_175501, intron 3 of 23)	L1_Mus1|LINE|L1	98030	NM_175501	239337	Mm.224825	NM_175501	ENSMUSG00000047497	Adamts12	ADAMTS-12|AI605170	a disintegrin-like and metallopeptidase (reprolysin type) with thrombospondin type 1 motif, 12	protein-coding		intron (NM_175501, intron 3 of 23)	L1_Mus1|LINE|L1	98059	NM_175501	239337	Mm.224825	NM_175501	ENSMUSG00000047497	Adamts12	ADAMTS-12|AI605170	a disintegrin-like and metallopeptidase (reprolysin type) with thrombospondin type 1 motif, 12	protein-coding
chr15	11554013	11554227	chr15	11553958	11554294	214		Intergenic	MTB|LTR|ERVL-MaLR	-154462	NM_033074	110960	Mm.286061	NM_033074	ENSMUSG00000022241	Tars	D15Wsu59e|ThrRS	threonyl-tRNA synthetase	protein-coding		Intergenic	MTB|LTR|ERVL-MaLR	-154468	NM_033074	110960	Mm.286061	NM_033074	ENSMUSG00000022241	Tars	D15Wsu59e|ThrRS	threonyl-tRNA synthetase	protein-coding
chr15	13510927	13511141	chr15	13510883	13511219	214		Intergenic	Lx3B|LINE|L1	-337359	NM_007666	12563	Mm.57048	NM_007666	ENSMUSG00000039385	Cdh6	cad6	cadherin 6	protein-coding		Intergenic	Lx3B|LINE|L1	-337376	NM_007666	12563	Mm.57048	NM_007666	ENSMUSG00000039385	Cdh6	cad6	cadherin 6	protein-coding
chr15	14038551	14038765	chr15	14038441	14038777	214		Intergenic	L1Md_F2|LINE|L1	-864983	NM_007666	12563	Mm.57048	NM_007666	ENSMUSG00000039385	Cdh6	cad6	cadherin 6	protein-coding		Intergenic	L1Md_F2|LINE|L1	-864934	NM_007666	12563	Mm.57048	NM_007666	ENSMUSG00000039385	Cdh6	cad6	cadherin 6	protein-coding
chr15	18212617	18212831	chr15	18212560	18212896	214		intron (NR_045711, intron 7 of 11)	ERVB4_1C-LTR_Mm|LTR|ERVK	156903	NR_045711	70886	Mm.399021	NR_045711	ENSMUSG00000098150	4921515E04Rik	-	RIKEN cDNA 4921515E04 gene	ncRNA		intron (NR_045711, intron 7 of 11)	ERVB4_1C-LTR_Mm|LTR|ERVK	156899	NR_045711	70886	Mm.399021	NR_045711	ENSMUSG00000098150	4921515E04Rik	-	RIKEN cDNA 4921515E04 gene	ncRNA
chr15	18612102	18612316	chr15	18611871	18612207	105		Intergenic	MERVK26-int|LTR|ERVK	-206738	NM_001316758	320873	Mm.117794	NM_009865	ENSMUSG00000022321	Cdh10	A830016G23Rik|C030003B10Rik|C030011H18Rik	cadherin 10	protein-coding		Intergenic	(TG)n|Simple_repeat|Simple_repeat	-206908	NM_001316758	320873	Mm.117794	NM_009865	ENSMUSG00000022321	Cdh10	A830016G23Rik|C030003B10Rik|C030011H18Rik	cadherin 10	protein-coding
chr15	19484426	19484640	chr15	19484422	19484758	214		Intergenic	L1_Mus2|LINE|L1	299160	NR_155419	102639102	Mm.463245	NR_155419	ENSMUSG00000115803	Gm35496	-	predicted gene, 35496	ncRNA		Intergenic	L1_Mus2|LINE|L1	299217	NR_155419	102639102	Mm.463245	NR_155419	ENSMUSG00000115803	Gm35496	-	predicted gene, 35496	ncRNA
chr15	20303910	20304124	chr15	20303898	20304234	214		Intergenic	L1_Mus2|LINE|L1	362733	NM_022816	64833	Mm.352763	NM_022816	ENSMUSG00000047565	Acot10	Acate3|MT-ACT48|p48	acyl-CoA thioesterase 10	protein-coding		Intergenic	L1_Mus2|LINE|L1	362684	NM_022816	64833	Mm.352763	NM_022816	ENSMUSG00000047565	Acot10	Acate3|MT-ACT48|p48	acyl-CoA thioesterase 10	protein-coding
chr15	20701589	20701803	chr15	20701724	20702060	79		Intergenic	(CAGAGA)n|Simple_repeat|Simple_repeat	-34946	NM_022816	64833	Mm.352763	NM_022816	ENSMUSG00000047565	Acot10	Acate3|MT-ACT48|p48	acyl-CoA thioesterase 10	protein-coding		Intergenic	B1_Mus1|SINE|Alu	-35142	NM_022816	64833	Mm.352763	NM_022816	ENSMUSG00000047565	Acot10	Acate3|MT-ACT48|p48	acyl-CoA thioesterase 10	protein-coding
chr15	20725212	20725426	chr15	20725106	20725442	214		Intergenic	B1_Mm|SINE|Alu	-58569	NM_022816	64833	Mm.352763	NM_022816	ENSMUSG00000047565	Acot10	Acate3|MT-ACT48|p48	acyl-CoA thioesterase 10	protein-coding		Intergenic	B1_Mm|SINE|Alu	-58524	NM_022816	64833	Mm.352763	NM_022816	ENSMUSG00000047565	Acot10	Acate3|MT-ACT48|p48	acyl-CoA thioesterase 10	protein-coding
chr15	22239212	22239426	chr15	22239038	22239374	162		Intergenic	Lx3C|LINE|L1	475665	NM_001165971	545091	Mm.475598	NM_001165971		Hnrnpa1l2-ps2	EG545091|Gm5803	heterogeneous nuclear ribonucleoprotein A1-like 2, pseudogene 2	protein-coding		Intergenic	Lx3C|LINE|L1	475778	NM_001165971	545091	Mm.475598	NM_001165971		Hnrnpa1l2-ps2	EG545091|Gm5803	heterogeneous nuclear ribonucleoprotein A1-like 2, pseudogene 2	protein-coding
chr15	23126316	23126530	chr15	23126356	23126692	174		intron (NM_001081299, intron 1 of 11)	L1Md_F2|LINE|L1	89960	NM_001081299	320865	Mm.241965	NM_001081299	ENSMUSG00000040420	Cdh18	B230220E17Rik|Cdh14l|Tg(GFAP-APOE_i4)1Hol	cadherin 18	protein-coding		intron (NM_001081299, intron 1 of 11)	L1Md_F2|LINE|L1	90061	NM_001081299	320865	Mm.241965	NM_001081299	ENSMUSG00000040420	Cdh18	B230220E17Rik|Cdh14l|Tg(GFAP-APOE_i4)1Hol	cadherin 18	protein-coding
chr15	23549349	23549563	chr15	23549264	23549600	214		Intergenic	L1Md_F2|LINE|L1	512993	NM_001081299	320865	Mm.241965	NM_001081299	ENSMUSG00000040420	Cdh18	B230220E17Rik|Cdh14l|Tg(GFAP-APOE_i4)1Hol	cadherin 18	protein-coding		Intergenic	L1Md_F2|LINE|L1	512969	NM_001081299	320865	Mm.241965	NM_001081299	ENSMUSG00000040420	Cdh18	B230220E17Rik|Cdh14l|Tg(GFAP-APOE_i4)1Hol	cadherin 18	protein-coding
chr15	23766184	23766398	chr15	23766218	23766554	180		Intergenic	L1Md_F3|LINE|L1	729828	NM_001081299	320865	Mm.241965	NM_001081299	ENSMUSG00000040420	Cdh18	B230220E17Rik|Cdh14l|Tg(GFAP-APOE_i4)1Hol	cadherin 18	protein-coding		Intergenic	L1Md_F3|LINE|L1	729923	NM_001081299	320865	Mm.241965	NM_001081299	ENSMUSG00000040420	Cdh18	B230220E17Rik|Cdh14l|Tg(GFAP-APOE_i4)1Hol	cadherin 18	protein-coding
chr15	23859447	23859661	chr15	23859596	23859932	65		Intergenic	L1Md_F2|LINE|L1	823091	NM_001081299	320865	Mm.241965	NM_001081299	ENSMUSG00000040420	Cdh18	B230220E17Rik|Cdh14l|Tg(GFAP-APOE_i4)1Hol	cadherin 18	protein-coding		Intergenic	L1Md_F2|LINE|L1	823301	NM_001081299	320865	Mm.241965	NM_001081299	ENSMUSG00000040420	Cdh18	B230220E17Rik|Cdh14l|Tg(GFAP-APOE_i4)1Hol	cadherin 18	protein-coding
chr15	24185885	24186099	chr15	24185849	24186185	214		Intergenic	Intergenic	1149529	NM_001081299	320865	Mm.241965	NM_001081299	ENSMUSG00000040420	Cdh18	B230220E17Rik|Cdh14l|Tg(GFAP-APOE_i4)1Hol	cadherin 18	protein-coding		Intergenic	Intergenic	1149554	NM_001081299	320865	Mm.241965	NM_001081299	ENSMUSG00000040420	Cdh18	B230220E17Rik|Cdh14l|Tg(GFAP-APOE_i4)1Hol	cadherin 18	protein-coding
chr15	27402987	27403201	chr15	27402810	27403146	159		Intergenic	L1Md_F2|LINE|L1	-63583	NM_020332	11732	Mm.265264	NM_020332	ENSMUSG00000022265	Ank	Ankh|D15Ertd221e|ank|mKIAA1581	progressive ankylosis	protein-coding		Intergenic	L1Md_F2|LINE|L1	-63699	NM_020332	11732	Mm.265264	NM_020332	ENSMUSG00000022265	Ank	Ankh|D15Ertd221e|ank|mKIAA1581	progressive ankylosis	protein-coding
chr15	28830159	28830373	chr15	28830161	28830497	212		Intergenic	L1Md_F2|LINE|L1	626500	NM_133365	110082	Mm.248464	NM_133365	ENSMUSG00000022262	Dnah5	AU022615|Dnahc5|Mdnah5|b2b1134Clo|b2b1154Clo|b2b1537Clo|b2b1565Clo|b2b3491Clo|b2b601Clo|mKIAA1603	dynein, axonemal, heavy chain 5	protein-coding		Intergenic	L1Md_F2|LINE|L1	626563	NM_133365	110082	Mm.248464	NM_133365	ENSMUSG00000022262	Dnah5	AU022615|Dnahc5|Mdnah5|b2b1134Clo|b2b1154Clo|b2b1537Clo|b2b1565Clo|b2b3491Clo|b2b601Clo|mKIAA1603	dynein, axonemal, heavy chain 5	protein-coding
chr15	29337037	29337251	chr15	29336770	29337106	69		Intergenic	L1Md_F2|LINE|L1	376260	NR_039542	100628607		NR_039542	ENSMUSG00000092639	Mir3964	mmu-mir-3964|mu-mir-3964	microRNA 3964	ncRNA		Intergenic	L1Md_F2|LINE|L1	376466	NR_039542	100628607		NR_039542	ENSMUSG00000092639	Mir3964	mmu-mir-3964|mu-mir-3964	microRNA 3964	ncRNA
chr15	29891946	29892160	chr15	29891629	29891965	19		Intergenic	Intergenic	-178649	NR_039542	100628607		NR_039542	ENSMUSG00000092639	Mir3964	mmu-mir-3964|mu-mir-3964	microRNA 3964	ncRNA		Intergenic	(TG)n|Simple_repeat|Simple_repeat	-178393	NR_039542	100628607		NR_039542	ENSMUSG00000092639	Mir3964	mmu-mir-3964|mu-mir-3964	microRNA 3964	ncRNA
chr15	31362328	31362542	chr15	31362530	31362866	12		intron (NM_027496, intron 1 of 3)	ORR1G|LTR|ERVL-MaLR	5324	NM_001357923	67434	Mm.102470	NM_026153	ENSMUSG00000022237	Ankrd33b	0610012A05Rik|3021401C12Rik|5730557B15Rik	ankyrin repeat domain 33B	protein-coding		intron (NM_027496, intron 1 of 3)	B1_Mur3|SINE|Alu	5061	NM_001164441	67434	Mm.102470	NM_026153	ENSMUSG00000022237	Ankrd33b	0610012A05Rik|3021401C12Rik|5730557B15Rik	ankyrin repeat domain 33B	protein-coding
chr15	32111423	32111637	chr15	32111537	32111873	100		Intergenic	Intergenic	-65759	NM_020503	57254	Mm.377133	NM_020503	ENSMUSG00000045267	Tas2r119	T2r19|Tas2r19|mGR19|mt2r19	taste receptor, type 2, member 119	protein-coding		Intergenic	L1Md_F2|LINE|L1	-65584	NM_020503	57254	Mm.377133	NM_020503	ENSMUSG00000045267	Tas2r119	T2r19|Tas2r19|mGR19|mt2r19	taste receptor, type 2, member 119	protein-coding
chr15	33470242	33470456	chr15	33469935	33470271	29		intron (NM_176073, intron 6 of 7)	intron (NM_176073, intron 6 of 7)	-64410	NR_033608	73486	Mm.483393	NM_028551	ENSMUSG00000058101	1700084J12Rik	-	ribosomal protein L7-like 1 pseudogene	pseudo		intron (NM_176073, intron 6 of 7)	B1_Mus1|SINE|Alu	-64164	NR_033608	73486	Mm.483393	NM_028551	ENSMUSG00000058101	1700084J12Rik	-	ribosomal protein L7-like 1 pseudogene	pseudo
chr15	33864941	33865155	chr15	33864809	33865145	204		Intergenic	MTB|LTR|ERVL-MaLR	-177165	NM_001085421	239364	Mm.60794	NM_001085421	ENSMUSG00000038984	Tspyl5	6330530B20|E130308C19Rik	testis-specific protein, Y-encoded-like 5	protein-coding		Intergenic	MTB|LTR|ERVL-MaLR	-177094	NM_001085421	239364	Mm.60794	NM_001085421	ENSMUSG00000038984	Tspyl5	6330530B20|E130308C19Rik	testis-specific protein, Y-encoded-like 5	protein-coding
chr15	35194787	35195001	chr15	35194911	35195247	90		Intergenic	L1Md_F2|LINE|L1	-39088	NM_019635	56274	Mm.262330	NM_019635	ENSMUSG00000022329	Stk3	0610042I06Rik|MST|Mst2|Mst3|Ste20|mess1	serine/threonine kinase 3	protein-coding		Intergenic	L1Md_F2|LINE|L1	-39273	NM_001357821	56274	Mm.262330	NM_019635	ENSMUSG00000022329	Stk3	0610042I06Rik|MST|Mst2|Mst3|Ste20|mess1	serine/threonine kinase 3	protein-coding
chr15	35658265	35658479	chr15	35658454	35658790	25		intron (NM_177151, intron 30 of 61)	RSINE1|SINE|B4	2546	NR_035527	100316736		NR_035527	ENSMUSG00000076333	Mir599	mmu-mir-599	microRNA 599	ncRNA		intron (NM_177151, intron 30 of 61)	L1Md_F2|LINE|L1	2296	NR_035527	100316736		NR_035527	ENSMUSG00000076333	Mir599	mmu-mir-599	microRNA 599	ncRNA
chr15	35999370	35999584	chr15	35999288	35999624	214		Intergenic	B1_Mus1|SINE|Alu	-61231	NM_053071	12864	Mm.548	NM_053071	ENSMUSG00000014313	Cox6c	-	cytochrome c oxidase subunit VIc	protein-coding		Intergenic	B1_Mus1|SINE|Alu	-61210	NM_053071	12864	Mm.548	NM_053071	ENSMUSG00000014313	Cox6c	-	cytochrome c oxidase subunit VIc	protein-coding
chr15	37017651	37017865	chr15	37017442	37017778	127		Intergenic	Intergenic	-10356	NM_026521	68036	Mm.371631	NM_026521	ENSMUSG00000062397	Zfp706	3110006P09Rik|AA793007|AW536850|C77232|Znf706	zinc finger protein 706	protein-coding		Intergenic	B1_Mus2|SINE|Alu	-10208	NM_026521	68036	Mm.371631	NM_026521	ENSMUSG00000062397	Zfp706	3110006P09Rik|AA793007|AW536850|C77232|Znf706	zinc finger protein 706	protein-coding
chr15	37513768	37513982	chr15	37513542	37513878	110		intron (NM_001359841, intron 3 of 7)	RMER5|LTR|ERV1	-54493	NM_001170867	52589	Mm.283370	NM_134094	ENSMUSG00000051359	Ncald	AI848120|D030020D09Rik|D15Ertd412e	neurocalcin delta	protein-coding		intron (NM_001359841, intron 3 of 7)	RSINE1|SINE|B4	-54328	NM_001170868	52589	Mm.283370	NM_134094	ENSMUSG00000051359	Ncald	AI848120|D030020D09Rik|D15Ertd412e	neurocalcin delta	protein-coding
chr15	37832370	37832584	chr15	37832423	37832759	161		Intergenic	Lx3_Mus|LINE|L1	-40049	NM_134094	52589	Mm.283370	NM_134094	ENSMUSG00000051359	Ncald	AI848120|D030020D09Rik|D15Ertd412e	neurocalcin delta	protein-coding		Intergenic	Lx3_Mus|LINE|L1	-40163	NM_134094	52589	Mm.283370	NM_134094	ENSMUSG00000051359	Ncald	AI848120|D030020D09Rik|D15Ertd412e	neurocalcin delta	protein-coding
chr15	38724990	38725204	chr15	38725061	38725397	143		intron (NR_131206, intron 1 of 2)	L1_Mus1|LINE|L1	3419	NR_131206	105463124	Mm.432448	NR_131206	ENSMUSG00000115620	Gm45924	Borg	predicted gene, 45924	ncRNA		intron (NR_131206, intron 1 of 2)	L1_Mus1|LINE|L1	3287	NR_131206	105463124	Mm.432448	NR_131206	ENSMUSG00000115620	Gm45924	Borg	predicted gene, 45924	ncRNA
chr15	40214503	40214717	chr15	40214456	40214792	214		Intergenic	L1Md_F2|LINE|L1	52003	NR_155349	102636151	Mm.321976	NR_155349	ENSMUSG00000115367	Gm33301	-	predicted gene, 33301	ncRNA		Intergenic	L1Md_F2|LINE|L1	52017	NR_155349	102636151	Mm.321976	NR_155349	ENSMUSG00000115367	Gm33301	-	predicted gene, 33301	ncRNA
chr15	40744984	40745198	chr15	40745196	40745532	2		intron (NM_001356998, intron 1 of 6)	intron (NM_001356998, intron 1 of 6)	90049	NM_011766	22762	Mm.39496	NM_011766	ENSMUSG00000022306	Zfpm2	B330005D23Rik|FOG-2|FOG2	zinc finger protein, multitype 2	protein-coding		intron (NM_001356998, intron 1 of 6)	(CA)n|Simple_repeat|Simple_repeat	90322	NM_001356998	22762	Mm.39496	NM_011766	ENSMUSG00000022306	Zfpm2	B330005D23Rik|FOG-2|FOG2	zinc finger protein, multitype 2	protein-coding
chr15	42318470	42318684	chr15	42318495	42318831	189		Intergenic	L1Md_F2|LINE|L1	358400	NM_009640	11600	Mm.309336	NM_009640	ENSMUSG00000022309	Angpt1	1110046O21Rik|Ang-1|Ang1	angiopoietin 1	protein-coding		Intergenic	L1Md_F2|LINE|L1	358314	NM_001286062	11600	Mm.309336	NM_009640	ENSMUSG00000022309	Angpt1	1110046O21Rik|Ang-1|Ang1	angiopoietin 1	protein-coding
chr15	43760457	43760671	chr15	43760286	43760622	165		Intergenic	L1Md_F3|LINE|L1	109465	NM_175502	239408	Mm.41219	NM_175502	ENSMUSG00000054409	Tmem74	AA549547|B230382K22Rik	transmembrane protein 74	protein-coding		Intergenic	L1Md_F3|LINE|L1	109575	NM_175502	239408	Mm.41219	NM_175502	ENSMUSG00000054409	Tmem74	AA549547|B230382K22Rik	transmembrane protein 74	protein-coding
chr15	44169848	44170062	chr15	44169904	44170240	158		Intergenic	L1Md_F|LINE|L1	-26180	NM_013696	22045	Mm.309350	NM_013696	ENSMUSG00000038760	Trhr	TRH-R1	thyrotropin releasing hormone receptor	protein-coding		Intergenic	L1Md_F2|LINE|L1	-26063	NM_013696	22045	Mm.309350	NM_013696	ENSMUSG00000038760	Trhr	TRH-R1	thyrotropin releasing hormone receptor	protein-coding
chr15	44826300	44826514	chr15	44826072	44826408	108		Intergenic	URR1B|DNA|hAT-Charlie	-38344	NM_176998	319613	Mm.207715	NM_176998	ENSMUSG00000022340	Sybu	Golsyn	syntabulin (syntaxin-interacting)	protein-coding		Intergenic	Intergenic	-38177	NM_176998	319613	Mm.207715	NM_176998	ENSMUSG00000022340	Sybu	Golsyn	syntabulin (syntaxin-interacting)	protein-coding
chr15	44925213	44925427	chr15	44925041	44925377	164		Intergenic	RMER13A1|LTR|ERVK	43926	NR_033609	239410	Mm.352401	NR_033609	ENSMUSG00000060530	A930017M01Rik	Gm305	Smg-5 homolog, nonsense mediated mRNA decay factor pseudogene	pseudo		Intergenic	B1_Mm|SINE|Alu	43815	NR_033609	239410	Mm.352401	NR_033609	ENSMUSG00000060530	A930017M01Rik	Gm305	Smg-5 homolog, nonsense mediated mRNA decay factor pseudogene	pseudo
chr15	45348838	45349052	chr15	45348711	45349047	209		Intergenic	L1Md_F2|LINE|L1	-234011	NM_026200	67498	Mm.300079	NM_026200	ENSMUSG00000022342	Kcnv1	2700023A03Rik|vibe	potassium channel, subfamily V, member 1	protein-coding		Intergenic	L1Md_F2|LINE|L1	-233945	NM_026200	67498	Mm.300079	NM_026200	ENSMUSG00000022342	Kcnv1	2700023A03Rik|vibe	potassium channel, subfamily V, member 1	protein-coding
chr15	46973180	46973394	chr15	46973322	46973658	72		Intergenic	L1Md_F2|LINE|L1	349982	NR_045811	75281	Mm.159487	NR_045811	ENSMUSG00000051198	4930548G14Rik	-	RIKEN cDNA 4930548G14 gene	ncRNA		Intergenic	L1Md_F2|LINE|L1	350185	NR_045811	75281	Mm.159487	NR_045811	ENSMUSG00000051198	4930548G14Rik	-	RIKEN cDNA 4930548G14 gene	ncRNA
chr15	47006917	47007131	chr15	47006690	47007026	109		Intergenic	RMER16C|LTR|ERVK	383719	NR_045811	75281	Mm.159487	NR_045811	ENSMUSG00000051198	4930548G14Rik	-	RIKEN cDNA 4930548G14 gene	ncRNA		Intergenic	(CA)n|Simple_repeat|Simple_repeat	383553	NR_045811	75281	Mm.159487	NR_045811	ENSMUSG00000051198	4930548G14Rik	-	RIKEN cDNA 4930548G14 gene	ncRNA
chr15	48005618	48005832	chr15	48005388	48005724	106		intron (NM_001081391, intron 14 of 70)	ORR1A4|LTR|ERVL-MaLR	786264	NM_001081391	239420	Mm.309363	NM_001081391	ENSMUSG00000022311	Csmd3	4930500N14Rik|mKIAA1894	CUB and Sushi multiple domains 3	protein-coding		intron (NM_001081391, intron 14 of 70)	B2_Mm2|SINE|B2	786433	NM_001081391	239420	Mm.309363	NM_001081391	ENSMUSG00000022311	Csmd3	4930500N14Rik|mKIAA1894	CUB and Sushi multiple domains 3	protein-coding
chr15	48166132	48166346	chr15	48166338	48166674	8		intron (NM_001081391, intron 11 of 70)	Lx2|LINE|L1	625750	NM_001081391	239420	Mm.309363	NM_001081391	ENSMUSG00000022311	Csmd3	4930500N14Rik|mKIAA1894	CUB and Sushi multiple domains 3	protein-coding		intron (NM_001081391, intron 11 of 70)	Lx2|LINE|L1	625483	NM_001081391	239420	Mm.309363	NM_001081391	ENSMUSG00000022311	Csmd3	4930500N14Rik|mKIAA1894	CUB and Sushi multiple domains 3	protein-coding
chr15	48224356	48224570	chr15	48224428	48224764	142		intron (NM_001081391, intron 10 of 70)	L1_Mus4|LINE|L1	567526	NM_001081391	239420	Mm.309363	NM_001081391	ENSMUSG00000022311	Csmd3	4930500N14Rik|mKIAA1894	CUB and Sushi multiple domains 3	protein-coding		intron (NM_001081391, intron 10 of 70)	L1_Mus4|LINE|L1	567393	NM_001081391	239420	Mm.309363	NM_001081391	ENSMUSG00000022311	Csmd3	4930500N14Rik|mKIAA1894	CUB and Sushi multiple domains 3	protein-coding
chr15	48928827	48929041	chr15	48928685	48929021	194		Intergenic	RLTR23|LTR|ERV1	-136945	NM_001081391	239420	Mm.309363	NM_001081391	ENSMUSG00000022311	Csmd3	4930500N14Rik|mKIAA1894	CUB and Sushi multiple domains 3	protein-coding		Intergenic	RLTR23|LTR|ERV1	-136864	NM_001081391	239420	Mm.309363	NM_001081391	ENSMUSG00000022311	Csmd3	4930500N14Rik|mKIAA1894	CUB and Sushi multiple domains 3	protein-coding
chr15	49143191	49143405	chr15	49142955	49143291	100		Intergenic	L1_Mur1|LINE|L1	-351309	NM_001081391	239420	Mm.309363	NM_001081391	ENSMUSG00000022311	Csmd3	4930500N14Rik|mKIAA1894	CUB and Sushi multiple domains 3	protein-coding		Intergenic	L1_Mur1|LINE|L1	-351134	NM_001081391	239420	Mm.309363	NM_001081391	ENSMUSG00000022311	Csmd3	4930500N14Rik|mKIAA1894	CUB and Sushi multiple domains 3	protein-coding
chr15	49303204	49303418	chr15	49303257	49303593	161		Intergenic	L1Md_F2|LINE|L1	-511322	NM_001081391	239420	Mm.309363	NM_001081391	ENSMUSG00000022311	Csmd3	4930500N14Rik|mKIAA1894	CUB and Sushi multiple domains 3	protein-coding		Intergenic	L1Md_F2|LINE|L1	-511436	NM_001081391	239420	Mm.309363	NM_001081391	ENSMUSG00000022311	Csmd3	4930500N14Rik|mKIAA1894	CUB and Sushi multiple domains 3	protein-coding
chr15	49318870	49319084	chr15	49318581	49318917	47		Intergenic	L1_Mus3|LINE|L1	-526988	NM_001081391	239420	Mm.309363	NM_001081391	ENSMUSG00000022311	Csmd3	4930500N14Rik|mKIAA1894	CUB and Sushi multiple domains 3	protein-coding		Intergenic	L1_Mus3|LINE|L1	-526760	NM_001081391	239420	Mm.309363	NM_001081391	ENSMUSG00000022311	Csmd3	4930500N14Rik|mKIAA1894	CUB and Sushi multiple domains 3	protein-coding
chr15	49585255	49585469	chr15	49585375	49585711	94		Intergenic	L1_Mus3|LINE|L1	-793373	NM_001081391	239420	Mm.309363	NM_001081391	ENSMUSG00000022311	Csmd3	4930500N14Rik|mKIAA1894	CUB and Sushi multiple domains 3	protein-coding		Intergenic	L1_Mus3|LINE|L1	-793554	NM_001081391	239420	Mm.309363	NM_001081391	ENSMUSG00000022311	Csmd3	4930500N14Rik|mKIAA1894	CUB and Sushi multiple domains 3	protein-coding
chr15	49712573	49712787	chr15	49712477	49712813	214		Intergenic	L1_Mus3|LINE|L1	-920691	NM_001081391	239420	Mm.309363	NM_001081391	ENSMUSG00000022311	Csmd3	4930500N14Rik|mKIAA1894	CUB and Sushi multiple domains 3	protein-coding		Intergenic	L1_Mus3|LINE|L1	-920656	NM_001081391	239420	Mm.309363	NM_001081391	ENSMUSG00000022311	Csmd3	4930500N14Rik|mKIAA1894	CUB and Sushi multiple domains 3	protein-coding
chr15	50260562	50260776	chr15	50260433	50260769	207		Intergenic	L1_Mus2|LINE|L1	628380	NM_001310485	83925	Mm.30466	NM_032000	ENSMUSG00000038679	Trps1	AI115454|AI447310|D15Ertd586e	transcriptional repressor GATA binding 1	protein-coding		Intergenic	L1_Mus2|LINE|L1	628448	NM_001310481	83925	Mm.30466	NM_032000	ENSMUSG00000038679	Trps1	AI115454|AI447310|D15Ertd586e	transcriptional repressor GATA binding 1	protein-coding
chr15	53878644	53878858	chr15	53878641	53878977	214		intron (NM_177225, intron 1 of 4)	L1_Mus2|LINE|L1	23685	NM_177225	320679	Mm.442455	NM_177225	ENSMUSG00000058656	Samd12	A830094I09Rik	sterile alpha motif domain containing 12	protein-coding		intron (NM_177225, intron 1 of 4)	L1_Mus2|LINE|L1	23627	NM_177225	320679	Mm.442455	NM_177225	ENSMUSG00000058656	Samd12	A830094I09Rik	sterile alpha motif domain containing 12	protein-coding
chr15	54029677	54029891	chr15	54029626	54029962	214		Intergenic	L1_Mus1|LINE|L1	-127348	NM_177225	320679	Mm.442455	NM_177225	ENSMUSG00000058656	Samd12	A830094I09Rik	sterile alpha motif domain containing 12	protein-coding		Intergenic	L1_Mus1|LINE|L1	-127358	NM_177225	320679	Mm.442455	NM_177225	ENSMUSG00000058656	Samd12	A830094I09Rik	sterile alpha motif domain containing 12	protein-coding
chr15	54123963	54124177	chr15	54123762	54124098	135		Intergenic	L1Md_F3|LINE|L1	154414	NM_008764	18383	Mm.15383	NM_008764	ENSMUSG00000063727	Tnfrsf11b	OCIF|Opg|TR1	tumor necrosis factor receptor superfamily, member 11b (osteoprotegerin)	protein-coding		Intergenic	GA-rich|Low_complexity|Low_complexity	154554	NM_008764	18383	Mm.15383	NM_008764	ENSMUSG00000063727	Tnfrsf11b	OCIF|Opg|TR1	tumor necrosis factor receptor superfamily, member 11b (osteoprotegerin)	protein-coding
chr15	54321239	54321453	chr15	54321363	54321699	90		Intergenic	L1Md_F2|LINE|L1	-42862	NM_008764	18383	Mm.15383	NM_008764	ENSMUSG00000063727	Tnfrsf11b	OCIF|Opg|TR1	tumor necrosis factor receptor superfamily, member 11b (osteoprotegerin)	protein-coding		Intergenic	L1Md_F2|LINE|L1	-43047	NM_008764	18383	Mm.15383	NM_008764	ENSMUSG00000063727	Tnfrsf11b	OCIF|Opg|TR1	tumor necrosis factor receptor superfamily, member 11b (osteoprotegerin)	protein-coding
chr15	58239933	58240147	chr15	58239761	58240097	164		Intergenic	L1_Mus3|LINE|L1	-25148	NM_026346	67731	Mm.25683	NM_026346	ENSMUSG00000022358	Fbxo32	4833442G10Rik|AI430017|ATROGIN1|Gm20361|MAFbx	F-box protein 32	protein-coding		Intergenic	L1_Mus3|LINE|L1	-25037	NM_026346	67731	Mm.25683	NM_026346	ENSMUSG00000022358	Fbxo32	4833442G10Rik|AI430017|ATROGIN1|Gm20361|MAFbx	F-box protein 32	protein-coding
chr15	61071105	61071319	chr15	61070983	61071319	214		Intergenic	Intergenic	-149942	NM_001081067	117586	Mm.291499	NM_001081067	ENSMUSG00000022347	A1bg	C44	alpha-1-B glycoprotein	protein-coding		Intergenic	(CA)n|Simple_repeat|Simple_repeat	-149881	NM_001081067	117586	Mm.291499	NM_001081067	ENSMUSG00000022347	A1bg	C44	alpha-1-B glycoprotein	protein-coding
chr15	63083408	63083622	chr15	63083601	63083937	21		Intergenic	L1Md_F2|LINE|L1	396093	NR_045279	432958	Mm.255105	NR_045279	ENSMUSG00000115520	Gm20740	-	predicted gene, 20740	ncRNA		Intergenic	L1Md_F2|LINE|L1	395839	NR_045279	432958	Mm.255105	NR_045279	ENSMUSG00000115520	Gm20740	-	predicted gene, 20740	ncRNA
chr15	63437705	63437919	chr15	63437686	63438022	214		intron (NR_045279, intron 2 of 5)	L1_Mus2|LINE|L1	41796	NR_045279	432958	Mm.255105	NR_045279	ENSMUSG00000115520	Gm20740	-	predicted gene, 20740	ncRNA		intron (NR_045279, intron 2 of 5)	L1_Mus2|LINE|L1	41754	NR_045279	432958	Mm.255105	NR_045279	ENSMUSG00000115520	Gm20740	-	predicted gene, 20740	ncRNA
chr15	65227542	65227756	chr15	65227322	65227658	116		Intergenic	Intergenic	-305353	NM_001331075	11514	Mm.1425	NM_009623	ENSMUSG00000022376	Adcy8	AC8|AW060868	adenylate cyclase 8	protein-coding		Intergenic	B1_Mus1|SINE|Alu	-305194	NM_001291903	11514	Mm.1425	NM_009623	ENSMUSG00000022376	Adcy8	AC8|AW060868	adenylate cyclase 8	protein-coding
chr15	65696430	65696644	chr15	65696102	65696438	8		Intergenic	Lx5|LINE|L1	-90483	NM_001356582	76740	Mm.260647	NM_133766	ENSMUSG00000015002	Efr3a	A130089M23Rik|BB071175|C76891|C920006C10Rik|D030063F01Rik|mKIAA0143	EFR3 homolog A	protein-coding		Intergenic	Lx5|LINE|L1	-90750	NM_133766	76740	Mm.260647	NM_133766	ENSMUSG00000015002	Efr3a	A130089M23Rik|BB071175|C76891|C920006C10Rik|D030063F01Rik|mKIAA0143	EFR3 homolog A	protein-coding
chr15	66649038	66649252	chr15	66648955	66649291	214		Intergenic	L1Md_F2|LINE|L1	-21625	NM_009375	21819	Mm.441333	NM_009375	ENSMUSG00000053469	Tg	Tgn|cog	thyroglobulin	protein-coding		Intergenic	L1Md_F2|LINE|L1	-21647	NM_009375	21819	Mm.441333	NM_009375	ENSMUSG00000053469	Tg	Tgn|cog	thyroglobulin	protein-coding
chr15	67277863	67278077	chr15	67277870	67278206	207		intron (NR_045140, intron 4 of 8)	intron (NR_045140, intron 4 of 8)	51201	NR_045140	69334	Mm.63770	NR_045140	ENSMUSG00000102069	1700012I11Rik	-	RIKEN cDNA 1700012I11 gene	ncRNA		intron (NR_045140, intron 4 of 8)	intron (NR_045140, intron 4 of 8)	51269	NR_045140	69334	Mm.63770	NR_045140	ENSMUSG00000102069	1700012I11Rik	-	RIKEN cDNA 1700012I11 gene	ncRNA
chr15	68301276	68301490	chr15	68301206	68301542	214		Intergenic	L2|LINE|L2	36127	NR_029534	387226		NR_029534	ENSMUSG00000065476	Mir30b	Mirn30b|mir-30b|mmu-mir-30b	microRNA 30b	ncRNA		Intergenic	L2|LINE|L2	36136	NR_029534	387226		NR_029534	ENSMUSG00000065476	Mir30b	Mirn30b|mir-30b|mmu-mir-30b	microRNA 30b	ncRNA
chr15	69785576	69785790	chr15	69785588	69785924	202		Intergenic	Lx2|LINE|L1	-138550	NR_045071	100503580	Mm.404646	NR_045071	ENSMUSG00000116483	Gm19782	-	predicted gene, 19782	ncRNA		Intergenic	Lx2|LINE|L1	-138477	NR_045071	100503580	Mm.404646	NR_045071	ENSMUSG00000116483	Gm19782	-	predicted gene, 19782	ncRNA
chr15	82999678	82999892	chr15	82999487	82999823	145		exon (NM_001271411, exon 6 of 6)	exon (NM_001271411, exon 6 of 6)	23353	NM_028728	74039	Mm.32584	NM_028728	ENSMUSG00000058099	Nfam1	4921501M20Rik|Cnaip	Nfat activating molecule with ITAM motif 1	protein-coding		3' UTR (NM_001271411, exon 6 of 6)	3' UTR (NM_001271411, exon 6 of 6)	23483	NM_001271414	74039	Mm.32584	NM_028728	ENSMUSG00000058099	Nfam1	4921501M20Rik|Cnaip	Nfat activating molecule with ITAM motif 1	protein-coding
chr15	87517497	87517711	chr15	87517535	87517871	176		Intergenic	Intergenic	-26695	NM_001252310	106014	Mm.244319	NM_134096	ENSMUSG00000054863	Fam19a5	TAFA5|Tafa-5|Tara-5	family with sequence similarity 19, member A5	protein-coding		Intergenic	Intergenic	-26596	NM_001252310	106014	Mm.244319	NM_134096	ENSMUSG00000054863	Fam19a5	TAFA5|Tafa-5|Tara-5	family with sequence similarity 19, member A5	protein-coding
chr15	100299007	100299221	chr15	100299216	100299552	5		Intergenic	MTB|LTR|ERVL-MaLR	-5703	NM_027334	70152	Mm.488086	NM_027334	ENSMUSG00000054619	Mettl7a1	2210414H16Rik|3300001H21Rik|Aam-B|Mettl7a|UbiE1	methyltransferase like 7A1	protein-coding		Intergenic	MTB|LTR|ERVL-MaLR	-5433	NM_027334	70152	Mm.488086	NM_027334	ENSMUSG00000054619	Mettl7a1	2210414H16Rik|3300001H21Rik|Aam-B|Mettl7a|UbiE1	methyltransferase like 7A1	protein-coding
chr15	103213854	103214068	chr15	103213744	103214080	214		intron (NM_001358950, intron 1 of 4)	(CA)n|Simple_repeat|Simple_repeat	1391	NM_001110216	12419	Mm.262059	NM_007626	ENSMUSG00000009575	Cbx5	2610029O15Rik|C75991|HP1|Hp1a|Hp1alpha	chromobox 5	protein-coding		intron (NM_001358950, intron 1 of 4)	(CA)n|Simple_repeat|Simple_repeat	1440	NM_007626	12419	Mm.262059	NM_007626	ENSMUSG00000009575	Cbx5	2610029O15Rik|C75991|HP1|Hp1a|Hp1alpha	chromobox 5	protein-coding
chr15	103270496	103270710	chr15	103270572	103270908	138		Intergenic	B1_Mur4|SINE|Alu	-2285	NM_019817	56447	Mm.29473	NM_019817	ENSMUSG00000060992	Copz1	5930435A22Rik|AA407760|D4Ertd360e	coatomer protein complex, subunit zeta 1	protein-coding		Intergenic	B1_Mus2|SINE|Alu	-2148	NM_001357748	56447	Mm.29473	NM_019817	ENSMUSG00000060992	Copz1	5930435A22Rik|AA407760|D4Ertd360e	coatomer protein complex, subunit zeta 1	protein-coding
chr16	3776131	3776345	chr16	3776045	3776381	214		Intergenic	B1_Mus1|SINE|Alu	32139	NM_148924	74120	Mm.29081	NM_148924	ENSMUSG00000022529	Zfp263	1200014J04Rik|AI326880|AU020888|NT2|mFPM315	zinc finger protein 263	protein-coding		Intergenic	B1_Mus1|SINE|Alu	32114	NM_148924	74120	Mm.29081	NM_148924	ENSMUSG00000022529	Zfp263	1200014J04Rik|AI326880|AU020888|NT2|mFPM315	zinc finger protein 263	protein-coding
chr16	9831899	9832113	chr16	9831877	9832213	214		intron (NM_008170, intron 1 of 11)	IMPB_01|Satellite|Satellite	160527	NM_008170	14811	Mm.2953	NM_008170	ENSMUSG00000059003	Grin2a	GluN2A|GluRepsilon1|NMDAR2A|NR2A	glutamate receptor, ionotropic, NMDA2A (epsilon 1)	protein-coding		intron (NM_008170, intron 1 of 11)	IMPB_01|Satellite|Satellite	160488	NM_008170	14811	Mm.2953	NM_008170	ENSMUSG00000059003	Grin2a	GluN2A|GluRepsilon1|NMDAR2A|NR2A	glutamate receptor, ionotropic, NMDA2A (epsilon 1)	protein-coding
chr16	12385099	12385313	chr16	12385048	12385384	214		Intergenic	L1_Mus1|LINE|L1	401093	NM_001174086	72555	Mm.310139	NM_028277	ENSMUSG00000022494	Shisa9	2700045P11Rik|Ckamp44	shisa family member 9	protein-coding		Intergenic	L1_Mus1|LINE|L1	401103	NM_001174086	72555	Mm.310139	NM_028277	ENSMUSG00000022494	Shisa9	2700045P11Rik|Ckamp44	shisa family member 9	protein-coding
chr16	12546100	12546314	chr16	12546008	12546344	214		Intergenic	Intergenic	-265183	NR_040507	75493	Mm.396146	NR_040507	ENSMUSG00000101565	1700003L19Rik	-	RIKEN cDNA 1700003L19 gene	ncRNA		Intergenic	B1F|SINE|Alu	-265214	NR_040507	75493	Mm.396146	NR_040507	ENSMUSG00000101565	1700003L19Rik	-	RIKEN cDNA 1700003L19 gene	ncRNA
chr16	16340075	16340289	chr16	16340287	16340623	2		intron (NM_001025947, intron 4 of 17)	PB1D7|SINE|Alu	18393	NM_001276341	74006	Mm.218820	NM_152816	ENSMUSG00000022789	Dnm1l	6330417M19Rik|AI450666|Dlp1|Dnmlp1|Drp1|python	dynamin 1-like	protein-coding		intron (NM_001025947, intron 4 of 17)	B1_Mur4|SINE|Alu	18120	NR_075074	74006	Mm.218820	NM_152816	ENSMUSG00000022789	Dnm1l	6330417M19Rik|AI450666|Dlp1|Dnmlp1|Drp1|python	dynamin 1-like	protein-coding
chr16	16706666	16706880	chr16	16706681	16707017	199		TTS (NR_045920)	TTS (NR_045920)	11348	NR_045920	74066	Mm.61161	NM_028739	ENSMUSG00000116096	4933404G15Rik	4933401J20Rik	RIKEN cDNA 4933404G15 gene	ncRNA		TTS (NR_045920)	TTS (NR_045920)	11272	NR_045920	74066	Mm.61161	NM_028739	ENSMUSG00000116096	4933404G15Rik	4933401J20Rik	RIKEN cDNA 4933404G15 gene	ncRNA
chr16	17517851	17518065	chr16	17517898	17518234	167		intron (NM_001331227, intron 6 of 20)	B1_Mur3|SINE|Alu	8746	NM_001331226	66863	Mm.161726	NM_025808	ENSMUSG00000022761	Lztr1	1200003E21Rik|AI591627|AW550890	leucine-zipper-like transcriptional regulator, 1	protein-coding		intron (NM_001331227, intron 6 of 20)	B1_Mm|SINE|Alu	8854	NM_001331226	66863	Mm.161726	NM_025808	ENSMUSG00000022761	Lztr1	1200003E21Rik|AI591627|AW550890	leucine-zipper-like transcriptional regulator, 1	protein-coding
chr16	19724660	19724874	chr16	19724832	19725168	42		Intergenic	Intergenic	-18402	NM_177356	239739	Mm.258059	NM_177356	ENSMUSG00000041247	Lamp3	1200002D17Rik|Cd208|DC-LAMP|DCLAMP|LAMP|TSC403	lysosomal-associated membrane protein 3	protein-coding		Intergenic	B3|SINE|B2	-18635	NM_177356	239739	Mm.258059	NM_177356	ENSMUSG00000041247	Lamp3	1200002D17Rik|Cd208|DC-LAMP|DCLAMP|LAMP|TSC403	lysosomal-associated membrane protein 3	protein-coding
chr16	20246690	20246904	chr16	20246741	20247077	163		Intergenic	Intergenic	-5439	NM_198599	208158	Mm.326383	NM_198599	ENSMUSG00000041205	Map6d1	A330066I15Rik	MAP6 domain containing 1	protein-coding		Intergenic	(TG)n|Simple_repeat|Simple_repeat	-5551	NM_198599	208158	Mm.326383	NM_198599	ENSMUSG00000041205	Map6d1	A330066I15Rik	MAP6 domain containing 1	protein-coding
chr16	23560618	23560832	chr16	23560327	23560663	45		Intergenic	Lx5c|LINE|L1	-39910	NM_001359083	17174	Mm.1213	NM_008555	ENSMUSG00000022887	Masp1	AW048060|CCPII|Crarf|Masp1/3	mannan-binding lectin serine peptidase 1	protein-coding		Intergenic	(GA)n|Simple_repeat|Simple_repeat	-39680	NM_001359083	17174	Mm.1213	NM_008555	ENSMUSG00000022887	Masp1	AW048060|CCPII|Crarf|Masp1/3	mannan-binding lectin serine peptidase 1	protein-coding
chr16	26765196	26765410	chr16	26765307	26765643	103		Intergenic	L1_Mus1|LINE|L1	-9801	NR_105063	100504628	Mm.393275	NR_105063	ENSMUSG00000092545	Gm20319	-	predicted gene, 20319	ncRNA		Intergenic	L1_Mus1|LINE|L1	-9973	NR_105063	100504628	Mm.393275	NR_105063	ENSMUSG00000092545	Gm20319	-	predicted gene, 20319	ncRNA
chr16	26875576	26875790	chr16	26875641	26875977	149		Intergenic	L1Md_F2|LINE|L1	92562	NM_001285916	239789	Mm.326909	NM_001013761	ENSMUSG00000068428	Gmnc	Gemc1|Gm1778|Gm606	geminin coiled-coil domain containing	protein-coding		Intergenic	L1Md_F2|LINE|L1	92436	NM_001285916	239789	Mm.326909	NM_001013761	ENSMUSG00000068428	Gmnc	Gemc1|Gm1778|Gm606	geminin coiled-coil domain containing	protein-coding
chr16	40685896	40686110	chr16	40685928	40686264	182		intron (NM_001361281, intron 1 of 8)	B4A|SINE|B4	701639	NM_001361281	268890	Mm.310524	NM_175548	ENSMUSG00000061080	Lsamp	5430428I19|AW046674|B130007O04Rik|D930023J12Rik|Gm29907|Lam|Lamp	limbic system-associated membrane protein	protein-coding		intron (NM_001361281, intron 1 of 8)	intron (NM_001361281, intron 1 of 8)	701732	NM_001361281	268890	Mm.310524	NM_175548	ENSMUSG00000061080	Lsamp	5430428I19|AW046674|B130007O04Rik|D930023J12Rik|Gm29907|Lam|Lamp	limbic system-associated membrane protein	protein-coding
chr16	46402484	46402698	chr16	46402695	46403031	3		intron (NM_021496, intron 7 of 8)	Lx8|LINE|L1	94376	NM_021496	58998	Mm.40477	NM_021495	ENSMUSG00000022656	Nectin3	2610301B19Rik|3000002N23Rik|4921513D19Rik|AA407785|AU016832|AW538082|CD113|Pvrl3	nectin cell adhesion molecule 3	protein-coding		intron (NM_021496, intron 7 of 8)	intron (NM_021496, intron 7 of 8)	94104	NM_021495	58998	Mm.40477	NM_021495	ENSMUSG00000022656	Nectin3	2610301B19Rik|3000002N23Rik|4921513D19Rik|AA407785|AU016832|AW538082|CD113|Pvrl3	nectin cell adhesion molecule 3	protein-coding
chr16	46529329	46529543	chr16	46529231	46529567	214		Intergenic	Intergenic	-32469	NM_021497	58998	Mm.40477	NM_021495	ENSMUSG00000022656	Nectin3	2610301B19Rik|3000002N23Rik|4921513D19Rik|AA407785|AU016832|AW538082|CD113|Pvrl3	nectin cell adhesion molecule 3	protein-coding		Intergenic	Intergenic	-32432	NM_021497	58998	Mm.40477	NM_021495	ENSMUSG00000022656	Nectin3	2610301B19Rik|3000002N23Rik|4921513D19Rik|AA407785|AU016832|AW538082|CD113|Pvrl3	nectin cell adhesion molecule 3	protein-coding
chr16	46747231	46747445	chr16	46747242	46747578	203		Intergenic	L1Md_F3|LINE|L1	-250371	NM_021497	58998	Mm.40477	NM_021495	ENSMUSG00000022656	Nectin3	2610301B19Rik|3000002N23Rik|4921513D19Rik|AA407785|AU016832|AW538082|CD113|Pvrl3	nectin cell adhesion molecule 3	protein-coding		Intergenic	L1Md_F3|LINE|L1	-250443	NM_021497	58998	Mm.40477	NM_021495	ENSMUSG00000022656	Nectin3	2610301B19Rik|3000002N23Rik|4921513D19Rik|AA407785|AU016832|AW538082|CD113|Pvrl3	nectin cell adhesion molecule 3	protein-coding
chr16	47087865	47088079	chr16	47087940	47088276	139		Intergenic	L1_Mus1|LINE|L1	-591005	NM_021497	58998	Mm.40477	NM_021495	ENSMUSG00000022656	Nectin3	2610301B19Rik|3000002N23Rik|4921513D19Rik|AA407785|AU016832|AW538082|CD113|Pvrl3	nectin cell adhesion molecule 3	protein-coding		Intergenic	L1_Mus1|LINE|L1	-591141	NM_021497	58998	Mm.40477	NM_021495	ENSMUSG00000022656	Nectin3	2610301B19Rik|3000002N23Rik|4921513D19Rik|AA407785|AU016832|AW538082|CD113|Pvrl3	nectin cell adhesion molecule 3	protein-coding
chr16	47111398	47111612	chr16	47111403	47111739	209		Intergenic	L1Md_F2|LINE|L1	-614538	NM_021497	58998	Mm.40477	NM_021495	ENSMUSG00000022656	Nectin3	2610301B19Rik|3000002N23Rik|4921513D19Rik|AA407785|AU016832|AW538082|CD113|Pvrl3	nectin cell adhesion molecule 3	protein-coding		Intergenic	L1Md_F2|LINE|L1	-614604	NM_021497	58998	Mm.40477	NM_021495	ENSMUSG00000022656	Nectin3	2610301B19Rik|3000002N23Rik|4921513D19Rik|AA407785|AU016832|AW538082|CD113|Pvrl3	nectin cell adhesion molecule 3	protein-coding
chr16	47351559	47351773	chr16	47351286	47351622	63		Intergenic	Intergenic	806833	NR_152166	619300	Mm.384092	NR_152166		6430553K19Rik	-	RIKEN cDNA 6430553K19 gene	ncRNA		Intergenic	L1_Mus4|LINE|L1	807045	NR_152166	619300	Mm.384092	NR_152166		6430553K19Rik	-	RIKEN cDNA 6430553K19 gene	ncRNA
chr16	51752976	51753190	chr16	51752901	51753237	214		Intergenic	L1Md_F3|LINE|L1	234204	NR_153657	629091	Mm.364775	NR_153657		Gm29686	-	predicted gene, 29686	ncRNA		Intergenic	L1Md_F3|LINE|L1	234218	NR_153657	629091	Mm.364775	NR_153657		Gm29686	-	predicted gene, 29686	ncRNA
chr16	51797856	51798070	chr16	51797712	51798048	192		Intergenic	L1Md_F2|LINE|L1	189324	NR_153657	629091	Mm.364775	NR_153657		Gm29686	-	predicted gene, 29686	ncRNA		Intergenic	L1Md_F2|LINE|L1	189407	NR_153657	629091	Mm.364775	NR_153657		Gm29686	-	predicted gene, 29686	ncRNA
chr16	56738567	56738781	chr16	56738581	56738917	200		intron (NM_172825, intron 13 of 15)	L1_Mus1|LINE|L1	-21224	NM_001252443	21787	Mm.425970	NM_019678	ENSMUSG00000022757	Tfg	AI173908	Trk-fused gene	protein-coding		intron (NM_172825, intron 13 of 15)	L1_Mus1|LINE|L1	-21299	NM_001357124	21787	Mm.425970	NM_019678	ENSMUSG00000022757	Tfg	AI173908	Trk-fused gene	protein-coding
chr16	57770571	57770785	chr16	57770706	57771042	79		Intergenic	L1Md_F2|LINE|L1	-15941	NM_007739	12837	Mm.130388	NM_007739	ENSMUSG00000068196	Col8a1	Col8a-1	collagen, type VIII, alpha 1	protein-coding		Intergenic	L1Md_F2|LINE|L1	-16137	NM_007739	12837	Mm.130388	NM_007739	ENSMUSG00000068196	Col8a1	Col8a-1	collagen, type VIII, alpha 1	protein-coding
chr16	59941721	59941935	chr16	59941697	59942033	214		intron (NM_007938, intron 10 of 17)	L1Md_F3|LINE|L1	-302419	NM_001347244	56297	Mm.392505	NM_019665	ENSMUSG00000022722	Arl6	1110018H24Rik|2210411E14Rik|BBS3	ADP-ribosylation factor-like 6	protein-coding		intron (NM_007938, intron 10 of 17)	L1Md_F3|LINE|L1	-302456	NM_001347244	56297	Mm.392505	NM_019665	ENSMUSG00000022722	Arl6	1110018H24Rik|2210411E14Rik|BBS3	ADP-ribosylation factor-like 6	protein-coding
chr16	62309021	62309235	chr16	62309088	62309424	147		Intergenic	L1_Mus2|LINE|L1	477588	NM_178925	106338	Mm.26321	NM_178925	ENSMUSG00000050312	Nsun3	6720484A09Rik|AU022521	NOL1/NOP2/Sun domain family member 3	protein-coding		Intergenic	L1_Mus2|LINE|L1	477460	NM_178925	106338	Mm.26321	NM_178925	ENSMUSG00000050312	Nsun3	6720484A09Rik|AU022521	NOL1/NOP2/Sun domain family member 3	protein-coding
chr16	64546212	64546426	chr16	64546422	64546758	4		Intergenic	L1VL4|LINE|L1	-67185	NM_173861	224291	Mm.246580	NM_173861	ENSMUSG00000068167	Csnka2ip	Ckt2	casein kinase 2, alpha prime interacting protein	protein-coding		Intergenic	L1VL4|LINE|L1	-67456	NM_173861	224291	Mm.246580	NM_173861	ENSMUSG00000068167	Csnka2ip	Ckt2	casein kinase 2, alpha prime interacting protein	protein-coding
chr16	68376954	68377168	chr16	68376746	68377082	128		Intergenic	L1_Mus2|LINE|L1	-756153	NM_001145977	239857	Mm.394300	NM_178721	ENSMUSG00000064115	Cadm2	2900078E11Rik|9330131D06|A830029E02Rik|Igdf4d|Igsf4d|NECL3|SynCAM 2|SynCAM2	cell adhesion molecule 2	protein-coding		Intergenic	L1_Mus2|LINE|L1	-756006	NM_178721	239857	Mm.394300	NM_178721	ENSMUSG00000064115	Cadm2	2900078E11Rik|9330131D06|A830029E02Rik|Igdf4d|Igsf4d|NECL3|SynCAM 2|SynCAM2	cell adhesion molecule 2	protein-coding
chr16	75078630	75078844	chr16	75078518	75078854	214		intron (NM_001358493, intron 1 of 28)	L1Md_F3|LINE|L1	14033	NM_001358492	268902	Mm.171736	NM_175549	ENSMUSG00000052516	Robo2	2600013A04Rik|9430089E08Rik|BB097918|D230004I22Rik|mKIAA1568	roundabout guidance receptor 2	protein-coding		intron (NM_001358493, intron 1 of 28)	L1Md_F3|LINE|L1	14084	NM_001358492	268902	Mm.171736	NM_175549	ENSMUSG00000052516	Robo2	2600013A04Rik|9430089E08Rik|BB097918|D230004I22Rik|mKIAA1568	roundabout guidance receptor 2	protein-coding
chr16	78539289	78539503	chr16	78539158	78539494	205		TTS (NM_001252440)	TTS (NM_001252440)	-20920	NR_040569	75818	Mm.410817	NR_040569		4930478L05Rik	-	RIKEN cDNA 4930478L05 gene	ncRNA		Intergenic	L1_Mus1|LINE|L1	-20990	NR_040569	75818	Mm.410817	NR_040569		4930478L05Rik	-	RIKEN cDNA 4930478L05 gene	ncRNA
chr16	81788907	81789121	chr16	81788959	81789295	162		Intergenic	Lx2|LINE|L1	588317	NM_001113208	17968	Mm.433941	NM_010954	ENSMUSG00000022762	Ncam2	Ncam-2|Ocam|RNCAM	neural cell adhesion molecule 2	protein-coding		Intergenic	Lx2|LINE|L1	588430	NM_010954	17968	Mm.433941	NM_010954	ENSMUSG00000022762	Ncam2	Ncam-2|Ocam|RNCAM	neural cell adhesion molecule 2	protein-coding
chr16	85894124	85894338	chr16	85893850	85894186	62		intron (NM_011782, intron 1 of 7)	MLT1B|LTR|ERVL-MaLR	6894	NM_011782	23794	Mm.112933	NM_011782	ENSMUSG00000022894	Adamts5	9530092O11Rik|ADAM-TS5|ADAMTS1|ADAMTS11|ADMP-2|AI481094|ASMP-2	a disintegrin-like and metallopeptidase (reprolysin type) with thrombospondin type 1 motif, 5 (aggrecanase-2)	protein-coding		intron (NM_011782, intron 1 of 7)	L1Md_F2|LINE|L1	7107	NM_011782	23794	Mm.112933	NM_011782	ENSMUSG00000022894	Adamts5	9530092O11Rik|ADAM-TS5|ADAMTS1|ADAMTS11|ADMP-2|AI481094|ASMP-2	a disintegrin-like and metallopeptidase (reprolysin type) with thrombospondin type 1 motif, 5 (aggrecanase-2)	protein-coding
chr16	95764274	95764488	chr16	95764419	95764755	69		Intergenic	RSINE1|SINE|B4	61974	NM_011809	23872	Mm.290207	NM_011809	ENSMUSG00000022895	Ets2	AU022856|Ets-2	E26 avian leukemia oncogene 2, 3' domain	protein-coding		Intergenic	IMPB_01|Satellite|Satellite	62180	NM_011809	23872	Mm.290207	NM_011809	ENSMUSG00000022895	Ets2	AU022856|Ets-2	E26 avian leukemia oncogene 2, 3' domain	protein-coding
chr17	5683354	5683568	chr17	5683314	5683650	214		intron (NM_146073, intron 2 of 8)	L1Md_F2|LINE|L1	-115196	NR_045081	78512	Mm.23696	NR_045079	ENSMUSG00000096965	3300005D01Rik	-	RIKEN cDNA 3300005D01 gene	ncRNA		intron (NM_146073, intron 2 of 8)	L1Md_F2|LINE|L1	-115175	NR_045081	78512	Mm.23696	NR_045079	ENSMUSG00000096965	3300005D01Rik	-	RIKEN cDNA 3300005D01 gene	ncRNA
chr17	8450438	8450652	chr17	8450639	8450975	13		Intergenic	B4|SINE|B4	16122	NM_009309	20997	Mm.913	NM_009309	ENSMUSG00000062327	T	Bra|D17Mit170|Low|Lr|T1|Tbxt|Tl2|Tl3|cou|me75	brachyury, T-box transcription factor T	protein-coding		Intergenic	B2_Mm2|SINE|B2	16384	NM_009309	20997	Mm.913	NM_009309	ENSMUSG00000062327	T	Bra|D17Mit170|Low|Lr|T1|Tbxt|Tl2|Tl3|cou|me75	brachyury, T-box transcription factor T	protein-coding
chr17	12937478	12937692	chr17	12937232	12937568	90		intron (NM_153151, intron 2 of 8)	intron (NM_153151, intron 2 of 8)	2811	NM_153151	224530	Mm.490312	NM_153151	ENSMUSG00000062480	Acat3	ACTL	acetyl-Coenzyme A acetyltransferase 3	protein-coding		intron (NM_153151, intron 2 of 8)	B1_Mus1|SINE|Alu	2996	NM_153151	224530	Mm.490312	NM_153151	ENSMUSG00000062480	Acat3	ACTL	acetyl-Coenzyme A acetyltransferase 3	protein-coding
chr17	20139417	20139631	chr17	20139471	20139807	160		Intergenic	L1_Mm|LINE|L1	43573	NM_177316	321020	Mm.377882	NM_177316	ENSMUSG00000071275	Fpr-rs6	-	formyl peptide receptor, related sequence 6	protein-coding		Intergenic	L1_Mm|LINE|L1	43458	NM_177316	321020	Mm.377882	NM_177316	ENSMUSG00000071275	Fpr-rs6	-	formyl peptide receptor, related sequence 6	protein-coding
chr17	20773570	20773784	chr17	20773490	20773826	214		Intergenic	Lx2|LINE|L1	3824	NM_134192	171226	Mm.222639	NM_134192	ENSMUSG00000060245	Vmn1r228	V1re3|Vldr1	vomeronasal 1 receptor 228	protein-coding		Intergenic	Lx2|LINE|L1	3843	NM_134192	171226	Mm.222639	NM_134192	ENSMUSG00000060245	Vmn1r228	V1re3|Vldr1	vomeronasal 1 receptor 228	protein-coding
chr17	21118943	21119157	chr17	21119139	21119475	18		Intergenic	L1_Mus2|LINE|L1	27842	NR_137274	328766	Mm.50947	NR_137274	ENSMUSG00000102080	Gm5092	4933430A09	predicted gene 5092	ncRNA		Intergenic	L1_Mus2|LINE|L1	28099	NR_137274	328766	Mm.50947	NR_137274	ENSMUSG00000102080	Gm5092	4933430A09	predicted gene 5092	ncRNA
chr17	21428771	21428985	chr17	21428548	21428884	113		intron (NM_011760, intron 2 of 3)	L1_Rod|LINE|L1	5651	NM_011760	22712	Mm.12916	NM_011760	ENSMUSG00000023882	Zfp54	2810034D10Rik|KRAB10|Zfp-54|Zfp76|mszf83	zinc finger protein 54	protein-coding		intron (NM_011760, intron 2 of 3)	L1_Rod|LINE|L1	5489	NM_011760	22712	Mm.12916	NM_011760	ENSMUSG00000023882	Zfp54	2810034D10Rik|KRAB10|Zfp-54|Zfp76|mszf83	zinc finger protein 54	protein-coding
chr17	23357892	23358106	chr17	23357960	23358296	146		intron (NM_001104579, intron 5 of 5)	L1_Mus1|LINE|L1	14022	NM_001104579	638102	Mm.469849	NM_001104579	ENSMUSG00000091076	Vmn2r115	EG638102|V2Rp4	vomeronasal 2, receptor 115	protein-coding		intron (NM_001104579, intron 5 of 5)	L1_Mus1|LINE|L1	14151	NM_001104579	638102	Mm.469849	NM_001104579	ENSMUSG00000091076	Vmn2r115	EG638102|V2Rp4	vomeronasal 2, receptor 115	protein-coding
chr17	23402669	23402883	chr17	23402733	23403069	150		TTS (NM_001104580)	TTS (NM_001104580)	17973	NM_001104580	619697	Mm.469848	NM_001104580	ENSMUSG00000090966	Vmn2r116	EG619697|V2Rp5	vomeronasal 2, receptor 116	protein-coding		Intergenic	L1_Mus1|LINE|L1	18098	NM_001104580	619697	Mm.469848	NM_001104580	ENSMUSG00000090966	Vmn2r116	EG619697|V2Rp5	vomeronasal 2, receptor 116	protein-coding
chr17	28697439	28697653	chr17	28697316	28697652	213		intron (NM_001168514, intron 2 of 12)	intron (NM_001168514, intron 2 of 12)	4978	NM_001168513	26416	Mm.311337	NM_011951	ENSMUSG00000053436	Mapk14	CSBP2|Crk1|Csbp1|Mxi2|PRKM14|PRKM15|p38|p38-alpha|p38MAPK|p38a|p38alpha	mitogen-activated protein kinase 14	protein-coding		intron (NM_001168514, intron 2 of 12)	intron (NM_001168514, intron 2 of 12)	4916	NM_001168513	26416	Mm.311337	NM_011951	ENSMUSG00000053436	Mapk14	CSBP2|Crk1|Csbp1|Mxi2|PRKM14|PRKM15|p38|p38-alpha|p38MAPK|p38a|p38alpha	mitogen-activated protein kinase 14	protein-coding
chr17	30448114	30448328	chr17	30447944	30448280	166		intron (NM_172618, intron 6 of 11)	L1_Mus1|LINE|L1	-52041	NR_030688	623169	Mm.440508	NR_030688		Gm6402	EG623169	ribosomal protein S17 pseudogene	pseudo		intron (NM_172618, intron 6 of 11)	L1_Mus1|LINE|L1	-51932	NR_030688	623169	Mm.440508	NR_030688		Gm6402	EG623169	ribosomal protein S17 pseudogene	pseudo
chr17	36373920	36374134	chr17	36374091	36374427	43		Intergenic	Intergenic	-5610	NM_201608	110696	Mm.303091	NM_201608	ENSMUSG00000058124	H2-M10.3	5.3H	histocompatibility 2, M region locus 10.3	protein-coding		Intergenic	B2_Mm1t|SINE|B2	-5842	NM_201608	110696	Mm.303091	NM_201608	ENSMUSG00000058124	H2-M10.3	5.3H	histocompatibility 2, M region locus 10.3	protein-coding
chr17	38487691	38487905	chr17	38487838	38488174	67		Intergenic	L1_Mus2|LINE|L1	-66394	NM_001177585	100126773	Mm.471587	NM_001177585	ENSMUSG00000092244	Esp34	Gm20410	exocrine gland secreted peptide 34	protein-coding		Intergenic	L1_Mus2|LINE|L1	-66186	NM_001177585	100126773	Mm.471587	NM_001177585	ENSMUSG00000092244	Esp34	Gm20410	exocrine gland secreted peptide 34	protein-coding
chr17	48322718	48322932	chr17	48322547	48322883	165		intron (NM_177083, intron 5 of 5)	intron (NM_177083, intron 5 of 5)	6663	NM_177083	320148	Mm.123455	NM_177083	ENSMUSG00000043740	B430306N03Rik	Treml6	RIKEN cDNA B430306N03 gene	protein-coding		intron (NM_177083, intron 5 of 5)	RLTR51A_Mm|LTR|ERVK?	6553	NM_177083	320148	Mm.123455	NM_177083	ENSMUSG00000043740	B430306N03Rik	Treml6	RIKEN cDNA B430306N03 gene	protein-coding
chr17	59264529	59264743	chr17	59264657	59264993	86		Intergenic	MTA_Mm|LTR|ERVL-MaLR	-251314	NM_026497	67993	Mm.36507	NM_026497	ENSMUSG00000024228	Nudt12	0610016O18Rik	nudix (nucleoside diphosphate linked moiety X)-type motif 12	protein-coding		Intergenic	MTA_Mm|LTR|ERVL-MaLR	-251503	NM_026497	67993	Mm.36507	NM_026497	ENSMUSG00000024228	Nudt12	0610016O18Rik	nudix (nucleoside diphosphate linked moiety X)-type motif 12	protein-coding
chr17	60766958	60767172	chr17	60766760	60767096	138		Intergenic	Lx3A|LINE|L1	-1753743	NM_026497	67993	Mm.36507	NM_026497	ENSMUSG00000024228	Nudt12	0610016O18Rik	nudix (nucleoside diphosphate linked moiety X)-type motif 12	protein-coding		Intergenic	Lx3A|LINE|L1	-1753606	NM_026497	67993	Mm.36507	NM_026497	ENSMUSG00000024228	Nudt12	0610016O18Rik	nudix (nucleoside diphosphate linked moiety X)-type motif 12	protein-coding
chr17	62069388	62069602	chr17	62069523	62069859	79		Intergenic	L1Md_F2|LINE|L1	811822	NM_207654	13640	Mm.7978	NM_010109	ENSMUSG00000048915	Efna5	AL-1|AV158822|EFL-5|Ephrin-A5|Epl7|LERK-7|RAGS	ephrin A5	protein-coding		Intergenic	L1Md_F2|LINE|L1	811626	NM_010109	13640	Mm.7978	NM_010109	ENSMUSG00000048915	Efna5	AL-1|AV158822|EFL-5|Ephrin-A5|Epl7|LERK-7|RAGS	ephrin A5	protein-coding
chr17	64885843	64886057	chr17	64885917	64886253	140		Intergenic	L1_Mus1|LINE|L1	-49879	NM_030031	78057	Mm.109380	NM_030031	ENSMUSG00000024088	4930583I09Rik	-	RIKEN cDNA 4930583I09 gene	protein-coding		Intergenic	L1_Mus1|LINE|L1	-50014	NM_030031	78057	Mm.109380	NM_030031	ENSMUSG00000024088	4930583I09Rik	-	RIKEN cDNA 4930583I09 gene	protein-coding
chr17	70062344	70062558	chr17	70062193	70062529	185		intron (NM_001347411, intron 1 of 14)	intron (NM_001347411, intron 1 of 14)	93378	NM_001347411	224997	Mm.311840	NM_027712	ENSMUSG00000003279	Dlgap1	4933422O14Rik|9630002F18|AI845682|AI848168|BB075781|D17Bwg0511e|GKAP/SAPAP|GKPA/SAPAP|Gkap|Sapap1|mKIAA4162	DLG associated protein 1	protein-coding		intron (NM_001347411, intron 1 of 14)	intron (NM_001347411, intron 1 of 14)	93288	NM_001347411	224997	Mm.311840	NM_027712	ENSMUSG00000003279	Dlgap1	4933422O14Rik|9630002F18|AI845682|AI848168|BB075781|D17Bwg0511e|GKAP/SAPAP|GKPA/SAPAP|Gkap|Sapap1|mKIAA4162	DLG associated protein 1	protein-coding
chr17	70174083	70174297	chr17	70173853	70174189	106		intron (NM_001347411, intron 2 of 14)	intron (NM_001347411, intron 2 of 14)	205117	NM_001347411	224997	Mm.311840	NM_027712	ENSMUSG00000003279	Dlgap1	4933422O14Rik|9630002F18|AI845682|AI848168|BB075781|D17Bwg0511e|GKAP/SAPAP|GKPA/SAPAP|Gkap|Sapap1|mKIAA4162	DLG associated protein 1	protein-coding		intron (NM_001347411, intron 2 of 14)	intron (NM_001347411, intron 2 of 14)	204948	NM_001347411	224997	Mm.311840	NM_027712	ENSMUSG00000003279	Dlgap1	4933422O14Rik|9630002F18|AI845682|AI848168|BB075781|D17Bwg0511e|GKAP/SAPAP|GKPA/SAPAP|Gkap|Sapap1|mKIAA4162	DLG associated protein 1	protein-coding
chr17	75159344	75159558	chr17	75159528	75159864	30		intron (NM_019919, intron 4 of 33)	intron (NM_019919, intron 4 of 33)	-19330	NM_206958	268977	Mm.269747	NM_019919	ENSMUSG00000001870	Ltbp1	9430031G15Rik|9830146M04|Ltbp-1|Ltbp1L|TGF-beta1-BP-1|Tgfb|b2b1000Clo	latent transforming growth factor beta binding protein 1	protein-coding		intron (NM_019919, intron 4 of 33)	intron (NM_019919, intron 4 of 33)	-19085	NM_001331237	268977	Mm.269747	NM_019919	ENSMUSG00000001870	Ltbp1	9430031G15Rik|9830146M04|Ltbp-1|Ltbp1L|TGF-beta1-BP-1|Tgfb|b2b1000Clo	latent transforming growth factor beta binding protein 1	protein-coding
chr17	77865019	77865233	chr17	77864895	77865231	212		Intergenic	L1Md_F3|LINE|L1	-335122	NM_015800	50766	Mm.311912	NM_015800	ENSMUSG00000024074	Crim1	AU015004	cysteine rich transmembrane BMP regulator 1 (chordin like)	protein-coding		Intergenic	L1Md_F3|LINE|L1	-335185	NM_015800	50766	Mm.311912	NM_015800	ENSMUSG00000024074	Crim1	AU015004	cysteine rich transmembrane BMP regulator 1 (chordin like)	protein-coding
chr17	82597487	82597701	chr17	82597670	82598006	31		Intergenic	L1_Mus3|LINE|L1	480631	NR_045094	100503434	Mm.187281	NR_045094		Gm19689	-	predicted gene, 19689	ncRNA		Intergenic	L1_Mus3|LINE|L1	480387	NR_045094	100503434	Mm.187281	NR_045094		Gm19689	-	predicted gene, 19689	ncRNA
chr17	83638947	83639161	chr17	83638689	83639025	78		Intergenic	ID4_|SINE|ID	-7159	NM_153512	225030	Mm.223506	NM_153512	ENSMUSG00000045053	Kcng3	KV6.3|Kv10.1a|Kv10.1b	potassium voltage-gated channel, subfamily G, member 3	protein-coding		Intergenic	B1_Mm|SINE|Alu	-6962	NM_153512	225030	Mm.223506	NM_153512	ENSMUSG00000045053	Kcng3	KV6.3|Kv10.1a|Kv10.1b	potassium voltage-gated channel, subfamily G, member 3	protein-coding
chr17	89622668	89622882	chr17	89622597	89622933	214		Intergenic	L1Md_F2|LINE|L1	243534	NR_045952	100043904	Mm.396198	NR_045952		Gm4719	-	predicted gene 4719	ncRNA		Intergenic	L1Md_F2|LINE|L1	243524	NR_045952	100043904	Mm.396198	NR_045952		Gm4719	-	predicted gene 4719	ncRNA
chr17	90154728	90154942	chr17	90154680	90155016	214		intron (NM_001346961, intron 4 of 5)	L1_Mus1|LINE|L1	-66467	NM_001346962	18189	Mm.478418	NM_020252	ENSMUSG00000024109	Nrxn1	1700062G21Rik|9330127H16Rik|A230068P09Rik|mKIAA0578	neurexin I	protein-coding		intron (NM_001346961, intron 4 of 5)	L1_Mus1|LINE|L1	-66480	NM_001347419	18189	Mm.478418	NM_020252	ENSMUSG00000024109	Nrxn1	1700062G21Rik|9330127H16Rik|A230068P09Rik|mKIAA0578	neurexin I	protein-coding
chr17	90923471	90923685	chr17	90923493	90923829	192		intron (NM_001346957, intron 3 of 18)	L1Md_F2|LINE|L1	62409	NR_045463	78800	Mm.410772	NR_045463	ENSMUSG00000090160	4930480K15Rik	-	RIKEN cDNA 4930480K15 gene	ncRNA		intron (NM_001346957, intron 3 of 18)	L1Md_F2|LINE|L1	62492	NR_045463	78800	Mm.410772	NR_045463	ENSMUSG00000090160	4930480K15Rik	-	RIKEN cDNA 4930480K15 gene	ncRNA
chr17	94370515	94370729	chr17	94370427	94370763	214		Intergenic	L1_Mus3|LINE|L1	379397	NM_176917	76781	Mm.139146	NM_176917	ENSMUSG00000055660	Mettl4	2410198H06Rik|A730091E08Rik|AV296509|HsT661	methyltransferase like 4	protein-coding		Intergenic	L1_Mus3|LINE|L1	379424	NM_001357135	76781	Mm.139146	NM_176917	ENSMUSG00000055660	Mettl4	2410198H06Rik|A730091E08Rik|AV296509|HsT661	methyltransferase like 4	protein-coding
chr18	8463504	8463718	chr18	8463430	8463766	214		Intergenic	Lx2|LINE|L1	593898	NM_001360956	225131	Mm.204524	NM_153085	ENSMUSG00000024283	Wac	1110067P07Rik|A230035H12Rik|AI256735|AI256776|Wwp4	WW domain containing adaptor with coiled-coil	protein-coding		Intergenic	Lx2|LINE|L1	593885	NM_001360956	225131	Mm.204524	NM_153085	ENSMUSG00000024283	Wac	1110067P07Rik|A230035H12Rik|AI256735|AI256776|Wwp4	WW domain containing adaptor with coiled-coil	protein-coding
chr18	11578974	11579188	chr18	11578726	11579062	88		Intergenic	Intergenic	-54195	NR_045527	225182	Mm.154275	NM_175458	ENSMUSG00000041238	Rbbp8	9930104E21Rik|CtIP|RBBP-8|RIM|SAE2	retinoblastoma binding protein 8, endonuclease	protein-coding		Intergenic	Intergenic	-54382	NM_001252495	225182	Mm.154275	NM_175458	ENSMUSG00000041238	Rbbp8	9930104E21Rik|CtIP|RBBP-8|RIM|SAE2	retinoblastoma binding protein 8, endonuclease	protein-coding
chr18	58196879	58197093	chr18	58196695	58197031	152		intron (NM_010181, intron 4 of 64)	intron (NM_010181, intron 4 of 64)	12940	NM_010181	14119	Mm.20271	NM_010181	ENSMUSG00000024598	Fbn2	BC063774|Fib-2|mKIAA4226|sne|sy	fibrillin 2	protein-coding		intron (NM_010181, intron 4 of 64)	intron (NM_010181, intron 4 of 64)	13063	NM_010181	14119	Mm.20271	NM_010181	ENSMUSG00000024598	Fbn2	BC063774|Fib-2|mKIAA4226|sne|sy	fibrillin 2	protein-coding
chr18	82243057	82243271	chr18	82243155	82243491	116		Intergenic	B1_Mus1|SINE|Alu	163613	NM_008082	14427	Mm.6219	NM_008082	ENSMUSG00000024553	Galr1	Galnr1	galanin receptor 1	protein-coding		Intergenic	Intergenic	163454	NM_008082	14427	Mm.6219	NM_008082	ENSMUSG00000024553	Galr1	Galnr1	galanin receptor 1	protein-coding
chr19	4082009	4082223	chr19	4081780	4082116	107		promoter-TSS (NM_001160253)	promoter-TSS (NM_001160253)	-372	NM_001160253	29866	Mm.46268	NM_013878	ENSMUSG00000024857	Cabp2	-	calcium binding protein 2	protein-coding		promoter-TSS (NM_001160253)	promoter-TSS (NM_001160253)	-540	NM_001160253	29866	Mm.46268	NM_013878	ENSMUSG00000024857	Cabp2	-	calcium binding protein 2	protein-coding
chr19	9824734	9824948	chr19	9824618	9824954	214		Intergenic	L1Md_F2|LINE|L1	74692	NM_016692	16319	Mm.29755	NM_016692	ENSMUSG00000024660	Incenp	2700067E22Rik|AU019509|C130081E20|C77457	inner centromere protein	protein-coding		Intergenic	L1Md_F2|LINE|L1	74747	NM_016692	16319	Mm.29755	NM_016692	ENSMUSG00000024660	Incenp	2700067E22Rik|AU019509|C130081E20|C77457	inner centromere protein	protein-coding
chr19	10584705	10584919	chr19	10584382	10584718	13		intron (NM_001362431, intron 4 of 7)	B3|SINE|B2	7364	NM_001282067	225912	Mm.252701	NM_201351	ENSMUSG00000034445	Cyb561a3	2310004G04Rik|Cybasc3|Lcytb	cytochrome b561 family, member A3	protein-coding		intron (NM_001362431, intron 4 of 7)	L1_Mus1|LINE|L1	7102	NM_001282067	225912	Mm.252701	NM_201351	ENSMUSG00000034445	Cyb561a3	2310004G04Rik|Cybasc3|Lcytb	cytochrome b561 family, member A3	protein-coding
chr19	11753194	11753408	chr19	11753268	11753604	140		intron (NM_008118, intron 5 of 8)	L1Md_F2|LINE|L1	5742	NM_008118	14603	Mm.456	NM_008118	ENSMUSG00000024682	Gif	AV073125	gastric intrinsic factor	protein-coding		intron (NM_008118, intron 5 of 8)	L1Md_F2|LINE|L1	5877	NM_008118	14603	Mm.456	NM_008118	ENSMUSG00000024682	Gif	AV073125	gastric intrinsic factor	protein-coding
chr19	13695872	13696086	chr19	13695727	13696063	191		Intergenic	L1Md_F3|LINE|L1	-8850	NM_146345	258342	Mm.223034	NM_146345	ENSMUSG00000051156	Olfr1491	MOR266-8	olfactory receptor 1491	protein-coding		Intergenic	L1Md_F3|LINE|L1	-8934	NM_146345	258342	Mm.223034	NM_146345	ENSMUSG00000051156	Olfr1491	MOR266-8	olfactory receptor 1491	protein-coding
chr19	16975007	16975221	chr19	16975198	16975534	23		intron (NM_181348, intron 1 of 19)	intron (NM_181348, intron 1 of 19)	18996	NM_181348	353211	Mm.257354	NM_181348	ENSMUSG00000039126	Prune2	6330414G02Rik|A230083H22Rik|A330102H22Rik|Bmcc1|mKIAA0367	prune homolog 2	protein-coding		intron (NM_181348, intron 1 of 19)	intron (NM_181348, intron 1 of 19)	19248	NM_181348	353211	Mm.257354	NM_181348	ENSMUSG00000039126	Prune2	6330414G02Rik|A230083H22Rik|A330102H22Rik|Bmcc1|mKIAA0367	prune homolog 2	protein-coding
chr19	18867320	18867534	chr19	18867403	18867739	131		intron (NM_153417, intron 29 of 38)	L1Md_F2|LINE|L1	117444	NM_153417	225997	Mm.215171	NM_153417	ENSMUSG00000024727	Trpm6	CHAK2|TRPM6/CHAK2	transient receptor potential cation channel, subfamily M, member 6	protein-coding		intron (NM_153417, intron 29 of 38)	L1Md_F2|LINE|L1	117588	NM_153417	225997	Mm.215171	NM_153417	ENSMUSG00000024727	Trpm6	CHAK2|TRPM6/CHAK2	transient receptor potential cation channel, subfamily M, member 6	protein-coding
chr19	29280158	29280372	chr19	29280017	29280353	195		intron (NM_001048177, intron 5 of 23)	intron (NM_001048177, intron 5 of 23)	28462	NM_001048177	16452	Mm.275839	NM_008413	ENSMUSG00000024789	Jak2	Fd17	Janus kinase 2	protein-coding		intron (NM_001048177, intron 5 of 23)	intron (NM_001048177, intron 5 of 23)	28382	NM_008413	16452	Mm.275839	NM_008413	ENSMUSG00000024789	Jak2	Fd17	Janus kinase 2	protein-coding
chr19	31507801	31508015	chr19	31507608	31507944	143		intron (NM_001013833, intron 2 of 17)	intron (NM_001013833, intron 2 of 17)	156462	NM_011160	19091	Mm.381170	NM_011160	ENSMUSG00000052920	Prkg1	AW125416|CGKI|Gm19690|Prkg1b|Prkgr1b	protein kinase, cGMP-dependent, type I	protein-coding		intron (NM_001013833, intron 2 of 17)	(CA)n|Simple_repeat|Simple_repeat	156594	NM_011160	19091	Mm.381170	NM_011160	ENSMUSG00000052920	Prkg1	AW125416|CGKI|Gm19690|Prkg1b|Prkgr1b	protein kinase, cGMP-dependent, type I	protein-coding
chr19	35249110	35249324	chr19	35249032	35249368	214		Intergenic	L1_Mus1|LINE|L1	283821	NR_035473	100316775		NR_035473	ENSMUSG00000089151	Mir1950	mmu-mir-1950	microRNA 1950	ncRNA		Intergenic	L1_Mus1|LINE|L1	283804	NR_035473	100316775		NR_035473	ENSMUSG00000089151	Mir1950	mmu-mir-1950	microRNA 1950	ncRNA
chr19	35562780	35562994	chr19	35562834	35563170	160		Intergenic	L1_Mus1|LINE|L1	361691	NR_152130	329056	Mm.238105	NR_152130	ENSMUSG00000094707	A830019P07Rik	-	RIKEN cDNA A830019P07 gene	ncRNA		Intergenic	L1_Mus1|LINE|L1	361576	NR_152130	329056	Mm.238105	NR_152130	ENSMUSG00000094707	A830019P07Rik	-	RIKEN cDNA A830019P07 gene	ncRNA
chr19	48327750	48327964	chr19	48327855	48328191	109		intron (NM_025696, intron 1 of 26)	intron (NM_025696, intron 1 of 26)	121832	NM_025696	66673	Mm.70980	NM_025696	ENSMUSG00000063434	Sorcs3	6330404A12Rik|AW045579	sortilin-related VPS10 domain containing receptor 3	protein-coding		intron (NM_025696, intron 1 of 26)	intron (NM_025696, intron 1 of 26)	121998	NM_025696	66673	Mm.70980	NM_025696	ENSMUSG00000063434	Sorcs3	6330404A12Rik|AW045579	sortilin-related VPS10 domain containing receptor 3	protein-coding
chr19	49764982	49765196	chr19	49764773	49765109	127		Intergenic	B3|SINE|B2	913557	NM_001290356	58178	Mm.313672	NM_021377	ENSMUSG00000043531	Sorcs1	Sorcs|mSorCS	sortilin-related VPS10 domain containing receptor 1	protein-coding		Intergenic	(TC)n|Simple_repeat|Simple_repeat	913705	NM_001360457	58178	Mm.313672	NM_021377	ENSMUSG00000043531	Sorcs1	Sorcs|mSorCS	sortilin-related VPS10 domain containing receptor 1	protein-coding
chr19	51335441	51335655	chr19	51335583	51335919	72		Intergenic	Lx|LINE|L1	-656902	NM_021377	58178	Mm.313672	NM_021377	ENSMUSG00000043531	Sorcs1	Sorcs|mSorCS	sortilin-related VPS10 domain containing receptor 1	protein-coding		Intergenic	Lx|LINE|L1	-657105	NM_001252501	58178	Mm.313672	NM_021377	ENSMUSG00000043531	Sorcs1	Sorcs|mSorCS	sortilin-related VPS10 domain containing receptor 1	protein-coding
chr19	52655958	52656172	chr19	52655951	52656287	214		Intergenic	L1Md_F2|LINE|L1	-267116	NR_030678	100043450	Mm.145594	NR_030678		AA387883	-	expressed sequence AA387883	ncRNA		Intergenic	L1Md_F2|LINE|L1	-267062	NR_030678	100043450	Mm.145594	NR_030678		AA387883	-	expressed sequence AA387883	ncRNA
chr19	53295239	53295453	chr19	53295296	53295632	157		Intergenic	RSINE1|SINE|B4	-15160	NM_001008542	17859	Mm.2154	NM_010847	ENSMUSG00000025025	Mxi1	Gm10197|Mad2|bHLHc11	MAX interactor 1, dimerization protein	protein-coding		Intergenic	B1_Mus1|SINE|Alu	-15042	NM_001008542	17859	Mm.2154	NM_010847	ENSMUSG00000025025	Mxi1	Gm10197|Mad2|bHLHc11	MAX interactor 1, dimerization protein	protein-coding
chr19	56446292	56446506	chr19	56446235	56446571	214		Intergenic	B1_Mus1|SINE|Alu	-15238	NM_172641	226245	Mm.156742	NM_172641	ENSMUSG00000035818	Plekhs1	9930023K05Rik	pleckstrin homology domain containing, family S member 1	protein-coding		Intergenic	B1_Mus1|SINE|Alu	-15234	NM_001164263	226245	Mm.156742	NM_172641	ENSMUSG00000035818	Plekhs1	9930023K05Rik	pleckstrin homology domain containing, family S member 1	protein-coding
chr19	58417767	58417981	chr19	58417884	58418220	97		intron (NM_010279, intron 4 of 10)	intron (NM_010279, intron 4 of 10)	37524	NM_010279	14585	Mm.88367	NM_010279	ENSMUSG00000025089	Gfra1	AU042498	glial cell line derived neurotrophic factor family receptor alpha 1	protein-coding		intron (NM_010279, intron 4 of 10)	B1_Mm|SINE|Alu	37346	NM_010279	14585	Mm.88367	NM_010279	ENSMUSG00000025089	Gfra1	AU042498	glial cell line derived neurotrophic factor family receptor alpha 1	protein-coding
chr19	59062455	59062669	chr19	59062447	59062783	214		intron (NM_001114312, intron 1 of 16)	intron (NM_001114312, intron 1 of 16)	13507	NM_175172	71653	Mm.37338	NM_175172	ENSMUSG00000041362	Shtn1	4930506M07Rik|Shootin1|mKIAA1598	shootin 1	protein-coding		intron (NM_001114312, intron 1 of 16)	RSINE1|SINE|B4	13454	NM_175172	71653	Mm.37338	NM_175172	ENSMUSG00000041362	Shtn1	4930506M07Rik|Shootin1|mKIAA1598	shootin 1	protein-coding
chr2	19842871	19843085	chr2	19842668	19843004	133		Intergenic	L1Md_F2|LINE|L1	184916	NM_027715	71198	Mm.83981	NM_027715	ENSMUSG00000043415	Otud1	4933428L19Rik	OTU domain containing 1	protein-coding		Intergenic	L1Md_F2|LINE|L1	184774	NM_027715	71198	Mm.83981	NM_027715	ENSMUSG00000043415	Otud1	4933428L19Rik	OTU domain containing 1	protein-coding
chr2	38066468	38066682	chr2	38066311	38066647	179		intron (NM_146122, intron 5 of 21)	intron (NM_146122, intron 5 of 21)	220809	NM_146122	227801	Mm.314245	NM_146122	ENSMUSG00000035392	Dennd1a	6030446I19Rik|connecdenn	DENN/MADD domain containing 1A	protein-coding		intron (NM_146122, intron 5 of 21)	(CA)n|Simple_repeat|Simple_repeat	220905	NM_146122	227801	Mm.314245	NM_146122	ENSMUSG00000035392	Dennd1a	6030446I19Rik|connecdenn	DENN/MADD domain containing 1A	protein-coding
chr2	68635389	68635603	chr2	68635559	68635895	44		Intergenic	L1_Mus4|LINE|L1	-22388	NM_183113	75721	Mm.65456	NM_183113	ENSMUSG00000079324	4932414N04Rik	-	RIKEN cDNA 4932414N04 gene	protein-coding		Intergenic	L1_Mus4|LINE|L1	-22157	NM_183113	75721	Mm.65456	NM_183113	ENSMUSG00000079324	4932414N04Rik	-	RIKEN cDNA 4932414N04 gene	protein-coding
chr2	90836572	90836786	chr2	90836241	90836577	5		Intergenic	Intergenic	-10476	NM_019758	56428	Mm.28023	NM_019758	ENSMUSG00000027282	Mtch2	2310034D24Rik|4930539J07Rik|HSPC032	mitochondrial carrier 2	protein-coding		Intergenic	Intergenic	-10746	NM_001317242	56428	Mm.28023	NM_019758	ENSMUSG00000027282	Mtch2	2310034D24Rik|4930539J07Rik|HSPC032	mitochondrial carrier 2	protein-coding
chr2	112177689	112177903	chr2	112177630	112177966	214		Intergenic	L1_Mus4|LINE|L1	21898	NM_001011802	258022	Mm.377330	NM_001011802	ENSMUSG00000049758	Olfr1318	MOR245-16	olfactory receptor 1318	protein-coding		Intergenic	L1_Mus4|LINE|L1	21900	NM_001011802	258022	Mm.377330	NM_001011802	ENSMUSG00000049758	Olfr1318	MOR245-16	olfactory receptor 1318	protein-coding
chr2	133029125	133029339	chr2	133028941	133029277	152		Intergenic	L1_Mus4|LINE|L1	-83196	NM_198029	241639	Mm.209784	NM_198029	ENSMUSG00000027356	Fermt1	5830467P10Rik|Kindlin-1	fermitin family member 1	protein-coding		Intergenic	L1_Mus4|LINE|L1	-83073	NM_198029	241639	Mm.209784	NM_198029	ENSMUSG00000027356	Fermt1	5830467P10Rik|Kindlin-1	fermitin family member 1	protein-coding
chr2	135007161	135007375	chr2	135007364	135007700	11		intron (NM_001145830, intron 3 of 31)	intron (NM_001145830, intron 3 of 31)	208348	NR_040517	78805	Mm.78702	NR_040517	ENSMUSG00000085247	4930545L23Rik	-	RIKEN cDNA 4930545L23 gene	ncRNA		intron (NM_001145830, intron 3 of 31)	L1_Mus1|LINE|L1	208084	NR_040517	78805	Mm.78702	NR_040517	ENSMUSG00000085247	4930545L23Rik	-	RIKEN cDNA 4930545L23 gene	ncRNA
chr2	136013029	136013243	chr2	136013185	136013521	58		3' UTR (NM_001355154, exon 37 of 37)	3' UTR (NM_001355154, exon 37 of 37)	-39203	NM_001356548	76161	Mm.41638	NM_029530	ENSMUSG00000027270	Lamp5	3110035N03Rik|6330527O06Rik|BAD-LAMP|LAMP-5	lysosomal-associated membrane protein family, member 5	protein-coding		3' UTR (NM_001355154, exon 37 of 37)	3' UTR (NM_001355154, exon 37 of 37)	-38986	NM_001356548	76161	Mm.41638	NM_029530	ENSMUSG00000027270	Lamp5	3110035N03Rik|6330527O06Rik|BAD-LAMP|LAMP-5	lysosomal-associated membrane protein family, member 5	protein-coding
chr2	140549241	140549455	chr2	140548942	140549278	37		intron (NM_001013802, intron 3 of 18)	intron (NM_001013802, intron 3 of 18)	122128	NM_001172160	71436	Mm.426781	NM_178382	ENSMUSG00000051379	Flrt3	5530600M07Rik|C430047I10Rik|mKIAA1469	fibronectin leucine rich transmembrane protein 3	protein-coding		intron (NM_001013802, intron 3 of 18)	intron (NM_001013802, intron 3 of 18)	122366	NM_001172160	71436	Mm.426781	NM_178382	ENSMUSG00000051379	Flrt3	5530600M07Rik|C430047I10Rik|mKIAA1469	fibronectin leucine rich transmembrane protein 3	protein-coding
chr2	149127816	149128030	chr2	149127841	149128177	189		Intergenic	L1Md_F2|LINE|L1	-252411	NM_009976	13010	Mm.4263	NM_009976	ENSMUSG00000027447	Cst3	CysC	cystatin C	protein-coding		Intergenic	L1Md_F2|LINE|L1	-252497	NM_009976	13010	Mm.4263	NM_009976	ENSMUSG00000027447	Cst3	CysC	cystatin C	protein-coding
chr2	152954796	152955010	chr2	152954828	152955164	182		Intergenic	Intergenic	-3321	NM_001159376	252864	Mm.330671	NM_145744	ENSMUSG00000042662	Dusp15	AI851682|LMW-DSP10|T-DSP10	dual specificity phosphatase-like 15	protein-coding		Intergenic	Lx5|LINE|L1	-3414	NM_001159376	252864	Mm.330671	NM_145744	ENSMUSG00000042662	Dusp15	AI851682|LMW-DSP10|T-DSP10	dual specificity phosphatase-like 15	protein-coding
chr2	157142080	157142294	chr2	157142154	157142490	140		Intergenic	L2a|LINE|L2	-6965	NM_001139520	56045	Mm.248478	NM_018851	ENSMUSG00000027639	Samhd1	E330031J07Rik|Mg11	SAM domain and HD domain, 1	protein-coding		Intergenic	B2_Mm2|SINE|B2	-7100	NM_001139520	56045	Mm.248478	NM_018851	ENSMUSG00000027639	Samhd1	E330031J07Rik|Mg11	SAM domain and HD domain, 1	protein-coding
chr2	159147801	159148015	chr2	159148001	159148337	14		Intergenic	Intergenic	353101	NM_001291144	71715	Mm.315652	NM_145742	ENSMUSG00000027655	Dhx35	1200009D07Rik|Ddx35	DEAH (Asp-Glu-Ala-His) box polypeptide 35	protein-coding		Intergenic	Lx|LINE|L1	353362	NM_001291144	71715	Mm.315652	NM_145742	ENSMUSG00000027655	Dhx35	1200009D07Rik|Ddx35	DEAH (Asp-Glu-Ala-His) box polypeptide 35	protein-coding
chr2	164344233	164344447	chr2	164344190	164344526	214		Intergenic	L1Md_F2|LINE|L1	10043	NR_106143	102465780		NR_106143	ENSMUSG00000098489	Mir7678	Gm27388|mmu-mir-7678	microRNA 7678	ncRNA		Intergenic	L1Md_F2|LINE|L1	10025	NR_106143	102465780		NR_106143	ENSMUSG00000098489	Mir7678	Gm27388|mmu-mir-7678	microRNA 7678	ncRNA
chr2	168040884	168041098	chr2	168040976	168041312	122		Intergenic	Intergenic	-30398	NM_001080708	69553	Mm.68454	NM_001080708	ENSMUSG00000074577	Ripor3	2310033K02Rik|Fam65c|Gm124	RIPOR family member 3	protein-coding		Intergenic	Intergenic	-30551	NM_001080708	69553	Mm.68454	NM_001080708	ENSMUSG00000074577	Ripor3	2310033K02Rik|Fam65c|Gm124	RIPOR family member 3	protein-coding
chr2	171831577	171831791	chr2	171831755	171832091	36		Intergenic	B4|SINE|B4	131115	NR_040509	75655	Mm.396203	NR_040509	ENSMUSG00000086823	1700028P15Rik	-	RIKEN cDNA 1700028P15 gene	ncRNA		Intergenic	MLT1K|LTR|ERVL-MaLR	130876	NR_040509	75655	Mm.396203	NR_040509	ENSMUSG00000086823	1700028P15Rik	-	RIKEN cDNA 1700028P15 gene	ncRNA
chr2	174199187	174199401	chr2	174199358	174199694	43		Intergenic	Intergenic	-15376	NR_040530	100038374	Mm.127249	NR_040530	ENSMUSG00000074555	Gm10714	-	predicted gene 10714	ncRNA		Intergenic	B1_Mur4|SINE|Alu	-15608	NR_040530	100038374	Mm.127249	NR_040530	ENSMUSG00000074555	Gm10714	-	predicted gene 10714	ncRNA
chr3	3391114	3391328	chr3	3391237	3391573	91		Intergenic	L1_Mus1|LINE|L1	-116809	NM_013920	30942	Mm.330897	NM_013920	ENSMUSG00000017688	Hnf4g	NR2A2	hepatocyte nuclear factor 4, gamma	protein-coding		Intergenic	L1_Mus1|LINE|L1	-116625	NM_013920	30942	Mm.330897	NM_013920	ENSMUSG00000017688	Hnf4g	NR2A2	hepatocyte nuclear factor 4, gamma	protein-coding
chr3	4338760	4338974	chr3	4338431	4338767	7		Intergenic	L1Md_F2|LINE|L1	-459841	NR_045272	100503859	Mm.75172	NR_045272	ENSMUSG00000098659	1110015O18Rik	-	RIKEN cDNA 1110015O18 gene	ncRNA		Intergenic	L1Md_F2|LINE|L1	-460109	NR_045272	100503859	Mm.75172	NR_045272	ENSMUSG00000098659	1110015O18Rik	-	RIKEN cDNA 1110015O18 gene	ncRNA
chr3	6954990	6955204	chr3	6954937	6955273	214		Intergenic	L1Md_F2|LINE|L1	-334654	NM_027048	69347	Mm.45822	NM_027048	ENSMUSG00000069118	1700008P02Rik	-	RIKEN cDNA 1700008P02 gene	protein-coding		Intergenic	L1Md_F2|LINE|L1	-334662	NM_027048	69347	Mm.45822	NM_027048	ENSMUSG00000069118	1700008P02Rik	-	RIKEN cDNA 1700008P02 gene	protein-coding
chr3	8418772	8418986	chr3	8418885	8419221	101		Intergenic	L1_Mus2|LINE|L1	44219	NR_033512	620966	Mm.301719	NR_033512		Gm6194	1700003N22Rik|EG620966	transmembrane protein 189 pseudogene	pseudo		Intergenic	L1_Mus2|LINE|L1	44045	NR_033512	620966	Mm.301719	NR_033512		Gm6194	1700003N22Rik|EG620966	transmembrane protein 189 pseudogene	pseudo
chr3	11478534	11478748	chr3	11478405	11478741	207		Intergenic	L1_Mus1|LINE|L1	365718	NR_040751	100038545	Mm.388494	NR_040751	ENSMUSG00000104015	Gm10745	-	predicted gene 10745	ncRNA		Intergenic	L1_Mus1|LINE|L1	365786	NR_040751	100038545	Mm.388494	NR_040751	ENSMUSG00000104015	Gm10745	-	predicted gene 10745	ncRNA
chr3	13144028	13144242	chr3	13143982	13144318	214		Intergenic	L1Md_F2|LINE|L1	-327520	NM_001163328	76897	Mm.422625	NM_178631	ENSMUSG00000039717	Ralyl	0710005M24Rik	RALY RNA binding protein-like	protein-coding		Intergenic	L1Md_F2|LINE|L1	-327505	NM_001357035	76897	Mm.422625	NM_178631	ENSMUSG00000039717	Ralyl	0710005M24Rik	RALY RNA binding protein-like	protein-coding
chr3	14697014	14697228	chr3	14697049	14697385	179		Intergenic	L1_Mus2|LINE|L1	55394	NM_024495	71934	Mm.158776	NM_024495	ENSMUSG00000027555	Car13	2310075C21Rik|Ca13	carbonic anhydrase 13	protein-coding		Intergenic	L1Md_F2|LINE|L1	55490	NM_024495	71934	Mm.158776	NM_024495	ENSMUSG00000027555	Car13	2310075C21Rik|Ca13	carbonic anhydrase 13	protein-coding
chr3	15400062	15400276	chr3	15400098	15400434	178		intron (NM_001002898, intron 4 of 5)	L1_Mus3|LINE|L1	26258	NM_001002898	320832	Mm.330924	NM_178792	ENSMUSG00000095788	Sirpb1a	9930027N05Rik|SIRP-beta|Sirpb|Sirpb1	signal-regulatory protein beta 1A	protein-coding		intron (NM_001002898, intron 4 of 5)	L1_Mus3|LINE|L1	26161	NM_001002898	320832	Mm.330924	NM_178792	ENSMUSG00000095788	Sirpb1a	9930027N05Rik|SIRP-beta|Sirpb|Sirpb1	signal-regulatory protein beta 1A	protein-coding
chr3	16139262	16139476	chr3	16139124	16139460	198		Intergenic	Intergenic	-43796	NM_001358042	229096	Mm.23834	NM_172677	ENSMUSG00000047213	Ythdf3	9130022A11Rik	YTH domain family 3	protein-coding		Intergenic	L1Md_F2|LINE|L1	-43873	NM_172677	229096	Mm.23834	NM_172677	ENSMUSG00000047213	Ythdf3	9130022A11Rik	YTH domain family 3	protein-coding
chr3	16270353	16270567	chr3	16270273	16270609	214		Intergenic	L1Md_F2|LINE|L1	87295	NM_001358043	229096	Mm.23834	NM_172677	ENSMUSG00000047213	Ythdf3	9130022A11Rik	YTH domain family 3	protein-coding		Intergenic	L1Md_F2|LINE|L1	87276	NM_001145919	229096	Mm.23834	NM_172677	ENSMUSG00000047213	Ythdf3	9130022A11Rik	YTH domain family 3	protein-coding
chr3	17550906	17551120	chr3	17550919	17551255	201		Intergenic	L1Md_F2|LINE|L1	-238908	NR_033490	70441	Mm.458192	NR_033490	ENSMUSG00000100252	Mir124-2hg	100040120|2610100L16Rik|6430547I21Rik|A930005K07Rik|AW125202|Gm2612	Mir124-2 host gene (non-protein coding)	ncRNA		Intergenic	L1Md_F2|LINE|L1	-238834	NR_033490	70441	Mm.458192	NR_033490	ENSMUSG00000100252	Mir124-2hg	100040120|2610100L16Rik|6430547I21Rik|A930005K07Rik|AW125202|Gm2612	Mir124-2 host gene (non-protein coding)	ncRNA
chr3	18190985	18191199	chr3	18191187	18191523	12		intron (NM_007825, intron 1 of 5)	intron (NM_007825, intron 1 of 5)	52246	NM_007825	13123	Mm.316000	NM_007825	ENSMUSG00000039519	Cyp7b1	AW261589|D3Ertd552e|hct-1	cytochrome P450, family 7, subfamily b, polypeptide 1	protein-coding		intron (NM_007825, intron 1 of 5)	C-rich|Low_complexity|Low_complexity	51983	NM_007825	13123	Mm.316000	NM_007825	ENSMUSG00000039519	Cyp7b1	AW261589|D3Ertd552e|hct-1	cytochrome P450, family 7, subfamily b, polypeptide 1	protein-coding
chr3	18873790	18874004	chr3	18873786	18874122	214		Intergenic	L1VL4|LINE|L1	289198	NM_001357689	74252	Mm.200383	NM_028840	ENSMUSG00000027599	Armc1	2310016N05Rik|2900046P06Rik|3110009G21Rik|AA409258|AW048872|Arcp|C330014L16Rik	armadillo repeat containing 1	protein-coding		Intergenic	(TC)n|Simple_repeat|Simple_repeat	289141	NM_028840	74252	Mm.200383	NM_028840	ENSMUSG00000027599	Armc1	2310016N05Rik|2900046P06Rik|3110009G21Rik|AA409258|AW048872|Arcp|C330014L16Rik	armadillo repeat containing 1	protein-coding
chr3	21134274	21134488	chr3	21134045	21134381	107		Intergenic	L1_Mus1|LINE|L1	-767204	NM_175086	11608	Mm.134863	NM_175086	ENSMUSG00000054988	Agtr1b	AT1B|AT2R1B|Agtr-1b|Angtr-1b	angiotensin II receptor, type 1b	protein-coding		Intergenic	L1_Mus1|LINE|L1	-767036	NM_175086	11608	Mm.134863	NM_175086	ENSMUSG00000054988	Agtr1b	AT1B|AT2R1B|Agtr-1b|Angtr-1b	angiotensin II receptor, type 1b	protein-coding
chr3	22298130	22298344	chr3	22298193	22298529	151		Intergenic	L1_Mus4|LINE|L1	46867	NR_004439	19784		NR_004439		Rprl2	RPRH3|Rmrp3	ribonuclease P RNA-like 2	ncRNA		Intergenic	L1_Mus4|LINE|L1	46991	NR_004439	19784		NR_004439		Rprl2	RPRH3|Rmrp3	ribonuclease P RNA-like 2	ncRNA
chr3	27094515	27094729	chr3	27094367	27094703	188		Intergenic	L1Md_F2|LINE|L1	59232	NM_007900	13605	Mm.261453	NM_007900	ENSMUSG00000027699	Ect2	AI528536	ect2 oncogene	protein-coding		Intergenic	L1Md_F2|LINE|L1	59319	NM_001177625	13605	Mm.261453	NM_007900	ENSMUSG00000027699	Ect2	AI528536	ect2 oncogene	protein-coding
chr3	27096092	27096306	chr3	27096112	27096448	194		Intergenic	L1_Mus1|LINE|L1	57655	NM_007900	13605	Mm.261453	NM_007900	ENSMUSG00000027699	Ect2	AI528536	ect2 oncogene	protein-coding		TTS (NM_001177626)	TTS (NM_001177626)	57574	NM_001177625	13605	Mm.261453	NM_007900	ENSMUSG00000027699	Ect2	AI528536	ect2 oncogene	protein-coding
chr3	28703603	28703817	chr3	28703382	28703718	115		intron (NM_031197, intron 1 of 10)	L1_Mus3|LINE|L1	5807	NM_031197	20526	Mm.18443	NM_031197	ENSMUSG00000027690	Slc2a2	AI266973|Glut-2|Glut2	solute carrier family 2 (facilitated glucose transporter), member 2	protein-coding		intron (NM_031197, intron 1 of 10)	L1_Mus3|LINE|L1	5647	NM_031197	20526	Mm.18443	NM_031197	ENSMUSG00000027690	Slc2a2	AI266973|Glut-2|Glut2	solute carrier family 2 (facilitated glucose transporter), member 2	protein-coding
chr3	28762900	28763114	chr3	28762846	28763182	214		Intergenic	Intergenic	-18270	NM_177586	208691	Mm.193670	NM_177586	ENSMUSG00000050192	Eif5a2	9630038B20|eIF5AII	eukaryotic translation initiation factor 5A2	protein-coding		Intergenic	Intergenic	-18263	NM_177586	208691	Mm.193670	NM_177586	ENSMUSG00000050192	Eif5a2	9630038B20|eIF5AII	eukaryotic translation initiation factor 5A2	protein-coding
chr3	32368171	32368385	chr3	32368201	32368537	184		TTS (NR_027966)	TTS (NR_027966)	-2613	NM_009517	22401	Mm.35705	NM_009517	ENSMUSG00000027663	Zmat3	Wig1	zinc finger matrin type 3	protein-coding		TTS (NR_027966)	TTS (NR_027966)	-2704	NM_009517	22401	Mm.35705	NM_009517	ENSMUSG00000027663	Zmat3	Wig1	zinc finger matrin type 3	protein-coding
chr3	36305227	36305441	chr3	36305033	36305369	142		Intergenic	L1VL4|LINE|L1	-83059	NM_198192	229214	Mm.330975	NM_198192	ENSMUSG00000058400	Qrfpr	AQ27|Gpr103|SP9155	pyroglutamylated RFamide peptide receptor	protein-coding		Intergenic	L1VL4|LINE|L1	-82926	NM_198192	229214	Mm.330975	NM_198192	ENSMUSG00000058400	Qrfpr	AQ27|Gpr103|SP9155	pyroglutamylated RFamide peptide receptor	protein-coding
chr3	36841744	36841958	chr3	36841439	36841775	31		Intergenic	B3|SINE|B2	-21255	NM_172679	229227	Mm.207907	NM_172679	ENSMUSG00000037270	4932438A13Rik	4732443H21|B830039D19Rik|D630029K19Rik|FSA|Kiaa1109|Tweek	RIKEN cDNA 4932438A13 gene	protein-coding		Intergenic	B1_Mus1|SINE|Alu	-21499	NM_172679	229227	Mm.207907	NM_172679	ENSMUSG00000037270	4932438A13Rik	4732443H21|B830039D19Rik|D630029K19Rik|FSA|Kiaa1109|Tweek	RIKEN cDNA 4932438A13 gene	protein-coding
chr3	40984621	40984835	chr3	40984739	40985075	96		Intergenic	L1_Mus1|LINE|L1	34097	NM_001040399	214048	Mm.46782	NM_027663	ENSMUSG00000025762	Larp1b	1700108L22Rik|4933421B21Rik|AA690246|Larp2	La ribonucleoprotein domain family, member 1B	protein-coding		Intergenic	L1_Mus1|LINE|L1	34276	NM_001040399	214048	Mm.46782	NM_027663	ENSMUSG00000025762	Larp1b	1700108L22Rik|4933421B21Rik|AA690246|Larp2	La ribonucleoprotein domain family, member 1B	protein-coding
chr3	42839455	42839669	chr3	42839333	42839669	214		Intergenic	L1Md_F2|LINE|L1	1096944	NM_001099785	73852	Mm.29006	NM_027271	ENSMUSG00000025766	D3Ertd751e	2810009O15Rik|4930415G15Rik	DNA segment, Chr 3, ERATO Doi 751, expressed	protein-coding		Intergenic	L1Md_F2|LINE|L1	1096883	NM_028667	73852	Mm.29006	NM_027271	ENSMUSG00000025766	D3Ertd751e	2810009O15Rik|4930415G15Rik	DNA segment, Chr 3, ERATO Doi 751, expressed	protein-coding
chr3	43004702	43004916	chr3	43004745	43005081	171		Intergenic	L1_Mus2|LINE|L1	1262191	NM_001099785	73852	Mm.29006	NM_027271	ENSMUSG00000025766	D3Ertd751e	2810009O15Rik|4930415G15Rik	DNA segment, Chr 3, ERATO Doi 751, expressed	protein-coding		Intergenic	L1_Mus2|LINE|L1	1262295	NM_028667	73852	Mm.29006	NM_027271	ENSMUSG00000025766	D3Ertd751e	2810009O15Rik|4930415G15Rik	DNA segment, Chr 3, ERATO Doi 751, expressed	protein-coding
chr3	43898219	43898433	chr3	43898206	43898542	214		Intergenic	L1_Mus3|LINE|L1	1479934	NR_045172	72511	Mm.140700	NR_045172	ENSMUSG00000097040	2610316D01Rik	-	RIKEN cDNA 2610316D01 gene	ncRNA		Intergenic	L1_Mus3|LINE|L1	1479886	NR_045172	72511	Mm.140700	NR_045172	ENSMUSG00000097040	2610316D01Rik	-	RIKEN cDNA 2610316D01 gene	ncRNA
chr3	44267422	44267636	chr3	44267529	44267865	107		Intergenic	Lx|LINE|L1	1110731	NR_045172	72511	Mm.140700	NR_045172	ENSMUSG00000097040	2610316D01Rik	-	RIKEN cDNA 2610316D01 gene	ncRNA		Intergenic	Lx|LINE|L1	1110563	NR_045172	72511	Mm.140700	NR_045172	ENSMUSG00000097040	2610316D01Rik	-	RIKEN cDNA 2610316D01 gene	ncRNA
chr3	48204548	48204762	chr3	48204637	48204973	125		Intergenic	L1Md_F3|LINE|L1	-177896	NR_040408	666202	Mm.465057	NR_040408	ENSMUSG00000103257	Gm7977	EG666202	tyrosine 3-monooxygenase/tryptophan 5-monooxygenase activation protein, theta polypeptide pseudogene	pseudo		Intergenic	L1Md_F3|LINE|L1	-178046	NR_040408	666202	Mm.465057	NR_040408	ENSMUSG00000103257	Gm7977	EG666202	tyrosine 3-monooxygenase/tryptophan 5-monooxygenase activation protein, theta polypeptide pseudogene	pseudo
chr3	54458166	54458380	chr3	54458083	54458419	214		Intergenic	B2_Mm2|SINE|B2	97166	NM_001198766	50706	Mm.236067	NM_015784	ENSMUSG00000027750	Postn	A630052E07Rik|AI747096|OSF-2|Osf2|PLF|PN	periostin, osteoblast specific factor	protein-coding		Intergenic	B2_Mm2|SINE|B2	97144	NM_015784	50706	Mm.236067	NM_015784	ENSMUSG00000027750	Postn	A630052E07Rik|AI747096|OSF-2|Osf2|PLF|PN	periostin, osteoblast specific factor	protein-coding
chr3	56832003	56832217	chr3	56831921	56832257	214		Intergenic	L1_Mus1|LINE|L1	469878	NM_001355130	17112	Mm.856	NM_008536	ENSMUSG00000027800	Tm4sf1	L6|M3s1	transmembrane 4 superfamily member 1	protein-coding		Intergenic	Intergenic	469899	NM_008536	17112	Mm.856	NM_008536	ENSMUSG00000027800	Tm4sf1	L6|M3s1	transmembrane 4 superfamily member 1	protein-coding
chr3	57346487	57346701	chr3	57346329	57346665	178		Intergenic	Lx|LINE|L1	-44606	NM_008536	17112	Mm.856	NM_008536	ENSMUSG00000027800	Tm4sf1	L6|M3s1	transmembrane 4 superfamily member 1	protein-coding		Intergenic	Lx|LINE|L1	-44509	NM_001355130	17112	Mm.856	NM_008536	ENSMUSG00000027800	Tm4sf1	L6|M3s1	transmembrane 4 superfamily member 1	protein-coding
chr3	64211363	64211577	chr3	64211466	64211802	111		Intergenic	L1Md_F2|LINE|L1	-73990	NM_001104592	100125586	Mm.469888	NM_001104592	ENSMUSG00000043897	Vmn2r2	-	vomeronasal 2, receptor 2	protein-coding		Intergenic	L1Md_F2|LINE|L1	-74154	NM_001104592	100125586	Mm.469888	NM_001104592	ENSMUSG00000043897	Vmn2r2	-	vomeronasal 2, receptor 2	protein-coding
chr3	68316551	68316765	chr3	68316291	68316627	76		intron (NM_001113420, intron 1 of 6)	RLTR14_RN|LTR|ERV1	-151525	NM_001282045	30953	Mm.331064	NM_013928	ENSMUSG00000027777	Schip1	Nf2ip|Schip-1	schwannomin interacting protein 1	protein-coding		intron (NM_001113420, intron 1 of 6)	(CA)n|Simple_repeat|Simple_repeat	-151724	NM_001282045	30953	Mm.331064	NM_013928	ENSMUSG00000027777	Schip1	Nf2ip|Schip-1	schwannomin interacting protein 1	protein-coding
chr3	71328622	71328836	chr3	71328448	71328784	162		Intergenic	L1Md_F2|LINE|L1	-521438	NR_040556	625901	Mm.366028	NR_040556	ENSMUSG00000097252	Gm6634	EG625901	predicted gene 6634	ncRNA		Intergenic	L1Md_F2|LINE|L1	-521325	NR_040556	625901	Mm.366028	NR_040556	ENSMUSG00000097252	Gm6634	EG625901	predicted gene 6634	ncRNA
chr3	72556373	72556587	chr3	72556133	72556469	96		Intergenic	L1Md_F2|LINE|L1	411383	NM_001081137	69983	Mm.261054	NM_001081137	ENSMUSG00000027790	Sis	2010204N08Rik|SI|Si-s	sucrase isomaltase (alpha-glucosidase)	protein-coding		Intergenic	L1Md_F2|LINE|L1	411562	NM_001081137	69983	Mm.261054	NM_001081137	ENSMUSG00000027790	Sis	2010204N08Rik|SI|Si-s	sucrase isomaltase (alpha-glucosidase)	protein-coding
chr3	74490252	74490466	chr3	74489926	74490262	10		Intergenic	L1Md_F2|LINE|L1	-473082	NR_040450	100504692	Mm.394454	NR_040450	ENSMUSG00000104096	Gm20356	-	predicted gene, 20356	ncRNA		Intergenic	L1Md_F2|LINE|L1	-472817	NR_040450	100504692	Mm.394454	NR_040450	ENSMUSG00000104096	Gm20356	-	predicted gene, 20356	ncRNA
chr3	74568097	74568311	chr3	74567930	74568266	169		Intergenic	L1Md_F3|LINE|L1	-550927	NR_040450	100504692	Mm.394454	NR_040450	ENSMUSG00000104096	Gm20356	-	predicted gene, 20356	ncRNA		Intergenic	L1Md_F3|LINE|L1	-550821	NR_040450	100504692	Mm.394454	NR_040450	ENSMUSG00000104096	Gm20356	-	predicted gene, 20356	ncRNA
chr3	75977130	75977344	chr3	75977308	75977644	36		Intergenic	Lx4B|LINE|L1	-20288	NM_175193	73124	Mm.249232	NM_175193	ENSMUSG00000034109	Golim4	3110027H23Rik|GIMPC|GPP130|Golph4|P138	golgi integral membrane protein 4	protein-coding		Intergenic	(TG)n|Simple_repeat|Simple_repeat	-20527	NM_175193	73124	Mm.249232	NM_175193	ENSMUSG00000034109	Golim4	3110027H23Rik|GIMPC|GPP130|Golph4|P138	golgi integral membrane protein 4	protein-coding
chr3	75994600	75994814	chr3	75994503	75994839	214		Intergenic	L1Md_F2|LINE|L1	-37758	NM_175193	73124	Mm.249232	NM_175193	ENSMUSG00000034109	Golim4	3110027H23Rik|GIMPC|GPP130|Golph4|P138	golgi integral membrane protein 4	protein-coding		Intergenic	L1Md_F2|LINE|L1	-37722	NM_175193	73124	Mm.249232	NM_175193	ENSMUSG00000034109	Golim4	3110027H23Rik|GIMPC|GPP130|Golph4|P138	golgi integral membrane protein 4	protein-coding
chr3	76299346	76299560	chr3	76299087	76299423	77		intron (NM_001253719, intron 3 of 15)	L1Md_F2|LINE|L1	223870	NM_001253719	213262	Mm.379337	NM_178673	ENSMUSG00000034098	Fstl5	9130207J01Rik	follistatin-like 5	protein-coding		intron (NM_001253719, intron 3 of 15)	L1Md_F2|LINE|L1	223672	NM_001253719	213262	Mm.379337	NM_178673	ENSMUSG00000034098	Fstl5	9130207J01Rik	follistatin-like 5	protein-coding
chr3	77269166	77269380	chr3	77269183	77269519	197		Intergenic	L1_Mus3|LINE|L1	1193690	NM_001253719	213262	Mm.379337	NM_178673	ENSMUSG00000034098	Fstl5	9130207J01Rik	follistatin-like 5	protein-coding		Intergenic	L1_Mus3|LINE|L1	1193768	NM_001253719	213262	Mm.379337	NM_178673	ENSMUSG00000034098	Fstl5	9130207J01Rik	follistatin-like 5	protein-coding
chr3	84158093	84158307	chr3	84158050	84158386	214		Intergenic	ORR1B1|LTR|ERVL-MaLR	-2414	NM_029797	76915	Mm.274829	NM_029797	ENSMUSG00000033752	Mnd1	2610034E18Rik|AI591601|Gaj	meiotic nuclear divisions 1	protein-coding		Intergenic	ORR1B1|LTR|ERVL-MaLR	-2432	NM_029797	76915	Mm.274829	NM_029797	ENSMUSG00000033752	Mnd1	2610034E18Rik|AI591601|Gaj	meiotic nuclear divisions 1	protein-coding
chr3	84230180	84230394	chr3	84230085	84230421	214		intron (NM_001271726, intron 1 of 11)	MTD|LTR|ERVL-MaLR	-9410	NM_030706	80890	Mm.44876	NM_030706	ENSMUSG00000027993	Trim2	mKIAA0517|narf	tripartite motif-containing 2	protein-coding		intron (NM_001271726, intron 1 of 11)	MTD|LTR|ERVL-MaLR	-9376	NM_030706	80890	Mm.44876	NM_030706	ENSMUSG00000027993	Trim2	mKIAA0517|narf	tripartite motif-containing 2	protein-coding
chr3	88053294	88053508	chr3	88053128	88053464	170		intron (NM_025663, intron 6 of 8)	intron (NM_025663, intron 6 of 8)	5094	NM_144897	246703	Mm.205996	NM_144897	ENSMUSG00000028070	Naxe	AA087124|AI-BP|AIBP|Apoa1bp|Apoa1ip|ESTM37	NAD(P)HX epimerase	protein-coding		intron (NM_025663, intron 6 of 8)	B1_Mus1|SINE|Alu	5199	NM_144897	246703	Mm.205996	NM_144897	ENSMUSG00000028070	Naxe	AA087124|AI-BP|AIBP|Apoa1bp|Apoa1ip|ESTM37	NAD(P)HX epimerase	protein-coding
chr3	88274970	88275184	chr3	88274947	88275283	214		Intergenic	ID_B1|SINE|B4	-20393	NM_021375	58176	Mm.103777	NM_021375	ENSMUSG00000104445	Rhbg	-	Rhesus blood group-associated B glycoprotein	protein-coding		Intergenic	ID_B1|SINE|B4	-20431	NM_021375	58176	Mm.103777	NM_021375	ENSMUSG00000104445	Rhbg	-	Rhesus blood group-associated B glycoprotein	protein-coding
chr3	88695517	88695731	chr3	88695489	88695825	214		intron (NR_151827, intron 6 of 13)	B1_Mur2|SINE|Alu	9837	NR_151827	74200	Mm.251800	NM_028814	ENSMUSG00000028060	2810403A07Rik	A430106P18Rik|AI256352|AI451678|Blom7|Khdc4|Kiaa0907	RIKEN cDNA 2810403A07 gene	protein-coding		intron (NR_151827, intron 6 of 13)	B1_Mur2|SINE|Alu	9870	NM_028814	74200	Mm.251800	NM_028814	ENSMUSG00000028060	2810403A07Rik	A430106P18Rik|AI256352|AI451678|Blom7|Khdc4|Kiaa0907	RIKEN cDNA 2810403A07 gene	protein-coding
chr3	89312597	89312811	chr3	89312286	89312622	25		Intergenic	MTC|LTR|ERVL-MaLR	10175	NM_010108	13638	Mm.331159	NM_010108	ENSMUSG00000028039	Efna3	AW494418|EFL-2|Ehk1-L|Epl3|LERK-3	ephrin A3	protein-coding		Intergenic	B1_Mus1|SINE|Alu	10425	NM_010108	13638	Mm.331159	NM_010108	ENSMUSG00000028039	Efna3	AW494418|EFL-2|Ehk1-L|Epl3|LERK-3	ephrin A3	protein-coding
chr3	89369053	89369267	chr3	89369247	89369583	20		Intergenic	Intergenic	-3907	NM_029974	77772	Mm.164013	NM_029974	ENSMUSG00000042672	Dcst1	A330106H01Rik	DC-STAMP domain containing 1	protein-coding		Intergenic	RLTR17B_Mm|LTR|ERVK	-4162	NM_029974	77772	Mm.164013	NM_029974	ENSMUSG00000042672	Dcst1	A330106H01Rik	DC-STAMP domain containing 1	protein-coding
chr3	94462345	94462559	chr3	94462057	94462393	48		Intergenic	MT2A|LTR|ERVL	11139	NM_025506	66353	Mm.46405	NM_025506	ENSMUSG00000028139	Riiad1	2310007A19Rik|Ncrna00166	regulatory subunit of type II PKA R-subunit (RIIa) domain containing 1	protein-coding		Intergenic	B1_Mus1|SINE|Alu	11366	NM_025506	66353	Mm.46405	NM_025506	ENSMUSG00000028139	Riiad1	2310007A19Rik|Ncrna00166	regulatory subunit of type II PKA R-subunit (RIIa) domain containing 1	protein-coding
chr3	100186256	100186470	chr3	100185970	100186306	50		intron (NR_104341, intron 6 of 13)	intron (NR_104341, intron 6 of 13)	23900	NR_104341	14547	Mm.279228	NM_010269	ENSMUSG00000027865	Gdap2	C77050|D3Ertd801e	ganglioside-induced differentiation-associated-protein 2	protein-coding		intron (NR_104341, intron 6 of 13)	B1_Mur4|SINE|Alu	23675	NR_104341	14547	Mm.279228	NM_010269	ENSMUSG00000027865	Gdap2	C77050|D3Ertd801e	ganglioside-induced differentiation-associated-protein 2	protein-coding
chr3	104971989	104972203	chr3	104972012	104972348	191		Intergenic	Intergenic	-10387	NM_009520	22414	Mm.10740	NM_009520	ENSMUSG00000027840	Wnt2b	Wnt13	wingless-type MMTV integration site family, member 2B	protein-coding		Intergenic	B1_Mus2|SINE|Alu	-10471	NM_009520	22414	Mm.10740	NM_009520	ENSMUSG00000027840	Wnt2b	Wnt13	wingless-type MMTV integration site family, member 2B	protein-coding
chr3	113649296	113649510	chr3	113649193	113649529	214		Intergenic	L1_Mur1|LINE|L1	-19254	NM_026043	67225	Mm.316928	NM_026043	ENSMUSG00000027981	Rnpc3	2810441O16Rik|AI447568|C030014B17Rik	RNA-binding region (RNP1, RRM) containing 3	protein-coding		Intergenic	L1_Mur1|LINE|L1	-19212	NM_001287015	67225	Mm.316928	NM_026043	ENSMUSG00000027981	Rnpc3	2810441O16Rik|AI447568|C030014B17Rik	RNA-binding region (RNP1, RRM) containing 3	protein-coding
chr3	114025614	114025828	chr3	114025614	114025950	214		Intergenic	L1_Mus2|LINE|L1	-4819	NM_007729	12814	Mm.209715	NM_007729	ENSMUSG00000027966	Col11a1	C530001D20Rik|cho	collagen, type XI, alpha 1	protein-coding		Intergenic	L1_Mus2|LINE|L1	-4758	NM_007729	12814	Mm.209715	NM_007729	ENSMUSG00000027966	Col11a1	C530001D20Rik|cho	collagen, type XI, alpha 1	protein-coding
chr3	116401493	116401707	chr3	116401250	116401586	93		intron (NM_001173553, intron 3 of 13)	intron (NM_001173553, intron 3 of 13)	22432	NM_001173553	229776	Mm.17647	NM_001080818	ENSMUSG00000033502	Cdc14a	A830059A17Rik|CDC14A2|CDC14a1|Cdc14	CDC14 cell division cycle 14A	protein-coding		intron (NM_001173553, intron 3 of 13)	(CA)n|Simple_repeat|Simple_repeat	22614	NM_001173553	229776	Mm.17647	NM_001080818	ENSMUSG00000033502	Cdc14a	A830059A17Rik|CDC14A2|CDC14a1|Cdc14	CDC14 cell division cycle 14A	protein-coding
chr3	117229068	117229282	chr3	117228850	117229186	118		Intergenic	L1_Mus3|LINE|L1	131701	NM_177664	229791	Mm.140138	NM_177664	ENSMUSG00000044667	Plppr4	A330086D10|D3Bwg0562e|Lppr4|PRG-1|mKIAA0455	phospholipid phosphatase related 4	protein-coding		Intergenic	L1_Mus3|LINE|L1	131858	NM_177664	229791	Mm.140138	NM_177664	ENSMUSG00000044667	Plppr4	A330086D10|D3Bwg0562e|Lppr4|PRG-1|mKIAA0455	phospholipid phosphatase related 4	protein-coding
chr3	118879512	118879726	chr3	118879400	118879736	214		intron (NM_170778, intron 8 of 22)	intron (NM_170778, intron 8 of 22)	317439	NM_170778	99586	Mm.27907	NM_170778	ENSMUSG00000033308	Dpyd	AI315208|DHPDHase|DPD|E330028L06Rik	dihydropyrimidine dehydrogenase	protein-coding		intron (NM_170778, intron 8 of 22)	(CA)n|Simple_repeat|Simple_repeat	317388	NM_170778	99586	Mm.27907	NM_170778	ENSMUSG00000033308	Dpyd	AI315208|DHPDHase|DPD|E330028L06Rik	dihydropyrimidine dehydrogenase	protein-coding
chr3	120314368	120314582	chr3	120314324	120314660	214		Intergenic	L1Md_F2|LINE|L1	-531087	NM_001310711	56195	Mm.29966	NM_019550	ENSMUSG00000028134	Ptbp2	Ptb2|brPTB|nPTB	polypyrimidine tract binding protein 2	protein-coding		Intergenic	L1Md_F2|LINE|L1	-531104	NM_001310711	56195	Mm.29966	NM_019550	ENSMUSG00000028134	Ptbp2	Ptb2|brPTB|nPTB	polypyrimidine tract binding protein 2	protein-coding
chr3	121357901	121358115	chr3	121357647	121357983	82		intron (NR_155539, intron 2 of 2)	intron (NR_155539, intron 2 of 2)	66268	NR_155539	66789	Mm.269881	NM_024178	ENSMUSG00000039887	Alg14	5430428G01Rik|AI854024	asparagine-linked glycosylation 14	protein-coding		intron (NR_155539, intron 2 of 2)	B1_Mus1|SINE|Alu	66075	NM_024178	66789	Mm.269881	NM_024178	ENSMUSG00000039887	Alg14	5430428G01Rik|AI854024	asparagine-linked glycosylation 14	protein-coding
chr3	135021965	135022179	chr3	135021979	135022315	200		Intergenic	L1_Mus1|LINE|L1	-190491	NM_173762	229841	Mm.161470	NM_173762	ENSMUSG00000045328	Cenpe	312kDa|AU019344|BC049989|C530022J18|CENP-E|Kif10	centromere protein E	protein-coding		Intergenic	L1_Mus1|LINE|L1	-190416	NM_173762	229841	Mm.161470	NM_173762	ENSMUSG00000045328	Cenpe	312kDa|AU019344|BC049989|C530022J18|CENP-E|Kif10	centromere protein E	protein-coding
chr3	135368413	135368627	chr3	135368270	135368606	193		intron (NM_028946, intron 4 of 12)	MTA_Mm|LTR|ERVL-MaLR	20491	NM_001358057	74446	Mm.85000	NM_028946	ENSMUSG00000050150	Slc9b1	1700094G20Rik|4933424B12Rik|4933425K02Rik|Nhedc1|mtsNHE	solute carrier family 9, subfamily B (NHA1, cation proton antiporter 1), member 1	protein-coding		intron (NM_028946, intron 4 of 12)	MTA_Mm|LTR|ERVL-MaLR	20409	NM_001358057	74446	Mm.85000	NM_028946	ENSMUSG00000050150	Slc9b1	1700094G20Rik|4933424B12Rik|4933425K02Rik|Nhedc1|mtsNHE	solute carrier family 9, subfamily B (NHA1, cation proton antiporter 1), member 1	protein-coding
chr3	138605815	138606029	chr3	138605632	138605968	153		Intergenic	B3A|SINE|B2	78654	NM_001313980	13684	Mm.3941	NM_007917	ENSMUSG00000028156	Eif4e	EG668879|Eif4e-ps|If4e|eIF-4E	eukaryotic translation initiation factor 4E	protein-coding		Intergenic	B1F2|SINE|Alu	78532	NM_001313980	13684	Mm.3941	NM_007917	ENSMUSG00000028156	Eif4e	EG668879|Eif4e-ps|If4e|eIF-4E	eukaryotic translation initiation factor 4E	protein-coding
chr3	141309039	141309253	chr3	141308972	141309308	214		Intergenic	L1Md_F2|LINE|L1	-96791	NM_008811	18598	Mm.4223	NM_008811	ENSMUSG00000047674	Pdha2	Pdhal	pyruvate dehydrogenase E1 alpha 2	protein-coding		Intergenic	L1Md_F2|LINE|L1	-96785	NM_008811	18598	Mm.4223	NM_008811	ENSMUSG00000047674	Pdha2	Pdhal	pyruvate dehydrogenase E1 alpha 2	protein-coding
chr3	148184051	148184265	chr3	148184104	148184440	161		Intergenic	MTA_Mm|LTR|ERVL-MaLR	770477	NM_001081298	99633	Mm.9776	NM_001081298	ENSMUSG00000028184	Adgrl2	AI450192|CIRL-2|Gm619|Lec1|Lphh1|Lphn2|mKIAA0786	adhesion G protein-coupled receptor L2	protein-coding		Intergenic	MTA_Mm|LTR|ERVL-MaLR	770363	NM_001081298	99633	Mm.9776	NM_001081298	ENSMUSG00000028184	Adgrl2	AI450192|CIRL-2|Gm619|Lec1|Lphh1|Lphn2|mKIAA0786	adhesion G protein-coupled receptor L2	protein-coding
chr3	150152402	150152616	chr3	150152202	150152538	136		Intergenic	Intergenic	871353	NR_039540	100628568		NR_039540	ENSMUSG00000092830	Mir3963	mmu-mir-3963|mu-mir-3963	microRNA 3963	ncRNA		Intergenic	Intergenic	871492	NR_039540	100628568		NR_039540	ENSMUSG00000092830	Mir3963	mmu-mir-3963|mu-mir-3963	microRNA 3963	ncRNA
chr3	150974077	150974291	chr3	150973745	150974081	4		Intergenic	Intergenic	49678	NR_039540	100628568		NR_039540	ENSMUSG00000092830	Mir3963	mmu-mir-3963|mu-mir-3963	microRNA 3963	ncRNA		Intergenic	Intergenic	49949	NR_039540	100628568		NR_039540	ENSMUSG00000092830	Mir3963	mmu-mir-3963|mu-mir-3963	microRNA 3963	ncRNA
chr3	155583240	155583454	chr3	155583236	155583572	214		Intergenic	L1Md_F2|LINE|L1	-393007	NR_040553	329780	Mm.119000	NR_040553	ENSMUSG00000104553	9330178D15Rik	9330178D15	RIKEN cDNA 9330178D15 gene	ncRNA		Intergenic	L1Md_F2|LINE|L1	-392950	NR_040553	329780	Mm.119000	NR_040553	ENSMUSG00000104553	9330178D15Rik	9330178D15	RIKEN cDNA 9330178D15 gene	ncRNA
chr3	156697406	156697620	chr3	156697530	156697866	90		intron (NM_001039094, intron 1 of 6)	intron (NM_001039094, intron 1 of 6)	135719	NM_001039094	320840	Mm.317293	NM_177274	ENSMUSG00000040037	Negr1	5330422G01Rik|KILON|Ntra	neuronal growth regulator 1	protein-coding		intron (NM_001039094, intron 1 of 6)	B1_Mus1|SINE|Alu	135904	NM_001039094	320840	Mm.317293	NM_177274	ENSMUSG00000040037	Negr1	5330422G01Rik|KILON|Ntra	neuronal growth regulator 1	protein-coding
chr4	13831274	13831488	chr4	13831076	13831412	138		intron (NM_009822, intron 1 of 10)	MIRb|SINE|MIR	46599	NM_009822	12395	Mm.4909	NM_009822	ENSMUSG00000006586	Runx1t1	Cbfa2t1h|ETO|MTG8	runt-related transcription factor 1; translocated to, 1 (cyclin D-related)	protein-coding		intron (NM_009822, intron 1 of 10)	B1_Mm|SINE|Alu	46462	NM_009822	12395	Mm.4909	NM_009822	ENSMUSG00000006586	Runx1t1	Cbfa2t1h|ETO|MTG8	runt-related transcription factor 1; translocated to, 1 (cyclin D-related)	protein-coding
chr4	15383241	15383455	chr4	15383445	15383781	10		Intergenic	L1_Mus2|LINE|L1	117528	NM_181401	100201	Mm.394111	NM_181401	ENSMUSG00000043252	Tmem64	9630015D15Rik|AI790744|AV300874	transmembrane protein 64	protein-coding		Intergenic	Intergenic	117793	NM_181401	100201	Mm.394111	NM_181401	ENSMUSG00000043252	Tmem64	9630015D15Rik|AI790744|AV300874	transmembrane protein 64	protein-coding
chr4	16604380	16604594	chr4	16604435	16604771	159		Intergenic	L1Md_F2|LINE|L1	440377	NR_045765	100415915	Mm.387180	NR_045765	ENSMUSG00000085112	A530072M11Rik	-	RIKEN cDNA gene A530072M11	ncRNA		Intergenic	L1Md_F2|LINE|L1	440493	NR_045765	100415915	Mm.387180	NR_045765	ENSMUSG00000085112	A530072M11Rik	-	RIKEN cDNA gene A530072M11	ncRNA
chr4	16639390	16639604	chr4	16639529	16639865	75		Intergenic	L1Md_F3|LINE|L1	475387	NR_045765	100415915	Mm.387180	NR_045765	ENSMUSG00000085112	A530072M11Rik	-	RIKEN cDNA gene A530072M11	ncRNA		Intergenic	L1Md_F3|LINE|L1	475587	NR_045765	100415915	Mm.387180	NR_045765	ENSMUSG00000085112	A530072M11Rik	-	RIKEN cDNA gene A530072M11	ncRNA
chr4	16950233	16950447	chr4	16950062	16950398	165		Intergenic	L1_Mus3|LINE|L1	786230	NR_045765	100415915	Mm.387180	NR_045765	ENSMUSG00000085112	A530072M11Rik	-	RIKEN cDNA gene A530072M11	ncRNA		Intergenic	L1_Mus3|LINE|L1	786120	NR_045765	100415915	Mm.387180	NR_045765	ENSMUSG00000085112	A530072M11Rik	-	RIKEN cDNA gene A530072M11	ncRNA
chr4	18134023	18134237	chr4	18133984	18134320	214		Intergenic	L1_Mus2|LINE|L1	280672	NM_019724	17389	Mm.187315	NM_019724	ENSMUSG00000028226	Mmp16	MT-MMP 3|MT3-MMP|Mt3mmp	matrix metallopeptidase 16	protein-coding		Intergenic	L1_Mus2|LINE|L1	280694	NM_019724	17389	Mm.187315	NM_019724	ENSMUSG00000028226	Mmp16	MT-MMP 3|MT3-MMP|Mt3mmp	matrix metallopeptidase 16	protein-coding
chr4	19166264	19166478	chr4	19166305	19166641	173		Intergenic	Lx2|LINE|L1	-114479	NM_013927	30952	Mm.445778	NM_013927	ENSMUSG00000056494	Cngb3	CCNC2|CNG6|Cngbeta2	cyclic nucleotide gated channel beta 3	protein-coding		Intergenic	Lx2|LINE|L1	-114377	NM_013927	30952	Mm.445778	NM_013927	ENSMUSG00000056494	Cngb3	CCNC2|CNG6|Cngbeta2	cyclic nucleotide gated channel beta 3	protein-coding
chr4	20636384	20636598	chr4	20636355	20636691	214		intron (NM_172987, intron 1 of 4)	L1Md_F2|LINE|L1	142177	NM_001290410	269513	Mm.317473	NM_172987	ENSMUSG00000055761	Nkain3	C530048M05|E130310K16Rik	Na+/K+ transporting ATPase interacting 3	protein-coding		intron (NM_172987, intron 1 of 4)	L1Md_F2|LINE|L1	142145	NM_172987	269513	Mm.317473	NM_172987	ENSMUSG00000055761	Nkain3	C530048M05|E130310K16Rik	Na+/K+ transporting ATPase interacting 3	protein-coding
chr4	21042092	21042306	chr4	21041993	21042329	214		Intergenic	Lx2B|LINE|L1	-263531	NM_172987	269513	Mm.317473	NM_172987	ENSMUSG00000055761	Nkain3	C530048M05|E130310K16Rik	Na+/K+ transporting ATPase interacting 3	protein-coding		Intergenic	Lx2B|LINE|L1	-263493	NM_001290410	269513	Mm.317473	NM_172987	ENSMUSG00000055761	Nkain3	C530048M05|E130310K16Rik	Na+/K+ transporting ATPase interacting 3	protein-coding
chr4	22939286	22939500	chr4	22939461	22939797	39		Intergenic	Intergenic	448845	NR_131335	105500046		NR_131335	ENSMUSG00000107859	Gm30731	Pnky|lnc-pou3f2	predicted gene, 30731	ncRNA		Intergenic	(TC)n|Simple_repeat|Simple_repeat	449081	NR_131335	105500046		NR_131335	ENSMUSG00000107859	Gm30731	Pnky|lnc-pou3f2	predicted gene, 30731	ncRNA
chr4	26261524	26261738	chr4	26261221	26261557	33		Intergenic	Intergenic	85021	NM_172865	242362	Mm.245602	NM_172865	ENSMUSG00000040520	Manea	4932703L02Rik	mannosidase, endo-alpha	protein-coding		Intergenic	IMPB_01|Satellite|Satellite	85263	NM_172865	242362	Mm.245602	NM_172865	ENSMUSG00000040520	Manea	4932703L02Rik	mannosidase, endo-alpha	protein-coding
chr4	26640084	26640298	chr4	26640032	26640368	214		intron (NR_040656, intron 2 of 2)	Lx5|LINE|L1	65258	NR_040656	75360	Mm.67233	NR_040656	ENSMUSG00000086257	4930548K13Rik	-	RIKEN cDNA 4930548K13 gene	ncRNA		intron (NR_040656, intron 2 of 2)	Lx5|LINE|L1	65249	NR_040656	75360	Mm.67233	NR_040656	ENSMUSG00000086257	4930548K13Rik	-	RIKEN cDNA 4930548K13 gene	ncRNA
chr4	26853551	26853765	chr4	26853515	26853851	214		Intergenic	L1_Mus2|LINE|L1	-148209	NR_040656	75360	Mm.67233	NR_040656	ENSMUSG00000086257	4930548K13Rik	-	RIKEN cDNA 4930548K13 gene	ncRNA		Intergenic	L1_Mus2|LINE|L1	-148234	NR_040656	75360	Mm.67233	NR_040656	ENSMUSG00000086257	4930548K13Rik	-	RIKEN cDNA 4930548K13 gene	ncRNA
chr4	27107100	27107314	chr4	27107040	27107376	214		Intergenic	L1_Mus2|LINE|L1	-401758	NR_040656	75360	Mm.67233	NR_040656	ENSMUSG00000086257	4930548K13Rik	-	RIKEN cDNA 4930548K13 gene	ncRNA		Intergenic	L1_Mus2|LINE|L1	-401759	NR_040656	75360	Mm.67233	NR_040656	ENSMUSG00000086257	4930548K13Rik	-	RIKEN cDNA 4930548K13 gene	ncRNA
chr4	27828063	27828277	chr4	27827940	27828276	213		Intergenic	L1_Mus2|LINE|L1	-984961	NM_001290434	13841	Mm.257266	NM_010141	ENSMUSG00000028289	Epha7	Cek11|Ebk|Ehk3|Hek11|Mdk1	Eph receptor A7	protein-coding		Intergenic	L1_Mus2|LINE|L1	-985023	NM_010141	13841	Mm.257266	NM_010141	ENSMUSG00000028289	Epha7	Cek11|Ebk|Ehk3|Hek11|Mdk1	Eph receptor A7	protein-coding
chr4	28249776	28249990	chr4	28249734	28250070	214		Intergenic	L1_Mus3|LINE|L1	-563248	NM_001290434	13841	Mm.257266	NM_010141	ENSMUSG00000028289	Epha7	Cek11|Ebk|Ehk3|Hek11|Mdk1	Eph receptor A7	protein-coding		Intergenic	L1_Mus3|LINE|L1	-563229	NM_010141	13841	Mm.257266	NM_010141	ENSMUSG00000028289	Epha7	Cek11|Ebk|Ehk3|Hek11|Mdk1	Eph receptor A7	protein-coding
chr4	28312590	28312804	chr4	28312695	28313031	109		Intergenic	ORR1E|LTR|ERVL-MaLR	-500434	NM_001290434	13841	Mm.257266	NM_010141	ENSMUSG00000028289	Epha7	Cek11|Ebk|Ehk3|Hek11|Mdk1	Eph receptor A7	protein-coding		Intergenic	(CAGAGA)n|Simple_repeat|Simple_repeat	-500268	NM_010141	13841	Mm.257266	NM_010141	ENSMUSG00000028289	Epha7	Cek11|Ebk|Ehk3|Hek11|Mdk1	Eph receptor A7	protein-coding
chr4	29608365	29608579	chr4	29608304	29608640	214		Intergenic	L1Md_F3|LINE|L1	540393	NR_151693	102634169		NR_151693		Gm11917	-	predicted gene 11917	ncRNA		Intergenic	L1Md_F3|LINE|L1	540393	NR_151693	102634169		NR_151693		Gm11917	-	predicted gene 11917	ncRNA
chr4	29875953	29876167	chr4	29875685	29876021	68		Intergenic	L1Md_F2|LINE|L1	-788536	NR_040655	75332	Mm.108636	NR_040655		4930556G01Rik	-	RIKEN cDNA 4930556G01 gene	ncRNA		Intergenic	L1Md_F2|LINE|L1	-788743	NR_040655	75332	Mm.108636	NR_040655		4930556G01Rik	-	RIKEN cDNA 4930556G01 gene	ncRNA
chr4	29884597	29884811	chr4	29884653	29884989	158		Intergenic	L1Md_F2|LINE|L1	-779892	NR_040655	75332	Mm.108636	NR_040655		4930556G01Rik	-	RIKEN cDNA 4930556G01 gene	ncRNA		Intergenic	L1Md_F2|LINE|L1	-779775	NR_040655	75332	Mm.108636	NR_040655		4930556G01Rik	-	RIKEN cDNA 4930556G01 gene	ncRNA
chr4	29964655	29964869	chr4	29964487	29964823	168		Intergenic	L1_Mus1|LINE|L1	-699834	NR_040655	75332	Mm.108636	NR_040655		4930556G01Rik	-	RIKEN cDNA 4930556G01 gene	ncRNA		Intergenic	L1_Mus1|LINE|L1	-699941	NR_040655	75332	Mm.108636	NR_040655		4930556G01Rik	-	RIKEN cDNA 4930556G01 gene	ncRNA
chr4	30240976	30241190	chr4	30241025	30241361	165		Intergenic	L1_Mus1|LINE|L1	-423513	NR_040655	75332	Mm.108636	NR_040655		4930556G01Rik	-	RIKEN cDNA 4930556G01 gene	ncRNA		Intergenic	L1_Mus1|LINE|L1	-423403	NR_040655	75332	Mm.108636	NR_040655		4930556G01Rik	-	RIKEN cDNA 4930556G01 gene	ncRNA
chr4	30242039	30242253	chr4	30242009	30242345	214		Intergenic	L1_Mus1|LINE|L1	-422450	NR_040655	75332	Mm.108636	NR_040655		4930556G01Rik	-	RIKEN cDNA 4930556G01 gene	ncRNA		Intergenic	L1_Mus1|LINE|L1	-422419	NR_040655	75332	Mm.108636	NR_040655		4930556G01Rik	-	RIKEN cDNA 4930556G01 gene	ncRNA
chr4	32104685	32104899	chr4	32104564	32104900	214		Intergenic	MTEa-int|LTR|ERVL-MaLR	140685	NM_172688	26409	Mm.258589	NM_009316	ENSMUSG00000028284	Map3k7	B430101B05|C87327|Tak1	mitogen-activated protein kinase kinase kinase 7	protein-coding		Intergenic	MTEa-int|LTR|ERVL-MaLR	140625	NM_009316	26409	Mm.258589	NM_009316	ENSMUSG00000028284	Map3k7	B430101B05|C87327|Tak1	mitogen-activated protein kinase kinase kinase 7	protein-coding
chr4	34543216	34543430	chr4	34543267	34543603	163		Intergenic	MTA_Mm|LTR|ERVL-MaLR	-7292	NM_001007589	433693	Mm.389532	NM_026019	ENSMUSG00000028291	Akirin2	2700059D21Rik|AA114675|AA522011|AU019887|Akirin-2	akirin 2	protein-coding		Intergenic	MTA_Mm|LTR|ERVL-MaLR	-7180	NM_001007589	433693	Mm.389532	NM_026019	ENSMUSG00000028291	Akirin2	2700059D21Rik|AA114675|AA522011|AU019887|Akirin-2	akirin 2	protein-coding
chr4	37659063	37659277	chr4	37659079	37659415	198		Intergenic	L1Md_F2|LINE|L1	409767	NR_151605	102636890	Mm.109154	NR_151605	ENSMUSG00000086026	Gm12374	-	predicted gene 12374	ncRNA		Intergenic	L1Md_F2|LINE|L1	409844	NR_151605	102636890	Mm.109154	NR_151605	ENSMUSG00000086026	Gm12374	-	predicted gene 12374	ncRNA
chr4	37671423	37671637	chr4	37671309	37671645	214		Intergenic	L1Md_F2|LINE|L1	422127	NR_151605	102636890	Mm.109154	NR_151605	ENSMUSG00000086026	Gm12374	-	predicted gene 12374	ncRNA		Intergenic	L1Md_F2|LINE|L1	422074	NR_151605	102636890	Mm.109154	NR_151605	ENSMUSG00000086026	Gm12374	-	predicted gene 12374	ncRNA
chr4	37788888	37789102	chr4	37788718	37789054	166		Intergenic	L1Md_F2|LINE|L1	539592	NR_151605	102636890	Mm.109154	NR_151605	ENSMUSG00000086026	Gm12374	-	predicted gene 12374	ncRNA		Intergenic	B1_Mm|SINE|Alu	539483	NR_151605	102636890	Mm.109154	NR_151605	ENSMUSG00000086026	Gm12374	-	predicted gene 12374	ncRNA
chr4	38149212	38149426	chr4	38148938	38149274	62		Intergenic	L1_Mus4|LINE|L1	706164	NR_151606	102636968	Mm.136083	NR_151606	ENSMUSG00000085632	Gm12381	-	predicted gene 12381	ncRNA		Intergenic	L1_Mus4|LINE|L1	706377	NR_151606	102636968	Mm.136083	NR_151606	ENSMUSG00000085632	Gm12381	-	predicted gene 12381	ncRNA
chr4	38919887	38920101	chr4	38919763	38920099	212		Intergenic	Lx7|LINE|L1	-64511	NR_151606	102636968	Mm.136083	NR_151606	ENSMUSG00000085632	Gm12381	-	predicted gene 12381	ncRNA		Intergenic	Lx7|LINE|L1	-64448	NR_151606	102636968	Mm.136083	NR_151606	ENSMUSG00000085632	Gm12381	-	predicted gene 12381	ncRNA
chr4	39902200	39902414	chr4	39902251	39902587	163		Intergenic	L1Md_F2|LINE|L1	-240958	NM_007386	11428	Mm.331547	NM_007386	ENSMUSG00000028405	Aco1	Aco-1|Irebp|Irp1	aconitase 1	protein-coding		Intergenic	L1Md_F2|LINE|L1	-240846	NM_007386	11428	Mm.331547	NM_007386	ENSMUSG00000028405	Aco1	Aco-1|Irebp|Irp1	aconitase 1	protein-coding
chr4	40608434	40608648	chr4	40608621	40608957	27		Intergenic	L1Md_F2|LINE|L1	-82993	NR_040644	71293	Mm.399556	NR_040644	ENSMUSG00000086355	4933428C19Rik	-	RIKEN cDNA 4933428C19 gene	ncRNA		Intergenic	L1Md_F2|LINE|L1	-83241	NR_040644	71293	Mm.399556	NR_040644	ENSMUSG00000086355	4933428C19Rik	-	RIKEN cDNA 4933428C19 gene	ncRNA
chr4	40764865	40765079	chr4	40764557	40764893	28		Intergenic	B2_Mm2|SINE|B2	-7087	NM_021535	74255	Mm.289929	NM_021535	ENSMUSG00000028409	Smu1	2600001O03Rik|2610203K23Rik|AB044414|AI845086|AW556129|Bwd	smu-1 suppressor of mec-8 and unc-52 homolog (C. elegans)	protein-coding		Intergenic	B1_Mus1|SINE|Alu	-6840	NM_021535	74255	Mm.289929	NM_021535	ENSMUSG00000028409	Smu1	2600001O03Rik|2610203K23Rik|AB044414|AI845086|AW556129|Bwd	smu-1 suppressor of mec-8 and unc-52 homolog (C. elegans)	protein-coding
chr4	41560622	41560836	chr4	41560629	41560965	207		intron (NM_027993, intron 1 of 5)	B3|SINE|B2	8798	NM_001159583	71901	Mm.39215	NM_027993	ENSMUSG00000028439	Fam219a	2310028H24Rik	family with sequence similarity 219, member A	protein-coding		intron (NM_027993, intron 1 of 5)	B3|SINE|B2	8730	NM_027993	71901	Mm.39215	NM_027993	ENSMUSG00000028439	Fam219a	2310028H24Rik	family with sequence similarity 219, member A	protein-coding
chr4	42997353	42997567	chr4	42997281	42997617	214		intron (NM_009503, intron 1 of 16)	PB1D9|SINE|Alu	3047	NM_009503	269523	Mm.245976	NM_009503	ENSMUSG00000028452	Vcp	3110001E05|CDC48|p97|p97/VCP	valosin containing protein	protein-coding		intron (NM_009503, intron 1 of 16)	PB1D9|SINE|Alu	3058	NM_009503	269523	Mm.245976	NM_009503	ENSMUSG00000028452	Vcp	3110001E05|CDC48|p97|p97/VCP	valosin containing protein	protein-coding
chr4	43967194	43967408	chr4	43967096	43967432	214		intron (NM_027450, intron 1 of 4)	intron (NM_027450, intron 1 of 4)	9599	NM_027450	384009	Mm.22213	NM_027450	ENSMUSG00000028480	Glipr2	5730414A08Rik|C77180|GAPR-1	GLI pathogenesis-related 2	protein-coding		intron (NM_027450, intron 1 of 4)	intron (NM_027450, intron 1 of 4)	9562	NM_027450	384009	Mm.22213	NM_027450	ENSMUSG00000028480	Glipr2	5730414A08Rik|C77180|GAPR-1	GLI pathogenesis-related 2	protein-coding
chr4	50020374	50020588	chr4	50020244	50020580	206		Intergenic	L1_Mus2|LINE|L1	-174712	NM_001033351	242443	Mm.440095	NM_001033351	ENSMUSG00000039579	Grin3a	6430537F04|A830097C19Rik|NMDAR-L|NR3A|mKIAA1973	glutamate receptor ionotropic, NMDA3A	protein-coding		Intergenic	L1_Mus2|LINE|L1	-174643	NM_001276355	242443	Mm.440095	NM_001033351	ENSMUSG00000039579	Grin3a	6430537F04|A830097C19Rik|NMDAR-L|NR3A|mKIAA1973	glutamate receptor ionotropic, NMDA3A	protein-coding
chr4	56818925	56819139	chr4	56818616	56818952	27		intron (NM_018761, intron 12 of 18)	intron (NM_018761, intron 12 of 18)	-16701	NM_026079	230233	Mm.282743	NM_026079	ENSMUSG00000028431	Ikbkap	3110040G09Rik|6030413P05|C78473|Elp1|IKAP	inhibitor of kappa light polypeptide enhancer in B cells, kinase complex-associated protein	protein-coding		intron (NM_018761, intron 12 of 18)	MER47B|DNA|TcMar-Tigger	-16453	NM_026079	230233	Mm.282743	NM_026079	ENSMUSG00000028431	Ikbkap	3110040G09Rik|6030413P05|C78473|Elp1|IKAP	inhibitor of kappa light polypeptide enhancer in B cells, kinase complex-associated protein	protein-coding
chr4	58219758	58219972	chr4	58219878	58220214	94		Intergenic	L1VL2|LINE|L1	-13269	NM_022814	64817	Mm.261024	NM_022814	ENSMUSG00000028369	Svep1	1110021D17Rik|4833413O10Rik|AA387071|D430029O09Rik|Polydom	sushi, von Willebrand factor type A, EGF and pentraxin domain containing 1	protein-coding		Intergenic	L1VL2|LINE|L1	-13450	NM_022814	64817	Mm.261024	NM_022814	ENSMUSG00000028369	Svep1	1110021D17Rik|4833413O10Rik|AA387071|D430029O09Rik|Polydom	sushi, von Willebrand factor type A, EGF and pentraxin domain containing 1	protein-coding
chr4	59412688	59412902	chr4	59412700	59413036	202		intron (NM_001163288, intron 3 of 16)	B1_Mur1|SINE|Alu	25838	NM_001163288	634731	Mm.483589	NM_001163288	ENSMUSG00000038578	Susd1	A530080P10|Gm12528	sushi domain containing 1	protein-coding		intron (NM_001163288, intron 3 of 16)	B1_Mur1|SINE|Alu	25765	NM_001163288	634731	Mm.483589	NM_001163288	ENSMUSG00000038578	Susd1	A530080P10|Gm12528	sushi domain containing 1	protein-coding
chr4	61418794	61419008	chr4	61418890	61419226	118		intron (NM_001045550, intron 3 of 5).2	RLTR46A|LTR|ERVK	20801	NM_001286096	17841	Mm.335875	NM_008647	ENSMUSG00000078688	Mup2	AA589603|Mup-2|Mup18|Mup4	major urinary protein 2	protein-coding		intron (NM_001045550, intron 3 of 5).2	L1Md_F3|LINE|L1	20644	NM_001045550	17841	Mm.335875	NM_008647	ENSMUSG00000078688	Mup2	AA589603|Mup-2|Mup18|Mup4	major urinary protein 2	protein-coding
chr4	62340507	62340721	chr4	62340580	62340916	141		intron (NM_001355385, intron 5 of 27)	intron (NM_001355385, intron 5 of 27)	19982	NM_001355385	338355	Mm.357792	NM_001045528	ENSMUSG00000066151	Fkbp15	BB131447|C430014M02Rik|FKBO133|FKBP-133|FKBP-15|FKBP133|mKIAA0674	FK506 binding protein 15	protein-coding		intron (NM_001355385, intron 4 of 27)	intron (NM_001355385, intron 4 of 27)	19848	NM_001045528	338355	Mm.357792	NM_001045528	ENSMUSG00000066151	Fkbp15	BB131447|C430014M02Rik|FKBO133|FKBP-133|FKBP-15|FKBP133|mKIAA0674	FK506 binding protein 15	protein-coding
chr4	63012010	63012224	chr4	63011932	63012268	214		intron (NM_028326, intron 1 of 14)	URR1A|DNA|hAT-Charlie	46543	NM_028326	72701	Mm.26479	NM_028326	ENSMUSG00000028358	Zfp618	2810031P15Rik|2810040O04Rik|AI415580|AI505139|D430033D05Rik|Nedd10|Znf618|bM257P7.1	zinc finger protein 618	protein-coding		intron (NM_028326, intron 1 of 14)	URR1A|DNA|hAT-Charlie	46526	NM_028326	72701	Mm.26479	NM_028326	ENSMUSG00000028358	Zfp618	2810031P15Rik|2810040O04Rik|AI415580|AI505139|D430033D05Rik|Nedd10|Znf618|bM257P7.1	zinc finger protein 618	protein-coding
chr4	65922380	65922594	chr4	65922538	65922874	56		intron (NM_207109, intron 7 of 22)	intron (NM_207109, intron 7 of 22)	317501	NM_053084	69807	Mm.22786	NM_053084	ENSMUSG00000051675	Trim32	1810045E12Rik|3f3|BBS11|Zfp117	tripartite motif-containing 32	protein-coding		intron (NM_207109, intron 7 of 22)	intron (NM_207109, intron 7 of 22)	317720	NM_053084	69807	Mm.22786	NM_053084	ENSMUSG00000051675	Trim32	1810045E12Rik|3f3|BBS11|Zfp117	tripartite motif-containing 32	protein-coding
chr4	66010095	66010309	chr4	66010027	66010363	214		intron (NM_207109, intron 5 of 22)	L1VL4|LINE|L1	394281	NM_207109	56079	Mm.445312	NM_019514	ENSMUSG00000028373	Astn2	1d8|Astnl|bM452J22.1	astrotactin 2	protein-coding		intron (NM_207109, intron 5 of 22)	L1VL4|LINE|L1	394288	NM_019514	56079	Mm.445312	NM_019514	ENSMUSG00000028373	Astn2	1d8|Astnl|bM452J22.1	astrotactin 2	protein-coding
chr4	66036973	66037187	chr4	66037156	66037492	31		intron (NM_207109, intron 5 of 22)	L1_Mus1|LINE|L1	367403	NM_207109	56079	Mm.445312	NM_019514	ENSMUSG00000028373	Astn2	1d8|Astnl|bM452J22.1	astrotactin 2	protein-coding		intron (NM_207109, intron 5 of 22)	L1_Mus1|LINE|L1	367159	NM_019514	56079	Mm.445312	NM_019514	ENSMUSG00000028373	Astn2	1d8|Astnl|bM452J22.1	astrotactin 2	protein-coding
chr4	91746951	91747165	chr4	91746950	91747286	214		Intergenic	L1Md_F3|LINE|L1	-347074	NM_207685	15569	Mm.318042	NM_010486	ENSMUSG00000008489	Elavl2	Hub|mel-N1	ELAV like RNA binding protein 1	protein-coding		Intergenic	L1Md_F3|LINE|L1	-347134	NM_207685	15569	Mm.318042	NM_010486	ENSMUSG00000008489	Elavl2	Hub|mel-N1	ELAV like RNA binding protein 1	protein-coding
chr4	92244466	92244680	chr4	92244565	92244901	115		Intergenic	RLTR25B|LTR|ERVK	-97352	NM_027034	69314	Mm.55891	NM_027034	ENSMUSG00000028533	Izumo3	1700011H22Rik	IZUMO family member 3	protein-coding		Intergenic	RLTR25B|LTR|ERVK	-97512	NM_027034	69314	Mm.55891	NM_027034	ENSMUSG00000028533	Izumo3	1700011H22Rik	IZUMO family member 3	protein-coding
chr4	147525323	147525537	chr4	147525228	147525564	214		Intergenic	Intergenic	-27847	NM_001014397	433804	Mm.332047	NM_001014397	ENSMUSG00000065999	Zfp985	Gm13154	zinc finger protein 985	protein-coding		Intergenic	Intergenic	-27881	NM_001014397	433804	Mm.332047	NM_001014397	ENSMUSG00000065999	Zfp985	Gm13154	zinc finger protein 985	protein-coding
chr4	153665519	153665733	chr4	153665540	153665876	193		Intergenic	Intergenic	-182796	NM_001099299	230959	Mm.318874	NM_001099299	ENSMUSG00000039546	Ajap1	Gm573	adherens junction associated protein 1	protein-coding		Intergenic	Intergenic	-182878	NM_001099299	230959	Mm.318874	NM_001099299	ENSMUSG00000039546	Ajap1	Gm573	adherens junction associated protein 1	protein-coding
chr4	156323675	156323889	chr4	156323470	156323806	131		Intergenic	L1_Mus3|LINE|L1	-7321	NR_028141	22314	Mm.458976	NM_009494	ENSMUSG00000057021	Vmn2r-ps159	V2r8|V2r9|Vmn2r-ps160	vomeronasal 2, receptor, pseudogene 159	pseudo		Intergenic	L1_Mus3|LINE|L1	-7465	NR_038052	22314	Mm.458976	NM_009494	ENSMUSG00000057021	Vmn2r-ps159	V2r8|V2r9|Vmn2r-ps160	vomeronasal 2, receptor, pseudogene 159	pseudo
chr5	3216987	3217201	chr5	3217093	3217429	108		Intergenic	PB1D10|SINE|Alu	-126799	NM_009873	12571	Mm.31672	NM_009873	ENSMUSG00000040274	Cdk6	AI504062|Crk2	cyclin-dependent kinase 6	protein-coding		Intergenic	(TG)n|Simple_repeat|Simple_repeat	-126632	NM_009873	12571	Mm.31672	NM_009873	ENSMUSG00000040274	Cdk6	AI504062|Crk2	cyclin-dependent kinase 6	protein-coding
chr5	3956290	3956504	chr5	3956462	3956798	42		intron (NM_194462, intron 5 of 47)	intron (NM_194462, intron 5 of 47)	28211	NM_194462	100986	Mm.46044	NM_194462	ENSMUSG00000040407	Akap9	5730481H23Rik|AKAP-9|AKAP450|AW545847|C79026|G1-448-15|PRKA9|mKIAA0803|mei2-5|repro12	A kinase (PRKA) anchor protein (yotiao) 9	protein-coding		intron (NM_194462, intron 5 of 47)	B1_Mus1|SINE|Alu	28444	NM_194462	100986	Mm.46044	NM_194462	ENSMUSG00000040407	Akap9	5730481H23Rik|AKAP-9|AKAP450|AW545847|C79026|G1-448-15|PRKA9|mKIAA0803|mei2-5|repro12	A kinase (PRKA) anchor protein (yotiao) 9	protein-coding
chr5	3993391	3993605	chr5	3993583	3993919	22		intron (NM_194462, intron 15 of 47)	MTEa|LTR|ERVL-MaLR	65312	NM_194462	100986	Mm.46044	NM_194462	ENSMUSG00000040407	Akap9	5730481H23Rik|AKAP-9|AKAP450|AW545847|C79026|G1-448-15|PRKA9|mKIAA0803|mei2-5|repro12	A kinase (PRKA) anchor protein (yotiao) 9	protein-coding		intron (NM_194462, intron 15 of 47)	ORR1B1-int|LTR|ERVL-MaLR	65565	NM_194462	100986	Mm.46044	NM_194462	ENSMUSG00000040407	Akap9	5730481H23Rik|AKAP-9|AKAP450|AW545847|C79026|G1-448-15|PRKA9|mKIAA0803|mei2-5|repro12	A kinase (PRKA) anchor protein (yotiao) 9	protein-coding
chr5	4187795	4188009	chr5	4187586	4187922	127		Intergenic	Intergenic	-4465	NM_001042670	208595	Mm.129815	NM_001042670	ENSMUSG00000053178	Mterf1b	Gm9897	mitochondrial transcription termination factor 1b	protein-coding		Intergenic	(CA)n|Simple_repeat|Simple_repeat	-4613	NM_001042670	208595	Mm.129815	NM_001042670	ENSMUSG00000053178	Mterf1b	Gm9897	mitochondrial transcription termination factor 1b	protein-coding
chr5	6058847	6059061	chr5	6058817	6059153	214		Intergenic	B4A|SINE|B4	-309637	NM_027399	70358	Mm.85429	NM_027399	ENSMUSG00000015652	Steap1	2410007B19Rik|Prss24|Steap	six transmembrane epithelial antigen of the prostate 1	protein-coding		Intergenic	(CA)n|Simple_repeat|Simple_repeat	-309668	NM_027399	70358	Mm.85429	NM_027399	ENSMUSG00000015652	Steap1	2410007B19Rik|Prss24|Steap	six transmembrane epithelial antigen of the prostate 1	protein-coding
chr5	9381071	9381285	chr5	9381171	9381507	114		intron (NR_153371, intron 2 of 21)	IMPB_01|Satellite|Satellite	5474	NR_030537	100124492		NR_030537	ENSMUSG00000077896	Mir879	Mirn879|mir-879|mmu-mir-879	microRNA 879	ncRNA		intron (NR_153371, intron 2 of 21)	(GA)n|Simple_repeat|Simple_repeat	5635	NR_030537	100124492		NR_030537	ENSMUSG00000077896	Mir879	Mirn879|mir-879|mmu-mir-879	microRNA 879	ncRNA
chr5	18678856	18679070	chr5	18678810	18679146	214		Intergenic	L1Md_F2|LINE|L1	-318550	NM_010305	14677	Mm.254629	NM_010305	ENSMUSG00000057614	Gnai1	AU046200|Gialpha1|Gnai-1	guanine nucleotide binding protein (G protein), alpha inhibiting 1	protein-coding		Intergenic	L1Md_F2|LINE|L1	-318565	NM_010305	14677	Mm.254629	NM_010305	ENSMUSG00000057614	Gnai1	AU046200|Gialpha1|Gnai-1	guanine nucleotide binding protein (G protein), alpha inhibiting 1	protein-coding
chr5	19417710	19417924	chr5	19417497	19417833	123		intron (NM_001170746, intron 1 of 22)	L1Md_T|LINE|L1	190771	NM_001170746	50791	Mm.332231	NM_015823	ENSMUSG00000040003	Magi2	AIP-1|Acvri1|Acvrinp1|Acvrip1|Magi-2|S-SCAM|mKIAA0705	membrane associated guanylate kinase, WW and PDZ domain containing 2	protein-coding		intron (NM_001170746, intron 1 of 22)	L1Md_T|LINE|L1	190619	NM_001170746	50791	Mm.332231	NM_015823	ENSMUSG00000040003	Magi2	AIP-1|Acvri1|Acvrinp1|Acvrip1|Magi-2|S-SCAM|mKIAA0705	membrane associated guanylate kinase, WW and PDZ domain containing 2	protein-coding
chr5	20040727	20040941	chr5	20040790	20041126	151		intron (NM_015823, intron 1 of 21)	Lx8|LINE|L1	133316	NM_001170745	50791	Mm.332231	NM_015823	ENSMUSG00000040003	Magi2	AIP-1|Acvri1|Acvrinp1|Acvrip1|Magi-2|S-SCAM|mKIAA0705	membrane associated guanylate kinase, WW and PDZ domain containing 2	protein-coding		intron (NM_015823, intron 1 of 21)	Lx8|LINE|L1	133440	NM_001170745	50791	Mm.332231	NM_015823	ENSMUSG00000040003	Magi2	AIP-1|Acvri1|Acvrinp1|Acvrip1|Magi-2|S-SCAM|mKIAA0705	membrane associated guanylate kinase, WW and PDZ domain containing 2	protein-coding
chr5	40578199	40578413	chr5	40577884	40578220	21		Intergenic	L1Md_F2|LINE|L1	-933675	NM_010474	15476	Mm.12559	NM_010474	ENSMUSG00000051022	Hs3st1	3-Ost|D5Wsu110e|Hsg3ost	heparan sulfate (glucosamine) 3-O-sulfotransferase 1	protein-coding		Intergenic	L1Md_F2|LINE|L1	-933421	NM_010474	15476	Mm.12559	NM_010474	ENSMUSG00000051022	Hs3st1	3-Ost|D5Wsu110e|Hsg3ost	heparan sulfate (glucosamine) 3-O-sulfotransferase 1	protein-coding
chr5	46631686	46631900	chr5	46631723	46632059	177		Intergenic	L1Md_F2|LINE|L1	-699384	NR_110478	78106	Mm.243807	NR_110478	ENSMUSG00000106602	4930405L22Rik	-	RIKEN cDNA 4930405L22 gene	ncRNA		Intergenic	L1Md_F2|LINE|L1	-699482	NR_110478	78106	Mm.243807	NR_110478	ENSMUSG00000106602	4930405L22Rik	-	RIKEN cDNA 4930405L22 gene	ncRNA
chr5	50365825	50366039	chr5	50366017	50366353	22		Intergenic	L1_Mus3|LINE|L1	113170	NR_106197	102465903		NR_106197	ENSMUSG00000099124	Mir8117	Gm27323|mmu-mir-8117	microRNA 8117	ncRNA		Intergenic	L1_Mus3|LINE|L1	113423	NR_106197	102465903		NR_106197	ENSMUSG00000099124	Mir8117	Gm27323|mmu-mir-8117	microRNA 8117	ncRNA
chr5	60565052	60565266	chr5	60564736	60565072	20		Intergenic	L1_Mus2|LINE|L1	-579157	NR_040682	71057	Mm.50817	NR_040682	ENSMUSG00000106013	4933402J10Rik	-	RIKEN cDNA 4933402J10 gene	ncRNA		Intergenic	L1_Mus2|LINE|L1	-578902	NR_040682	71057	Mm.50817	NR_040682	ENSMUSG00000106013	4933402J10Rik	-	RIKEN cDNA 4933402J10 gene	ncRNA
chr5	61421381	61421595	chr5	61421214	61421550	169		Intergenic	L1Md_F2|LINE|L1	-387355	NM_019468	14380	Mm.347430	NM_019468	ENSMUSG00000089992	G6pd2	G6pdx-ps1|Gpd-2|Gpd2	glucose-6-phosphate dehydrogenase 2	protein-coding		Intergenic	L1Md_F2|LINE|L1	-387461	NM_019468	14380	Mm.347430	NM_019468	ENSMUSG00000089992	G6pd2	G6pdx-ps1|Gpd-2|Gpd2	glucose-6-phosphate dehydrogenase 2	protein-coding
chr5	62053059	62053273	chr5	62053035	62053371	214		Intergenic	RLTR51A_Mm|LTR|ERVK?	244323	NM_019468	14380	Mm.347430	NM_019468	ENSMUSG00000089992	G6pd2	G6pdx-ps1|Gpd-2|Gpd2	glucose-6-phosphate dehydrogenase 2	protein-coding		Intergenic	RLTR51A_Mm|LTR|ERVK?	244360	NM_019468	14380	Mm.347430	NM_019468	ENSMUSG00000089992	G6pd2	G6pdx-ps1|Gpd-2|Gpd2	glucose-6-phosphate dehydrogenase 2	protein-coding
chr5	70169165	70169379	chr5	70169031	70169367	202		Intergenic	MLTR11B|LTR|ERVK	-576968	NM_001038015	67980	Mm.33830	NM_027681	ENSMUSG00000029209	Gnpda2	4921523I18Rik|4933412A11Rik|BB189630|GNPDA|Gnp2|Sb52|mKIAA4008	glucosamine-6-phosphate deaminase 2	protein-coding		Intergenic	RLTR31D_MM|LTR|ERVK	-576895	NM_001359239	67980	Mm.33830	NM_027681	ENSMUSG00000029209	Gnpda2	4921523I18Rik|4933412A11Rik|BB189630|GNPDA|Gnp2|Sb52|mKIAA4008	glucosamine-6-phosphate deaminase 2	protein-coding
chr5	70311230	70311444	chr5	70310983	70311319	89		Intergenic	L1Md_F2|LINE|L1	531280	NM_010252	14405	Mm.255292	NM_010252	ENSMUSG00000001260	Gabrg1	GabaA|GabaA/BZ	gamma-aminobutyric acid (GABA) A receptor, subunit gamma 1	protein-coding		Intergenic	L1Md_F2|LINE|L1	531466	NM_010252	14405	Mm.255292	NM_010252	ENSMUSG00000001260	Gabrg1	GabaA|GabaA/BZ	gamma-aminobutyric acid (GABA) A receptor, subunit gamma 1	protein-coding
chr5	73970857	73971071	chr5	73970926	73971262	145		Intergenic	Intergenic	97447	NM_177561	69727	Mm.48795	NM_177561	ENSMUSG00000054814	Usp46	1190009E20Rik|2410018I08Rik|AI451644	ubiquitin specific peptidase 46	protein-coding		Intergenic	ORR1D1|LTR|ERVL-MaLR	97317	NM_177561	69727	Mm.48795	NM_177561	ENSMUSG00000054814	Usp46	1190009E20Rik|2410018I08Rik|AI451644	ubiquitin specific peptidase 46	protein-coding
chr5	76212912	76213126	chr5	76212848	76213184	214		3' UTR (NM_001289826, exon 23 of 23)	3' UTR (NM_001289826, exon 23 of 23)	29139	NM_011626	21982	Mm.790	NM_011626	ENSMUSG00000029234	Tmem165	AV026557|Tpardl|Tparl|pFT27	transmembrane protein 165	protein-coding		3' UTR (NM_001289826, exon 23 of 23)	3' UTR (NM_001289826, exon 23 of 23)	29136	NM_011626	21982	Mm.790	NM_011626	ENSMUSG00000029234	Tmem165	AV026557|Tpardl|Tparl|pFT27	transmembrane protein 165	protein-coding
chr5	78580504	78580718	chr5	78580334	78580670	166		Intergenic	L1Md_F2|LINE|L1	1115123	NR_131050	69370	Mm.426881	NR_131050	ENSMUSG00000107232	1700017L05Rik	-	RIKEN cDNA 1700017L05 gene	ncRNA		Intergenic	L1Md_F2|LINE|L1	1115014	NR_131050	69370	Mm.426881	NR_131050	ENSMUSG00000107232	1700017L05Rik	-	RIKEN cDNA 1700017L05 gene	ncRNA
chr5	79888487	79888701	chr5	79888552	79888888	149		Intergenic	L1Md_F2|LINE|L1	-1131977	NM_001347371	319387	Mm.273631	NM_198702	ENSMUSG00000037605	Adgrl3	5430402I23Rik|CIRL-3|D130075K09Rik|Gm1379|LEC3|Lphn3|mKIAA0768	adhesion G protein-coupled receptor L3	protein-coding		Intergenic	L1Md_F2|LINE|L1	-1131851	NM_001347368	319387	Mm.273631	NM_198702	ENSMUSG00000037605	Adgrl3	5430402I23Rik|CIRL-3|D130075K09Rik|Gm1379|LEC3|Lphn3|mKIAA0768	adhesion G protein-coupled receptor L3	protein-coding
chr5	83728282	83728496	chr5	83728144	83728480	198		Intergenic	L1Md_F2|LINE|L1	-373194	NM_153801	243078	Mm.126783	NM_153801	ENSMUSG00000049537	Tecrl	D330017N19Rik|Srd5a2l2	trans-2,3-enoyl-CoA reductase-like	protein-coding		Intergenic	L1Md_F2|LINE|L1	-373117	NM_153801	243078	Mm.126783	NM_153801	ENSMUSG00000049537	Tecrl	D330017N19Rik|Srd5a2l2	trans-2,3-enoyl-CoA reductase-like	protein-coding
chr5	83816989	83817203	chr5	83816874	83817210	214		Intergenic	L1Md_F2|LINE|L1	-461901	NM_153801	243078	Mm.126783	NM_153801	ENSMUSG00000049537	Tecrl	D330017N19Rik|Srd5a2l2	trans-2,3-enoyl-CoA reductase-like	protein-coding		Intergenic	L1Md_F2|LINE|L1	-461847	NM_153801	243078	Mm.126783	NM_153801	ENSMUSG00000049537	Tecrl	D330017N19Rik|Srd5a2l2	trans-2,3-enoyl-CoA reductase-like	protein-coding
chr5	85131734	85131948	chr5	85131401	85131737	3		Intergenic	Lx8|LINE|L1	-714459	NM_007937	13839	Mm.137991	NM_007937	ENSMUSG00000029245	Epha5	AI854630|AW125296|Cek7|Ehk1|Els1|Hek7|Rek7|bsk	Eph receptor A5	protein-coding		Intergenic	(GAA)n|Simple_repeat|Simple_repeat	-714187	NM_007937	13839	Mm.137991	NM_007937	ENSMUSG00000029245	Epha5	AI854630|AW125296|Cek7|Ehk1|Els1|Hek7|Rek7|bsk	Eph receptor A5	protein-coding
chr5	85302352	85302566	chr5	85302366	85302702	200		Intergenic	L1_Mus2|LINE|L1	763124	NM_001345903	12617	Mm.4649	NM_007683	ENSMUSG00000029253	Cenpc1	CENP-C|Cenpc	centromere protein C1	protein-coding		Intergenic	L1_Mus2|LINE|L1	763049	NM_007683	12617	Mm.4649	NM_007683	ENSMUSG00000029253	Cenpc1	CENP-C|Cenpc	centromere protein C1	protein-coding
chr5	85667039	85667253	chr5	85667162	85667498	91		Intergenic	Lx2|LINE|L1	398437	NM_001345903	12617	Mm.4649	NM_007683	ENSMUSG00000029253	Cenpc1	CENP-C|Cenpc	centromere protein C1	protein-coding		Intergenic	Lx2|LINE|L1	398253	NM_007683	12617	Mm.4649	NM_007683	ENSMUSG00000029253	Cenpc1	CENP-C|Cenpc	centromere protein C1	protein-coding
chr5	88538111	88538325	chr5	88538271	88538607	54		Intergenic	Intergenic	-10321	NM_152839	16069	Mm.1192	NM_152839	ENSMUSG00000067149	Jchain	9530090F24Rik|AI323815|Igj|Jch	immunoglobulin joining chain	protein-coding		Intergenic	L1_Mus1|LINE|L1	-10542	NM_152839	16069	Mm.1192	NM_152839	ENSMUSG00000067149	Jchain	9530090F24Rik|AI323815|Igj|Jch	immunoglobulin joining chain	protein-coding
chr5	91908419	91908633	chr5	91908094	91908430	11		Intergenic	LTR16E1|LTR|ERVL	54030	NR_073442	68098	Mm.159453	NM_026557	ENSMUSG00000029397	Rchy1	ARNIP|CHIMP|Pirh2|Zfp363|Znf363	ring finger and CHY zinc finger domain containing 1	protein-coding		Intergenic	Intergenic	54294	NR_073442	68098	Mm.159453	NM_026557	ENSMUSG00000029397	Rchy1	ARNIP|CHIMP|Pirh2|Zfp363|Znf363	ring finger and CHY zinc finger domain containing 1	protein-coding
chr5	101306263	101306477	chr5	101306361	101306697	116		Intergenic	L1_Mus3|LINE|L1	358341	NM_144955	18096	Mm.193072	NM_144955	ENSMUSG00000035187	Nkx6-1	NKX6A|Nkx6.1	NK6 homeobox 1	protein-coding		Intergenic	L1_Mus3|LINE|L1	358182	NM_144955	18096	Mm.193072	NM_144955	ENSMUSG00000035187	Nkx6-1	NKX6A|Nkx6.1	NK6 homeobox 1	protein-coding
chr5	119730966	119731180	chr5	119730846	119731182	214		Intergenic	Intergenic	-39855	NR_040416	433944	Mm.491053	NR_040416	ENSMUSG00000086847	Tbx3os2	Gm16065	T-box 3, opposite strand 2	ncRNA		Intergenic	(GA)n|Simple_repeat|Simple_repeat	-39796	NR_040416	433944	Mm.491053	NR_040416	ENSMUSG00000086847	Tbx3os2	Gm16065	T-box 3, opposite strand 2	ncRNA
chr5	133498547	133498761	chr5	133498225	133498561	14		Intergenic	GA-rich|Low_complexity|Low_complexity	-601094	NM_030719	80909	Mm.45218	NM_030719	ENSMUSG00000015944	Gatsl2	7530428J21Rik|AW742413|Castor2|Gats|Gatsl1	GATS protein-like 2	protein-coding		Intergenic	(GAAA)n|Simple_repeat|Simple_repeat	-601355	NM_030719	80909	Mm.45218	NM_030719	ENSMUSG00000015944	Gatsl2	7530428J21Rik|AW742413|Castor2|Gats|Gatsl1	GATS protein-like 2	protein-coding
chr5	134577742	134577956	chr5	134577686	134578022	214		Intergenic	Intergenic	-4841	NM_020022	19718	Mm.332739	NM_020022	ENSMUSG00000023104	Rfc2	2610008M13Rik|40kDa|AI326953|Recc2	replication factor C (activator 1) 2	protein-coding		Intergenic	Intergenic	-4836	NM_020022	19718	Mm.332739	NM_020022	ENSMUSG00000023104	Rfc2	2610008M13Rik|40kDa|AI326953|Recc2	replication factor C (activator 1) 2	protein-coding
chr5	134579950	134580164	chr5	134579699	134580035	85		Intergenic	Intergenic	-2633	NM_020022	19718	Mm.332739	NM_020022	ENSMUSG00000023104	Rfc2	2610008M13Rik|40kDa|AI326953|Recc2	replication factor C (activator 1) 2	protein-coding		Intergenic	RSINE1|SINE|B4	-2823	NM_020022	19718	Mm.332739	NM_020022	ENSMUSG00000023104	Rfc2	2610008M13Rik|40kDa|AI326953|Recc2	replication factor C (activator 1) 2	protein-coding
chr5	136545614	136545828	chr5	136545449	136545785	171		intron (NM_001291238, intron 1 of 22)	intron (NM_001291238, intron 1 of 22)	20260	NM_001291233	13047	Mm.320317	NM_009986	ENSMUSG00000029705	Cux1	CDP|Cutl1|Cux|Cux-1	cut-like homeobox 1	protein-coding		intron (NM_001291238, intron 1 of 22)	IMPB_01|Satellite|Satellite	20364	NM_001291239	13047	Mm.320317	NM_009986	ENSMUSG00000029705	Cux1	CDP|Cutl1|Cux|Cux-1	cut-like homeobox 1	protein-coding
chr5	136950505	136950719	chr5	136950302	136950638	133		Intergenic	B3|SINE|B2	-2663	NM_001163243	66437	Mm.25849	NM_025562	ENSMUSG00000019054	Fis1	2010003O14Rik|Ttc11	fission, mitochondrial 1	protein-coding		Intergenic	B1_Mus2|SINE|Alu	-2805	NM_001347504	66437	Mm.25849	NM_025562	ENSMUSG00000019054	Fis1	2010003O14Rik|Ttc11	fission, mitochondrial 1	protein-coding
chr5	137163317	137163531	chr5	137163284	137163620	214		Intergenic	L1_Mus3|LINE|L1	-47217	NM_201373	384309	Mm.100647	NM_201373	ENSMUSG00000043279	Trim56	A130009K11Rik|Gm452|RNF109	tripartite motif-containing 56	protein-coding		Intergenic	L1_Mus3|LINE|L1	-47245	NM_201373	384309	Mm.100647	NM_201373	ENSMUSG00000043279	Trim56	A130009K11Rik|Gm452|RNF109	tripartite motif-containing 56	protein-coding
chr5	137479850	137480064	chr5	137480051	137480387	13		Intergenic	MT2A|LTR|ERVL	-2893	NM_011741	22635	Mm.7984	NM_011741	ENSMUSG00000079173	Zan	Zan-test	zonadhesin	protein-coding		Intergenic	B1_Mur4|SINE|Alu	-3155	NM_011741	22635	Mm.7984	NM_011741	ENSMUSG00000079173	Zan	Zan-test	zonadhesin	protein-coding
chr5	141418298	141418512	chr5	141417975	141418311	13		intron (NM_177879, intron 1 of 44)	L1MD2|LINE|L1	176871	NM_177879	330222	Mm.151931	NM_177879	ENSMUSG00000039683	Sdk1	5330440E10|6720466O15Rik	sidekick cell adhesion molecule 1	protein-coding		intron (NM_177879, intron 1 of 44)	(TG)n|Simple_repeat|Simple_repeat	176609	NM_177879	330222	Mm.151931	NM_177879	ENSMUSG00000039683	Sdk1	5330440E10|6720466O15Rik	sidekick cell adhesion molecule 1	protein-coding
chr5	141470275	141470489	chr5	141470394	141470730	95		intron (NM_177879, intron 1 of 44)	B4A|SINE|B4	228848	NM_177879	330222	Mm.151931	NM_177879	ENSMUSG00000039683	Sdk1	5330440E10|6720466O15Rik	sidekick cell adhesion molecule 1	protein-coding		intron (NM_177879, intron 1 of 44)	intron (NM_177879, intron 1 of 44)	229028	NM_177879	330222	Mm.151931	NM_177879	ENSMUSG00000039683	Sdk1	5330440E10|6720466O15Rik	sidekick cell adhesion molecule 1	protein-coding
chr5	141949475	141949689	chr5	141949252	141949588	113		intron (NM_177879, intron 8 of 44)	intron (NM_177879, intron 8 of 44)	-451915	NM_199068	17425	Mm.24214	NM_010812	ENSMUSG00000056493	Foxk1	A630048H08Rik|AI463295|Gm10868|Mnf	forkhead box K1	protein-coding		intron (NM_177879, intron 8 of 44)	(CA)n|Simple_repeat|Simple_repeat	-452077	NM_199068	17425	Mm.24214	NM_010812	ENSMUSG00000056493	Foxk1	A630048H08Rik|AI463295|Gm10868|Mnf	forkhead box K1	protein-coding
chr5	142397105	142397319	chr5	142396940	142397276	171		Intergenic	B1F|SINE|Alu	-4285	NM_199068	17425	Mm.24214	NM_010812	ENSMUSG00000056493	Foxk1	A630048H08Rik|AI463295|Gm10868|Mnf	forkhead box K1	protein-coding		Intergenic	B1_Mus1|SINE|Alu	-4389	NM_199068	17425	Mm.24214	NM_010812	ENSMUSG00000056493	Foxk1	A630048H08Rik|AI463295|Gm10868|Mnf	forkhead box K1	protein-coding
chr5	142680058	142680272	chr5	142679928	142680264	206		Intergenic	B1_Mus1|SINE|Alu	-21936	NM_146257	243328	Mm.125942	NM_146257	ENSMUSG00000050822	Slc29a4	ENT4|mPMAT	solute carrier family 29 (nucleoside transporters), member 4	protein-coding		Intergenic	B1_Mus1|SINE|Alu	-22005	NM_146257	243328	Mm.125942	NM_146257	ENSMUSG00000050822	Slc29a4	ENT4|mPMAT	solute carrier family 29 (nucleoside transporters), member 4	protein-coding
chr5	143114479	143114693	chr5	143114151	143114487	8		Intergenic	B1F|SINE|Alu	-1566	NM_080561	108086	Mm.381440	NM_080561	ENSMUSG00000045078	Rnf216	2810055G22Rik|AI647468|AU019462|C86502|F830018F18Rik|TRIAD3|UIP83|Ubce7ip1	ring finger protein 216	protein-coding		Intergenic	(TG)n|Simple_repeat|Simple_repeat	-1299	NM_080561	108086	Mm.381440	NM_080561	ENSMUSG00000045078	Rnf216	2810055G22Rik|AI647468|AU019462|C86502|F830018F18Rik|TRIAD3|UIP83|Ubce7ip1	ring finger protein 216	protein-coding
chr5	144464758	144464972	chr5	144464827	144465163	145		Intergenic	B4A|SINE|B4	-81022	NM_016789	53324	Mm.10099	NM_016789	ENSMUSG00000059991	Nptx2	Narp|np2	neuronal pentraxin 2	protein-coding		Intergenic	Intergenic	-80892	NM_016789	53324	Mm.10099	NM_016789	ENSMUSG00000059991	Nptx2	Narp|np2	neuronal pentraxin 2	protein-coding
chr5	144541238	144541452	chr5	144541075	144541411	173		Intergenic	Intergenic	-4542	NM_016789	53324	Mm.10099	NM_016789	ENSMUSG00000059991	Nptx2	Narp|np2	neuronal pentraxin 2	protein-coding		Intergenic	(TG)n|Simple_repeat|Simple_repeat	-4644	NM_016789	53324	Mm.10099	NM_016789	ENSMUSG00000059991	Nptx2	Narp|np2	neuronal pentraxin 2	protein-coding
chr5	146127033	146127247	chr5	146127232	146127568	15		Intergenic	L1Md_F2|LINE|L1	47882	NM_001105160	100041449	Mm.301900	NM_001105160	ENSMUSG00000061292	Cyp3a59	-	cytochrome P450, family 3, subfamily a, polypeptide 59	protein-coding		Intergenic	L1Md_F2|LINE|L1	48142	NM_001105160	100041449	Mm.301900	NM_001105160	ENSMUSG00000061292	Cyp3a59	-	cytochrome P450, family 3, subfamily a, polypeptide 59	protein-coding
chr5	146229885	146230099	chr5	146229879	146230215	214		Intergenic	B1_Mus2|SINE|Alu	-1258	NM_001359991	264064	Mm.260576	NM_153599	ENSMUSG00000029635	Cdk8	-	cyclin-dependent kinase 8	protein-coding		Intergenic	B1_Mus2|SINE|Alu	-1203	NM_001359990	264064	Mm.260576	NM_153599	ENSMUSG00000029635	Cdk8	-	cyclin-dependent kinase 8	protein-coding
chr5	146910095	146910309	chr5	146910204	146910540	105		Intergenic	RLTR17B_Mm|LTR|ERVK	-38455	NM_025652	66596	Mm.196528	NM_025652	ENSMUSG00000016503	Gtf3a	2010015D03Rik|2610111I01Rik|5330403M05Rik	general transcription factor III A	protein-coding		Intergenic	Intergenic	-38285	NM_025652	66596	Mm.196528	NM_025652	ENSMUSG00000016503	Gtf3a	2010015D03Rik|2610111I01Rik|5330403M05Rik	general transcription factor III A	protein-coding
chr5	147319321	147319535	chr5	147319219	147319555	214		intron (NM_001039678, intron 1 of 1)	B1_Mus2|SINE|Alu	3012	NM_001039678	231903	Mm.291286	NM_001039678	ENSMUSG00000075543	Urad	EG231903|Prhoxnb	ureidoimidazoline (2-oxo-4-hydroxy-4-carboxy-5) decarboxylase	protein-coding		intron (NM_001039678, intron 1 of 1)	B1_Mus2|SINE|Alu	3053	NM_001039678	231903	Mm.291286	NM_001039678	ENSMUSG00000075543	Urad	EG231903|Prhoxnb	ureidoimidazoline (2-oxo-4-hydroxy-4-carboxy-5) decarboxylase	protein-coding
chr5	148300044	148300258	chr5	148300032	148300368	214		intron (NM_001359505, intron 5 of 8)	B4|SINE|B4	34934	NM_001359505	77521	Mm.244177	NM_029920	ENSMUSG00000029651	Mtus2	5730592G18Rik|A730013O20Rik|AU067634|C130038G02Rik|Cazip|Gm763|mKIAA0774	microtubule associated tumor suppressor candidate 2	protein-coding		intron (NM_001359505, intron 5 of 8)	B4|SINE|B4	34983	NM_001359511	77521	Mm.244177	NM_029920	ENSMUSG00000029651	Mtus2	5730592G18Rik|A730013O20Rik|AU067634|C130038G02Rik|Cazip|Gm763|mKIAA0774	microtubule associated tumor suppressor candidate 2	protein-coding
chr5	148665496	148665710	chr5	148665211	148665547	51		Intergenic	Intergenic	-76237	NR_028285	70138	Mm.417834	NR_028285	ENSMUSG00000086494	2210417A02Rik	AV081004	RIKEN cDNA 2210417A02 gene	ncRNA		Intergenic	(TG)n|Simple_repeat|Simple_repeat	-76461	NR_028285	70138	Mm.417834	NR_028285	ENSMUSG00000086494	2210417A02Rik	AV081004	RIKEN cDNA 2210417A02 gene	ncRNA
chr5	148755535	148755749	chr5	148755507	148755843	214		Intergenic	CT-rich|Low_complexity|Low_complexity	13802	NR_028285	70138	Mm.417834	NR_028285	ENSMUSG00000086494	2210417A02Rik	AV081004	RIKEN cDNA 2210417A02 gene	ncRNA		Intergenic	Intergenic	13835	NR_028285	70138	Mm.417834	NR_028285	ENSMUSG00000086494	2210417A02Rik	AV081004	RIKEN cDNA 2210417A02 gene	ncRNA
chr5	151125033	151125247	chr5	151125151	151125487	96		intron (NR_153382, intron 1 of 13)	Lx8|LINE|L1	65053	NR_153382	243362	Mm.209272	NM_146258	ENSMUSG00000016128	Stard13	DLC2|GT650	StAR-related lipid transfer (START) domain containing 13	protein-coding		intron (NR_153382, intron 1 of 13)	L1Md_F2|LINE|L1	64874	NR_153382	243362	Mm.209272	NM_146258	ENSMUSG00000016128	Stard13	DLC2|GT650	StAR-related lipid transfer (START) domain containing 13	protein-coding
chr6	3880794	3881008	chr6	3880887	3881223	121		Intergenic	L1Md_F2|LINE|L1	87474	NM_009364	21789	Mm.25612	NM_009364	ENSMUSG00000029664	Tfpi2	AV000670|PP5/TFPI-2	tissue factor pathway inhibitor 2	protein-coding		Intergenic	L1Md_F2|LINE|L1	87320	NM_009364	21789	Mm.25612	NM_009364	ENSMUSG00000029664	Tfpi2	AV000670|PP5/TFPI-2	tissue factor pathway inhibitor 2	protein-coding
chr6	4558224	4558438	chr6	4558084	4558420	196		Intergenic	Lx9|LINE|L1	-42735	NM_145398	213819	Mm.270703	NM_145398	ENSMUSG00000015189	Casd1	Cas1|Cast1|SOAT	CAS1 domain containing 1	protein-coding		Intergenic	(TG)n|Simple_repeat|Simple_repeat	-42814	NM_145398	213819	Mm.270703	NM_145398	ENSMUSG00000015189	Casd1	Cas1|Cast1|SOAT	CAS1 domain containing 1	protein-coding
chr6	7195276	7195490	chr6	7195356	7195692	134		Intergenic	ORR1C1|LTR|ERVL-MaLR	239365	NM_001077713	71238	Mm.389086	NM_001077713	ENSMUSG00000042505	Sdhaf3	0610005M07Rik|4933430A16Rik|Acn9	succinate dehydrogenase complex assembly factor 3	protein-coding		Intergenic	(TTCC)n|Simple_repeat|Simple_repeat	239506	NM_001077713	71238	Mm.389086	NM_001077713	ENSMUSG00000042505	Sdhaf3	0610005M07Rik|4933430A16Rik|Acn9	succinate dehydrogenase complex assembly factor 3	protein-coding
chr6	7251576	7251790	chr6	7251268	7251604	28		Intergenic	Intergenic	295665	NM_001077713	71238	Mm.389086	NM_001077713	ENSMUSG00000042505	Sdhaf3	0610005M07Rik|4933430A16Rik|Acn9	succinate dehydrogenase complex assembly factor 3	protein-coding		Intergenic	(TG)n|Simple_repeat|Simple_repeat	295418	NM_001077713	71238	Mm.389086	NM_001077713	ENSMUSG00000042505	Sdhaf3	0610005M07Rik|4933430A16Rik|Acn9	succinate dehydrogenase complex assembly factor 3	protein-coding
chr6	7526838	7527052	chr6	7526683	7527019	181		Intergenic	L1Md_F2|LINE|L1	-28116	NM_009311	21333	Mm.1440	NM_009311	ENSMUSG00000061762	Tac1	4930528L02Rik|NK-1|NK1|Nkna|PPT-A|PPTA|SP	tachykinin 1	protein-coding		Intergenic	L1Md_F2|LINE|L1	-28210	NM_009311	21333	Mm.1440	NM_009311	ENSMUSG00000061762	Tac1	4930528L02Rik|NK-1|NK1|Nkna|PPT-A|PPTA|SP	tachykinin 1	protein-coding
chr6	7588968	7589182	chr6	7588682	7589018	50		Intergenic	Lx|LINE|L1	34014	NM_001311060	21333	Mm.1440	NM_009311	ENSMUSG00000061762	Tac1	4930528L02Rik|NK-1|NK1|Nkna|PPT-A|PPTA|SP	tachykinin 1	protein-coding		Intergenic	Lx|LINE|L1	33789	NM_001311060	21333	Mm.1440	NM_009311	ENSMUSG00000061762	Tac1	4930528L02Rik|NK-1|NK1|Nkna|PPT-A|PPTA|SP	tachykinin 1	protein-coding
chr6	9705683	9705897	chr6	9705806	9706142	91		Intergenic	ORR1C2|LTR|ERVL-MaLR	755771	NM_008751	18231	Mm.46954	NM_008751	ENSMUSG00000046178	Nxph1	C130005L03Rik	neurexophilin 1	protein-coding		Intergenic	ORR1C2|LTR|ERVL-MaLR	755955	NM_008751	18231	Mm.46954	NM_008751	ENSMUSG00000046178	Nxph1	C130005L03Rik	neurexophilin 1	protein-coding
chr6	9850650	9850864	chr6	9850607	9850943	214		Intergenic	L1_Mus1|LINE|L1	900738	NM_008751	18231	Mm.46954	NM_008751	ENSMUSG00000046178	Nxph1	C130005L03Rik	neurexophilin 1	protein-coding		Intergenic	L1_Mus1|LINE|L1	900756	NM_008751	18231	Mm.46954	NM_008751	ENSMUSG00000046178	Nxph1	C130005L03Rik	neurexophilin 1	protein-coding
chr6	11134461	11134675	chr6	11134595	11134931	80		Intergenic	L1Md_F2|LINE|L1	-160190	NR_033776	57866	Mm.4397	NR_033776		AA545190	-	EST AA545190	ncRNA		Intergenic	L1Md_F2|LINE|L1	-160385	NR_033776	57866	Mm.4397	NR_033776		AA545190	-	EST AA545190	ncRNA
chr6	11559686	11559900	chr6	11559821	11560157	79		Intergenic	L1Md_F2|LINE|L1	347657	NM_010886	17992	Mm.415865	NM_010886	ENSMUSG00000029632	Ndufa4	MLRQ	NADH dehydrogenase (ubiquinone) 1 alpha subcomplex, 4	protein-coding		Intergenic	L1Md_F2|LINE|L1	347461	NM_010886	17992	Mm.415865	NM_010886	ENSMUSG00000029632	Ndufa4	MLRQ	NADH dehydrogenase (ubiquinone) 1 alpha subcomplex, 4	protein-coding
chr6	11764671	11764885	chr6	11764479	11764815	144		Intergenic	MT2B2|LTR|ERVL	142672	NM_010886	17992	Mm.415865	NM_010886	ENSMUSG00000029632	Ndufa4	MLRQ	NADH dehydrogenase (ubiquinone) 1 alpha subcomplex, 4	protein-coding		Intergenic	MT2B2|LTR|ERVL	142803	NM_010886	17992	Mm.415865	NM_010886	ENSMUSG00000029632	Ndufa4	MLRQ	NADH dehydrogenase (ubiquinone) 1 alpha subcomplex, 4	protein-coding
chr6	12230606	12230820	chr6	12230274	12230610	4		Intergenic	Intergenic	-121133	NR_003631	625347	Mm.389084	NM_001039041	ENSMUSG00000057223	Gm6578	EG625347	mitochondrial ribosomal protein L32 pseudogene	pseudo		Intergenic	Intergenic	-120862	NR_003631	625347	Mm.389084	NM_001039041	ENSMUSG00000057223	Gm6578	EG625347	mitochondrial ribosomal protein L32 pseudogene	pseudo
chr6	13739843	13740057	chr6	13739647	13739983	140		Intergenic	RMER17C2|LTR|ERVK	-61984	NM_175312	101148	Mm.354863	NM_175312	ENSMUSG00000042742	Bmt2	AI666701|B630005N14Rik	base methyltransferase of 25S rRNA 2	protein-coding		Intergenic	RMER17C2|LTR|ERVK	-61849	NM_175312	101148	Mm.354863	NM_175312	ENSMUSG00000042742	Bmt2	AI666701|B630005N14Rik	base methyltransferase of 25S rRNA 2	protein-coding
chr6	13865406	13865620	chr6	13865184	13865520	114		Intergenic	L1_Mus3|LINE|L1	6005	NM_001352887	66520	Mm.29615	NM_183258		2610001J05Rik	C79299	RIKEN cDNA 2610001J05 gene	protein-coding		Intergenic	L1_Mus3|LINE|L1	6166	NM_001352887	66520	Mm.29615	NM_183258		2610001J05Rik	C79299	RIKEN cDNA 2610001J05 gene	protein-coding
chr6	14002169	14002383	chr6	14002180	14002516	203		Intergenic	L1Md_F2|LINE|L1	130707	NR_045995	76311	Mm.367129	NR_045995	ENSMUSG00000097616	1110019D14Rik	-	RIKEN cDNA 1110019D14 gene	ncRNA		Intergenic	L1Md_F2|LINE|L1	130779	NR_045995	76311	Mm.367129	NR_045995	ENSMUSG00000097616	1110019D14Rik	-	RIKEN cDNA 1110019D14 gene	ncRNA
chr6	14623352	14623566	chr6	14623310	14623646	214		Intergenic	L1Md_F2|LINE|L1	131815	NM_080464	140491	Mm.209429	NM_080464	ENSMUSG00000042717	Ppp1r3a	GM|RG1|RGL	protein phosphatase 1, regulatory (inhibitor) subunit 3A	protein-coding		Intergenic	L1Md_F2|LINE|L1	131796	NM_080464	140491	Mm.209429	NM_080464	ENSMUSG00000042717	Ppp1r3a	GM|RG1|RGL	protein phosphatase 1, regulatory (inhibitor) subunit 3A	protein-coding
chr6	16411566	16411780	chr6	16411253	16411589	23		Intergenic	Lx|LINE|L1	486768	NM_031198	21426	Mm.36217	NM_031198	ENSMUSG00000029553	Tfec	BB107417|Tcfec|bHLHe34	transcription factor EC	protein-coding		Intergenic	Lx|LINE|L1	487020	NM_031198	21426	Mm.36217	NM_031198	ENSMUSG00000029553	Tfec	BB107417|Tcfec|bHLHe34	transcription factor EC	protein-coding
chr6	16692505	16692719	chr6	16692359	16692695	190		Intergenic	B1_Mus1|SINE|Alu	205829	NM_031198	21426	Mm.36217	NM_031198	ENSMUSG00000029553	Tfec	BB107417|Tcfec|bHLHe34	transcription factor EC	protein-coding		Intergenic	B1_Mus1|SINE|Alu	205914	NM_031198	21426	Mm.36217	NM_031198	ENSMUSG00000029553	Tfec	BB107417|Tcfec|bHLHe34	transcription factor EC	protein-coding
chr6	18207486	18207700	chr6	18207202	18207538	52		intron (NM_021050, intron 3 of 26)	L1_Mus4|LINE|L1	36906	NM_021050	12638	Mm.15621	NM_021050	ENSMUSG00000041301	Cftr	AW495489|Abcc7	cystic fibrosis transmembrane conductance regulator	protein-coding		intron (NM_021050, intron 3 of 26)	L1_Mus4|LINE|L1	36683	NM_021050	12638	Mm.15621	NM_021050	ENSMUSG00000041301	Cftr	AW495489|Abcc7	cystic fibrosis transmembrane conductance regulator	protein-coding
chr6	18739112	18739326	chr6	18739133	18739469	193		Intergenic	L1Md_F2|LINE|L1	-109416	NM_133939	76522	Mm.275158	NM_133939	ENSMUSG00000044155	Lsm8	2010003I05Rik|AW214405|Naa38	LSM8 homolog, U6 small nuclear RNA associated	protein-coding		Intergenic	L1Md_F2|LINE|L1	-109334	NM_133939	76522	Mm.275158	NM_133939	ENSMUSG00000044155	Lsm8	2010003I05Rik|AW214405|Naa38	LSM8 homolog, U6 small nuclear RNA associated	protein-coding
chr6	18780412	18780626	chr6	18780180	18780516	104		Intergenic	L1_Mus1|LINE|L1	-68116	NM_133939	76522	Mm.275158	NM_133939	ENSMUSG00000044155	Lsm8	2010003I05Rik|AW214405|Naa38	LSM8 homolog, U6 small nuclear RNA associated	protein-coding		Intergenic	L1_Mus1|LINE|L1	-68287	NM_133939	76522	Mm.275158	NM_133939	ENSMUSG00000044155	Lsm8	2010003I05Rik|AW214405|Naa38	LSM8 homolog, U6 small nuclear RNA associated	protein-coding
chr6	19091754	19091968	chr6	19091621	19091957	203		Intergenic	L1Md_F2|LINE|L1	186982	NR_126084	74725	Mm.387798	NR_126084	ENSMUSG00000107217	4930524B17Rik	-	RIKEN cDNA 4930524B17 gene	ncRNA		Intergenic	L1Md_F2|LINE|L1	187054	NR_126084	74725	Mm.387798	NR_126084	ENSMUSG00000107217	4930524B17Rik	-	RIKEN cDNA 4930524B17 gene	ncRNA
chr6	19452120	19452334	chr6	19452069	19452405	214		Intergenic	MTA_Mm|LTR|ERVL-MaLR	-103115	NR_105789	102465192		NR_105789	ENSMUSG00000099149	Mir6370	Gm27480|mmu-mir-6370	microRNA 6370	ncRNA		Intergenic	MTA_Mm|LTR|ERVL-MaLR	-103105	NR_105789	102465192		NR_105789	ENSMUSG00000099149	Mir6370	Gm27480|mmu-mir-6370	microRNA 6370	ncRNA
chr6	20007279	20007493	chr6	20007290	20007626	203		Intergenic	L1_Mus4|LINE|L1	452044	NR_105789	102465192		NR_105789	ENSMUSG00000099149	Mir6370	Gm27480|mmu-mir-6370	microRNA 6370	ncRNA		Intergenic	L1_Mus4|LINE|L1	452116	NR_105789	102465192		NR_105789	ENSMUSG00000099149	Mir6370	Gm27480|mmu-mir-6370	microRNA 6370	ncRNA
chr6	20042512	20042726	chr6	20042651	20042987	75		Intergenic	L1_Mm|LINE|L1	487277	NR_105789	102465192		NR_105789	ENSMUSG00000099149	Mir6370	Gm27480|mmu-mir-6370	microRNA 6370	ncRNA		Intergenic	L1Md_F2|LINE|L1	487477	NR_105789	102465192		NR_105789	ENSMUSG00000099149	Mir6370	Gm27480|mmu-mir-6370	microRNA 6370	ncRNA
chr6	20080943	20081157	chr6	20080735	20081071	128		Intergenic	L1Md_F3|LINE|L1	525708	NR_105789	102465192		NR_105789	ENSMUSG00000099149	Mir6370	Gm27480|mmu-mir-6370	microRNA 6370	ncRNA		Intergenic	L1Md_F3|LINE|L1	525561	NR_105789	102465192		NR_105789	ENSMUSG00000099149	Mir6370	Gm27480|mmu-mir-6370	microRNA 6370	ncRNA
chr6	20175217	20175431	chr6	20175148	20175484	214		Intergenic	L1Md_F2|LINE|L1	619982	NR_105789	102465192		NR_105789	ENSMUSG00000099149	Mir6370	Gm27480|mmu-mir-6370	microRNA 6370	ncRNA		Intergenic	L1Md_F2|LINE|L1	619974	NR_105789	102465192		NR_105789	ENSMUSG00000099149	Mir6370	Gm27480|mmu-mir-6370	microRNA 6370	ncRNA
chr6	22517388	22517602	chr6	22517324	22517660	214		Intergenic	L1Md_F2|LINE|L1	-161414	NM_138587	27999	Mm.490307	NM_138587	ENSMUSG00000029672	Fam3c	D6Wsu176e|Ilei	family with sequence similarity 3, member C	protein-coding		Intergenic	L1Md_F2|LINE|L1	-161411	NM_138587	27999	Mm.490307	NM_138587	ENSMUSG00000029672	Fam3c	D6Wsu176e|Ilei	family with sequence similarity 3, member C	protein-coding
chr6	22783003	22783217	chr6	22783008	22783344	209		Intergenic	L1Md_F2|LINE|L1	-92392	NM_001311064	19283	Mm.41639	NM_011219	ENSMUSG00000068748	Ptprz1	AI850339|DSD-1-PG|PTPbeta|PTPzeta|Ptprz|Ptpz|R-PTP-zeta|RPTPz|Rptpbeta	protein tyrosine phosphatase, receptor type Z, polypeptide 1	protein-coding		Intergenic	L1Md_F2|LINE|L1	-92326	NM_011219	19283	Mm.41639	NM_011219	ENSMUSG00000068748	Ptprz1	AI850339|DSD-1-PG|PTPbeta|PTPzeta|Ptprz|Ptpz|R-PTP-zeta|RPTPz|Rptpbeta	protein tyrosine phosphatase, receptor type Z, polypeptide 1	protein-coding
chr6	23223330	23223544	chr6	23223331	23223667	213		Intergenic	Intergenic	24827	NM_028462	73191	Mm.55115	NM_028462	ENSMUSG00000029697	Fezf1	3110069A13Rik|Fez|Zfp312-like|fez-like	Fez family zinc finger 1	protein-coding		Intergenic	RLTR51A_Mm|LTR|ERVK?	24765	NM_028462	73191	Mm.55115	NM_028462	ENSMUSG00000029697	Fezf1	3110069A13Rik|Fez|Zfp312-like|fez-like	Fez family zinc finger 1	protein-coding
chr6	23760416	23760630	chr6	23760407	23760743	214		intron (NM_153163, intron 1 of 29)	Lx|LINE|L1	78898	NM_001252105	320405	Mm.259632	NM_153163	ENSMUSG00000017978	Cadps2	A230044C21Rik|Caps-2|Caps2|Cpd2	Ca2+-dependent activator protein for secretion 2	protein-coding		intron (NM_153163, intron 1 of 29)	Lx|LINE|L1	78846	NM_001252107	320405	Mm.259632	NM_153163	ENSMUSG00000017978	Cadps2	A230044C21Rik|Caps-2|Caps2|Cpd2	Ca2+-dependent activator protein for secretion 2	protein-coding
chr6	24816897	24817111	chr6	24816799	24817135	214		Intergenic	B1_Mm|SINE|Alu	25816	NM_009241	20690	Mm.4688	NM_009241	ENSMUSG00000029682	Spam1	AV039194|Ph-20	sperm adhesion molecule 1	protein-coding		Intergenic	B1_Mm|SINE|Alu	25779	NM_001079875	20690	Mm.4688	NM_009241	ENSMUSG00000029682	Spam1	AV039194|Ph-20	sperm adhesion molecule 1	protein-coding
chr6	24827700	24827914	chr6	24827760	24828096	154		Intergenic	L1VL1|LINE|L1	-30190	NM_028957	74468	Mm.251601	NM_028957	ENSMUSG00000029678	Hyal5	4933439A12Rik	hyaluronoglucosaminidase 5	protein-coding		Intergenic	L1VL1|LINE|L1	-30069	NM_028957	74468	Mm.251601	NM_028957	ENSMUSG00000029678	Hyal5	4933439A12Rik	hyaluronoglucosaminidase 5	protein-coding
chr6	25568188	25568402	chr6	25568209	25568545	193		Intergenic	L1Md_F2|LINE|L1	121685	NM_010338	14763	Mm.409670	NM_010338	ENSMUSG00000039904	Gpr37	AI848630|Pael-R	G protein-coupled receptor 37	protein-coding		Intergenic	L1Md_F2|LINE|L1	121603	NM_010338	14763	Mm.409670	NM_010338	ENSMUSG00000039904	Gpr37	AI848630|Pael-R	G protein-coupled receptor 37	protein-coding
chr6	25648750	25648964	chr6	25648663	25648999	214		Intergenic	L1Md_F2|LINE|L1	41123	NM_010338	14763	Mm.409670	NM_010338	ENSMUSG00000039904	Gpr37	AI848630|Pael-R	G protein-coupled receptor 37	protein-coding		Intergenic	L1Md_F2|LINE|L1	41149	NM_010338	14763	Mm.409670	NM_010338	ENSMUSG00000039904	Gpr37	AI848630|Pael-R	G protein-coupled receptor 37	protein-coding
chr6	25996007	25996221	chr6	25996127	25996463	94		Intergenic	L1_Mus4|LINE|L1	64688	NR_040771	626904	Mm.126787	NR_040771	ENSMUSG00000106799	Gm20756	-	predicted gene, 20756	ncRNA		Intergenic	L1_Mus4|LINE|L1	64869	NR_040771	626904	Mm.126787	NR_040771	ENSMUSG00000106799	Gm20756	-	predicted gene, 20756	ncRNA
chr6	27382917	27383131	chr6	27382791	27383127	210		intron (NM_001361125, intron 8 of 10)	L1_Mus1|LINE|L1	553726	NR_030420	735266		NR_030420	ENSMUSG00000076067	Mir592	Mirn592|mir-592|mmu-mir-592	microRNA 592	ncRNA		intron (NM_001361125, intron 8 of 10)	L1_Mus1|LINE|L1	553791	NR_030420	735266		NR_030420	ENSMUSG00000076067	Mir592	Mirn592|mir-592|mmu-mir-592	microRNA 592	ncRNA
chr6	29973827	29974041	chr6	29973880	29974216	161		Intergenic	IMPB_01|Satellite|Satellite	-11395	NR_040263	76419	Mm.84522	NR_040263	ENSMUSG00000045709	Smkr-ps	1700023L04Rik	smal lysine rich protein 1, pseudogene	ncRNA		Intergenic	PB1D10|SINE|Alu	-11281	NR_040264	76419	Mm.84522	NR_040263	ENSMUSG00000045709	Smkr-ps	1700023L04Rik	smal lysine rich protein 1, pseudogene	ncRNA
chr6	30632534	30632748	chr6	30632418	30632754	214		TTS (NM_144537)	TTS (NM_144537)	-6577	NM_025350	109697	Mm.25377	NM_025350	ENSMUSG00000054446	Cpa1	0910001L12Rik|Cpa	carboxypeptidase A1, pancreatic	protein-coding		TTS (NM_144537)	TTS (NM_144537)	-6632	NM_025350	109697	Mm.25377	NM_025350	ENSMUSG00000054446	Cpa1	0910001L12Rik|Cpa	carboxypeptidase A1, pancreatic	protein-coding
chr6	36034524	36034738	chr6	36034438	36034774	214		Intergenic	L1_Mus1|LINE|L1	-353453	NM_203491	243764	Mm.448632	NM_203491	ENSMUSG00000045613	Chrm2	AChR-M2|Chrm-2|M2	cholinergic receptor, muscarinic 2, cardiac	protein-coding		Intergenic	L1_Mus1|LINE|L1	-353478	NM_203491	243764	Mm.448632	NM_203491	ENSMUSG00000045613	Chrm2	AChR-M2|Chrm-2|M2	cholinergic receptor, muscarinic 2, cardiac	protein-coding
chr6	36948460	36948674	chr6	36948330	36948666	206		intron (NM_001347104, intron 21 of 32)	intron (NM_001347104, intron 21 of 32)	-138388	NM_008973	19242	Mm.279690	NM_008973	ENSMUSG00000029838	Ptn	HARP|HB-GAM|HBBM|HBBN|HBGF-8|HBNF|OSF|Osf-1|Osf1	pleiotrophin	protein-coding		intron (NM_001347104, intron 21 of 32)	(CA)n|Simple_repeat|Simple_repeat	-138319	NM_008973	19242	Mm.279690	NM_008973	ENSMUSG00000029838	Ptn	HARP|HB-GAM|HBBM|HBBN|HBGF-8|HBNF|OSF|Osf-1|Osf1	pleiotrophin	protein-coding
chr6	38639163	38639377	chr6	38639005	38639341	178		Intergenic	B1_Mus1|SINE|Alu	-2031	NM_001033171	74253	Mm.121859	NM_001033171	ENSMUSG00000071537	Klrg2	2310020F24Rik	killer cell lectin-like receptor subfamily G, member 2	protein-coding		Intergenic	Intergenic	-1934	NM_001033171	74253	Mm.121859	NM_001033171	ENSMUSG00000071537	Klrg2	2310020F24Rik	killer cell lectin-like receptor subfamily G, member 2	protein-coding
chr6	38863908	38864122	chr6	38863833	38864169	214		intron (NM_010433, intron 1 of 14)	ID4|SINE|ID	12175	NM_010433	15258	Mm.23790	NM_010433	ENSMUSG00000061436	Hipk2	1110014O20Rik|B230339E18Rik|Stank	homeodomain interacting protein kinase 2	protein-coding		intron (NM_010433, intron 1 of 14)	ID4|SINE|ID	12189	NM_001294144	15258	Mm.23790	NM_010433	ENSMUSG00000061436	Hipk2	1110014O20Rik|B230339E18Rik|Stank	homeodomain interacting protein kinase 2	protein-coding
chr6	40597959	40598173	chr6	40597822	40598158	199		Intergenic	L1_Mur1|LINE|L1	-12261	NM_021364	23845	Mm.103765	NM_021364	ENSMUSG00000029915	Clec5a	Clecsf5|Ly100|MDL-1|Mdl1	C-type lectin domain family 5, member a	protein-coding		Intergenic	L1_Mur1|LINE|L1	-12185	NM_021364	23845	Mm.103765	NM_021364	ENSMUSG00000029915	Clec5a	Clecsf5|Ly100|MDL-1|Mdl1	C-type lectin domain family 5, member a	protein-coding
chr6	41525804	41526018	chr6	41525484	41525820	16		TTS (NM_009430)	TTS (NM_009430)	4135	NM_009430	22072	Mm.276926	NM_009430	ENSMUSG00000057163	Prss2	TRY8|TRYP|Ta|Tesp4|Try2	protease, serine 2	protein-coding		TTS (NM_009430)	TTS (NM_009430)	3876	NM_009430	22072	Mm.276926	NM_009430	ENSMUSG00000057163	Prss2	TRY8|TRYP|Ta|Tesp4|Try2	protease, serine 2	protein-coding
chr6	42940379	42940593	chr6	42940247	42940583	204		Intergenic	L1_Mus3|LINE|L1	13253	NM_146295	258292	Mm.222992	NM_146295	ENSMUSG00000073111	Olfr446	MOR261-12	olfactory receptor 446	protein-coding		Intergenic	L1_Mus3|LINE|L1	13182	NM_146295	258292	Mm.222992	NM_146295	ENSMUSG00000073111	Olfr446	MOR261-12	olfactory receptor 446	protein-coding
chr6	43052146	43052360	chr6	43052244	43052580	116		Intergenic	L1_Mus1|LINE|L1	-63491	NM_146655	258649	Mm.271494	NM_146655	ENSMUSG00000094669	Olfr441	MOR261-3	olfactory receptor 441	protein-coding		Intergenic	L1_Mus1|LINE|L1	-63332	NM_146655	258649	Mm.271494	NM_146655	ENSMUSG00000094669	Olfr441	MOR261-3	olfactory receptor 441	protein-coding
chr6	43319020	43319234	chr6	43319051	43319387	183		Intergenic	(CA)n|Simple_repeat|Simple_repeat	-9573	NM_130869	18291	Mm.17715	NM_130869	ENSMUSG00000029736	Nobox	OG2|Og2x	NOBOX oogenesis homeobox	protein-coding		Intergenic	L1MEc|LINE|L1	-9665	NM_130869	18291	Mm.17715	NM_130869	ENSMUSG00000029736	Nobox	OG2|Og2x	NOBOX oogenesis homeobox	protein-coding
chr6	44659846	44660060	chr6	44659754	44660090	214		Intergenic	L1Md_T|LINE|L1	-400108	NM_001004357	66797	Mm.440084	NM_025771	ENSMUSG00000039419	Cntnap2	5430425M22Rik|Caspr2|mKIAA0868	contactin associated protein-like 2	protein-coding		Intergenic	L1Md_T|LINE|L1	-400139	NM_001004357	66797	Mm.440084	NM_025771	ENSMUSG00000039419	Cntnap2	5430425M22Rik|Caspr2|mKIAA0868	contactin associated protein-like 2	protein-coding
chr6	44910660	44910874	chr6	44910384	44910720	60		Intergenic	MTA_Mm|LTR|ERVL-MaLR	-149294	NM_001004357	66797	Mm.440084	NM_025771	ENSMUSG00000039419	Cntnap2	5430425M22Rik|Caspr2|mKIAA0868	contactin associated protein-like 2	protein-coding		Intergenic	MTA_Mm|LTR|ERVL-MaLR	-149509	NM_001004357	66797	Mm.440084	NM_025771	ENSMUSG00000039419	Cntnap2	5430425M22Rik|Caspr2|mKIAA0868	contactin associated protein-like 2	protein-coding
chr6	45108160	45108374	chr6	45108371	45108707	3		intron (NM_001004357, intron 1 of 23)	intron (NM_001004357, intron 1 of 23)	48206	NM_001004357	66797	Mm.440084	NM_025771	ENSMUSG00000039419	Cntnap2	5430425M22Rik|Caspr2|mKIAA0868	contactin associated protein-like 2	protein-coding		intron (NM_001004357, intron 1 of 23)	L1_Mus4|LINE|L1	48478	NM_001004357	66797	Mm.440084	NM_025771	ENSMUSG00000039419	Cntnap2	5430425M22Rik|Caspr2|mKIAA0868	contactin associated protein-like 2	protein-coding
chr6	45545679	45545893	chr6	45545886	45546222	7		intron (NM_001004357, intron 1 of 23)	ORR1B1|LTR|ERVL-MaLR	485725	NM_001004357	66797	Mm.440084	NM_025771	ENSMUSG00000039419	Cntnap2	5430425M22Rik|Caspr2|mKIAA0868	contactin associated protein-like 2	protein-coding		intron (NM_001004357, intron 1 of 23)	(TG)n|Simple_repeat|Simple_repeat	485993	NM_001004357	66797	Mm.440084	NM_025771	ENSMUSG00000039419	Cntnap2	5430425M22Rik|Caspr2|mKIAA0868	contactin associated protein-like 2	protein-coding
chr6	47897958	47898172	chr6	47897827	47898163	205		intron (NM_146175, intron 6 of 7)	B2_Mm2|SINE|B2	20510	NM_146175	101095	Mm.440186	NM_146175	ENSMUSG00000025821	Zfp282	AI449432|C81429|E430019K09Rik|HUB1	zinc finger protein 282	protein-coding		intron (NM_146175, intron 6 of 7)	B2_Mm2|SINE|B2	20440	NM_146175	101095	Mm.440186	NM_146175	ENSMUSG00000025821	Zfp282	AI449432|C81429|E430019K09Rik|HUB1	zinc finger protein 282	protein-coding
chr6	51296281	51296495	chr6	51296300	51296636	195		Intergenic	PB1D11|SINE|Alu	-26478	NR_029719	387166		NR_029719	ENSMUSG00000065505	Mir148a	Mirn148|Mirn148a|mir-148a	microRNA 148a	ncRNA		Intergenic	PB1D7|SINE|Alu	-26558	NR_029719	387166		NR_029719	ENSMUSG00000065505	Mir148a	Mirn148|Mirn148a|mir-148a	microRNA 148a	ncRNA
chr6	55843762	55843976	chr6	55843963	55844299	13		intron (NM_001081665, intron 1 of 13)	MTEa|LTR|ERVL-MaLR	6851	NM_001081665	232016	Mm.333084	NM_001081665	ENSMUSG00000037973	Ccdc129	D530004J12Rik|Gm458	coiled-coil domain containing 129	protein-coding		intron (NM_001081665, intron 1 of 13)	L1Md_F2|LINE|L1	7113	NM_001081665	232016	Mm.333084	NM_001081665	ENSMUSG00000037973	Ccdc129	D530004J12Rik|Gm458	coiled-coil domain containing 129	protein-coding
chr6	57127959	57128173	chr6	57127842	57128178	214		Intergenic	L1Md_F2|LINE|L1	-9287	NM_053233	113860	Mm.377157	NM_053233	ENSMUSG00000115236	Vmn1r11	V1rc3	vomeronasal 1 receptor 11	protein-coding		Intergenic	L1Md_F2|LINE|L1	-9343	NM_053233	113860	Mm.377157	NM_053233	ENSMUSG00000115236	Vmn1r11	V1rc3	vomeronasal 1 receptor 11	protein-coding
chr6	57667596	57667810	chr6	57667799	57668135	11		Intergenic	L1Md_F2|LINE|L1	24375	NM_025574	66459	Mm.44201	NM_025574	ENSMUSG00000043162	Pyurf	2610022G08Rik|AI847956|Prey	Pigy upstream reading frame	protein-coding		Intergenic	L1Md_F2|LINE|L1	24111	NM_025574	66459	Mm.44201	NM_025574	ENSMUSG00000043162	Pyurf	2610022G08Rik|AI847956|Prey	Pigy upstream reading frame	protein-coding
chr6	59482508	59482722	chr6	59482449	59482785	214		Intergenic	(TG)n|Simple_repeat|Simple_repeat	-56325	NM_183183	243385	Mm.138080	NM_183183	ENSMUSG00000045441	Gprin3	C030038J10Rik|C730021L23	GPRIN family member 3	protein-coding		Intergenic	(TG)n|Simple_repeat|Simple_repeat	-56327	NM_183183	243385	Mm.138080	NM_183183	ENSMUSG00000045441	Gprin3	C030038J10Rik|C730021L23	GPRIN family member 3	protein-coding
chr6	60797115	60797329	chr6	60797319	60797655	10		intron (NM_001042451, intron 4 of 5)	intron (NM_001042451, intron 4 of 5)	31782	NM_001042451	20617	Mm.17484	NM_009221	ENSMUSG00000025889	Snca	NACP|alpha-Syn|alphaSYN	synuclein, alpha	protein-coding		intron (NM_001042451, intron 4 of 5)	B1_Mus2|SINE|Alu	31517	NM_001042451	20617	Mm.17484	NM_009221	ENSMUSG00000025889	Snca	NACP|alpha-Syn|alphaSYN	synuclein, alpha	protein-coding
chr6	61343413	61343627	chr6	61343385	61343721	214		intron (NM_183310, intron 3 of 10)	L1Md_F3|LINE|L1	-162710	NR_040287	100504262	Mm.438066	NR_040287		A730020E08Rik	-	RIKEN cDNA A730020E08 gene	ncRNA		intron (NM_183310, intron 3 of 10)	L1Md_F3|LINE|L1	-162743	NR_040287	100504262	Mm.438066	NR_040287		A730020E08Rik	-	RIKEN cDNA A730020E08 gene	ncRNA
chr6	62060912	62061126	chr6	62060721	62061057	145		intron (NM_183310, intron 10 of 10)	intron (NM_183310, intron 10 of 10)	-880209	NR_040287	100504262	Mm.438066	NR_040287		A730020E08Rik	-	RIKEN cDNA A730020E08 gene	ncRNA		intron (NM_183310, intron 10 of 10)	B1_Mus2|SINE|Alu	-880079	NR_040287	100504262	Mm.438066	NR_040287		A730020E08Rik	-	RIKEN cDNA A730020E08 gene	ncRNA
chr6	62087809	62088023	chr6	62087502	62087838	29		intron (NM_183310, intron 10 of 10)	RMER1B|Other|Other	-907106	NR_040287	100504262	Mm.438066	NR_040287		A730020E08Rik	-	RIKEN cDNA A730020E08 gene	ncRNA		intron (NM_183310, intron 10 of 10)	B1_Mm|SINE|Alu	-906860	NR_040287	100504262	Mm.438066	NR_040287		A730020E08Rik	-	RIKEN cDNA A730020E08 gene	ncRNA
chr6	62165041	62165255	chr6	62164873	62165209	168		intron (NM_183310, intron 10 of 10)	L1Md_F2|LINE|L1	-984338	NR_040287	100504262	Mm.438066	NR_040287		A730020E08Rik	-	RIKEN cDNA A730020E08 gene	ncRNA		intron (NM_183310, intron 10 of 10)	L1Md_F2|LINE|L1	-984231	NR_040287	100504262	Mm.438066	NR_040287		A730020E08Rik	-	RIKEN cDNA A730020E08 gene	ncRNA
chr6	62874218	62874432	chr6	62873952	62874288	70		Intergenic	L1_Mus3|LINE|L1	-382532	NM_008167	14804	Mm.439651	NM_008167	ENSMUSG00000071424	Grid2	B230104L07Rik|GluD2|GluRdelta2|Lc|Lc<J>|MMS10-AC|Ms10ac|cpr|ho|nmf408|tpr	glutamate receptor, ionotropic, delta 2	protein-coding		Intergenic	L1_Mus3|LINE|L1	-382737	NM_008167	14804	Mm.439651	NM_008167	ENSMUSG00000071424	Grid2	B230104L07Rik|GluD2|GluRdelta2|Lc|Lc<J>|MMS10-AC|Ms10ac|cpr|ho|nmf408|tpr	glutamate receptor, ionotropic, delta 2	protein-coding
chr6	62980051	62980265	chr6	62979821	62980157	106		Intergenic	L1_Mus3|LINE|L1	-276699	NM_008167	14804	Mm.439651	NM_008167	ENSMUSG00000071424	Grid2	B230104L07Rik|GluD2|GluRdelta2|Lc|Lc<J>|MMS10-AC|Ms10ac|cpr|ho|nmf408|tpr	glutamate receptor, ionotropic, delta 2	protein-coding		Intergenic	L1_Mus3|LINE|L1	-276868	NM_008167	14804	Mm.439651	NM_008167	ENSMUSG00000071424	Grid2	B230104L07Rik|GluD2|GluRdelta2|Lc|Lc<J>|MMS10-AC|Ms10ac|cpr|ho|nmf408|tpr	glutamate receptor, ionotropic, delta 2	protein-coding
chr6	63790576	63790790	chr6	63790551	63790887	214		intron (NM_008167, intron 2 of 15)	Lx2B2|LINE|L1	533826	NM_008167	14804	Mm.439651	NM_008167	ENSMUSG00000071424	Grid2	B230104L07Rik|GluD2|GluRdelta2|Lc|Lc<J>|MMS10-AC|Ms10ac|cpr|ho|nmf408|tpr	glutamate receptor, ionotropic, delta 2	protein-coding		intron (NM_008167, intron 2 of 15)	Lx2B2|LINE|L1	533862	NM_008167	14804	Mm.439651	NM_008167	ENSMUSG00000071424	Grid2	B230104L07Rik|GluD2|GluRdelta2|Lc|Lc<J>|MMS10-AC|Ms10ac|cpr|ho|nmf408|tpr	glutamate receptor, ionotropic, delta 2	protein-coding
chr6	64041066	64041280	chr6	64040971	64041307	214		intron (NM_008167, intron 4 of 15)	L1Md_F3|LINE|L1	-687952	NM_007500	11921	Mm.57229	NM_007500	ENSMUSG00000073043	Atoh1	Hath1|MATH-1|Math1|bHLHa14	atonal bHLH transcription factor 1	protein-coding		intron (NM_008167, intron 4 of 15)	L1Md_F3|LINE|L1	-687986	NM_007500	11921	Mm.57229	NM_007500	ENSMUSG00000073043	Atoh1	Hath1|MATH-1|Math1|bHLHa14	atonal bHLH transcription factor 1	protein-coding
chr6	64464926	64465140	chr6	64464899	64465235	214		intron (NM_008167, intron 13 of 15)	B1_Mm|SINE|Alu	-264092	NM_007500	11921	Mm.57229	NM_007500	ENSMUSG00000073043	Atoh1	Hath1|MATH-1|Math1|bHLHa14	atonal bHLH transcription factor 1	protein-coding		intron (NM_008167, intron 13 of 15)	B1_Mm|SINE|Alu	-264058	NM_007500	11921	Mm.57229	NM_007500	ENSMUSG00000073043	Atoh1	Hath1|MATH-1|Math1|bHLHa14	atonal bHLH transcription factor 1	protein-coding
chr6	64836217	64836431	chr6	64836287	64836623	144		Intergenic	L1_Mus3|LINE|L1	107199	NM_007500	11921	Mm.57229	NM_007500	ENSMUSG00000073043	Atoh1	Hath1|MATH-1|Math1|bHLHa14	atonal bHLH transcription factor 1	protein-coding		Intergenic	L1_Mus3|LINE|L1	107330	NM_007500	11921	Mm.57229	NM_007500	ENSMUSG00000073043	Atoh1	Hath1|MATH-1|Math1|bHLHa14	atonal bHLH transcription factor 1	protein-coding
chr6	66002092	66002306	chr6	66002043	66002379	214		Intergenic	L1_Mur3|LINE|L1	49628	NM_001161773	67653	Mm.389756	NM_001161773	ENSMUSG00000036463	4930544G11Rik	-	RIKEN cDNA 4930544G11 gene	protein-coding		Intergenic	L1_Mur3|LINE|L1	49640	NM_001161773	67653	Mm.389756	NM_001161773	ENSMUSG00000036463	4930544G11Rik	-	RIKEN cDNA 4930544G11 gene	protein-coding
chr6	66288262	66288476	chr6	66288381	66288717	95		Intergenic	B2_Mm2|SINE|B2	15864	NR_136927	102633773	Mm.272086	NR_136927	ENSMUSG00000107653	Gm31520	-	sterol-C5-desaturase pseudogene	pseudo		Intergenic	Intergenic	16044	NR_136927	102633773	Mm.272086	NR_136927	ENSMUSG00000107653	Gm31520	-	sterol-C5-desaturase pseudogene	pseudo
chr6	66831219	66831433	chr6	66831102	66831438	214		Intergenic	L1Md_F2|LINE|L1	-25994	NM_001166720	546903	Mm.484975	NM_001166720	ENSMUSG00000093755	Vmn1r39	EG546903|Gm5993	vomeronasal 1 receptor 39	protein-coding		Intergenic	L1Md_F2|LINE|L1	-25938	NM_001166720	546903	Mm.484975	NM_001166720	ENSMUSG00000093755	Vmn1r39	EG546903|Gm5993	vomeronasal 1 receptor 39	protein-coding
chr6	66838686	66838900	chr6	66838615	66838951	214		Intergenic	B2_Mm2|SINE|B2	-33461	NM_001166720	546903	Mm.484975	NM_001166720	ENSMUSG00000093755	Vmn1r39	EG546903|Gm5993	vomeronasal 1 receptor 39	protein-coding		Intergenic	B2_Mm2|SINE|B2	-33451	NM_001166720	546903	Mm.484975	NM_001166720	ENSMUSG00000093755	Vmn1r39	EG546903|Gm5993	vomeronasal 1 receptor 39	protein-coding
chr6	67762603	67762817	chr6	67762647	67762983	170		Intergenic	Lx3C|LINE|L1	-197011	NR_003100	75070	Mm.463364	NR_003100		4930515G16Rik	-	myc induced nuclear antigen pseudogene	pseudo		Intergenic	Lx3C|LINE|L1	-197116	NR_003100	75070	Mm.463364	NR_003100		4930515G16Rik	-	myc induced nuclear antigen pseudogene	pseudo
chr6	68226945	68227159	chr6	68226822	68227158	213		Intergenic	L1Md_T|LINE|L1	-661353	NR_003100	75070	Mm.463364	NR_003100		4930515G16Rik	-	myc induced nuclear antigen pseudogene	pseudo		Intergenic	L1Md_T|LINE|L1	-661291	NR_003100	75070	Mm.463364	NR_003100		4930515G16Rik	-	myc induced nuclear antigen pseudogene	pseudo
chr6	68499650	68499864	chr6	68499798	68500134	66		Intergenic	L1Md_A|LINE|L1	827417	NR_004434	19783		NR_004434	ENSMUSG00000106222	Rprl1	Rmrp2|Rpr|Rprh2	ribonuclease P RNA-like 1	ncRNA		Intergenic	L1Md_A|LINE|L1	827208	NR_004434	19783		NR_004434	ENSMUSG00000106222	Rprl1	Rmrp2|Rpr|Rprh2	ribonuclease P RNA-like 1	ncRNA
chr6	69250378	69250592	chr6	69250420	69250756	172		Intergenic	L1_Mus1|LINE|L1	76689	NR_004434	19783		NR_004434	ENSMUSG00000106222	Rprl1	Rmrp2|Rpr|Rprh2	ribonuclease P RNA-like 1	ncRNA		Intergenic	L1_Mus1|LINE|L1	76586	NR_004434	19783		NR_004434	ENSMUSG00000106222	Rprl1	Rmrp2|Rpr|Rprh2	ribonuclease P RNA-like 1	ncRNA
chr6	69556808	69557022	chr6	69556522	69556858	50		Intergenic	L1Md_F3|LINE|L1	-229741	NR_004434	19783		NR_004434	ENSMUSG00000106222	Rprl1	Rmrp2|Rpr|Rprh2	ribonuclease P RNA-like 1	ncRNA		Intergenic	L1Md_F3|LINE|L1	-229516	NR_004434	19783		NR_004434	ENSMUSG00000106222	Rprl1	Rmrp2|Rpr|Rprh2	ribonuclease P RNA-like 1	ncRNA
chr6	69747131	69747345	chr6	69747104	69747440	214		Intergenic	L1Md_F2|LINE|L1	-420064	NR_004434	19783		NR_004434	ENSMUSG00000106222	Rprl1	Rmrp2|Rpr|Rprh2	ribonuclease P RNA-like 1	ncRNA		Intergenic	L1Md_F2|LINE|L1	-420098	NR_004434	19783		NR_004434	ENSMUSG00000106222	Rprl1	Rmrp2|Rpr|Rprh2	ribonuclease P RNA-like 1	ncRNA
chr6	72134243	72134457	chr6	72134113	72134449	206		intron (NM_001035228, intron 3 of 6)	B1_Mus2|SINE|Alu	-11153	NR_045165	71265	Mm.442035	NR_045163	ENSMUSG00000108709	4933431G14Rik	4930565C19Rik	RIKEN cDNA 4933431G14 gene	ncRNA		intron (NM_001035228, intron 3 of 6)	B1_Mus2|SINE|Alu	-11084	NR_045165	71265	Mm.442035	NR_045163	ENSMUSG00000108709	4933431G14Rik	4930565C19Rik	RIKEN cDNA 4933431G14 gene	ncRNA
chr6	73387521	73387735	chr6	73387494	73387830	214		Intergenic	(CA)n|Simple_repeat|Simple_repeat	82039	NM_025737	66740	Mm.440760	NM_025737	ENSMUSG00000056197	4931417E11Rik	-	RIKEN cDNA 4931417E11 gene	protein-coding		Intergenic	Intergenic	82005	NM_025737	66740	Mm.440760	NM_025737	ENSMUSG00000056197	4931417E11Rik	-	RIKEN cDNA 4931417E11 gene	protein-coding
chr6	74679418	74679632	chr6	74679334	74679670	214		Intergenic	(TC)n|Simple_repeat|Simple_repeat	-1208504	NR_108032	73408	Mm.233629	NR_108032	ENSMUSG00000107408	1700065L07Rik	-	RIKEN cDNA 1700065L07 gene	ncRNA		Intergenic	(TC)n|Simple_repeat|Simple_repeat	-1208481	NR_108032	73408	Mm.233629	NR_108032	ENSMUSG00000107408	1700065L07Rik	-	RIKEN cDNA 1700065L07 gene	ncRNA
chr6	74718641	74718855	chr6	74718592	74718928	214		Intergenic	L1Md_F3|LINE|L1	-1247727	NR_108032	73408	Mm.233629	NR_108032	ENSMUSG00000107408	1700065L07Rik	-	RIKEN cDNA 1700065L07 gene	ncRNA		Intergenic	L1Md_F3|LINE|L1	-1247739	NR_108032	73408	Mm.233629	NR_108032	ENSMUSG00000107408	1700065L07Rik	-	RIKEN cDNA 1700065L07 gene	ncRNA
chr6	74767000	74767214	chr6	74766918	74767254	214		Intergenic	L1_Mus2|LINE|L1	-1296086	NR_108032	73408	Mm.233629	NR_108032	ENSMUSG00000107408	1700065L07Rik	-	RIKEN cDNA 1700065L07 gene	ncRNA		Intergenic	L1_Mus2|LINE|L1	-1296065	NR_108032	73408	Mm.233629	NR_108032	ENSMUSG00000107408	1700065L07Rik	-	RIKEN cDNA 1700065L07 gene	ncRNA
chr6	75391949	75392163	chr6	75391774	75392110	161		Intergenic	L1Md_F2|LINE|L1	-1850421	NM_001362109	74342	Mm.292568	NM_028880	ENSMUSG00000060780	Lrrtm1	4632401D06Rik|AW125451	leucine rich repeat transmembrane neuronal 1	protein-coding		Intergenic	L1Md_F2|LINE|L1	-1850535	NR_155299	74342	Mm.292568	NM_028880	ENSMUSG00000060780	Lrrtm1	4632401D06Rik|AW125451	leucine rich repeat transmembrane neuronal 1	protein-coding
chr6	76216611	76216825	chr6	76216401	76216737	126		Intergenic	L1Md_F|LINE|L1	-1025759	NM_001362109	74342	Mm.292568	NM_028880	ENSMUSG00000060780	Lrrtm1	4632401D06Rik|AW125451	leucine rich repeat transmembrane neuronal 1	protein-coding		Intergenic	L1Md_F|LINE|L1	-1025908	NR_155299	74342	Mm.292568	NM_028880	ENSMUSG00000060780	Lrrtm1	4632401D06Rik|AW125451	leucine rich repeat transmembrane neuronal 1	protein-coding
chr6	76456593	76456807	chr6	76456457	76456793	200		Intergenic	Lx|LINE|L1	-785777	NM_001362109	74342	Mm.292568	NM_028880	ENSMUSG00000060780	Lrrtm1	4632401D06Rik|AW125451	leucine rich repeat transmembrane neuronal 1	protein-coding		Intergenic	Lx|LINE|L1	-785852	NR_155299	74342	Mm.292568	NM_028880	ENSMUSG00000060780	Lrrtm1	4632401D06Rik|AW125451	leucine rich repeat transmembrane neuronal 1	protein-coding
chr6	76489309	76489523	chr6	76489056	76489392	83		Intergenic	Intergenic	-753061	NM_001362109	74342	Mm.292568	NM_028880	ENSMUSG00000060780	Lrrtm1	4632401D06Rik|AW125451	leucine rich repeat transmembrane neuronal 1	protein-coding		Intergenic	Intergenic	-753253	NR_155299	74342	Mm.292568	NM_028880	ENSMUSG00000060780	Lrrtm1	4632401D06Rik|AW125451	leucine rich repeat transmembrane neuronal 1	protein-coding
chr6	77510684	77510898	chr6	77510805	77511141	93		intron (NM_145732, intron 8 of 18)	intron (NM_145732, intron 8 of 18)	-128316	NR_045141	70753	Mm.490700	NR_045141	ENSMUSG00000108077	6330415B21Rik	-	RIKEN cDNA 6330415B21 gene	ncRNA		intron (NM_145732, intron 8 of 18)	intron (NM_145732, intron 8 of 18)	-128498	NR_045141	70753	Mm.490700	NR_045141	ENSMUSG00000108077	6330415B21Rik	-	RIKEN cDNA 6330415B21 gene	ncRNA
chr6	77876274	77876488	chr6	77876181	77876517	214		intron (NM_009819, intron 1 of 18)	L1_Mus1|LINE|L1	103286	NM_001109764	12386	Mm.34637	NM_009819	ENSMUSG00000063063	Ctnna2	AI481747|Catna|Catna2|cdf|chp	catenin (cadherin associated protein), alpha 2	protein-coding		intron (NM_009819, intron 1 of 18)	L1_Mus1|LINE|L1	103318	NM_001109764	12386	Mm.34637	NM_009819	ENSMUSG00000063063	Ctnna2	AI481747|Catna|Catna2|cdf|chp	catenin (cadherin associated protein), alpha 2	protein-coding
chr6	79989660	79989874	chr6	79989871	79990207	3		Intergenic	L1Md_F2|LINE|L1	-29110	NM_001134743	243499	Mm.483425	NM_178731	ENSMUSG00000052581	Lrrtm4	7530419J18Rik|A230052N11	leucine rich repeat transmembrane neuronal 4	protein-coding		Intergenic	L1Md_F2|LINE|L1	-28838	NM_001282102	243499	Mm.483425	NM_178731	ENSMUSG00000052581	Lrrtm4	7530419J18Rik|A230052N11	leucine rich repeat transmembrane neuronal 4	protein-coding
chr6	81319624	81319838	chr6	81319682	81320018	156		Intergenic	L1_Mus3|LINE|L1	575932	NR_106091	102465711		NR_106091	ENSMUSG00000106154	Mir7232	mmu-mir-7232	microRNA 7232	ncRNA		Intergenic	L1_Mus3|LINE|L1	575813	NR_106091	102465711		NR_106091	ENSMUSG00000106154	Mir7232	mmu-mir-7232	microRNA 7232	ncRNA
chr6	82610302	82610516	chr6	82610198	82610534	214		Intergenic	L1_Mus3|LINE|L1	42456	NM_025882	66979	Mm.195753	NM_025882	ENSMUSG00000030042	Pole4	2400007P05Rik|5830430F06Rik	polymerase (DNA-directed), epsilon 4 (p12 subunit)	protein-coding		Intergenic	L1_Mus3|LINE|L1	42499	NM_025882	66979	Mm.195753	NM_025882	ENSMUSG00000030042	Pole4	2400007P05Rik|5830430F06Rik	polymerase (DNA-directed), epsilon 4 (p12 subunit)	protein-coding
chr6	83417224	83417438	chr6	83417357	83417693	81		intron (NM_001347313, intron 3 of 11)	intron (NM_001347313, intron 3 of 11)	-16229	NR_105793	102465194		NR_105793	ENSMUSG00000099045	Mir6374	Gm27292|mmu-mir-6374	microRNA 6374	ncRNA		intron (NM_001347313, intron 3 of 11)	B1_Mus2|SINE|Alu	-16423	NR_105793	102465194		NR_105793	ENSMUSG00000099045	Mir6374	Gm27292|mmu-mir-6374	microRNA 6374	ncRNA
chr6	87702038	87702252	chr6	87702210	87702546	42		Intergenic	L1_Mus2|LINE|L1	-11298	NR_045482	613264	Mm.480195	NR_045482	ENSMUSG00000089997	1810020O05Rik	-	Riken cDNA 1810020O05 gene	ncRNA		Intergenic	L1_Mus2|LINE|L1	-11531	NR_045482	613264	Mm.480195	NR_045482	ENSMUSG00000089997	1810020O05Rik	-	Riken cDNA 1810020O05 gene	ncRNA
chr6	88625417	88625631	chr6	88625306	88625642	214		intron (NM_001278671, intron 1 of 5)	B1_Mus2|SINE|Alu	1924	NM_001278671	74589	Mm.196226	NM_029013	ENSMUSG00000033182	Kbtbd12	4833415F11Rik|4933428M03Rik|Klhdc6	kelch repeat and BTB (POZ) domain containing 12	protein-coding		intron (NM_001278671, intron 1 of 5)	B1_Mus2|SINE|Alu	1974	NM_001278671	74589	Mm.196226	NM_029013	ENSMUSG00000033182	Kbtbd12	4833415F11Rik|4933428M03Rik|Klhdc6	kelch repeat and BTB (POZ) domain containing 12	protein-coding
chr6	89731377	89731591	chr6	89731143	89731479	102		Intergenic	L1Md_F2|LINE|L1	-9404	NM_053230	113857	Mm.377154	NM_053230	ENSMUSG00000094586	Vmn1r41	V1ra12|V1rb9	vomeronasal 1 receptor 41	protein-coding		Intergenic	L1Md_F2|LINE|L1	-9577	NM_053230	113857	Mm.377154	NM_053230	ENSMUSG00000094586	Vmn1r41	V1ra12|V1rb9	vomeronasal 1 receptor 41	protein-coding
chr6	93864086	93864300	chr6	93863917	93864253	167		intron (NM_001029850, intron 2 of 23)	intron (NM_001029850, intron 2 of 23)	48770	NR_104594	14924	Mm.217216	NM_010367	ENSMUSG00000045095	Magi1	AIP3|BAP1|Baiap1|Gukmi1|MAGI1c|Magi-1|TNRC19|WWP3|mKIAA4129	membrane associated guanylate kinase, WW and PDZ domain containing 1	protein-coding		intron (NM_001029850, intron 2 of 23)	(CA)n|Simple_repeat|Simple_repeat	48878	NR_104594	14924	Mm.217216	NM_010367	ENSMUSG00000045095	Magi1	AIP3|BAP1|Baiap1|Gukmi1|MAGI1c|Magi-1|TNRC19|WWP3|mKIAA4129	membrane associated guanylate kinase, WW and PDZ domain containing 1	protein-coding
chr6	97574808	97575022	chr6	97574700	97575036	214		intron (NM_145148, intron 1 of 23)	intron (NM_145148, intron 1 of 23)	42742	NM_145148	232288	Mm.27789	NM_145148	ENSMUSG00000030064	Frmd4b	6030440G05Rik|C87375|GOBLIN|GRSP1|R74720	FERM domain containing 4B	protein-coding		intron (NM_145148, intron 1 of 23)	intron (NM_145148, intron 1 of 23)	42789	NM_145148	232288	Mm.27789	NM_145148	ENSMUSG00000030064	Frmd4b	6030440G05Rik|C87375|GOBLIN|GRSP1|R74720	FERM domain containing 4B	protein-coding
chr6	103196610	103196824	chr6	103196474	103196810	200		Intergenic	Intergenic	-314159	NM_007697	12661	Mm.251288	NM_007697	ENSMUSG00000030077	Chl1	A530023M13Rik|AI465420|CALL|LICAM2	cell adhesion molecule L1-like	protein-coding		Intergenic	Intergenic	-314234	NM_007697	12661	Mm.251288	NM_007697	ENSMUSG00000030077	Chl1	A530023M13Rik|AI465420|CALL|LICAM2	cell adhesion molecule L1-like	protein-coding
chr6	106360859	106361073	chr6	106360842	106361178	214		intron (NM_001109749, intron 7 of 25)	L1Md_F2|LINE|L1	242201	NM_001109751	269784	Mm.321683	NM_173004	ENSMUSG00000064293	Cntn4	9630050B05|Axcam|BIG-2	contactin 4	protein-coding		intron (NM_001109749, intron 7 of 25)	L1Md_F2|LINE|L1	242245	NM_001109751	269784	Mm.321683	NM_173004	ENSMUSG00000064293	Cntn4	9630050B05|Axcam|BIG-2	contactin 4	protein-coding
chr6	107459549	107459763	chr6	107459438	107459774	214		Intergenic	Intergenic	-70070	NM_008516	16979	Mm.428543	NM_008516	ENSMUSG00000034648	Lrrn1	2810047E21Rik|NLRR-1	leucine rich repeat protein 1, neuronal	protein-coding		Intergenic	(CA)n|Simple_repeat|Simple_repeat	-70120	NM_008516	16979	Mm.428543	NM_008516	ENSMUSG00000034648	Lrrn1	2810047E21Rik|NLRR-1	leucine rich repeat protein 1, neuronal	protein-coding
chr6	109235879	109236093	chr6	109235563	109235899	20		Intergenic	L1_Mus1|LINE|L1	407345	NM_138677	192193	Mm.21596	NM_138677	ENSMUSG00000030104	Edem1	A130059K23Rik|EDEM|mKIAA0212	ER degradation enhancer, mannosidase alpha-like 1	protein-coding		Intergenic	L1_Mus1|LINE|L1	407090	NM_138677	192193	Mm.21596	NM_138677	ENSMUSG00000030104	Edem1	A130059K23Rik|EDEM|mKIAA0212	ER degradation enhancer, mannosidase alpha-like 1	protein-coding
chr6	109606125	109606339	chr6	109606129	109606465	210		Intergenic	Intergenic	777591	NM_138677	192193	Mm.21596	NM_138677	ENSMUSG00000030104	Edem1	A130059K23Rik|EDEM|mKIAA0212	ER degradation enhancer, mannosidase alpha-like 1	protein-coding		Intergenic	Intergenic	777656	NM_138677	192193	Mm.21596	NM_138677	ENSMUSG00000030104	Edem1	A130059K23Rik|EDEM|mKIAA0212	ER degradation enhancer, mannosidase alpha-like 1	protein-coding
chr6	110194929	110195143	chr6	110195110	110195446	33		Intergenic	L1_Mus3|LINE|L1	-450476	NM_001346640	108073	Mm.240881	NM_177328	ENSMUSG00000056755	Grm7	6330570A01Rik|BB176677|C030018L03|E130018M02Rik|Gpr1g|Gprc1g|SMN2|Tg(SMN2)89Ahmb|mGluR7	glutamate receptor, metabotropic 7	protein-coding		Intergenic	L1_Mus3|LINE|L1	-450234	NM_001346640	108073	Mm.240881	NM_177328	ENSMUSG00000056755	Grm7	6330570A01Rik|BB176677|C030018L03|E130018M02Rik|Gpr1g|Gprc1g|SMN2|Tg(SMN2)89Ahmb|mGluR7	glutamate receptor, metabotropic 7	protein-coding
chr6	110373339	110373553	chr6	110373472	110373808	81		Intergenic	L1_Mus3|LINE|L1	-272066	NM_001346640	108073	Mm.240881	NM_177328	ENSMUSG00000056755	Grm7	6330570A01Rik|BB176677|C030018L03|E130018M02Rik|Gpr1g|Gprc1g|SMN2|Tg(SMN2)89Ahmb|mGluR7	glutamate receptor, metabotropic 7	protein-coding		Intergenic	L1_Mus3|LINE|L1	-271872	NM_001346640	108073	Mm.240881	NM_177328	ENSMUSG00000056755	Grm7	6330570A01Rik|BB176677|C030018L03|E130018M02Rik|Gpr1g|Gprc1g|SMN2|Tg(SMN2)89Ahmb|mGluR7	glutamate receptor, metabotropic 7	protein-coding
chr6	110810138	110810352	chr6	110809866	110810202	64		intron (NM_001346640, intron 1 of 10)	Lx2|LINE|L1	164647	NM_177328	108073	Mm.240881	NM_177328	ENSMUSG00000056755	Grm7	6330570A01Rik|BB176677|C030018L03|E130018M02Rik|Gpr1g|Gprc1g|SMN2|Tg(SMN2)89Ahmb|mGluR7	glutamate receptor, metabotropic 7	protein-coding		intron (NM_001346640, intron 1 of 10)	Lx2|LINE|L1	164436	NM_177328	108073	Mm.240881	NM_177328	ENSMUSG00000056755	Grm7	6330570A01Rik|BB176677|C030018L03|E130018M02Rik|Gpr1g|Gprc1g|SMN2|Tg(SMN2)89Ahmb|mGluR7	glutamate receptor, metabotropic 7	protein-coding
chr6	112148816	112149030	chr6	112148849	112149185	181		Intergenic	Intergenic	-61785	NR_027865	67336	Mm.378014	NR_027865	ENSMUSG00000100219	1700054K19Rik	-	RIKEN cDNA 1700054K19 gene	ncRNA		Intergenic	IMPB_01|Satellite|Satellite	-61691	NR_027865	67336	Mm.378014	NR_027865	ENSMUSG00000100219	1700054K19Rik	-	RIKEN cDNA 1700054K19 gene	ncRNA
chr6	113671996	113672210	chr6	113671963	113672299	214		intron (NM_001113553, intron 3 of 11)	B2_Mm2|SINE|B2	-24947	NM_001033463	381801	Mm.333322	NM_001033463	ENSMUSG00000056952	Tatdn2	AI646012|mKIAA0218	TatD DNase domain containing 2	protein-coding		intron (NM_001113553, intron 3 of 11)	B2_Mm2|SINE|B2	-24919	NM_001033463	381801	Mm.333322	NM_001033463	ENSMUSG00000056952	Tatdn2	AI646012|mKIAA0218	TatD DNase domain containing 2	protein-coding
chr6	114089044	114089258	chr6	114089010	114089346	214		Intergenic	Intergenic	-42090	NM_172890	243616	Mm.44683	NM_172890	ENSMUSG00000030307	Slc6a11	D930045G19Rik|E130202I16Rik|GAT4|Gabt4|Gat3	solute carrier family 6 (neurotransmitter transporter, GABA), member 11	protein-coding		Intergenic	RLTR20C2_MM|LTR|ERVK	-42063	NM_172890	243616	Mm.44683	NM_172890	ENSMUSG00000030307	Slc6a11	D930045G19Rik|E130202I16Rik|GAT4|Gabt4|Gat3	solute carrier family 6 (neurotransmitter transporter, GABA), member 11	protein-coding
chr6	117563773	117563987	chr6	117563973	117564309	14		Intergenic	Intergenic	68645	NR_152214	100126203	Mm.217172	NR_152214		6820426E19Rik	Gm43983	RIKEN cDNA 6820426E19 gene	ncRNA		Intergenic	(TG)n|Simple_repeat|Simple_repeat	68906	NR_152214	100126203	Mm.217172	NR_152214		6820426E19Rik	Gm43983	RIKEN cDNA 6820426E19 gene	ncRNA
chr6	117704062	117704276	chr6	117703767	117704103	41		intron (NR_045731, intron 2 of 3)	ORR1D2|LTR|ERVL-MaLR	47600	NR_045731	72263	Mm.443289	NR_045731	ENSMUSG00000099869	1700030F04Rik	-	RIKEN cDNA 1700030F04 gene	ncRNA		intron (NR_045731, intron 2 of 3)	B1_Mm|SINE|Alu	47834	NR_045731	72263	Mm.443289	NR_045731	ENSMUSG00000099869	1700030F04Rik	-	RIKEN cDNA 1700030F04 gene	ncRNA
chr7	13081760	13081974	chr7	13081836	13082172	138		Intergenic	L1VL2|LINE|L1	3348	NM_145847	252909	Mm.377268	NM_145847	ENSMUSG00000070817	Vmn1r85	V1rj3	vomeronasal 1 receptor 85	protein-coding		Intergenic	L1VL2|LINE|L1	3211	NM_145847	252909	Mm.377268	NM_145847	ENSMUSG00000070817	Vmn1r85	V1rj3	vomeronasal 1 receptor 85	protein-coding
chr7	75462134	75462348	chr7	75462096	75462432	214		intron (NM_029332, intron 1 of 36)	ID_B1|SINE|B4	6707	NM_029332	75547	Mm.216107	NM_029332	ENSMUSG00000066406	Akap13	1700026G02Rik|5730522G15Rik|5830460E08Rik|AKAP-13|AKAP-Lbc|BRX|Ht31|LBC|PROTO-LB|PROTO-LBC	A kinase (PRKA) anchor protein 13	protein-coding		intron (NM_029332, intron 1 of 36)	(TG)n|Simple_repeat|Simple_repeat	6730	NM_029332	75547	Mm.216107	NM_029332	ENSMUSG00000066406	Akap13	1700026G02Rik|5730522G15Rik|5830460E08Rik|AKAP-13|AKAP-Lbc|BRX|Ht31|LBC|PROTO-LB|PROTO-LBC	A kinase (PRKA) anchor protein 13	protein-coding
chr7	98036581	98036795	chr7	98036755	98037091	40		intron (NM_177696, intron 16 of 17)	L1M3|LINE|L1	72560	NM_001256082	17921	Mm.1403	NM_008663	ENSMUSG00000030761	Myo7a	Hdb|Myo7|USH1B|nmf371|polka|sh-1|sh1	myosin VIIA	protein-coding		intron (NM_177696, intron 16 of 17)	L1_Mus3|LINE|L1	72325	NM_001256083	17921	Mm.1403	NM_008663	ENSMUSG00000030761	Myo7a	Hdb|Myo7|USH1B|nmf371|polka|sh-1|sh1	myosin VIIA	protein-coding
chr7	105542447	105542661	chr7	105542486	105542822	175		Intergenic	L1_Mus1|LINE|L1	-11806	NM_011421	20597	Mm.4628	NM_011421	ENSMUSG00000037049	Smpd1	A-SMase|ASM|Zn-SMase|aSMase	sphingomyelin phosphodiesterase 1, acid lysosomal	protein-coding		Intergenic	L1_Mus1|LINE|L1	-11706	NM_011421	20597	Mm.4628	NM_011421	ENSMUSG00000037049	Smpd1	A-SMase|ASM|Zn-SMase|aSMase	sphingomyelin phosphodiesterase 1, acid lysosomal	protein-coding
chr7	115427606	115427820	chr7	115427364	115427700	94		Intergenic	Intergenic	373896	NM_001277328	20679	Mm.323365	NM_011445	ENSMUSG00000051910	Sox6	AI987981|SOX-LZ	SRY (sex determining region Y)-box 6	protein-coding		Intergenic	Intergenic	374077	NM_001277328	20679	Mm.323365	NM_011445	ENSMUSG00000051910	Sox6	AI987981|SOX-LZ	SRY (sex determining region Y)-box 6	protein-coding
chr7	115497006	115497220	chr7	115497104	115497440	116		intron (NM_001025559, intron 13 of 15)	L1_Mus1|LINE|L1	304496	NM_001277328	20679	Mm.323365	NM_011445	ENSMUSG00000051910	Sox6	AI987981|SOX-LZ	SRY (sex determining region Y)-box 6	protein-coding		intron (NM_001025559, intron 13 of 15)	L1_Mus1|LINE|L1	304337	NM_001277328	20679	Mm.323365	NM_011445	ENSMUSG00000051910	Sox6	AI987981|SOX-LZ	SRY (sex determining region Y)-box 6	protein-coding
chr7	115708470	115708684	chr7	115708178	115708514	44		intron (NM_001025559, intron 4 of 15)	L1_Mus3|LINE|L1	93032	NM_001277328	20679	Mm.323365	NM_011445	ENSMUSG00000051910	Sox6	AI987981|SOX-LZ	SRY (sex determining region Y)-box 6	protein-coding		intron (NM_001025559, intron 4 of 15)	L1_Mus3|LINE|L1	93263	NM_001277328	20679	Mm.323365	NM_011445	ENSMUSG00000051910	Sox6	AI987981|SOX-LZ	SRY (sex determining region Y)-box 6	protein-coding
chr7	132961440	132961654	chr7	132961173	132961509	69		intron (NR_155454, intron 4 of 11)	L1Md_F2|LINE|L1	15905	NM_001362199	360216	Mm.389984	NM_207302	ENSMUSG00000030967	Zranb1	9330160G10Rik|D7Wsu87e|Gm1956|Trabid	zinc finger, RAN-binding domain containing 1	protein-coding		intron (NR_155454, intron 4 of 11)	L1Md_F2|LINE|L1	15699	NM_001362199	360216	Mm.389984	NM_207302	ENSMUSG00000030967	Zranb1	9330160G10Rik|D7Wsu87e|Gm1956|Trabid	zinc finger, RAN-binding domain containing 1	protein-coding
chr7	144005587	144005801	chr7	144005745	144006081	56		Intergenic	Intergenic	-3560	NR_037292	100526562		NR_037292	ENSMUSG00000093221	Mir3105	mmu-mir-3105	microRNA 3105	ncRNA		Intergenic	Intergenic	-3341	NR_037292	100526562		NR_037292	ENSMUSG00000093221	Mir3105	mmu-mir-3105	microRNA 3105	ncRNA
chr8	3312929	3313143	chr8	3313127	3313463	16		Intergenic	Intergenic	-33419	NM_001330056	16337	Mm.268003	NM_010568	ENSMUSG00000005534	Insr	4932439J01Rik|CD220|D630014A15Rik|IR|IR-A|IR-B	insulin receptor	protein-coding		Intergenic	Intergenic	-33678	NM_010568	16337	Mm.268003	NM_010568	ENSMUSG00000005534	Insr	4932439J01Rik|CD220|D630014A15Rik|IR|IR-A|IR-B	insulin receptor	protein-coding
chr8	3529469	3529683	chr8	3529366	3529702	214		intron (NR_152827, intron 13 of 31)	intron (NR_152827, intron 13 of 31)	12713	NM_001359123	50767	Mm.23085	NM_015801	ENSMUSG00000004565	Pnpla6	AI661849|MSws|Nte	patatin-like phospholipase domain containing 6	protein-coding		intron (NR_152827, intron 13 of 31)	intron (NR_152827, intron 13 of 31)	12671	NR_152827	50767	Mm.23085	NM_015801	ENSMUSG00000004565	Pnpla6	AI661849|MSws|Nte	patatin-like phospholipase domain containing 6	protein-coding
chr8	4112265	4112479	chr8	4112379	4112715	100		Intergenic	L1_Mus1|LINE|L1	-6608	NM_026956	69142	Mm.171061	NM_026956	ENSMUSG00000051906	Cd209f	1810029C22Rik|AI647041|SIGNR8	CD209f antigen	protein-coding		Intergenic	L1_Mus1|LINE|L1	-6783	NM_026956	69142	Mm.171061	NM_026956	ENSMUSG00000051906	Cd209f	1810029C22Rik|AI647041|SIGNR8	CD209f antigen	protein-coding
chr8	4950292	4950506	chr8	4950365	4950701	141		Intergenic	L1_Mus1|LINE|L1	154888	NM_011388	20494	Mm.3500	NM_011388	ENSMUSG00000023073	Slc10a2	9130221J18Rik|AI605518|ASBT|IBAT|ISBT	solute carrier family 10, member 2	protein-coding		Intergenic	L1_Mus1|LINE|L1	154754	NM_011388	20494	Mm.3500	NM_011388	ENSMUSG00000023073	Slc10a2	9130221J18Rik|AI605518|ASBT|IBAT|ISBT	solute carrier family 10, member 2	protein-coding
chr8	4970117	4970331	chr8	4970078	4970414	214		Intergenic	L1_Mus2|LINE|L1	135063	NM_011388	20494	Mm.3500	NM_011388	ENSMUSG00000023073	Slc10a2	9130221J18Rik|AI605518|ASBT|IBAT|ISBT	solute carrier family 10, member 2	protein-coding		Intergenic	L1_Mus2|LINE|L1	135041	NM_011388	20494	Mm.3500	NM_011388	ENSMUSG00000023073	Slc10a2	9130221J18Rik|AI605518|ASBT|IBAT|ISBT	solute carrier family 10, member 2	protein-coding
chr8	5278844	5279058	chr8	5278821	5279157	214		Intergenic	Lx|LINE|L1	-173664	NM_011388	20494	Mm.3500	NM_011388	ENSMUSG00000023073	Slc10a2	9130221J18Rik|AI605518|ASBT|IBAT|ISBT	solute carrier family 10, member 2	protein-coding		Intergenic	Lx|LINE|L1	-173702	NM_011388	20494	Mm.3500	NM_011388	ENSMUSG00000023073	Slc10a2	9130221J18Rik|AI605518|ASBT|IBAT|ISBT	solute carrier family 10, member 2	protein-coding
chr8	6731481	6731695	chr8	6731409	6731745	214		Intergenic	Intergenic	-1626301	NM_011388	20494	Mm.3500	NM_011388	ENSMUSG00000023073	Slc10a2	9130221J18Rik|AI605518|ASBT|IBAT|ISBT	solute carrier family 10, member 2	protein-coding		Intergenic	Intergenic	-1626290	NM_011388	20494	Mm.3500	NM_011388	ENSMUSG00000023073	Slc10a2	9130221J18Rik|AI605518|ASBT|IBAT|ISBT	solute carrier family 10, member 2	protein-coding
chr8	8885276	8885490	chr8	8885097	8885433	157		Intergenic	MTC|LTR|ERVL-MaLR	-194846	NM_176849	234023	Mm.251655	NM_176849	ENSMUSG00000040459	Arglu1	9430010O03Rik|C130008N12	arginine and glutamate rich 1	protein-coding		Intergenic	(TG)n|Simple_repeat|Simple_repeat	-194728	NM_176849	234023	Mm.251655	NM_176849	ENSMUSG00000040459	Arglu1	9430010O03Rik|C130008N12	arginine and glutamate rich 1	protein-coding
chr8	9639284	9639498	chr8	9639265	9639601	214		intron (NM_001347127, intron 1 of 3)	L1Md_F2|LINE|L1	131632	NM_173446	270028	Mm.268163	NM_173446	ENSMUSG00000079157	Fam155a	6430500D16|AW121567|Tmem28	family with sequence similarity 155, member A	protein-coding		intron (NM_001347127, intron 1 of 3)	L1Md_F2|LINE|L1	131590	NM_173446	270028	Mm.268163	NM_173446	ENSMUSG00000079157	Fam155a	6430500D16|AW121567|Tmem28	family with sequence similarity 155, member A	protein-coding
chr8	9838119	9838333	chr8	9838045	9838381	214		Intergenic	L1_Mus2|LINE|L1	-67069	NM_001347127	270028	Mm.268163	NM_173446	ENSMUSG00000079157	Fam155a	6430500D16|AW121567|Tmem28	family with sequence similarity 155, member A	protein-coding		Intergenic	L1_Mus2|LINE|L1	-67056	NM_001347127	270028	Mm.268163	NM_173446	ENSMUSG00000079157	Fam155a	6430500D16|AW121567|Tmem28	family with sequence similarity 155, member A	protein-coding
chr8	10285433	10285647	chr8	10285547	10285883	100		intron (NM_001319151, intron 2 of 34)	IMPB_01|Satellite|Satellite	131629	NM_001319151	244281	Mm.422761	NM_001081397	ENSMUSG00000039057	Myo16	BM140241|C230040D10Rik|Gm1105|NYAP3|mKIAA0865	myosin XVI	protein-coding		intron (NM_001319151, intron 2 of 34)	IMPB_01|Satellite|Satellite	131804	NM_001319151	244281	Mm.422761	NM_001081397	ENSMUSG00000039057	Myo16	BM140241|C230040D10Rik|Gm1105|NYAP3|mKIAA0865	myosin XVI	protein-coding
chr8	12422114	12422328	chr8	12421911	12422247	133		intron (NR_027975, intron 1 of 7)	B4A|SINE|B4	26702	NM_009233	20664	Mm.39088	NM_009233	ENSMUSG00000096014	Sox1	BB176347|Sox-1	SRY (sex determining region Y)-box 1	protein-coding		intron (NR_027975, intron 1 of 7)	(TG)n|Simple_repeat|Simple_repeat	26560	NM_009233	20664	Mm.39088	NM_009233	ENSMUSG00000096014	Sox1	BB176347|Sox-1	SRY (sex determining region Y)-box 1	protein-coding
chr8	15515386	15515600	chr8	15515176	15515512	126		Intergenic	L1_Mus1|LINE|L1	457840	NM_008664	17930	Mm.272115	NM_008664	ENSMUSG00000031461	Myom2	AW146149	myomesin 2	protein-coding		Intergenic	L1_Mus1|LINE|L1	457691	NM_008664	17930	Mm.272115	NM_008664	ENSMUSG00000031461	Myom2	AW146149	myomesin 2	protein-coding
chr8	15612625	15612839	chr8	15612616	15612952	214		Intergenic	L1Md_A|LINE|L1	555079	NM_008664	17930	Mm.272115	NM_008664	ENSMUSG00000031461	Myom2	AW146149	myomesin 2	protein-coding		Intergenic	L1Md_A|LINE|L1	555131	NM_008664	17930	Mm.272115	NM_008664	ENSMUSG00000031461	Myom2	AW146149	myomesin 2	protein-coding
chr8	16373575	16373789	chr8	16373312	16373648	73		intron (NM_053171, intron 8 of 69)	L1_Mus1|LINE|L1	-204844	NR_037214	100526464		NR_037214	ENSMUSG00000093142	Mir3106	mir-3106|mmu-mir-3106	microRNA 3106	ncRNA		intron (NM_053171, intron 8 of 69)	L1_Mus1|LINE|L1	-204642	NR_037214	100526464		NR_037214	ENSMUSG00000093142	Mir3106	mir-3106|mmu-mir-3106	microRNA 3106	ncRNA
chr8	19794818	19795032	chr8	19794710	19795046	214		intron (NM_001270553, intron 6 of 9)	L1Md_A|LINE|L1	65349	NM_001270553	100861668	Mm.491087	NM_001270553	ENSMUSG00000095294	Gm21119	-	predicted gene, 21119	protein-coding		intron (NM_001270553, intron 6 of 9)	L1Md_A|LINE|L1	65302	NM_001039553	626415	Mm.425517	NM_001039553	ENSMUSG00000096265	4930467E23Rik	TSAP	RIKEN cDNA 4930467E23 gene	protein-coding
chr8	19959856	19960070	chr8	19959879	19960215	191		intron (NM_001270553, intron 6 of 9)	L1_Mus1|LINE|L1	230387	NM_001270553	100861668	Mm.491087	NM_001270553	ENSMUSG00000095294	Gm21119	-	predicted gene, 21119	protein-coding		intron (NM_001270553, intron 6 of 9)	L1_Mus1|LINE|L1	230471	NM_001039553	626415	Mm.425517	NM_001039553	ENSMUSG00000096265	4930467E23Rik	TSAP	RIKEN cDNA 4930467E23 gene	protein-coding
chr8	22459142	22459356	chr8	22458921	22459257	115		Intergenic	B1_Mus1|SINE|Alu	-17451	NM_011394	20516	Mm.323901	NM_011394	ENSMUSG00000037656	Slc20a2	MolPit2|Pit-2|Pit2|Ram-1|Ram1	solute carrier family 20, member 2	protein-coding		Intergenic	L1_Mur3|LINE|L1	-17611	NM_011394	20516	Mm.323901	NM_011394	ENSMUSG00000037656	Slc20a2	MolPit2|Pit-2|Pit2|Ram-1|Ram1	solute carrier family 20, member 2	protein-coding
chr8	26161008	26161222	chr8	26161204	26161540	18		intron (NM_199042, intron 2 of 2)	ID_B1|SINE|B4	2946	NM_199042	73754	Mm.383241	NM_199042	ENSMUSG00000037214	Thap1	4833431A01Rik|AW490810	THAP domain containing, apoptosis associated protein 1	protein-coding		intron (NM_199042, intron 2 of 2)	B2_Mm2|SINE|B2	3203	NM_199042	73754	Mm.383241	NM_199042	ENSMUSG00000037214	Thap1	4833431A01Rik|AW490810	THAP domain containing, apoptosis associated protein 1	protein-coding
chr8	27571642	27571856	chr8	27571822	27572158	34		Intergenic	L1_Mus2|LINE|L1	124079	NM_027618	70952	Mm.158160	NM_026256	ENSMUSG00000063932	Poteg	4921537P18Rik|4930456F22Rik|Gsarp1|Gsarp2	POTE ankyrin domain family, member G	protein-coding		Intergenic	L1_Mus2|LINE|L1	124320	NM_026256	70952	Mm.158160	NM_026256	ENSMUSG00000063932	Poteg	4921537P18Rik|4930456F22Rik|Gsarp1|Gsarp2	POTE ankyrin domain family, member G	protein-coding
chr8	28454828	28455042	chr8	28454909	28455245	133		Intergenic	ORR1A1|LTR|ERVL-MaLR	-370082	NR_033590	666422	Mm.484413	NR_033590	ENSMUSG00000110372	Gm8096	EG666422	3-phosphoglycerate dehydrogenase pseudogene	pseudo		Intergenic	ORR1A1|LTR|ERVL-MaLR	-370224	NR_033590	666422	Mm.484413	NR_033590	ENSMUSG00000110372	Gm8096	EG666422	3-phosphoglycerate dehydrogenase pseudogene	pseudo
chr8	30609934	30610148	chr8	30609885	30610221	214		Intergenic	L1Md_F2|LINE|L1	41646	NR_045856	71314	Mm.158666	NR_045856	ENSMUSG00000097044	4933433F19Rik	-	RIKEN cDNA 4933433F19 gene	ncRNA		Intergenic	L1Md_F2|LINE|L1	41658	NR_045856	71314	Mm.158666	NR_045856	ENSMUSG00000097044	4933433F19Rik	-	RIKEN cDNA 4933433F19 gene	ncRNA
chr8	32229618	32229832	chr8	32229318	32229654	36		Intergenic	Intergenic	77830	NR_046039	666589	Mm.367675	NR_046039		Gm8179	EG666589	predicted gene 8179	ncRNA		Intergenic	(CA)n|Simple_repeat|Simple_repeat	77591	NR_046039	666589	Mm.367675	NR_046039		Gm8179	EG666589	predicted gene 8179	ncRNA
chr8	36992452	36992666	chr8	36992480	36992816	186		intron (NR_126063, intron 2 of 2)	intron (NR_126063, intron 2 of 2)	-1016	NM_001039220	621080	Mm.373292	NM_001039220	ENSMUSG00000074384	AI429214	-	expressed sequence AI429214	protein-coding		promoter-TSS (NM_001039220)	promoter-TSS (NM_001039220)	-927	NM_001039220	621080	Mm.373292	NM_001039220	ENSMUSG00000074384	AI429214	-	expressed sequence AI429214	protein-coding
chr8	39473774	39473988	chr8	39473505	39473841	67		Intergenic	RMER4B|LTR|ERVK	168797	NM_031195	20288	Mm.239291	NM_031195	ENSMUSG00000025044	Msr1	MRS-A|MSR|MSR-A|SR-AI|SR-AII|Scara1|Scvr	macrophage scavenger receptor 1	protein-coding		Intergenic	L1_Mus1|LINE|L1	169005	NM_031195	20288	Mm.239291	NM_031195	ENSMUSG00000025044	Msr1	MRS-A|MSR|MSR-A|SR-AI|SR-AII|Scara1|Scvr	macrophage scavenger receptor 1	protein-coding
chr8	40783370	40783584	chr8	40783484	40783820	100		Intergenic	RLTR22_Mur|LTR|ERVK	-9796	NM_001009548	384806	Mm.444736	NM_001009548	ENSMUSG00000046282	Adam20	4930529F22Rik|Adam38	a disintegrin and metallopeptidase domain 20	protein-coding		Intergenic	L1M1|LINE|L1	-9621	NM_001009548	384806	Mm.444736	NM_001009548	ENSMUSG00000046282	Adam20	4930529F22Rik|Adam38	a disintegrin and metallopeptidase domain 20	protein-coding
chr8	43824173	43824387	chr8	43823870	43824206	33		Intergenic	L1Md_F2|LINE|L1	-124789	NM_001079931	384814	Mm.491652	NM_001079931		Gm5347	EG384814	predicted gene 5347	protein-coding		Intergenic	L1Md_F2|LINE|L1	-124547	NM_001079931	384814	Mm.491652	NM_001079931		Gm5347	EG384814	predicted gene 5347	protein-coding
chr8	45429671	45429885	chr8	45429457	45429793	122		Intergenic	L1Md_F2|LINE|L1	-19159	NM_001357317	142980	Mm.33874	NM_126166	ENSMUSG00000031639	Tlr3	AI957183	toll-like receptor 3	protein-coding		Intergenic	Intergenic	-19006	NM_126166	142980	Mm.33874	NM_126166	ENSMUSG00000031639	Tlr3	AI957183	toll-like receptor 3	protein-coding
chr8	47719715	47719929	chr8	47719509	47719845	130		Intergenic	RLTR11D|LTR|ERVK	-5891	NM_001359133	70925	Mm.393807	NM_172407	ENSMUSG00000038069	Cdkn2aip	4921511I16Rik|AW208986|CARF	CDKN2A interacting protein	protein-coding		Intergenic	B1_Mus1|SINE|Alu	-5746	NM_001359133	70925	Mm.393807	NM_172407	ENSMUSG00000038069	Cdkn2aip	4921511I16Rik|AW208986|CARF	CDKN2A interacting protein	protein-coding
chr8	49297190	49297404	chr8	49297184	49297520	214		Intergenic	Intergenic	-622607	NM_011857	23965	Mm.42191	NM_011857	ENSMUSG00000031561	Tenm3	2610100B16Rik|Odz1|Odz3|Ten-m3|mKIAA1455	teneurin transmembrane protein 3	protein-coding		Intergenic	(TG)n|Simple_repeat|Simple_repeat	-622662	NM_001145937	23965	Mm.42191	NM_011857	ENSMUSG00000031561	Tenm3	2610100B16Rik|Odz1|Odz3|Ten-m3|mKIAA1455	teneurin transmembrane protein 3	protein-coding
chr8	50333137	50333351	chr8	50333118	50333454	214		Intergenic	L1Md_F3|LINE|L1	-34868	NR_046067	100039954	Mm.400419	NR_046067	ENSMUSG00000110281	Gm2516	-	predicted gene 2516	ncRNA		Intergenic	L1Md_F3|LINE|L1	-34826	NR_046067	100039954	Mm.400419	NR_046067	ENSMUSG00000110281	Gm2516	-	predicted gene 2516	ncRNA
chr8	51728922	51729136	chr8	51728707	51729043	121		Intergenic	L1_Mus2|LINE|L1	-627582	NR_151738	330767	Mm.246790	NR_151738	ENSMUSG00000110013	1190028D05Rik	-	RIKEN cDNA 1190028D05 gene	ncRNA		Intergenic	L1_Mus2|LINE|L1	-627736	NR_151738	330767	Mm.246790	NR_151738	ENSMUSG00000110013	1190028D05Rik	-	RIKEN cDNA 1190028D05 gene	ncRNA
chr8	52943891	52944105	chr8	52944021	52944357	84		Intergenic	Intergenic	-567704	NM_001005847	11593	Mm.334535	NM_001005847	ENSMUSG00000031521	Aga	AW060726	aspartylglucosaminidase	protein-coding		Intergenic	L1_Mus3|LINE|L1	-567513	NM_001205054	11593	Mm.334535	NM_001005847	ENSMUSG00000031521	Aga	AW060726	aspartylglucosaminidase	protein-coding
chr8	54294558	54294772	chr8	54294430	54294766	208		Intergenic	L1_Mus2|LINE|L1	217133	NM_009506	22341	Mm.1402	NM_009506	ENSMUSG00000031520	Vegfc	AW228853|VEGF-C	vascular endothelial growth factor C	protein-coding		Intergenic	L1_Mus2|LINE|L1	217066	NM_009506	22341	Mm.1402	NM_009506	ENSMUSG00000031520	Vegfc	AW228853|VEGF-C	vascular endothelial growth factor C	protein-coding
chr8	55626896	55627110	chr8	55626885	55627221	214		Intergenic	(GA)n|Simple_repeat|Simple_repeat	279961	NM_175939	244486	Mm.67684	NM_175939	ENSMUSG00000046258	Adam29	-	a disintegrin and metallopeptidase domain 29	protein-coding		Intergenic	(GA)n|Simple_repeat|Simple_repeat	279911	NM_175939	244486	Mm.67684	NM_175939	ENSMUSG00000046258	Adam29	-	a disintegrin and metallopeptidase domain 29	protein-coding
chr8	55810643	55810857	chr8	55810634	55810970	214		Intergenic	L1Md_T|LINE|L1	96214	NM_175939	244486	Mm.67684	NM_175939	ENSMUSG00000046258	Adam29	-	a disintegrin and metallopeptidase domain 29	protein-coding		Intergenic	L1Md_T|LINE|L1	96162	NM_175939	244486	Mm.67684	NM_175939	ENSMUSG00000046258	Adam29	-	a disintegrin and metallopeptidase domain 29	protein-coding
chr8	55947559	55947773	chr8	55947637	55947973	136		intron (NM_080438, intron 1 of 9)	L1Md_F3|LINE|L1	6841	NM_080438	110304	Mm.307061	NM_080438	ENSMUSG00000038257	Glra3	-	glycine receptor, alpha 3 subunit	protein-coding		intron (NM_080438, intron 1 of 9)	L1Md_F3|LINE|L1	6980	NM_080438	110304	Mm.307061	NM_080438	ENSMUSG00000038257	Glra3	-	glycine receptor, alpha 3 subunit	protein-coding
chr8	56502459	56502673	chr8	56502509	56502845	164		Intergenic	ORR1C2|LTR|ERVL-MaLR	-17598	NR_131020	75123	Mm.72666	NR_131020	ENSMUSG00000110310	4930518J21Rik	-	RIKEN cDNA 4930518J21 gene	ncRNA		Intergenic	ORR1C2|LTR|ERVL-MaLR	-17709	NR_131020	75123	Mm.72666	NR_131020	ENSMUSG00000110310	4930518J21Rik	-	RIKEN cDNA 4930518J21 gene	ncRNA
chr8	57288975	57289189	chr8	57288846	57289182	207		Intergenic	L1_Mus1|LINE|L1	31777	NR_110474	102636514	Mm.229304	NR_110474	ENSMUSG00000100510	AV026068	Uph	expressed sequence AV026068	ncRNA		Intergenic	L1_Mus1|LINE|L1	31845	NR_154048	102636514	Mm.229304	NR_110474	ENSMUSG00000100510	AV026068	Uph	expressed sequence AV026068	ncRNA
chr8	57600371	57600585	chr8	57600570	57600906	15		intron (NM_001167981, intron 1 of 11)	intron (NM_001167981, intron 1 of 11)	-51275	NR_040698	100502619	Mm.393851	NR_040698		AW046200	-	expressed sequence AW046200	ncRNA		intron (NM_001167981, intron 1 of 11)	B1_Mus2|SINE|Alu	-51015	NR_040698	100502619	Mm.393851	NR_040698		AW046200	-	expressed sequence AW046200	ncRNA
chr8	57914443	57914657	chr8	57914370	57914706	214		intron (NM_175032, intron 6 of 11)	L1Md_F2|LINE|L1	-261495	NM_001167981	108150	Mm.62886	NM_144731	ENSMUSG00000031608	Galnt7	AI225872	polypeptide N-acetylgalactosaminyltransferase 7	protein-coding		intron (NM_175032, intron 6 of 11)	L1Md_F2|LINE|L1	-261483	NM_144731	108150	Mm.62886	NM_144731	ENSMUSG00000031608	Galnt7	AI225872	polypeptide N-acetylgalactosaminyltransferase 7	protein-coding
chr8	58226207	58226421	chr8	58226137	58226473	214		intron (NM_175032, intron 4 of 11)	L1Md_F2|LINE|L1	474482	NM_001177534	100271928	Mm.484123	NM_001177534		Gm15881	-	predicted gene 15881	protein-coding		intron (NM_175032, intron 4 of 11)	L1Md_F2|LINE|L1	474491	NM_001177534	100271928	Mm.484123	NM_001177534		Gm15881	-	predicted gene 15881	protein-coding
chr8	58689116	58689330	chr8	58689016	58689352	214		intron (NM_175032, intron 1 of 11)	Lx|LINE|L1	11573	NM_001177534	100271928	Mm.484123	NM_001177534		Gm15881	-	predicted gene 15881	protein-coding		intron (NM_175032, intron 1 of 11)	Lx|LINE|L1	11612	NM_001177534	100271928	Mm.484123	NM_001177534		Gm15881	-	predicted gene 15881	protein-coding
chr8	58967605	58967819	chr8	58967430	58967766	161		Intergenic	Lx2|LINE|L1	55957	NM_173411	234290	Mm.39244	NM_173411	ENSMUSG00000049946	BC030500	-	cDNA sequence BC030500	protein-coding		Intergenic	Lx2|LINE|L1	55843	NM_173411	234290	Mm.39244	NM_173411	ENSMUSG00000049946	BC030500	-	cDNA sequence BC030500	protein-coding
chr8	59344925	59345139	chr8	59345105	59345441	34		Intergenic	Intergenic	433277	NM_173411	234290	Mm.39244	NM_173411	ENSMUSG00000049946	BC030500	-	cDNA sequence BC030500	protein-coding		Intergenic	MTD|LTR|ERVL-MaLR	433518	NM_173411	234290	Mm.39244	NM_173411	ENSMUSG00000049946	BC030500	-	cDNA sequence BC030500	protein-coding
chr8	59892512	59892726	chr8	59892392	59892728	214		Intergenic	L1Md_F2|LINE|L1	66970	NR_126087	75017	Mm.60775	NR_126087	ENSMUSG00000110406	4930470O06Rik	-	RIKEN cDNA 4930470O06 gene	ncRNA		Intergenic	L1Md_F2|LINE|L1	66911	NR_126087	75017	Mm.60775	NR_126087	ENSMUSG00000110406	4930470O06Rik	-	RIKEN cDNA 4930470O06 gene	ncRNA
chr8	59990922	59991136	chr8	59990899	59991235	214		Intergenic	L1_Mus2|LINE|L1	165380	NR_126087	75017	Mm.60775	NR_126087	ENSMUSG00000110406	4930470O06Rik	-	RIKEN cDNA 4930470O06 gene	ncRNA		Intergenic	MTE-int|LTR|ERVL-MaLR	165418	NR_126087	75017	Mm.60775	NR_126087	ENSMUSG00000110406	4930470O06Rik	-	RIKEN cDNA 4930470O06 gene	ncRNA
chr8	60479696	60479910	chr8	60479562	60479898	202		Intergenic	Intergenic	-26321	NM_011834	23923	Mm.35020	NM_011834	ENSMUSG00000057228	Aadat	AI875679|Aadt|KATII|Kat2|Kyat2|mKat-2	aminoadipate aminotransferase	protein-coding		Intergenic	Intergenic	-26394	NM_011834	23923	Mm.35020	NM_011834	ENSMUSG00000057228	Aadat	AI875679|Aadt|KATII|Kat2|Kyat2|mKat-2	aminoadipate aminotransferase	protein-coding
chr8	60498059	60498273	chr8	60497970	60498306	214		Intergenic	L1_Mus1|LINE|L1	-7958	NM_011834	23923	Mm.35020	NM_011834	ENSMUSG00000057228	Aadat	AI875679|Aadt|KATII|Kat2|Kyat2|mKat-2	aminoadipate aminotransferase	protein-coding		Intergenic	L1_Mus1|LINE|L1	-7986	NM_011834	23923	Mm.35020	NM_011834	ENSMUSG00000057228	Aadat	AI875679|Aadt|KATII|Kat2|Kyat2|mKat-2	aminoadipate aminotransferase	protein-coding
chr8	62224033	62224247	chr8	62224036	62224372	211		Intergenic	L1_Mus2|LINE|L1	-100947	NM_001136089	26359	Mm.42179	NM_011922	ENSMUSG00000031635	Anxa10	-	annexin A10	protein-coding		Intergenic	L1_Mus2|LINE|L1	-101011	NM_011922	26359	Mm.42179	NM_011922	ENSMUSG00000031635	Anxa10	-	annexin A10	protein-coding
chr8	63024279	63024493	chr8	63024372	63024708	121		intron (NM_023689, intron 3 of 11)	B3|SINE|B2	73041	NM_001361918	72902	Mm.334552	NM_023689	ENSMUSG00000054162	Spock3	2900045C01Rik|AI428471|mKIAA4039	sparc/osteonectin, cwcv and kazal-like domains proteoglycan 3	protein-coding		intron (NM_023689, intron 3 of 11)	(TCTG)n|Simple_repeat|Simple_repeat	73195	NM_001361918	72902	Mm.334552	NM_023689	ENSMUSG00000054162	Spock3	2900045C01Rik|AI428471|mKIAA4039	sparc/osteonectin, cwcv and kazal-like domains proteoglycan 3	protein-coding
chr8	63214908	63215122	chr8	63214800	63215136	214		intron (NM_001361918, intron 4 of 10)	Lx|LINE|L1	263670	NM_001361918	72902	Mm.334552	NM_023689	ENSMUSG00000054162	Spock3	2900045C01Rik|AI428471|mKIAA4039	sparc/osteonectin, cwcv and kazal-like domains proteoglycan 3	protein-coding		intron (NM_001361918, intron 4 of 10)	Lx|LINE|L1	263623	NM_001361918	72902	Mm.334552	NM_023689	ENSMUSG00000054162	Spock3	2900045C01Rik|AI428471|mKIAA4039	sparc/osteonectin, cwcv and kazal-like domains proteoglycan 3	protein-coding
chr8	64003597	64003811	chr8	64003295	64003631	34		Intergenic	L1_Mus3|LINE|L1	-51534	NM_001195687	244495	Mm.485331	NM_001195687	ENSMUSG00000094443	Sgo2b	EG244495|Gm4975|Sgol2b	shugoshin 2B	protein-coding		Intergenic	L1_Mus3|LINE|L1	-51293	NM_001195687	244495	Mm.485331	NM_001195687	ENSMUSG00000094443	Sgo2b	EG244495|Gm4975|Sgol2b	shugoshin 2B	protein-coding
chr8	64023168	64023382	chr8	64022959	64023295	127		intron (NM_009390, intron 19 of 20)	intron (NM_009390, intron 19 of 20)	-71105	NM_001195687	244495	Mm.485331	NM_001195687	ENSMUSG00000094443	Sgo2b	EG244495|Gm4975|Sgol2b	shugoshin 2B	protein-coding		intron (NM_009390, intron 19 of 20)	IMPB_01|Satellite|Satellite	-70957	NM_001195687	244495	Mm.485331	NM_001195687	ENSMUSG00000094443	Sgo2b	EG244495|Gm4975|Sgol2b	shugoshin 2B	protein-coding
chr8	65861291	65861505	chr8	65861076	65861412	121		intron (NM_175188, intron 1 of 7)	L1Md_F2|LINE|L1	242873	NM_175188	72925	Mm.380457	NM_175188	ENSMUSG00000036469	2019-03-01	2900024D24Rik|BB085186	membrane-associated ring finger (C3HC4) 1	protein-coding		intron (NM_175188, intron 1 of 7)	L1Md_F2|LINE|L1	242719	NM_175188	72925	Mm.380457	NM_175188	ENSMUSG00000036469	43525	2900024D24Rik|BB085186	membrane-associated ring finger (C3HC4) 1	protein-coding
chr8	65888468	65888682	chr8	65888452	65888788	214		intron (NM_001166372, intron 2 of 7)	L1Md_F2|LINE|L1	270050	NM_175188	72925	Mm.380457	NM_175188	ENSMUSG00000036469	2019-03-01	2900024D24Rik|BB085186	membrane-associated ring finger (C3HC4) 1	protein-coding		intron (NM_001166372, intron 2 of 7)	L1Md_F2|LINE|L1	270095	NM_175188	72925	Mm.380457	NM_175188	ENSMUSG00000036469	43525	2900024D24Rik|BB085186	membrane-associated ring finger (C3HC4) 1	protein-coding
chr8	66950549	66950763	chr8	66950708	66951044	55		Intergenic	L1Md_F2|LINE|L1	90439	NM_001163564	234344	Mm.334561	NM_001163564	ENSMUSG00000014907	Naf1	Gm174	nuclear assembly factor 1 ribonucleoprotein	protein-coding		Intergenic	L1Md_F2|LINE|L1	90659	NM_001163564	234344	Mm.334561	NM_001163564	ENSMUSG00000014907	Naf1	Gm174	nuclear assembly factor 1 ribonucleoprotein	protein-coding
chr8	67208236	67208450	chr8	67208079	67208415	179		Intergenic	Intergenic	-282415	NM_008673	17960	Mm.14125	NM_008673	ENSMUSG00000025588	Nat1	Nat-1	N-acetyl transferase 1	protein-coding		Intergenic	(GAAA)n|Simple_repeat|Simple_repeat	-282511	NM_008673	17960	Mm.14125	NM_008673	ENSMUSG00000025588	Nat1	Nat-1	N-acetyl transferase 1	protein-coding
chr8	68945198	68945412	chr8	68945373	68945709	39		Intergenic	L1_Mus3|LINE|L1	64750	NM_008509	16956	Mm.1514	NM_008509	ENSMUSG00000015568	Lpl	-	lipoprotein lipase	protein-coding		Intergenic	L1_Mus3|LINE|L1	64986	NM_008509	16956	Mm.1514	NM_008509	ENSMUSG00000015568	Lpl	-	lipoprotein lipase	protein-coding
chr8	71763692	71763906	chr8	71763603	71763939	214		Intergenic	L1_Mus3|LINE|L1	-38118	NR_131256	74015	Mm.22025	NM_028715	ENSMUSG00000070000	Fcho1	3322402E17Rik|N28152	FCH domain only 1	protein-coding		Intergenic	L1_Mus3|LINE|L1	-38090	NR_131256	74015	Mm.22025	NM_028715	ENSMUSG00000070000	Fcho1	3322402E17Rik|N28152	FCH domain only 1	protein-coding
chr8	76192569	76192783	chr8	76192384	76192720	151		Intergenic	L1_Mus2|LINE|L1	707945	NR_028579	102640923	Mm.367571	NR_028579	ENSMUSG00000074235	Gm10649	-	predicted gene 10649	ncRNA		Intergenic	L1_Mus2|LINE|L1	708069	NR_028579	102640923	Mm.367571	NR_028579	ENSMUSG00000074235	Gm10649	-	predicted gene 10649	ncRNA
chr8	78136332	78136546	chr8	78136269	78136605	214		Intergenic	MTB_Mm|LTR|ERVL-MaLR	-76903	NM_183096	73301	Mm.61243	NM_183096	ENSMUSG00000037101	Ttc29	1700031F13Rik	tetratricopeptide repeat domain 29	protein-coding		Intergenic	MTB_Mm|LTR|ERVL-MaLR	-76905	NM_183096	73301	Mm.61243	NM_183096	ENSMUSG00000037101	Ttc29	1700031F13Rik	tetratricopeptide repeat domain 29	protein-coding
chr8	78697315	78697529	chr8	78697459	78697795	70		intron (NM_001282108, intron 8 of 9)	intron (NM_001282108, intron 8 of 9)	123730	NM_030145	78651	Mm.28694	NM_030145	ENSMUSG00000031683	Lsm6	1500031N17Rik|2410088K19Rik|AI747288	LSM6 homolog, U6 small nuclear RNA and mRNA degradation associated	protein-coding		intron (NM_001282108, intron 8 of 9)	(TC)n|Simple_repeat|Simple_repeat	123525	NM_030145	78651	Mm.28694	NM_030145	ENSMUSG00000031683	Lsm6	1500031N17Rik|2410088K19Rik|AI747288	LSM6 homolog, U6 small nuclear RNA and mRNA degradation associated	protein-coding
chr8	79843370	79843584	chr8	79843122	79843458	88		Intergenic	Lx2B2|LINE|L1	131628	NM_001357235	68999	Mm.257445	NM_026904	ENSMUSG00000036977	Anapc10	1500026N15Rik|A830003M23Rik|APC10	anaphase promoting complex subunit 10	protein-coding		Intergenic	Lx2B2|LINE|L1	131441	NM_001357236	68999	Mm.257445	NM_026904	ENSMUSG00000036977	Anapc10	1500026N15Rik|A830003M23Rik|APC10	anaphase promoting complex subunit 10	protein-coding
chr8	83163454	83163668	chr8	83163201	83163537	83		Intergenic	Intergenic	-1791	NM_027758	71310	Mm.24031	NM_027758	ENSMUSG00000031709	Tbc1d9	4933431N12Rik|AI847101|AW490653|C76116	TBC1 domain family, member 9	protein-coding		Intergenic	Intergenic	-1983	NM_001111304	71310	Mm.24031	NM_027758	ENSMUSG00000031709	Tbc1d9	4933431N12Rik|AI847101|AW490653|C76116	TBC1 domain family, member 9	protein-coding
chr8	86182826	86183040	chr8	86183019	86183355	21		Intergenic	Intergenic	341931	NM_199446	102093	Mm.237296	NM_199446	ENSMUSG00000036879	Phkb	AI463271	phosphorylase kinase beta	protein-coding		Intergenic	(CA)n|Simple_repeat|Simple_repeat	342185	NM_199446	102093	Mm.237296	NM_199446	ENSMUSG00000036879	Phkb	AI463271	phosphorylase kinase beta	protein-coding
chr8	87094223	87094437	chr8	87094431	87094767	6		Intergenic	Intergenic	105520	NR_040697	100038706	Mm.334690	NR_040697	ENSMUSG00000099207	Gm10637	-	predicted gene 10637	ncRNA		Intergenic	B1_Mus1|SINE|Alu	105251	NR_040697	100038706	Mm.334690	NR_040697	ENSMUSG00000099207	Gm10637	-	predicted gene 10637	ncRNA
chr8	87648188	87648402	chr8	87648040	87648376	188		Intergenic	Intergenic	-6085	NR_131165	73557		NR_131165		1700096P03Rik	-	RIKEN cDNA 1700096P03 gene	ncRNA		Intergenic	Intergenic	-5998	NR_131165	73557		NR_131165		1700096P03Rik	-	RIKEN cDNA 1700096P03 gene	ncRNA
chr8	95225996	95226210	chr8	95225695	95226031	35		Intergenic	Intergenic	80482	NM_145601	333329	Mm.484049	NM_145601	ENSMUSG00000031789	Cngb1	Cngb1b|Garp2|Gm1959	cyclic nucleotide gated channel beta 1	protein-coding		Intergenic	B1_Mm|SINE|Alu	80722	NM_145601	333329	Mm.484049	NM_145601	ENSMUSG00000031789	Cngb1	Cngb1b|Garp2|Gm1959	cyclic nucleotide gated channel beta 1	protein-coding
chr8	96330396	96330610	chr8	96330316	96330652	214		Intergenic	L1Md_F3|LINE|L1	-442138	NM_010325	14719	Mm.230169	NM_010325	ENSMUSG00000031672	Got2	AL022787|FABP-pm|Got-2|Kyat4|mAspAT	glutamatic-oxaloacetic transaminase 2, mitochondrial	protein-coding		Intergenic	L1Md_F3|LINE|L1	-442119	NM_010325	14719	Mm.230169	NM_010325	ENSMUSG00000031672	Got2	AL022787|FABP-pm|Got-2|Kyat4|mAspAT	glutamatic-oxaloacetic transaminase 2, mitochondrial	protein-coding
chr8	96846560	96846774	chr8	96846536	96846872	214		Intergenic	Lx5|LINE|L1	-958302	NM_010325	14719	Mm.230169	NM_010325	ENSMUSG00000031672	Got2	AL022787|FABP-pm|Got-2|Kyat4|mAspAT	glutamatic-oxaloacetic transaminase 2, mitochondrial	protein-coding		Intergenic	Lx5|LINE|L1	-958339	NM_010325	14719	Mm.230169	NM_010325	ENSMUSG00000031672	Got2	AL022787|FABP-pm|Got-2|Kyat4|mAspAT	glutamatic-oxaloacetic transaminase 2, mitochondrial	protein-coding
chr8	97680626	97680840	chr8	97680759	97681095	81		Intergenic	Intergenic	-1331154	NR_110579	100873092	Mm.414599	NR_110579	ENSMUSG00000089819	Gm15679	-	predicted gene 15679	ncRNA		Intergenic	Lx5c|LINE|L1	-1330960	NR_110579	100873092	Mm.414599	NR_110579	ENSMUSG00000089819	Gm15679	-	predicted gene 15679	ncRNA
chr8	99140068	99140282	chr8	99140009	99140345	214		intron (NM_001039154, intron 8 of 12)	L1_Mus4|LINE|L1	128288	NR_110579	100873092	Mm.414599	NR_110579	ENSMUSG00000089819	Gm15679	-	predicted gene 15679	ncRNA		intron (NM_001039154, intron 8 of 12)	L1_Mus4|LINE|L1	128290	NR_110579	100873092	Mm.414599	NR_110579	ENSMUSG00000089819	Gm15679	-	predicted gene 15679	ncRNA
chr8	101113138	101113352	chr8	101113102	101113438	214		Intergenic	L1Md_F3|LINE|L1	1671866	NM_009866	12552	Mm.1571	NM_009866	ENSMUSG00000031673	Cdh11	Cad11|OSF-4	cadherin 11	protein-coding		Intergenic	L1Md_F3|LINE|L1	1671841	NM_009866	12552	Mm.1571	NM_009866	ENSMUSG00000031673	Cdh11	Cad11|OSF-4	cadherin 11	protein-coding
chr8	102808190	102808404	chr8	102807904	102808240	50		Intergenic	Intergenic	-23186	NM_009866	12552	Mm.1571	NM_009866	ENSMUSG00000031673	Cdh11	Cad11|OSF-4	cadherin 11	protein-coding		Intergenic	(CA)n|Simple_repeat|Simple_repeat	-22961	NM_009866	12552	Mm.1571	NM_009866	ENSMUSG00000031673	Cdh11	Cad11|OSF-4	cadherin 11	protein-coding
chr8	102917321	102917535	chr8	102916987	102917323	2		Intergenic	Intergenic	-132317	NM_009866	12552	Mm.1571	NM_009866	ENSMUSG00000031673	Cdh11	Cad11|OSF-4	cadherin 11	protein-coding		Intergenic	B2_Mm2|SINE|B2	-132044	NM_009866	12552	Mm.1571	NM_009866	ENSMUSG00000031673	Cdh11	Cad11|OSF-4	cadherin 11	protein-coding
chr8	103706322	103706536	chr8	103706069	103706405	83		Intergenic	Intergenic	102630	NR_045730	71058	Mm.67707	NR_045730	ENSMUSG00000110336	4933400L20Rik	-	RIKEN cDNA 4933400L20 gene	ncRNA		Intergenic	RLTR18B|LTR|ERVK	102438	NR_045730	71058	Mm.67707	NR_045730	ENSMUSG00000110336	4933400L20Rik	-	RIKEN cDNA 4933400L20 gene	ncRNA
chr8	103994900	103995114	chr8	103994640	103994976	76		Intergenic	B4A|SINE|B4	-106618	NM_009868	12562	Mm.21767	NM_009868	ENSMUSG00000031871	Cdh5	7B4|AA408225|Cd144|VE-Cad|VECD|VEcad|Vec	cadherin 5	protein-coding		Intergenic	Intergenic	-106817	NM_009868	12562	Mm.21767	NM_009868	ENSMUSG00000031871	Cdh5	7B4|AA408225|Cd144|VE-Cad|VECD|VEcad|Vec	cadherin 5	protein-coding
chr8	112452024	112452238	chr8	112451956	112452292	214		Intergenic	L1_Mus1|LINE|L1	117444	NR_132433	102640845	Mm.405615	NR_132433	ENSMUSG00000098075	Gm26994	-	predicted gene, 26994	ncRNA		Intergenic	L1_Mus1|LINE|L1	117451	NR_132433	102640845	Mm.405615	NR_132433	ENSMUSG00000098075	Gm26994	-	predicted gene, 26994	ncRNA
chr8	112688418	112688632	chr8	112688369	112688705	214		intron (NM_130457, intron 3 of 23)	intron (NM_130457, intron 3 of 23)	118482	NM_130457	170571	Mm.209232	NM_130457	ENSMUSG00000031772	Cntnap4	Caspr4|E130114F09Rik	contactin associated protein-like 4	protein-coding		intron (NM_130457, intron 3 of 23)	intron (NM_130457, intron 3 of 23)	118494	NM_130457	170571	Mm.209232	NM_130457	ENSMUSG00000031772	Cntnap4	Caspr4|E130114F09Rik	contactin associated protein-like 4	protein-coding
chr8	114720269	114720483	chr8	114720335	114720671	148		intron (NM_019573, intron 8 of 8)	ID_B1|SINE|B4	280724	NM_019573	80707	Mm.440420	NM_019573	ENSMUSG00000004637	Wwox	5330426P09Rik|9030416C10Rik|WOX1	WW domain-containing oxidoreductase	protein-coding		intron (NM_019573, intron 8 of 8)	intron (NM_019573, intron 8 of 8)	280851	NM_019573	80707	Mm.440420	NM_019573	ENSMUSG00000004637	Wwox	5330426P09Rik|9030416C10Rik|WOX1	WW domain-containing oxidoreductase	protein-coding
chr8	120600715	120600929	chr8	120600768	120601104	161		Intergenic	B1_Mm|SINE|Alu	-11747	NM_178856	272551	Mm.275910	NM_178856	ENSMUSG00000031821	Gins2	2210013I18Rik|4833427B12Rik|AI323585|Pfs2	GINS complex subunit 2 (Psf2 homolog)	protein-coding		Intergenic	B1_Mm|SINE|Alu	-11861	NM_178856	272551	Mm.275910	NM_178856	ENSMUSG00000031821	Gins2	2210013I18Rik|4833427B12Rik|AI323585|Pfs2	GINS complex subunit 2 (Psf2 homolog)	protein-coding
chr8	128862828	128863042	chr8	128862771	128863107	214		Intergenic	Lx4A|LINE|L1	177281	NM_010578	16412	Mm.263396	NM_010578	ENSMUSG00000025809	Itgb1	4633401G24Rik|AA409975|AA960159|CD29|Fnrb|Gm9863|gpIIa	integrin beta 1 (fibronectin receptor beta)	protein-coding		Intergenic	Lx4A|LINE|L1	177285	NM_010578	16412	Mm.263396	NM_010578	ENSMUSG00000025809	Itgb1	4633401G24Rik|AA409975|AA960159|CD29|Fnrb|Gm9863|gpIIa	integrin beta 1 (fibronectin receptor beta)	protein-coding
chr8	129215506	129215720	chr8	129215385	129215721	214		TTS (NM_153780)	TTS (NM_153780)	18433	NM_153780	72139	Mm.426514	NM_153780	ENSMUSG00000071302	2610044O15Rik8	2610044O15Rik	RIKEN cDNA 2610044O15 gene	protein-coding		TTS (NM_153780)	TTS (NM_153780)	18493	NM_153780	72139	Mm.426514	NM_153780	ENSMUSG00000071302	2610044O15Rik8	2610044O15Rik	RIKEN cDNA 2610044O15 gene	protein-coding
chr9	7702686	7702900	chr9	7702577	7702913	214		Intergenic	L1Md_F2|LINE|L1	-7162	NR_126562	102722	Mm.334941	NR_126562	ENSMUSG00000086381	AV064505	-	expressed sequence AV064505	ncRNA		Intergenic	L1Md_F2|LINE|L1	-7114	NR_126562	102722	Mm.334941	NR_126562	ENSMUSG00000086381	AV064505	-	expressed sequence AV064505	ncRNA
chr9	10329820	10330034	chr9	10329617	10329953	133		intron (NM_001170787, intron 3 of 24)	L1Md_F2|LINE|L1	435496	NR_105745	102466147		NR_105745	ENSMUSG00000098408	Mir6237	Gm27411|mmu-mir-6237	microRNA 6237	ncRNA		intron (NM_001170787, intron 3 of 24)	L1Md_F2|LINE|L1	435354	NR_105745	102466147		NR_105745	ENSMUSG00000098408	Mir6237	Gm27411|mmu-mir-6237	microRNA 6237	ncRNA
chr9	10469357	10469571	chr9	10469353	10469689	214		intron (NM_001033359, intron 2 of 20)	ORR1A1|LTR|ERVL-MaLR	435262	NM_001033359	244682	Mm.187021	NM_001033359	ENSMUSG00000039488	Cntn5	6720426O10Rik|A830025P08Rik|Gm507|NB-2	contactin 5	protein-coding		intron (NM_001033359, intron 2 of 20)	ORR1A1|LTR|ERVL-MaLR	435205	NM_001033359	244682	Mm.187021	NM_001033359	ENSMUSG00000039488	Cntn5	6720426O10Rik|A830025P08Rik|Gm507|NB-2	contactin 5	protein-coding
chr9	10793839	10794053	chr9	10793618	10793954	115		intron (NM_001033359, intron 1 of 20)	L1_Mus1|LINE|L1	110780	NM_001033359	244682	Mm.187021	NM_001033359	ENSMUSG00000039488	Cntn5	6720426O10Rik|A830025P08Rik|Gm507|NB-2	contactin 5	protein-coding		intron (NM_001033359, intron 1 of 20)	L1_Mus1|LINE|L1	110940	NM_001033359	244682	Mm.187021	NM_001033359	ENSMUSG00000039488	Cntn5	6720426O10Rik|A830025P08Rik|Gm507|NB-2	contactin 5	protein-coding
chr9	27472491	27472705	chr9	27472549	27472885	156		Intergenic	Intergenic	75386	NM_001305058	75469	Mm.45824	NM_029299	ENSMUSG00000031991	Spata19	1700001L23Rik|AV047838|spergen-1	spermatogenesis associated 19	protein-coding		Intergenic	Intergenic	75505	NM_001305058	75469	Mm.45824	NM_029299	ENSMUSG00000031991	Spata19	1700001L23Rik|AV047838|spergen-1	spermatogenesis associated 19	protein-coding
chr9	31593137	31593351	chr9	31592962	31593298	161		Intergenic	Intergenic	-129006	NM_144936	235135	Mm.390134	NM_144936	ENSMUSG00000041737	Tmem45b	BC018222	transmembrane protein 45b	protein-coding		Intergenic	(CA)n|Simple_repeat|Simple_repeat	-128892	NM_144936	235135	Mm.390134	NM_144936	ENSMUSG00000041737	Tmem45b	BC018222	transmembrane protein 45b	protein-coding
chr9	45814089	45814303	chr9	45813772	45814108	19		intron (NM_001081373, intron 3 of 29)	MTE2a|LTR|ERVL-MaLR	14442	NM_001081373	214552	Mm.260103	NM_172531	ENSMUSG00000043987	Cep164	AI450905|BC027092|D030051D21|mKIAA1052	centrosomal protein 164	protein-coding		intron (NM_001081373, intron 3 of 29)	B1_Mur1|SINE|Alu	14698	NM_001081373	214552	Mm.260103	NM_172531	ENSMUSG00000043987	Cep164	AI450905|BC027092|D030051D21|mKIAA1052	centrosomal protein 164	protein-coding
chr9	76902417	76902631	chr9	76902525	76902861	106		Intergenic	L1_Mus1|LINE|L1	143257	NR_136923	26944	Mm.23199	NM_012033	ENSMUSG00000032357	Tinag	AI452335|TIN-ag	tubulointerstitial nephritis antigen	protein-coding		Intergenic	L1_Mus1|LINE|L1	143088	NR_136923	26944	Mm.23199	NM_012033	ENSMUSG00000032357	Tinag	AI452335|TIN-ag	tubulointerstitial nephritis antigen	protein-coding
chr9	102063328	102063542	chr9	102063360	102063696	182		intron (NM_173447, intron 4 of 15)	Lx5|LINE|L1	241540	NR_106163	102466241		NR_106163	ENSMUSG00000098521	Mir7243	Gm27363|mmu-mir-7243	microRNA 7243	ncRNA		intron (NM_173447, intron 4 of 15)	(TG)n|Simple_repeat|Simple_repeat	241447	NR_106163	102466241		NR_106163	ENSMUSG00000098521	Mir7243	Gm27363|mmu-mir-7243	microRNA 7243	ncRNA
chr9	107886377	107886591	chr9	107886590	107886926	1		Intergenic	MTD|LTR|ERVL-MaLR	-1645	NM_028369	72825	Mm.38037	NM_028369	ENSMUSG00000032583	Mon1a	2810468K17Rik	MON1 homolog A, secretory traffciking associated	protein-coding		Intergenic	ID_B1|SINE|B4	-1371	NM_028369	72825	Mm.38037	NM_028369	ENSMUSG00000032583	Mon1a	2810468K17Rik	MON1 homolog A, secretory traffciking associated	protein-coding
chr9	120075023	120075237	chr9	120075123	120075459	114		Intergenic	Intergenic	-6834	NM_009987	13051	Mm.44065	NM_009987	ENSMUSG00000052336	Cx3cr1	-	chemokine (C-X3-C motif) receptor 1	protein-coding		Intergenic	RLTR20A4|LTR|ERVK	-6995	NM_009987	13051	Mm.44065	NM_009987	ENSMUSG00000052336	Cx3cr1	-	chemokine (C-X3-C motif) receptor 1	protein-coding
chr9	123488997	123489211	chr9	123488881	123489217	214		intron (NM_013860, intron 1 of 7)	intron (NM_013860, intron 1 of 7)	10403	NM_013860	29806	Mm.10987	NM_013860	ENSMUSG00000025239	Limd1	AW822033|D9Ertd192e	LIM domains containing 1	protein-coding		intron (NM_013860, intron 1 of 7)	(TG)n|Simple_repeat|Simple_repeat	10348	NM_013860	29806	Mm.10987	NM_013860	ENSMUSG00000025239	Limd1	AW822033|D9Ertd192e	LIM domains containing 1	protein-coding
chrX	5080347	5080561	chrX	5080030	5080366	19		Intergenic	L1Md_F2|LINE|L1	128319	NM_001243024	100042275	Mm.427352	NM_001243024	ENSMUSG00000094860	Btbd35f27	Gm3763	BTB domain containing 35, family member 27	protein-coding		Intergenic	L1Md_F2|LINE|L1	128063	NM_001243024	100042275	Mm.427352	NM_001243024	ENSMUSG00000094860	Btbd35f27	Gm3763	BTB domain containing 35, family member 27	protein-coding
chrX	9111770	9111984	chrX	9111851	9112187	133		Intergenic	B1_Mm|SINE|Alu	7315	NM_001270700	75775	Mm.50374	NM_001270700	ENSMUSG00000045797	4930402K13Rik	-	RIKEN cDNA 4930402K13 gene	protein-coding		Intergenic	L1MB7|LINE|L1	7457	NM_001270700	75775	Mm.50374	NM_001270700	ENSMUSG00000045797	4930402K13Rik	-	RIKEN cDNA 4930402K13 gene	protein-coding
chrX	9397341	9397555	chrX	9397252	9397588	214		Intergenic	L1Md_F2|LINE|L1	46849	NM_001085537	547154	Mm.327545	NM_001085537	ENSMUSG00000100448	H2al1k	Gm14501	H2A histone family member L1K	protein-coding		Intergenic	L1Md_F2|LINE|L1	46821	NM_001085537	547154	Mm.327545	NM_001085537	ENSMUSG00000100448	H2al1k	Gm14501	H2A histone family member L1K	protein-coding
chrX	10651514	10651728	chrX	10651509	10651845	214		Intergenic	RLTR31D_MM|LTR|ERVK	-65744	NM_001166635	68041	Mm.29429	NM_026524	ENSMUSG00000008035	Mid1ip1	3110038L01Rik|Mig12|S14R	Mid1 interacting protein 1 (gastrulation specific G12-like (zebrafish))	protein-coding		Intergenic	RLTR31D_MM|LTR|ERVK	-65688	NM_001166635	68041	Mm.29429	NM_026524	ENSMUSG00000008035	Mid1ip1	3110038L01Rik|Mig12|S14R	Mid1 interacting protein 1 (gastrulation specific G12-like (zebrafish))	protein-coding
chrX	10800172	10800386	chrX	10800162	10800498	214		Intergenic	L1Md_F2|LINE|L1	82914	NM_026524	68041	Mm.29429	NM_026524	ENSMUSG00000008035	Mid1ip1	3110038L01Rik|Mig12|S14R	Mid1 interacting protein 1 (gastrulation specific G12-like (zebrafish))	protein-coding		Intergenic	L1Md_F2|LINE|L1	82965	NM_026524	68041	Mm.29429	NM_026524	ENSMUSG00000008035	Mid1ip1	3110038L01Rik|Mig12|S14R	Mid1 interacting protein 1 (gastrulation specific G12-like (zebrafish))	protein-coding
chrX	13159221	13159435	chrX	13159001	13159337	116		intron (NM_009481, intron 37 of 44)	ID4_|SINE|ID	76955	NR_045430	72122	Mm.75434	NR_045429	ENSMUSG00000100714	2010308F09Rik	-	RIKEN cDNA 2010308F09 gene	ncRNA		intron (NM_009481, intron 37 of 44)	B1_Mus1|SINE|Alu	77114	NR_045430	72122	Mm.75434	NR_045429	ENSMUSG00000100714	2010308F09Rik	-	RIKEN cDNA 2010308F09 gene	ncRNA
chrX	23473517	23473731	chrX	23473575	23473911	156		Intergenic	L1Md_F2|LINE|L1	-108542	NM_026167	67455	Mm.224306	NM_026167	ENSMUSG00000036782	Klhl13	1200009K10Rik|AI451128|Bklhd2|D130072F20Rik	kelch-like 13	protein-coding		Intergenic	L1Md_F2|LINE|L1	-108661	NM_026167	67455	Mm.224306	NM_026167	ENSMUSG00000036782	Klhl13	1200009K10Rik|AI451128|Bklhd2|D130072F20Rik	kelch-like 13	protein-coding
chrX	38271520	38271734	chrX	38271453	38271789	214		Intergenic	L1_Mus2|LINE|L1	-19146	NM_172930	245386	Mm.72979	NM_172930	ENSMUSG00000036502	Tmem255a	4933417N17|6430550H21Rik|Fam70a	transmembrane protein 255A	protein-coding		Intergenic	L1_Mus2|LINE|L1	-19140	NM_172930	245386	Mm.72979	NM_172930	ENSMUSG00000036502	Tmem255a	4933417N17|6430550H21Rik|Fam70a	transmembrane protein 255A	protein-coding
chrX	41194538	41194752	chrX	41194369	41194705	167		Intergenic	L1Md_F2|LINE|L1	-206209	NM_001358361	53623	Mm.327681	NM_016886	ENSMUSG00000001986	Gria3	2900064I19Rik|GluA3|GluR-C|GluR-K3|Glur-3|Glur3|Gluralpha3	glutamate receptor, ionotropic, AMPA3 (alpha 3)	protein-coding		Intergenic	L1Md_F2|LINE|L1	-206317	NM_001358361	53623	Mm.327681	NM_016886	ENSMUSG00000001986	Gria3	2900064I19Rik|GluA3|GluR-C|GluR-K3|Glur-3|Glur3|Gluralpha3	glutamate receptor, ionotropic, AMPA3 (alpha 3)	protein-coding
chrX	43450778	43450992	chrX	43450471	43450807	29		Intergenic	ORR1F|LTR|ERVL-MaLR	-140104	NM_001195271	637093	Mm.368463	NM_001195271	ENSMUSG00000078320	Tex13c1	Gm362|Tex13c	TEX13 family member C1	protein-coding		Intergenic	ORR1A2|LTR|ERVL-MaLR	-140350	NM_001195271	637093	Mm.368463	NM_001195271	ENSMUSG00000078320	Tex13c1	Gm362|Tex13c	TEX13 family member C1	protein-coding
chrX	43904970	43905184	chrX	43904850	43905186	214		Intergenic	L1Md_F3|LINE|L1	314088	NM_001195271	637093	Mm.368463	NM_001195271	ENSMUSG00000078320	Tex13c1	Gm362|Tex13c	TEX13 family member C1	protein-coding		Intergenic	L1Md_F3|LINE|L1	314029	NM_001195271	637093	Mm.368463	NM_001195271	ENSMUSG00000078320	Tex13c1	Gm362|Tex13c	TEX13 family member C1	protein-coding
chrX	44998433	44998647	chrX	44998130	44998466	33		Intergenic	L1_Mus2|LINE|L1	-92364	NM_026841	68800	Mm.336041	NM_026841	ENSMUSG00000037086	Prr32	1110059M19Rik	proline rich 32	protein-coding		Intergenic	L1_Mus2|LINE|L1	-92606	NM_026841	68800	Mm.336041	NM_026841	ENSMUSG00000037086	Prr32	1110059M19Rik	proline rich 32	protein-coding
chrX	51366795	51367009	chrX	51366589	51366925	130		Intergenic	ORR1C2|LTR|ERVL-MaLR	-160912	NM_001310515	171170	Mm.295324	NM_134163	ENSMUSG00000036109	Mbnl3	A530038J18Rik|AI661274|CHCR|E430034C16Rik|MBLX|MBLX39|MBXL	muscleblind like splicing factor 3	protein-coding		Intergenic	B1_Mus1|SINE|Alu	-160767	NM_001310515	171170	Mm.295324	NM_134163	ENSMUSG00000036109	Mbnl3	A530038J18Rik|AI661274|CHCR|E430034C16Rik|MBLX|MBLX39|MBXL	muscleblind like splicing factor 3	protein-coding
chrX	53472290	53472504	chrX	53472029	53472365	75		Intergenic	GA-rich|Low_complexity|Low_complexity	37479	NM_175147	69501	Mm.63828	NM_175147	ENSMUSG00000060967	Etd	1700030K02Rik	embryonic testis differentiation	protein-coding		Intergenic	B1_Mus1|SINE|Alu	37279	NM_175147	69501	Mm.63828	NM_175147	ENSMUSG00000060967	Etd	1700030K02Rik	embryonic testis differentiation	protein-coding
chrX	58173312	58173526	chrX	58173317	58173653	209		Intergenic	B3A|SINE|B2	142791	NM_009575	22773	Mm.255890	NM_009575	ENSMUSG00000067860	Zic3	Bn|Ka	zinc finger protein of the cerebellum 3	protein-coding		Intergenic	L1Md_F2|LINE|L1	142857	NM_009575	22773	Mm.255890	NM_009575	ENSMUSG00000067860	Zic3	Bn|Ka	zinc finger protein of the cerebellum 3	protein-coding
chrX	58332665	58332879	chrX	58332595	58332931	214		Intergenic	L1Md_F2|LINE|L1	302144	NM_009575	22773	Mm.255890	NM_009575	ENSMUSG00000067860	Zic3	Bn|Ka	zinc finger protein of the cerebellum 3	protein-coding		Intergenic	L1Md_F2|LINE|L1	302135	NM_009575	22773	Mm.255890	NM_009575	ENSMUSG00000067860	Zic3	Bn|Ka	zinc finger protein of the cerebellum 3	protein-coding
chrX	60360693	60360907	chrX	60360670	60361006	214		intron (NM_001359002, intron 1 of 29)	L1_Mus3|LINE|L1	33692	NR_030499	751545		NR_030499	ENSMUSG00000070081	Mir505	Mirn505|mir-505|mmu-mir-505	microRNA 505	ncRNA		intron (NM_001359002, intron 1 of 29)	L1_Mus3|LINE|L1	33654	NR_030499	751545		NR_030499	ENSMUSG00000070081	Mir505	Mirn505|mir-505|mmu-mir-505	microRNA 505	ncRNA
chrX	61527762	61527976	chrX	61527672	61528008	214		Intergenic	Intergenic	-181747	NM_001018087	434784	Mm.23468	NM_001018087	ENSMUSG00000057615	Ldoc1	Gm366|Mar7|Mart7|Rtl7|Sirh7	regulator of NFKB signaling	protein-coding		Intergenic	B1_Mus1|SINE|Alu	-181776	NM_001018087	434784	Mm.23468	NM_001018087	ENSMUSG00000057615	Ldoc1	Gm366|Mar7|Mart7|Rtl7|Sirh7	regulator of NFKB signaling	protein-coding
chrX	66627124	66627338	chrX	66627217	66627553	121		Intergenic	Lx3A|LINE|L1	-22087	NM_001161431	245450	Mm.336081	NM_198863	ENSMUSG00000036790	Slitrk2	A930040J07	SLIT and NTRK-like family, member 2	protein-coding		Intergenic	Lx3A|LINE|L1	-21933	NM_001161431	245450	Mm.336081	NM_198863	ENSMUSG00000036790	Slitrk2	A930040J07	SLIT and NTRK-like family, member 2	protein-coding
chrX	70753563	70753777	chrX	70753754	70754090	23		Intergenic	L1_Mus3|LINE|L1	208112	NM_001081476	628053	Mm.439630	NM_001081476		Gm14725	-	predicted gene 14725	protein-coding		Intergenic	L1_Mus3|LINE|L1	208364	NM_001081476	628053	Mm.439630	NM_001081476		Gm14725	-	predicted gene 14725	protein-coding
