# Supplementary material for: Core circadian clock transcription factor BMAL1 regulates mammary epithelial cell growth, differentiation, and milk component synthesis
Source: PLoS One. 2021 Aug 20;16(8):e0248199. doi: 10.1371/journal.pone.0248199 (PMC8378744; doi:10.1371/journal.pone.0248199)
Supplement: S6 Table — (XLSX) [file pone.0248199.s011.xlsx]

## Sheet: Sheet1
Supplemental Table S6. Ensembl ID of genes with transcriptional start site nearest to overlapping peaks among at least two ChIP samples
ENSMUSG00000029314	1-acylglycerol-3-phosphate O-acyltransferase 9(Agpat9)	Mus musculus
ENSMUSG00000021786	3-oxoacyl-ACP synthase, mitochondrial(Oxsm)	Mus musculus
ENSMUSG00000026192	5-aminoimidazole-4-carboxamide ribonucleotide formyltransferase/IMP cyclohydrolase(Atic)	Mus musculus
ENSMUSG00000046282	a disintegrin and metallopeptidase domain 20(Adam20)	Mus musculus
ENSMUSG00000046723	a disintegrin and metallopeptidase domain 24 (testase 1)(Adam24)	Mus musculus
ENSMUSG00000046258	a disintegrin and metallopeptidase domain 29(Adam29)	Mus musculus
ENSMUSG00000043945	a disintegrin and metallopeptidase domain 6A(Adam6a)	Mus musculus
ENSMUSG00000047497	a disintegrin-like and metallopeptidase (reprolysin type) with thrombospondin type 1 motif, 12(Adamts12)	Mus musculus
ENSMUSG00000053399	a disintegrin-like and metallopeptidase (reprolysin type) with thrombospondin type 1 motif, 18(Adamts18)	Mus musculus
ENSMUSG00000022449	a disintegrin-like and metallopeptidase (reprolysin type) with thrombospondin type 1 motif, 20(Adamts20)	Mus musculus
ENSMUSG00000022894	a disintegrin-like and metallopeptidase (reprolysin type) with thrombospondin type 1 motif, 5 (aggrecanase-2)(Adamts5)	Mus musculus
ENSMUSG00000040407	A kinase (PRKA) anchor protein (yotiao) 9(Akap9)	Mus musculus
ENSMUSG00000066406	A kinase (PRKA) anchor protein 13(Akap13)	Mus musculus
ENSMUSG00000035258	ABI gene family, member 3 (NESH) binding protein(Abi3bp)	Mus musculus
ENSMUSG00000062480	acetyl-Coenzyme A acetyltransferase 3(Acat3)	Mus musculus
ENSMUSG00000028405	aconitase 1(Aco1)	Mus musculus
ENSMUSG00000042895	actin-binding Rho activating protein(Abra)	Mus musculus
ENSMUSG00000070980	actin-like 7b(Actl7b)	Mus musculus
ENSMUSG00000052155	activin receptor IIA(Acvr2a)	Mus musculus
ENSMUSG00000047565	acyl-CoA thioesterase 10(Acot10)	Mus musculus
ENSMUSG00000060317	acyl-coenzyme A amino acid N-acyltransferase 2(Acnat2)	Mus musculus
ENSMUSG00000022057	ADAM-like, decysin 1(Adamdec1)	Mus musculus
ENSMUSG00000022376	adenylate cyclase 8(Adcy8)	Mus musculus
ENSMUSG00000029778	adenylate cyclase activating polypeptide 1 receptor 1(Adcyap1r1)	Mus musculus
ENSMUSG00000024256	adenylate cyclase activating polypeptide 1(Adcyap1)	Mus musculus
ENSMUSG00000015961	adenylosuccinate synthetase, non muscle(Adss)	Mus musculus
ENSMUSG00000039546	adherens junction associated protein 1(Ajap1)	Mus musculus
ENSMUSG00000033569	adhesion G protein-coupled receptor B3(Adgrb3)	Mus musculus
ENSMUSG00000002885	adhesion G protein-coupled receptor E5(Adgre5)	Mus musculus
ENSMUSG00000028184	adhesion G protein-coupled receptor L2(Adgrl2)	Mus musculus
ENSMUSG00000037605	adhesion G protein-coupled receptor L3(Adgrl3)	Mus musculus
ENSMUSG00000067851	ADP-ribosylation factor guanine nucleotide-exchange factor 1(brefeldin A-inhibited)(Arfgef1)	Mus musculus
ENSMUSG00000022722	ADP-ribosylation factor-like 6(Arl6)	Mus musculus
ENSMUSG00000028291	akirin 2(Akirin2)	Mus musculus
ENSMUSG00000063558	aldehyde oxidase 1(Aox1)	Mus musculus
ENSMUSG00000079554	aldehyde oxidase 2(Aox2)	Mus musculus
ENSMUSG00000064294	aldehyde oxidase 3(Aox3)	Mus musculus
ENSMUSG00000022347	alpha-1-B glycoprotein(A1bg)	Mus musculus
ENSMUSG00000057228	aminoadipate aminotransferase(Aadat)	Mus musculus
ENSMUSG00000029695	aminoadipate-semialdehyde synthase(Aass)	Mus musculus
ENSMUSG00000022892	amyloid beta (A4) precursor protein(App)	Mus musculus
ENSMUSG00000029207	amyloid beta (A4) precursor protein-binding, family B, member 2(Apbb2)	Mus musculus
ENSMUSG00000036977	anaphase promoting complex subunit 10(Anapc10)	Mus musculus
ENSMUSG00000022309	angiopoietin 1(Angpt1)	Mus musculus
ENSMUSG00000054988	angiotensin II receptor, type 1b(Agtr1b)	Mus musculus
ENSMUSG00000040351	ankyrin repeat and IBR domain containing 1(Ankib1)	Mus musculus
ENSMUSG00000035569	ankyrin repeat domain 11(Ankrd11)	Mus musculus
ENSMUSG00000022237	ankyrin repeat domain 33B(Ankrd33b)	Mus musculus
ENSMUSG00000052331	ankyrin repeat domain 44(Ankrd44)	Mus musculus
ENSMUSG00000047773	ankyrin-repeat and fibronectin type III domain containing 1(Ankfn1)	Mus musculus
ENSMUSG00000031635	annexin A10(Anxa10)	Mus musculus
ENSMUSG00000028070	apolipoprotein A-I binding protein(Apoa1bp)	Mus musculus
ENSMUSG00000025375	apoptosis-associated tyrosine kinase(Aatk)	Mus musculus
ENSMUSG00000020709	ArfGAP with dual PH domains 2(Adap2)	Mus musculus
ENSMUSG00000022377	ArfGAP with SH3 domain, ankyrin repeat and PH domain1(Asap1)	Mus musculus
ENSMUSG00000040459	arginine and glutamate rich 1(Arglu1)	Mus musculus
ENSMUSG00000027599	armadillo repeat containing 1(Armc1)	Mus musculus
ENSMUSG00000026341	ARP3 actin-related protein 3(Actr3)	Mus musculus
ENSMUSG00000039887	asparagine-linked glycosylation 14(Alg14)	Mus musculus
ENSMUSG00000031521	aspartylglucosaminidase(Aga)	Mus musculus
ENSMUSG00000028373	astrotactin 2(Astn2)	Mus musculus
ENSMUSG00000073043	atonal bHLH transcription factor 1(Atoh1)	Mus musculus
ENSMUSG00000016327	ATPase, (Na+)/K+ transporting, beta 4 polypeptide(Atp1b4)	Mus musculus
ENSMUSG00000028457	ATPase, class I, type 8B, member 5(Atp8b5)	Mus musculus
ENSMUSG00000026394	ATPase, H+ transporting, lysosomal V1 subunit G3(Atp6v1g3)	Mus musculus
ENSMUSG00000033793	ATPase, H+ transporting, lysosomal V1 subunit H(Atp6v1h)	Mus musculus
ENSMUSG00000015243	ATP-binding cassette, sub-family A (ABC1), member 1(Abca1)	Mus musculus
ENSMUSG00000050296	ATP-binding cassette, sub-family A (ABC1), member 12(Abca12)	Mus musculus
ENSMUSG00000004668	ATP-binding cassette, sub-family A (ABC1), member 13(Abca13)	Mus musculus
ENSMUSG00000018800	ATP-binding cassette, sub-family A (ABC1), member 5(Abca5)	Mus musculus
ENSMUSG00000041828	ATP-binding cassette, sub-family A (ABC1), member 8a(Abca8a)	Mus musculus
ENSMUSG00000020620	ATP-binding cassette, sub-family A (ABC1), member 8b(Abca8b)	Mus musculus
ENSMUSG00000041797	ATP-binding cassette, sub-family A (ABC1), member 9(Abca9)	Mus musculus
ENSMUSG00000072791	ATP-binding cassette, sub-family B (MDR/TAP), member 5(Abcb5)	Mus musculus
ENSMUSG00000036872	ATP-binding cassette, sub-family C (CFTR/MRP), member 12(Abcc12)	Mus musculus
ENSMUSG00000029802	ATP-binding cassette, sub-family G (WHITE), member 2(Abcg2)	Mus musculus
ENSMUSG00000029673	autism susceptibility candidate 2(Auts2)	Mus musculus
ENSMUSG00000055435	avian musculoaponeurotic fibrosarcoma oncogene homolog(Maf)	Mus musculus
ENSMUSG00000022508	B cell leukemia/lymphoma 6(Bcl6)	Mus musculus
ENSMUSG00000042742	base methyltransferase of 25S rRNA 2(Bmt2)	Mus musculus
ENSMUSG00000022051	BCL2/adenovirus E1B interacting protein 3-like(Bnip3l)	Mus musculus
ENSMUSG00000040363	BCL6 interacting corepressor(Bcor)	Mus musculus
ENSMUSG00000052430	bone morphogenetic protein receptor, type 1B(Bmpr1b)	Mus musculus
ENSMUSG00000035131	bone morphogenetic protein/retinoic acid inducible neural specific 3(Brinp3)	Mus musculus
ENSMUSG00000004031	bone morphogenic protein/retinoic acid inducible neural-specific 2(Brinp2)	Mus musculus
ENSMUSG00000062327	brachyury(T)	Mus musculus
ENSMUSG00000045763	brain abundant, membrane attached signal protein 1(Basp1)	Mus musculus
ENSMUSG00000026196	BRCA1 associated RING domain 1(Bard1)	Mus musculus
ENSMUSG00000062098	BTB (POZ) domain containing 3(Btbd3)	Mus musculus
ENSMUSG00000017978	Ca2+-dependent activator protein for secretion 2(Cadps2)	Mus musculus
ENSMUSG00000054423	Ca2+-dependent secretion activator(Cadps)	Mus musculus
ENSMUSG00000022321	cadherin 10(Cdh10)	Mus musculus
ENSMUSG00000071796	cadherin 11 pseudogene(6820431F20Rik)	Mus musculus
ENSMUSG00000031673	cadherin 11(Cdh11)	Mus musculus
ENSMUSG00000040452	cadherin 12(Cdh12)	Mus musculus
ENSMUSG00000031841	cadherin 13(Cdh13)	Mus musculus
ENSMUSG00000028217	cadherin 17(Cdh17)	Mus musculus
ENSMUSG00000040420	cadherin 18(Cdh18)	Mus musculus
ENSMUSG00000047216	cadherin 19, type 2(Cdh19)	Mus musculus
ENSMUSG00000050840	cadherin 20(Cdh20)	Mus musculus
ENSMUSG00000000305	cadherin 4(Cdh4)	Mus musculus
ENSMUSG00000031871	cadherin 5(Cdh5)	Mus musculus
ENSMUSG00000039385	cadherin 6(Cdh6)	Mus musculus
ENSMUSG00000026312	cadherin 7, type 2(Cdh7)	Mus musculus
ENSMUSG00000036510	cadherin 8(Cdh8)	Mus musculus
ENSMUSG00000025370	cadherin 9(Cdh9)	Mus musculus
ENSMUSG00000024857	calcium binding protein 2(Cabp2)	Mus musculus
ENSMUSG00000021991	calcium channel, voltage-dependent, alpha2/delta subunit 3(Cacna2d3)	Mus musculus
ENSMUSG00000004110	calcium channel, voltage-dependent, R type, alpha 1E subunit(Cacna1e)	Mus musculus
ENSMUSG00000053819	calcium/calmodulin-dependent protein kinase II, delta(Camk2d)	Mus musculus
ENSMUSG00000029761	caldesmon 1(Cald1)	Mus musculus
ENSMUSG00000025958	cAMP responsive element binding protein 1(Creb1)	Mus musculus
ENSMUSG00000044288	cannabinoid receptor 1 (brain)(Cnr1)	Mus musculus
ENSMUSG00000044629	cannabinoid receptor interacting protein 1(Cnrip1)	Mus musculus
ENSMUSG00000015733	capping protein (actin filament) muscle Z-line, alpha 2(Capza2)	Mus musculus
ENSMUSG00000025991	carbamoyl-phosphate synthetase 1(Cps1)	Mus musculus
ENSMUSG00000027555	carbonic anhydrase 13(Car13)	Mus musculus
ENSMUSG00000031641	carbonyl reductase 4(Cbr4)	Mus musculus
ENSMUSG00000054446	carboxypeptidase A1, pancreatic(Cpa1)	Mus musculus
ENSMUSG00000042501	carboxypeptidase A6(Cpa6)	Mus musculus
ENSMUSG00000039007	carboxypeptidase Q(Cpq)	Mus musculus
ENSMUSG00000021647	CART prepropeptide(Cartpt)	Mus musculus
ENSMUSG00000015189	CAS1 domain containing 1(Casd1)	Mus musculus
ENSMUSG00000068167	casein kinase 2, alpha prime interacting protein(Csnka2ip)	Mus musculus
ENSMUSG00000063063	catenin (cadherin associated protein), alpha 2(Ctnna2)	Mus musculus
ENSMUSG00000022240	catenin (cadherin associated protein), delta 2(Ctnnd2)	Mus musculus
ENSMUSG00000038784	CCR4-NOT transcription complex, subunit 4(Cnot4)	Mus musculus
ENSMUSG00000031601	CCR4-NOT transcription complex, subunit 7(Cnot7)	Mus musculus
ENSMUSG00000051906	CD209f antigen(Cd209f)	Mus musculus
ENSMUSG00000033502	CDC14 cell division cycle 14A(Cdc14a)	Mus musculus
ENSMUSG00000038069	CDKN2A interacting protein(Cdkn2aip)	Mus musculus
ENSMUSG00000066158	cDNA sequence AY512931(AY512931)	Mus musculus
ENSMUSG00000041674	cDNA sequence BC006965(BC006965)	Mus musculus
ENSMUSG00000049946	cDNA sequence BC030500(BC030500)	Mus musculus
ENSMUSG00000074300	cDNA sequence BC030870(BC030870)	Mus musculus
ENSMUSG00000101429	cDNA sequence BC055402(BC055402)	Mus musculus
ENSMUSG00000064115	cell adhesion molecule 2(Cadm2)	Mus musculus
ENSMUSG00000030077	cell adhesion molecule L1-like(Chl1)	Mus musculus
ENSMUSG00000029253	centromere protein C1(Cenpc1)	Mus musculus
ENSMUSG00000045328	centromere protein E(Cenpe)	Mus musculus
ENSMUSG00000075266	centromere protein W(Cenpw)	Mus musculus
ENSMUSG00000043987	centrosomal protein 164(Cep164)	Mus musculus
ENSMUSG00000005362	cereblon(Crbn)	Mus musculus
ENSMUSG00000074715	chemokine (C-C motif) ligand 28(Ccl28)	Mus musculus
ENSMUSG00000052336	chemokine (C-X3-C motif) receptor 1(Cx3cr1)	Mus musculus
ENSMUSG00000045382	chemokine (C-X-C motif) receptor 4(Cxcr4)	Mus musculus
ENSMUSG00000062778	chitinase, acidic 1(Chia1)	Mus musculus
ENSMUSG00000045613	cholinergic receptor, muscarinic 2, cardiac(Chrm2)	Mus musculus
ENSMUSG00000036356	chondroitin sulfate N-acetylgalactosaminyltransferase 1(Csgalnact1)	Mus musculus
ENSMUSG00000009575	chromobox 5(Cbx5)	Mus musculus
ENSMUSG00000023852	chromodomain helicase DNA binding protein 1(Chd1)	Mus musculus
ENSMUSG00000057133	chromodomain helicase DNA binding protein 6(Chd6)	Mus musculus
ENSMUSG00000041235	chromodomain helicase DNA binding protein 7(Chd7)	Mus musculus
ENSMUSG00000056608	chromodomain helicase DNA binding protein 9(Chd9)	Mus musculus
ENSMUSG00000031758	chromodomain protein, Y chromosome-like 2(Cdyl2)	Mus musculus
ENSMUSG00000036962	cilia and flagella associated protein 221(Cfap221)	Mus musculus
ENSMUSG00000041216	clavesin 1(Clvs1)	Mus musculus
ENSMUSG00000050147	coagulation factor II (thrombin) receptor-like 3(F2rl3)	Mus musculus
ENSMUSG00000060992	coatomer protein complex, subunit zeta 1(Copz1)	Mus musculus
ENSMUSG00000037973	coiled-coil domain containing 129(Ccdc129)	Mus musculus
ENSMUSG00000091119	coiled-coil domain containing 152(Ccdc152)	Mus musculus
ENSMUSG00000039578	coiled-coil serine rich 1(Ccser1)	Mus musculus
ENSMUSG00000058690	coiled-coil serine rich 2(Ccser2)	Mus musculus
ENSMUSG00000053768	coiled-coil-helix-coiled-coil-helix domain containing 3(Chchd3)	Mus musculus
ENSMUSG00000030086	coiled-coil-helix-coiled-coil-helix domain containing 6(Chchd6)	Mus musculus
ENSMUSG00000029661	collagen, type I, alpha 2(Col1a2)	Mus musculus
ENSMUSG00000026043	collagen, type III, alpha 1(Col3a1)	Mus musculus
ENSMUSG00000026147	collagen, type IX, alpha 1(Col9a1)	Mus musculus
ENSMUSG00000026042	collagen, type V, alpha 2(Col5a2)	Mus musculus
ENSMUSG00000068196	collagen, type VIII, alpha 1(Col8a1)	Mus musculus
ENSMUSG00000027966	collagen, type XI, alpha 1(Col11a1)	Mus musculus
ENSMUSG00000079022	collagen, type XXII, alpha 1(Col22a1)	Mus musculus
ENSMUSG00000038591	collectin sub-family member 10(Colec10)	Mus musculus
ENSMUSG00000022181	complement component 6(C6)	Mus musculus
ENSMUSG00000079105	complement component 7(C7)	Mus musculus
ENSMUSG00000022149	complement component 9(C9)	Mus musculus
ENSMUSG00000026616	complement receptor 2(Cr2)	Mus musculus
ENSMUSG00000030075	contactin 3(Cntn3)	Mus musculus
ENSMUSG00000064293	contactin 4(Cntn4)	Mus musculus
ENSMUSG00000039488	contactin 5(Cntn5)	Mus musculus
ENSMUSG00000030092	contactin 6(Cntn6)	Mus musculus
ENSMUSG00000039419	contactin associated protein-like 2(Cntnap2)	Mus musculus
ENSMUSG00000031772	contactin associated protein-like 4(Cntnap4)	Mus musculus
ENSMUSG00000070695	contactin associated protein-like 5A(Cntnap5a)	Mus musculus
ENSMUSG00000038048	contactin associated protein-like 5C(Cntnap5c)	Mus musculus
ENSMUSG00000020173	cordon-bleu WH2 repeat(Cobl)	Mus musculus
ENSMUSG00000042460	core 1 synthase, glycoprotein-N-acetylgalactosamine 3-beta-galactosyltransferase, 1(C1galt1)	Mus musculus
ENSMUSG00000000416	cortactin binding protein 2(Cttnbp2)	Mus musculus
ENSMUSG00000025945	crystallin, gamma F(Crygf)	Mus musculus
ENSMUSG00000028199	crystallin, zeta(Cryz)	Mus musculus
ENSMUSG00000045930	C-type lectin domain family 14, member a(Clec14a)	Mus musculus
ENSMUSG00000029915	C-type lectin domain family 5, member a(Clec5a)	Mus musculus
ENSMUSG00000060924	CUB and Sushi multiple domains 1(Csmd1)	Mus musculus
ENSMUSG00000022311	CUB and Sushi multiple domains 3(Csmd3)	Mus musculus
ENSMUSG00000004364	cullin 3(Cul3)	Mus musculus
ENSMUSG00000029705	cut-like homeobox 1(Cux1)	Mus musculus
ENSMUSG00000031789	cyclic nucleotide gated channel beta 1(Cngb1)	Mus musculus
ENSMUSG00000056494	cyclic nucleotide gated channel beta 3(Cngb3)	Mus musculus
ENSMUSG00000028926	cyclin-dependent kinase 14(Cdk14)	Mus musculus
ENSMUSG00000040274	cyclin-dependent kinase 6(Cdk6)	Mus musculus
ENSMUSG00000029635	cyclin-dependent kinase 8(Cdk8)	Mus musculus
ENSMUSG00000039555	cylicin, basic protein of sperm head cytoskeleton 2(Cylc2)	Mus musculus
ENSMUSG00000033156	cystatin 10 (chondrocytes)(Cst10)	Mus musculus
ENSMUSG00000027447	cystatin C(Cst3)	Mus musculus
ENSMUSG00000024074	cysteine rich transmembrane BMP regulator 1 (chordin like)(Crim1)	Mus musculus
ENSMUSG00000033470	cysteinyl leukotriene receptor 2(Cysltr2)	Mus musculus
ENSMUSG00000041301	cystic fibrosis transmembrane conductance regulator(Cftr)	Mus musculus
ENSMUSG00000034445	cytochrome b561 family, member A3(Cyb561a3)	Mus musculus
ENSMUSG00000014313	cytochrome c oxidase subunit VIc(Cox6c)	Mus musculus
ENSMUSG00000063415	cytochrome P450, family 26, subfamily b, polypeptide 1(Cyp26b1)	Mus musculus
ENSMUSG00000056035	cytochrome P450, family 3, subfamily a, polypeptide 11(Cyp3a11)	Mus musculus
ENSMUSG00000075551	cytochrome P450, family 3, subfamily a, polypeptide 41A(Cyp3a41a)	Mus musculus
ENSMUSG00000070419	cytochrome P450, family 3, subfamily a, polypeptide 57(Cyp3a57)	Mus musculus
ENSMUSG00000061292	cytochrome P450, family 3, subfamily a, polypeptide 59(Cyp3a59)	Mus musculus
ENSMUSG00000001467	cytochrome P450, family 51(Cyp51)	Mus musculus
ENSMUSG00000039519	cytochrome P450, family 7, subfamily b, polypeptide 1(Cyp7b1)	Mus musculus
ENSMUSG00000055639	dachshund 1 (Drosophila)(Dach1)	Mus musculus
ENSMUSG00000031562	dCMP deaminase(Dctd)	Mus musculus
ENSMUSG00000042672	DC-STAMP domain containing 1(Dcst1)	Mus musculus
ENSMUSG00000037921	DEAD (Asp-Glu-Ala-Asp) box polypeptide 60(Ddx60)	Mus musculus
ENSMUSG00000027655	DEAH (Asp-Glu-Ala-His) box polypeptide 35(Dhx35)	Mus musculus
ENSMUSG00000027770	DEAH (Asp-Glu-Ala-His) box polypeptide 36(Dhx36)	Mus musculus
ENSMUSG00000021559	death associated protein kinase 1(Dapk1)	Mus musculus
ENSMUSG00000053695	defensin beta 37(Defb37)	Mus musculus
ENSMUSG00000067773	defensin beta 41(Defb41)	Mus musculus
ENSMUSG00000031523	deleted in liver cancer 1(Dlc1)	Mus musculus
ENSMUSG00000097589	deleted in lymphocytic leukemia, 2(Dleu2)	Mus musculus
ENSMUSG00000048281	deleted in lymphocytic leukemia, 7(Dleu7)	Mus musculus
ENSMUSG00000022303	dendrocyte expressed seven transmembrane protein(Dcstamp)	Mus musculus
ENSMUSG00000035392	DENN/MADD domain containing 1A(Dennd1a)	Mus musculus
ENSMUSG00000028175	DEP domain containing 1a(Depdc1a)	Mus musculus
ENSMUSG00000038702	dermatan sulfate epimerase-like(Dsel)	Mus musculus
ENSMUSG00000039206	diacylglycerol lipase, beta(Daglb)	Mus musculus
ENSMUSG00000028031	dickkopf WNT signaling pathway inhibitor 2(Dkk2)	Mus musculus
ENSMUSG00000033308	dihydropyrimidine dehydrogenase(Dpyd)	Mus musculus
ENSMUSG00000036815	dipeptidylpeptidase 10(Dpp10)	Mus musculus
ENSMUSG00000061576	dipeptidylpeptidase 6(Dpp6)	Mus musculus
ENSMUSG00000022150	disabled 2, mitogen-responsive phosphoprotein(Dab2)	Mus musculus
ENSMUSG00000003279	discs, large (Drosophila) homolog-associated protein 1(Dlgap1)	Mus musculus
ENSMUSG00000052572	discs, large homolog 2 (Drosophila)(Dlg2)	Mus musculus
ENSMUSG00000026134	DNA primase, p58 subunit(Prim2)	Mus musculus
ENSMUSG00000022864	DNA segment, Chr 16, ERATO Doi 472, expressed(D16Ertd472e)	Mus musculus
ENSMUSG00000025766	DNA segment, Chr 3, ERATO Doi 751, expressed(D3Ertd751e)	Mus musculus
ENSMUSG00000050271	DNA segment, Chr 8, ERATO Doi 82, expressed(D8Ertd82e)	Mus musculus
ENSMUSG00000048138	doublesex and mab-3 related transcription factor 2(Dmrt2)	Mus musculus
ENSMUSG00000042662	dual specificity phosphatase-like 15(Dusp15)	Mus musculus
ENSMUSG00000022897	dual-specificity tyrosine-(Y)-phosphorylation regulated kinase 1a(Dyrk1a)	Mus musculus
ENSMUSG00000022789	dynamin 1-like(Dnm1l)	Mus musculus
ENSMUSG00000034467	dynein light chain roadblock-type 2(Dynlrb2)	Mus musculus
ENSMUSG00000022262	dynein, axonemal, heavy chain 5(Dnah5)	Mus musculus
ENSMUSG00000041144	dynein, axonemal, heavy chain 7B(Dnah7b)	Mus musculus
ENSMUSG00000101337	dynein, axonemal, heavy chain 7C(Dnah7c)	Mus musculus
ENSMUSG00000022895	E26 avian leukemia oncogene 2, 3' domain(Ets2)	Mus musculus
ENSMUSG00000027699	ect2 oncogene(Ect2)	Mus musculus
ENSMUSG00000022425	ectonucleotide pyrophosphatase/phosphodiesterase 2(Enpp2)	Mus musculus
ENSMUSG00000015002	EFR3 homolog A(Efr3a)	Mus musculus
ENSMUSG00000034488	EGF-like repeats and discoidin I-like domains 3(Edil3)	Mus musculus
ENSMUSG00000042961	EGF-like, fibronectin type III and laminin G domains(Egflam)	Mus musculus
ENSMUSG00000008489	ELAV (embryonic lethal, abnormal vision, Drosophila)-like 2 (Hu antigen B)(Elavl2)	Mus musculus
ENSMUSG00000030172	ELKS/RAB6-interacting/CAST family member 1(Erc1)	Mus musculus
ENSMUSG00000040640	ELKS/RAB6-interacting/CAST family member 2(Erc2)	Mus musculus
ENSMUSG00000060967	embryonic testis differentiation(Etd)	Mus musculus
ENSMUSG00000022122	endothelin receptor type B(Ednrb)	Mus musculus
ENSMUSG00000022338	enhancer of yellow 2 homolog (Drosophila)(Eny2)	Mus musculus
ENSMUSG00000052504	Eph receptor A3(Epha3)	Mus musculus
ENSMUSG00000029245	Eph receptor A5(Epha5)	Mus musculus
ENSMUSG00000055540	Eph receptor A6(Epha6)	Mus musculus
ENSMUSG00000028289	Eph receptor A7(Epha7)	Mus musculus
ENSMUSG00000028039	ephrin A3(Efna3)	Mus musculus
ENSMUSG00000048915	ephrin A5(Efna5)	Mus musculus
ENSMUSG00000001300	ephrin B2(Efnb2)	Mus musculus
ENSMUSG00000030104	ER degradation enhancer, mannosidase alpha-like 1(Edem1)	Mus musculus
ENSMUSG00000022337	ER membrane protein complex subunit 2(Emc2)	Mus musculus
ENSMUSG00000062209	erb-b2 receptor tyrosine kinase 4(Erbb4)	Mus musculus
ENSMUSG00000022339	estrogen receptor-binding fragment-associated gene 9(Ebag9)	Mus musculus
ENSMUSG00000026610	estrogen-related receptor gamma(Esrrg)	Mus musculus
ENSMUSG00000022336	eukaryotic translation initiation factor 3, subunit E(Eif3e)	Mus musculus
ENSMUSG00000022312	eukaryotic translation initiation factor 3, subunit H(Eif3h)	Mus musculus
ENSMUSG00000028156	eukaryotic translation initiation factor 4E(Eif4e)	Mus musculus
ENSMUSG00000050192	eukaryotic translation initiation factor 5A2(Eif5a2)	Mus musculus
ENSMUSG00000016984	Ewing tumor-associated antigen 1(Etaa1)	Mus musculus
ENSMUSG00000096697	exocrine gland secreted peptide 23(Esp23)	Mus musculus
ENSMUSG00000092342	exocrine gland secreted peptide 31(Esp31)	Mus musculus
ENSMUSG00000092244	exocrine gland secreted peptide 34(Esp34)	Mus musculus
ENSMUSG00000092322	exocrine gland secreted peptide 36(Esp36)	Mus musculus
ENSMUSG00000029763	exocyst complex component 4(Exoc4)	Mus musculus
ENSMUSG00000033769	exocyst complex component 6B(Exoc6b)	Mus musculus
ENSMUSG00000061731	exostoses (multiple) 1(Ext1)	Mus musculus
ENSMUSG00000021952	exportin 4(Xpo4)	Mus musculus
ENSMUSG00000074384	expressed sequence AI429214(AI429214)	Mus musculus
ENSMUSG00000086381	expressed sequence AV064505(AV064505)	Mus musculus
ENSMUSG00000025932	EYA transcriptional coactivator and phosphatase 1(Eya1)	Mus musculus
ENSMUSG00000028246	failed axon connections homolog(Faxc)	Mus musculus
ENSMUSG00000058503	family with sequence similarity 133, member B(Fam133b)	Mus musculus
ENSMUSG00000036800	family with sequence similarity 135, member B(Fam135b)	Mus musculus
ENSMUSG00000087247	family with sequence similarity 150, member A(Fam150a)	Mus musculus
ENSMUSG00000079157	family with sequence similarity 155, member A(Fam155a)	Mus musculus
ENSMUSG00000039065	family with sequence similarity 173, member B(Fam173b)	Mus musculus
ENSMUSG00000051185	family with sequence similarity 174, member A(Fam174a)	Mus musculus
ENSMUSG00000046500	family with sequence similarity 19, member A4(Fam19a4)	Mus musculus
ENSMUSG00000054863	family with sequence similarity 19, member A5(Fam19a5)	Mus musculus
ENSMUSG00000027955	family with sequence similarity 198, member B(Fam198b)	Mus musculus
ENSMUSG00000028439	family with sequence similarity 219, member A(Fam219a)	Mus musculus
ENSMUSG00000029672	family with sequence similarity 3, member C(Fam3c)	Mus musculus
ENSMUSG00000074577	family with sequence similarity 65, member C(Fam65c)	Mus musculus
ENSMUSG00000037119	family with sequence similarity 91, member A1(Fam91a1)	Mus musculus
ENSMUSG00000028218	family with sequence similarity 92, member A(Fam92a)	Mus musculus
ENSMUSG00000031077	Fas (TNFRSF6)-associated via death domain(Fadd)	Mus musculus
ENSMUSG00000070047	FAT atypical cadherin 1(Fat1)	Mus musculus
ENSMUSG00000074505	FAT atypical cadherin 3(Fat3)	Mus musculus
ENSMUSG00000046743	FAT atypical cadherin 4(Fat4)	Mus musculus
ENSMUSG00000055932	fat mass and obesity associated(Fto)	Mus musculus
ENSMUSG00000043556	F-box and leucine-rich repeat protein 7(Fbxl7)	Mus musculus
ENSMUSG00000028086	F-box and WD-40 domain protein 7(Fbxw7)	Mus musculus
ENSMUSG00000022358	F-box protein 32(Fbxo32)	Mus musculus
ENSMUSG00000022184	F-box protein 4(Fbxo4)	Mus musculus
ENSMUSG00000038206	F-box protein 8(Fbxo8)	Mus musculus
ENSMUSG00000070000	FCH domain only 1(Fcho1)	Mus musculus
ENSMUSG00000086284	FERM and PDZ domain containing 1, opposite strand(Frmpd1os)	Mus musculus
ENSMUSG00000030064	FERM domain containing 4B(Frmd4b)	Mus musculus
ENSMUSG00000027356	fermitin family member 1(Fermt1)	Mus musculus
ENSMUSG00000029697	Fez family zinc finger 1(Fezf1)	Mus musculus
ENSMUSG00000024598	fibrillin 2(Fbn2)	Mus musculus
ENSMUSG00000025551	fibroblast growth factor 14(Fgf14)	Mus musculus
ENSMUSG00000031603	fibroblast growth factor 20(Fgf20)	Mus musculus
ENSMUSG00000021974	fibroblast growth factor 9(Fgf9)	Mus musculus
ENSMUSG00000051379	fibronectin leucine rich transmembrane protein 3(Flrt3)	Mus musculus
ENSMUSG00000019054	fission, mitochondrial 1(Fis1)	Mus musculus
ENSMUSG00000066151	FK506 binding protein 15(Fkbp15)	Mus musculus
ENSMUSG00000034098	follistatin-like 5(Fstl5)	Mus musculus
ENSMUSG00000056493	forkhead box K1(Foxk1)	Mus musculus
ENSMUSG00000030067	forkhead box P1(Foxp1)	Mus musculus
ENSMUSG00000029563	forkhead box P2(Foxp2)	Mus musculus
ENSMUSG00000071275	formyl peptide receptor, related sequence 6(Fpr-rs6)	Mus musculus
ENSMUSG00000008136	four and a half LIM domains 2(Fhl2)	Mus musculus
ENSMUSG00000028259	four and a half LIM domains 5(Fhl5)	Mus musculus
ENSMUSG00000060579	fragile histidine triad gene(Fhit)	Mus musculus
ENSMUSG00000044674	frizzled class receptor 1(Fzd1)	Mus musculus
ENSMUSG00000056602	FRY microtubule binding protein(Fry)	Mus musculus
ENSMUSG00000031590	FSHD region gene 1(Frg1)	Mus musculus
ENSMUSG00000021065	fucosyltransferase 8(Fut8)	Mus musculus
ENSMUSG00000055373	fucosyltransferase 9(Fut9)	Mus musculus
ENSMUSG00000025040	FUN14 domain containing 1(Fundc1)	Mus musculus
ENSMUSG00000022788	FYVE, RhoGEF and PH domain containing 4(Fgd4)	Mus musculus
ENSMUSG00000039904	G protein-coupled receptor 37(Gpr37)	Mus musculus
ENSMUSG00000040372	G protein-coupled receptor 63(Gpr63)	Mus musculus
ENSMUSG00000021003	galactosylceramidase(Galc)	Mus musculus
ENSMUSG00000024553	galanin receptor 1(Galr1)	Mus musculus
ENSMUSG00000001260	gamma-aminobutyric acid (GABA) A receptor, subunit gamma 1(Gabrg1)	Mus musculus
ENSMUSG00000020436	gamma-aminobutyric acid (GABA) A receptor, subunit gamma 2(Gabrg2)	Mus musculus
ENSMUSG00000073987	gamma-glutamyl hydrolase(Ggh)	Mus musculus
ENSMUSG00000039934	gamma-secretase activating protein(Gsap)	Mus musculus
ENSMUSG00000025777	ganglioside-induced differentiation-associated-protein 1(Gdap1)	Mus musculus
ENSMUSG00000027865	ganglioside-induced differentiation-associated-protein 2(Gdap2)	Mus musculus
ENSMUSG00000024682	gastric intrinsic factor(Gif)	Mus musculus
ENSMUSG00000015944	GATS protein-like 2(Gatsl2)	Mus musculus
ENSMUSG00000068428	geminin coiled-coil domain containing(Gmnc)	Mus musculus
ENSMUSG00000016503	general transcription factor III A(Gtf3a)	Mus musculus
ENSMUSG00000031821	GINS complex subunit 2 (Psf2 homolog)(Gins2)	Mus musculus
ENSMUSG00000028480	GLI pathogenesis-related 2(Glipr2)	Mus musculus
ENSMUSG00000025089	glial cell line derived neurotrophic factor family receptor alpha 1(Gfra1)	Mus musculus
ENSMUSG00000022144	glial cell line derived neurotrophic factor(Gdnf)	Mus musculus
ENSMUSG00000022707	glucan (1,4-alpha-), branching enzyme 1(Gbe1)	Mus musculus
ENSMUSG00000029209	glucosamine-6-phosphate deaminase 2(Gnpda2)	Mus musculus
ENSMUSG00000021360	glucosaminyl (N-acetyl) transferase 2, I-branching enzyme(Gcnt2)	Mus musculus
ENSMUSG00000089992	glucose-6-phosphate dehydrogenase 2(G6pd2)	Mus musculus
ENSMUSG00000039579	glutamate receptor ionotropic, NMDA3A(Grin3a)	Mus musculus
ENSMUSG00000020524	glutamate receptor, ionotropic, AMPA1 (alpha 1)(Gria1)	Mus musculus
ENSMUSG00000033981	glutamate receptor, ionotropic, AMPA2 (alpha 2)(Gria2)	Mus musculus
ENSMUSG00000001986	glutamate receptor, ionotropic, AMPA3 (alpha 3)(Gria3)	Mus musculus
ENSMUSG00000071424	glutamate receptor, ionotropic, delta 2(Grid2)	Mus musculus
ENSMUSG00000059003	glutamate receptor, ionotropic, NMDA2A (epsilon 1)(Grin2a)	Mus musculus
ENSMUSG00000003974	glutamate receptor, metabotropic 3(Grm3)	Mus musculus
ENSMUSG00000056755	glutamate receptor, metabotropic 7(Grm7)	Mus musculus
ENSMUSG00000024211	glutamate receptor, metabotropic 8(Grm8)	Mus musculus
ENSMUSG00000026473	glutamate-ammonia ligase (glutamine synthetase)(Glul)	Mus musculus
ENSMUSG00000028124	glutamate-cysteine ligase, modifier subunit(Gclm)	Mus musculus
ENSMUSG00000031672	glutamatic-oxaloacetic transaminase 2, mitochondrial(Got2)	Mus musculus
ENSMUSG00000026103	glutaminase(Gls)	Mus musculus
ENSMUSG00000068082	glutaredoxin, cysteine rich 1(Grxcr1)	Mus musculus
ENSMUSG00000097711	glyceraldehyde-3-phosphate dehydrogenase pseudogene(Gm5523)	Mus musculus
ENSMUSG00000024978	glycerol-3-phosphate acyltransferase, mitochondrial(Gpam)	Mus musculus
ENSMUSG00000038257	glycine receptor, alpha 3 subunit(Glra3)	Mus musculus
ENSMUSG00000031517	glycoprotein m6a(Gpm6a)	Mus musculus
ENSMUSG00000058571	glypican 6(Gpc6)	Mus musculus
ENSMUSG00000034109	golgi integral membrane protein 4(Golim4)	Mus musculus
ENSMUSG00000045441	GPRIN family member 3(Gprin3)	Mus musculus
ENSMUSG00000050069	gremlin 2, DAN family BMP antagonist(Grem2)	Mus musculus
ENSMUSG00000047261	growth associated protein 43(Gap43)	Mus musculus
ENSMUSG00000020176	growth factor receptor bound protein 10(Grb10)	Mus musculus
ENSMUSG00000055737	growth hormone receptor(Ghr)	Mus musculus
ENSMUSG00000057614	guanine nucleotide binding protein (G protein), alpha inhibiting 1(Gnai1)	Mus musculus
ENSMUSG00000036402	guanine nucleotide binding protein (G protein), gamma 12(Gng12)	Mus musculus
ENSMUSG00000056870	GULP, engulfment adaptor PTB domain containing 1(Gulp1)	Mus musculus
ENSMUSG00000100448	H2A histone family member L1K(H2al1k)	Mus musculus
ENSMUSG00000078346	H2A histone family member L1N(H2al1n)	Mus musculus
ENSMUSG00000045336	heat shock transcription factor, Y-linked 2(Hsfy2)	Mus musculus
ENSMUSG00000021301	HECT, C2 and WW domain containing E3 ubiquitin protein ligase 1(Hecw1)	Mus musculus
ENSMUSG00000042807	HECT, C2 and WW domain containing E3 ubiquitin protein ligase 2(Hecw2)	Mus musculus
ENSMUSG00000064325	Hedgehog-interacting protein(Hhip)	Mus musculus
ENSMUSG00000066842	hemicentin 1(Hmcn1)	Mus musculus
ENSMUSG00000051022	heparan sulfate (glucosamine) 3-O-sulfotransferase 1(Hs3st1)	Mus musculus
ENSMUSG00000045216	heparan sulfate 6-O-sulfotransferase 1(Hs6st1)	Mus musculus
ENSMUSG00000053465	heparan sulfate 6-O-sulfotransferase 3(Hs6st3)	Mus musculus
ENSMUSG00000028864	hepatocyte growth factor(Hgf)	Mus musculus
ENSMUSG00000017688	hepatocyte nuclear factor 4, gamma(Hnf4g)	Mus musculus
ENSMUSG00000072511	HERV-H LTR-associating 1(Hhla1)	Mus musculus
ENSMUSG00000058124	histocompatibility 2, M region locus 10.3(H2-M10.3)	Mus musculus
ENSMUSG00000008855	histone deacetylase 5(Hdac5)	Mus musculus
ENSMUSG00000038005	histone PARylation factor 1(Hpf1)	Mus musculus
ENSMUSG00000061436	homeodomain interacting protein kinase 2(Hipk2)	Mus musculus
ENSMUSG00000020413	HUS1 checkpoint clamp component(Hus1)	Mus musculus
ENSMUSG00000022367	hyaluronan synthase 2(Has2)	Mus musculus
ENSMUSG00000086541	hyaluronan synthase 2, opposite strand(Has2os)	Mus musculus
ENSMUSG00000029678	hyaluronoglucosaminidase 5(Hyal5)	Mus musculus
ENSMUSG00000027870	hydroxyacid oxidase 2(Hao2)	Mus musculus
ENSMUSG00000031613	hydroxyprostaglandin dehydrogenase 15 (NAD)(Hpgd)	Mus musculus
ENSMUSG00000025997	IKAROS family zinc finger 2(Ikzf2)	Mus musculus
ENSMUSG00000067149	immunoglobulin joining chain(Jchain)	Mus musculus
ENSMUSG00000030662	importin 5(Ipo5)	Mus musculus
ENSMUSG00000028431	inhibitor of kappa light polypeptide enhancer in B cells, kinase complex-associated protein(Ikbkap)	Mus musculus
ENSMUSG00000024660	inner centromere protein(Incenp)	Mus musculus
ENSMUSG00000030287	inositol 1,4,5-triphosphate receptor 2(Itpr2)	Mus musculus
ENSMUSG00000030102	inositol 1,4,5-trisphosphate receptor 1(Itpr1)	Mus musculus
ENSMUSG00000066324	inositol monophosphatase domain containing 1(Impad1)	Mus musculus
ENSMUSG00000037940	inositol polyphosphate-4-phosphatase, type II(Inpp4b)	Mus musculus
ENSMUSG00000035804	insulin I(Ins1)	Mus musculus
ENSMUSG00000005534	insulin receptor(Insr)	Mus musculus
ENSMUSG00000029814	insulin-like growth factor 2 mRNA binding protein 3(Igf2bp3)	Mus musculus
ENSMUSG00000025809	integrin beta 1 (fibronectin receptor beta)(Itgb1)	Mus musculus
ENSMUSG00000039997	interferon activated gene 203(Ifi203)	Mus musculus
ENSMUSG00000041515	interferon regulatory factor 8(Irf8)	Mus musculus
ENSMUSG00000026069	interleukin 1 receptor-like 1(Il1rl1)	Mus musculus
ENSMUSG00000031712	interleukin 15(Il15)	Mus musculus
ENSMUSG00000068758	interleukin 3 receptor, alpha chain(Il3ra)	Mus musculus
ENSMUSG00000005364	interleukin 5 receptor, alpha(Il5ra)	Mus musculus
ENSMUSG00000003882	interleukin 7 receptor(Il7r)	Mus musculus
ENSMUSG00000031621	intestine specific homeobox(Isx)	Mus musculus
ENSMUSG00000034312	IQ motif and Sec7 domain 1(Iqsec1)	Mus musculus
ENSMUSG00000046192	IQ motif and ubiquitin domain containing(Iqub)	Mus musculus
ENSMUSG00000031734	Iroquois related homeobox 3(Irx3)	Mus musculus
ENSMUSG00000028533	IZUMO family member 3(Izumo3)	Mus musculus
ENSMUSG00000027276	jagged 1(Jag1)	Mus musculus
ENSMUSG00000024789	Janus kinase 2(Jak2)	Mus musculus
ENSMUSG00000021767	K(lysine) acetyltransferase 6B(Kat6b)	Mus musculus
ENSMUSG00000050963	K+ voltage-gated channel, subfamily S, 2(Kcns2)	Mus musculus		estrogen
ENSMUSG00000026004	KAT8 regulatory NSL complex subunit 1-like(Kansl1l)	Mus musculus
ENSMUSG00000033182	kelch repeat and BTB (POZ) domain containing 12(Kbtbd12)	Mus musculus
ENSMUSG00000036782	kelch-like 13(Klhl13)	Mus musculus
ENSMUSG00000040387	kelch-like 32(Klhl32)	Mus musculus
ENSMUSG00000085079	KH domain containing 1B(Khdc1b)	Mus musculus
ENSMUSG00000026058	KH domain containing, RNA binding, signal transduction associated 2(Khdrbs2)	Mus musculus
ENSMUSG00000071537	killer cell lectin-like receptor subfamily G, member 2(Klrg2)	Mus musculus
ENSMUSG00000062960	kinase insert domain protein receptor(Kdr)	Mus musculus
ENSMUSG00000038844	kinesin family member 16B(Kif16b)	Mus musculus
ENSMUSG00000046755	kinesin family member 2B(Kif2b)	Mus musculus
ENSMUSG00000023999	kinesin family member 6(Kif6)	Mus musculus
ENSMUSG00000073209	Kruppel-like factor 14(Klf14)	Mus musculus
ENSMUSG00000003032	Kruppel-like factor 4 (gut)(Klf4)	Mus musculus
ENSMUSG00000041565	l(3)mbt-like 4 (Drosophila)(L3mbtl4)	Mus musculus
ENSMUSG00000025762	La ribonucleoprotein domain family, member 1B(Larp1b)	Mus musculus
ENSMUSG00000004880	lamin B receptor(Lbr)	Mus musculus
ENSMUSG00000004383	LARGE xylosyl- and glucuronyltransferase 1(Large1)	Mus musculus
ENSMUSG00000001870	latent transforming growth factor beta binding protein 1(Ltbp1)	Mus musculus
ENSMUSG00000059201	leptin(Lep)	Mus musculus
ENSMUSG00000045083	leucine rich repeat and Ig domain containing 2(Lingo2)	Mus musculus
ENSMUSG00000045201	leucine rich repeat containing 3B(Lrrc3b)	Mus musculus
ENSMUSG00000049939	leucine rich repeat containing 4(Lrrc4)	Mus musculus
ENSMUSG00000022375	leucine rich repeat containing 6 (testis)(Lrrc6)	Mus musculus
ENSMUSG00000028176	leucine rich repeat containing 7(Lrrc7)	Mus musculus
ENSMUSG00000034648	leucine rich repeat protein 1, neuronal(Lrrn1)	Mus musculus
ENSMUSG00000036295	leucine rich repeat protein 3, neuronal(Lrrn3)	Mus musculus
ENSMUSG00000060780	leucine rich repeat transmembrane neuronal 1(Lrrtm1)	Mus musculus
ENSMUSG00000052581	leucine rich repeat transmembrane neuronal 4(Lrrtm4)	Mus musculus
ENSMUSG00000057615	leucine zipper, down-regulated in cancer 1(Ldoc1)	Mus musculus
ENSMUSG00000056215	leucine-rich repeats and guanylate kinase domain containing(Lrguk)	Mus musculus
ENSMUSG00000028182	leucine-rich repeats and IQ motif containing 3(Lrriq3)	Mus musculus
ENSMUSG00000045776	leucine-rich repeats and transmembrane domains 1(Lrtm1)	Mus musculus
ENSMUSG00000022761	leucine-zipper-like transcriptional regulator, 1(Lztr1)	Mus musculus
ENSMUSG00000037736	LIM and calponin homology domains 1(Limch1)	Mus musculus
ENSMUSG00000039706	LIM domain binding 2(Ldb2)	Mus musculus
ENSMUSG00000033060	LIM domain only 7(Lmo7)	Mus musculus
ENSMUSG00000025239	LIM domains containing 1(Limd1)	Mus musculus
ENSMUSG00000061080	limbic system-associated membrane protein(Lsamp)	Mus musculus
ENSMUSG00000058729	lin-9 homolog (C. elegans)(Lin9)	Mus musculus
ENSMUSG00000015568	lipoprotein lipase(Lpl)	Mus musculus
ENSMUSG00000073725	LMBR1 domain containing 1(Lmbrd1)	Mus musculus
ENSMUSG00000048814	LON peptidase N-terminal domain and ring finger 2(Lonrf2)	Mus musculus
ENSMUSG00000091625	LSM5 homolog, U6 small nuclear RNA and mRNA degradation associated(Lsm5)	Mus musculus
ENSMUSG00000031683	LSM6 homolog, U6 small nuclear RNA and mRNA degradation associated(Lsm6)	Mus musculus
ENSMUSG00000044155	LSM8 homolog, U6 small nuclear RNA associated(Lsm8)	Mus musculus
ENSMUSG00000024107	luteinizing hormone/choriogonadotropin receptor(Lhcgr)	Mus musculus
ENSMUSG00000026344	Ly6/Plaur domain containing 1(Lypd1)	Mus musculus
ENSMUSG00000054469	lysocardiolipin acyltransferase 1(Lclat1)	Mus musculus
ENSMUSG00000026623	lysophosphatidylglycerol acyltransferase 1(Lpgat1)	Mus musculus
ENSMUSG00000041247	lysosomal-associated membrane protein 3(Lamp3)	Mus musculus
ENSMUSG00000027270	lysosomal-associated membrane protein family, member 5(Lamp5)	Mus musculus
ENSMUSG00000022257	lysosomal-associated protein transmembrane 4B(Laptm4b)	Mus musculus
ENSMUSG00000031843	M phase phosphoprotein 6(Mphosph6)	Mus musculus
ENSMUSG00000056947	mab-21-like 1 (C. elegans)(Mab21l1)	Mus musculus
ENSMUSG00000057777	mab-21-like 2 (C. elegans)(Mab21l2)	Mus musculus
ENSMUSG00000025044	macrophage scavenger receptor 1(Msr1)	Mus musculus
ENSMUSG00000029910	MAD2 mitotic arrest deficient-like 1(Mad2l1)	Mus musculus
ENSMUSG00000022155	maestro heat-like repeat family member 2B(Mroh2b)	Mus musculus
ENSMUSG00000041439	major facilitator superfamily domain containing 6(Mfsd6)	Mus musculus
ENSMUSG00000078675	major urinary protein 16(Mup16)	Mus musculus
ENSMUSG00000078688	major urinary protein 2(Mup2)	Mus musculus
ENSMUSG00000073842	major urinary protein 7(Mup7)	Mus musculus
ENSMUSG00000024479	mal, T cell differentiation protein 2(Mal2)	Mus musculus
ENSMUSG00000043557	MAM domain containing glycosylphosphatidylinositol anchor 1(Mdga1)	Mus musculus
ENSMUSG00000022887	mannan-binding lectin serine peptidase 1(Masp1)	Mus musculus
ENSMUSG00000040520	mannosidase, endo-alpha(Manea)	Mus musculus
ENSMUSG00000026110	mannoside acetylglucosaminyltransferase 4, isoenzyme A(Mgat4a)	Mus musculus
ENSMUSG00000043857	mannoside acetylglucosaminyltransferase 5, isoenzyme B(Mgat5b)	Mus musculus
ENSMUSG00000041205	MAP6 domain containing 1(Map6d1)	Mus musculus
ENSMUSG00000028226	matrix metallopeptidase 16(Mmp16)	Mus musculus
ENSMUSG00000025025	MAX interactor 1, dimerization protein(Mxi1)	Mus musculus
ENSMUSG00000022369	Mdm2, transformed 3T3 cell double minute p53 binding protein(Mtbp)	Mus musculus
ENSMUSG00000027684	MDS1 and EVI1 complex locus(Mecom)	Mus musculus
ENSMUSG00000017210	mediator complex subunit 24(Med24)	Mus musculus
ENSMUSG00000038622	mediator complex subunit 30(Med30)	Mus musculus
ENSMUSG00000033752	meiotic nuclear divisions 1(Mnd1)	Mus musculus
ENSMUSG00000026303	melanophilin(Mlph)	Mus musculus
ENSMUSG00000045095	membrane associated guanylate kinase, WW and PDZ domain containing 1(Magi1)	Mus musculus
ENSMUSG00000040003	membrane associated guanylate kinase, WW and PDZ domain containing 2(Magi2)	Mus musculus
ENSMUSG00000038388	membrane protein, palmitoylated 6 (MAGUK p55 subfamily member 6)(Mpp6)	Mus musculus
ENSMUSG00000036469	membrane-associated ring finger (C3HC4) 1(March1)	Mus musculus
ENSMUSG00000022269	membrane-associated ring finger (C3HC4) 11(March11)	Mus musculus
ENSMUSG00000051855	mesoderm specific transcript(Mest)	Mus musculus
ENSMUSG00000022255	metadherin(Mtdh)	Mus musculus
ENSMUSG00000055660	methyltransferase like 4(Mettl4)	Mus musculus
ENSMUSG00000054619	methyltransferase like 7A1(Mettl7a1)	Mus musculus
ENSMUSG00000039842	microcephaly, primary autosomal recessive 1(Mcph1)	Mus musculus
ENSMUSG00000031647	microfibrillar-associated protein 3-like(Mfap3l)	Mus musculus
ENSMUSG00000065505	microRNA 148a(Mir148a)	Mus musculus
ENSMUSG00000065565	microRNA 181a-1(Mir181a-1)	Mus musculus
ENSMUSG00000089151	microRNA 1950(Mir1950)	Mus musculus
ENSMUSG00000088983	microRNA 1952(Mir1952)	Mus musculus
ENSMUSG00000087932	microRNA 1971(Mir1971)	Mus musculus
ENSMUSG00000099326	microRNA 21c(Mir21c)	Mus musculus
ENSMUSG00000093140	microRNA 28b(Mir28b)	Mus musculus
ENSMUSG00000104794	microRNA 28c(Mir28c)	Mus musculus
ENSMUSG00000076976	microRNA 297c(Mir297c)	Mus musculus
ENSMUSG00000093338	microRNA 3090(Mir3090)	Mus musculus
ENSMUSG00000065476	microRNA 30b(Mir30b)	Mus musculus
ENSMUSG00000065437	microRNA 30d(Mir30d)	Mus musculus
ENSMUSG00000093221	microRNA 3105(Mir3105)	Mus musculus
ENSMUSG00000093142	microRNA 3106(Mir3106)	Mus musculus
ENSMUSG00000105372	microRNA 327(Mir327)	Mus musculus
ENSMUSG00000065457	microRNA 383(Mir383)	Mus musculus
ENSMUSG00000092830	microRNA 3963(Mir3963)	Mus musculus
ENSMUSG00000092639	microRNA 3964(Mir3964)	Mus musculus
ENSMUSG00000076948	microRNA 467e(Mir467e)	Mus musculus
ENSMUSG00000070103	microRNA 488(Mir488)	Mus musculus
ENSMUSG00000070081	microRNA 505(Mir505)	Mus musculus
ENSMUSG00000092852	microRNA 5103(Mir5103)	Mus musculus
ENSMUSG00000093254	microRNA 5126(Mir5126)	Mus musculus
ENSMUSG00000092901	microRNA 5130(Mir5130)	Mus musculus
ENSMUSG00000076067	microRNA 592(Mir592)	Mus musculus
ENSMUSG00000076333	microRNA 599(Mir599)	Mus musculus
ENSMUSG00000098408	microRNA 6237(Mir6237)	Mus musculus
ENSMUSG00000098555	microRNA 6341(Mir6341)	Mus musculus
ENSMUSG00000099257	microRNA 6342(Mir6342)	Mus musculus
ENSMUSG00000098876	microRNA 6350(Mir6350)	Mus musculus
ENSMUSG00000098504	microRNA 6351(Mir6351)	Mus musculus
ENSMUSG00000099141	microRNA 6352(Mir6352)	Mus musculus
ENSMUSG00000098851	microRNA 6353(Mir6353)	Mus musculus
ENSMUSG00000098829	microRNA 6354(Mir6354)	Mus musculus
ENSMUSG00000099149	microRNA 6370(Mir6370)	Mus musculus
ENSMUSG00000098533	microRNA 6373(Mir6373)	Mus musculus
ENSMUSG00000099045	microRNA 6374(Mir6374)	Mus musculus
ENSMUSG00000098862	microRNA 6378(Mir6378)	Mus musculus
ENSMUSG00000098480	microRNA 6387(Mir6387)	Mus musculus
ENSMUSG00000098336	microRNA 6388(Mir6388)	Mus musculus
ENSMUSG00000098938	microRNA 6393(Mir6393)	Mus musculus
ENSMUSG00000098300	microRNA 6540(Mir6540)	Mus musculus
ENSMUSG00000104758	microRNA 691(Mir691)	Mus musculus
ENSMUSG00000105438	microRNA 7094-1(Mir7094-1)	Mus musculus
ENSMUSG00000098357	microRNA 7094-2(Mir7094-2)	Mus musculus
ENSMUSG00000076042	microRNA 710(Mir710)	Mus musculus
ENSMUSG00000106154	microRNA 7232(Mir7232)	Mus musculus
ENSMUSG00000098521	microRNA 7243(Mir7243)	Mus musculus
ENSMUSG00000098489	microRNA 7678(Mir7678)	Mus musculus
ENSMUSG00000098443	microRNA 7681(Mir7681)	Mus musculus
ENSMUSG00000099169	microRNA 7j(Mir7j)	Mus musculus
ENSMUSG00000099124	microRNA 8117(Mir8117)	Mus musculus
ENSMUSG00000098310	microRNA 8118(Mir8118)	Mus musculus
ENSMUSG00000077890	microRNA 875(Mir875)	Mus musculus
ENSMUSG00000077851	microRNA 876(Mir876)	Mus musculus
ENSMUSG00000077896	microRNA 879(Mir879)	Mus musculus
ENSMUSG00000029651	microtubule associated tumor suppressor candidate 2(Mtus2)	Mus musculus
ENSMUSG00000015222	microtubule-associated protein 2(Map2)	Mus musculus
ENSMUSG00000008035	Mid1 interacting protein 1 (gastrulation specific G12-like (zebrafish))(Mid1ip1)	Mus musculus
ENSMUSG00000046101	minichromosome maintenance domain containing 2(Mcmdc2)	Mus musculus
ENSMUSG00000100252	Mir124-2 host gene (non-protein coding)(Mir124-2hg)	Mus musculus
ENSMUSG00000027282	mitochondrial carrier 2(Mtch2)	Mus musculus
ENSMUSG00000057223	mitochondrial ribosomal protein L32 pseudogene(Gm6578)	Mus musculus
ENSMUSG00000049960	mitochondrial ribosomal protein S16(Mrps16)	Mus musculus
ENSMUSG00000040429	mitochondrial transcription termination factor 1a(Mterf1a)	Mus musculus
ENSMUSG00000053178	mitochondrial transcription termination factor 1b(Mterf1b)	Mus musculus
ENSMUSG00000053436	mitogen-activated protein kinase 14(Mapk14)	Mus musculus
ENSMUSG00000020623	mitogen-activated protein kinase kinase 6(Map2k6)	Mus musculus
ENSMUSG00000028284	mitogen-activated protein kinase kinase kinase 7(Map3k7)	Mus musculus
ENSMUSG00000033186	mitotic spindle organizing protein 1(Mzt1)	Mus musculus
ENSMUSG00000045751	MMS22-like, DNA repair protein(Mms22l)	Mus musculus
ENSMUSG00000032583	MON1 homolog A, secretory traffciking associated(Mon1a)	Mus musculus
ENSMUSG00000029885	monooxygenase, DBH-like 2(Moxd2)	Mus musculus
ENSMUSG00000054641	multimerin 1(Mmrn1)	Mus musculus
ENSMUSG00000059908	murinoglobulin 1(Mug1)	Mus musculus
ENSMUSG00000030131	murinoglobulin 2(Mug2)	Mus musculus
ENSMUSG00000027763	muscleblind-like 1 (Drosophila)(Mbnl1)	Mus musculus
ENSMUSG00000036109	muscleblind-like 3 (Drosophila)(Mbnl3)	Mus musculus
ENSMUSG00000025930	musculin(Msc)	Mus musculus
ENSMUSG00000086212	muskelin 1, intracellular mediator containing kelch motifs, opposite strand(Mkln1os)	Mus musculus
ENSMUSG00000044597	myc-like oncogene, s-myc protein(Mycs)	Mus musculus
ENSMUSG00000041390	MyoD family inhibitor domain containing(Mdfic)	Mus musculus
ENSMUSG00000048612	myoferlin(Myof)	Mus musculus
ENSMUSG00000031461	myomesin 2(Myom2)	Mus musculus
ENSMUSG00000018417	myosin IB(Myo1b)	Mus musculus
ENSMUSG00000030761	myosin VIIA(Myo7a)	Mus musculus
ENSMUSG00000039057	myosin XVI(Myo16)	Mus musculus
ENSMUSG00000061816	myosin, light polypeptide 1(Myl1)	Mus musculus
ENSMUSG00000026100	myostatin(Mstn)	Mus musculus
ENSMUSG00000029840	myotrophin(Mtpn)	Mus musculus
ENSMUSG00000069670	Na+/K+ transporting ATPase interacting 2(Nkain2)	Mus musculus
ENSMUSG00000055761	Na+/K+ transporting ATPase interacting 3(Nkain3)	Mus musculus
ENSMUSG00000025588	N-acetyl transferase 1(Nat1)	Mus musculus
ENSMUSG00000102758	N-acetylated alpha-linked acidic dipeptidase-like 2(Naaladl2)	Mus musculus
ENSMUSG00000056426	N-acetyltransferase 3(Nat3)	Mus musculus
ENSMUSG00000022253	NAD kinase 2, mitochondrial(Nadk2)	Mus musculus
ENSMUSG00000029632	NADH dehydrogenase (ubiquinone) 1 alpha subcomplex, 4(Ndufa4)	Mus musculus
ENSMUSG00000023802	NADPH oxidase 3(Nox3)	Mus musculus
ENSEMBL_GENE_ID	Name	Species
ENSMUSG00000022206	natriuretic peptide receptor 3(Npr3)	Mus musculus
ENSMUSG00000049690	NCK-associated protein 5(Nckap5)	Mus musculus
ENSMUSG00000027971	N-deacetylase/N-sulfotransferase (heparin glucosaminyl) 4(Ndst4)	Mus musculus
ENSMUSG00000022656	nectin cell adhesion molecule 3(Nectin3)	Mus musculus
ENSMUSG00000039396	nei like 3 (E. coli)(Neil3)	Mus musculus
ENSMUSG00000037362	nephroblastoma overexpressed gene(Nov)	Mus musculus
ENSMUSG00000059857	netrin G1(Ntng1)	Mus musculus
ENSMUSG00000022762	neural cell adhesion molecule 2(Ncam2)	Mus musculus
ENSMUSG00000062991	neuregulin 1(Nrg1)	Mus musculus
ENSMUSG00000093528	neuregulin 3, opposite strand(Nrg3os)	Mus musculus
ENSMUSG00000024109	neurexin I(Nrxn1)	Mus musculus
ENSMUSG00000046178	neurexophilin 1(Nxph1)	Mus musculus
ENSMUSG00000027799	neurobeachin(Nbea)	Mus musculus
ENSMUSG00000051359	neurocalcin delta(Ncald)	Mus musculus
ENSMUSG00000037984	neurogenic differentiation 6(Neurod6)	Mus musculus
ENSMUSG00000063887	neuroligin 1(Nlgn1)	Mus musculus
ENSMUSG00000020181	neuron navigator 3(Nav3)	Mus musculus
ENSMUSG00000040037	neuronal growth regulator 1(Negr1)	Mus musculus
ENSMUSG00000059991	neuronal pentraxin 2(Nptx2)	Mus musculus
ENSMUSG00000054976	neuronal tyrosine-phophorylated phosphoinositide 3-kinase adaptor 2(Nyap2)	Mus musculus
ENSMUSG00000036437	neuropeptide Y receptor Y1(Npy1r)	Mus musculus
ENSMUSG00000029819	neuropeptide Y(Npy)	Mus musculus
ENSMUSG00000036902	neuropilin (NRP) and tolloid (TLL)-like 2(Neto2)	Mus musculus
ENSMUSG00000025969	neuropilin 2(Nrp2)	Mus musculus
ENSMUSG00000058099	Nfat activating molecule with ITAM motif 1(Nfam1)	Mus musculus
ENSMUSG00000021806	nidogen 2(Nid2)	Mus musculus
ENSMUSG00000031644	NIMA (never in mitosis gene a)-related expressed kinase 1(Nek1)	Mus musculus
ENSMUSG00000022141	Nipped-B homolog (Drosophila)(Nipbl)	Mus musculus
ENSMUSG00000035187	NK6 homeobox 1(Nkx6-1)	Mus musculus
ENSMUSG00000021640	NLR family, apoptosis inhibitory protein 1(Naip1)	Mus musculus
ENSMUSG00000029736	NOBOX oogenesis homeobox(Nobox)	Mus musculus
ENSMUSG00000050312	NOL1/NOP2/Sun domain family member 3(Nsun3)	Mus musculus
ENSMUSG00000039703	NPL4 homolog, ubiquitin recognition factor(Nploc4)	Mus musculus
ENSMUSG00000059586	NSE2/MMS21 homolog, SMC5-SMC6 complex SUMO ligase(Nsmce2)	Mus musculus
ENSMUSG00000014907	nuclear assembly factor 1 ribonucleoprotein(Naf1)	Mus musculus
ENSMUSG00000031618	nuclear receptor subfamily 3, group C, member 2(Nr3c2)	Mus musculus
ENSMUSG00000026398	nuclear receptor subfamily 5, group A, member 2(Nr5a2)	Mus musculus
ENSMUSG00000072878	nucleoporin 50 pseudogene(1700123L14Rik)	Mus musculus
ENSMUSG00000024228	nudix (nucleoside diphosphate linked moiety X)-type motif 12(Nudt12)	Mus musculus
ENSMUSG00000031767	nudix (nucleoside diphosphate linked moiety X)-type motif 7(Nudt7)	Mus musculus
ENSMUSG00000027965	olfactomedin 3(Olfm3)	Mus musculus
ENSMUSG00000022026	olfactomedin 4(Olfm4)	Mus musculus
ENSMUSG00000051611	olfactory receptor 112(Olfr112)	Mus musculus
ENSMUSG00000049758	olfactory receptor 1318(Olfr1318)	Mus musculus
ENSMUSG00000107573	olfactory receptor 1389(Olfr1389)	Mus musculus
ENSMUSG00000051156	olfactory receptor 1491(Olfr1491)	Mus musculus
ENSMUSG00000062314	olfactory receptor 1505(Olfr1505)	Mus musculus
ENSMUSG00000059887	olfactory receptor 1507(Olfr1507)	Mus musculus
ENSMUSG00000051003	olfactory receptor 161(Olfr161)	Mus musculus
ENSMUSG00000066257	olfactory receptor 206(Olfr206)	Mus musculus
ENSMUSG00000043385	olfactory receptor 267(Olfr267)	Mus musculus
ENSMUSG00000069998	olfactory receptor 372(Olfr372)	Mus musculus
ENSMUSG00000094669	olfactory receptor 441(Olfr441)	Mus musculus
ENSMUSG00000073111	olfactory receptor 446(Olfr446)	Mus musculus
ENSMUSG00000074369	oocyte specific homeobox 2(Obox2)	Mus musculus
ENSMUSG00000025905	opioid receptor, kappa 1(Oprk1)	Mus musculus
ENSMUSG00000026037	origin recognition complex, subunit 2(Orc2)	Mus musculus
ENSMUSG00000027788	otolin 1(Otol1)	Mus musculus
ENSMUSG00000043415	OTU domain containing 1(Otud1)	Mus musculus
ENSMUSG00000022307	oxidation resistance 1(Oxr1)	Mus musculus
ENSMUSG00000044819	oxoglutarate (alpha-ketoglutarate) receptor 1(Oxgr1)	Mus musculus
ENSMUSG00000026586	paired related homeobox 1(Prrx1)	Mus musculus
ENSMUSG00000058056	palladin, cytoskeletal associated protein(Palld)	Mus musculus
ENSMUSG00000052062	par-3 family cell polarity regulator beta(Pard3b)	Mus musculus
ENSMUSG00000025812	par-3 family cell polarity regulator(Pard3)	Mus musculus
ENSMUSG00000002588	paraoxonase 1(Pon1)	Mus musculus
ENSMUSG00000025946	parathyroid hormone 2 receptor(Pth2r)	Mus musculus
ENSMUSG00000004565	patatin-like phospholipase domain containing 6(Pnpla6)	Mus musculus
ENSMUSG00000042256	patched domain containing 4(Ptchd4)	Mus musculus
ENSMUSG00000034021	PDS5 cohesin associated factor B(Pds5b)	Mus musculus
ENSMUSG00000022197	PDZ domain containing 2(Pdzd2)	Mus musculus
ENSMUSG00000035357	PDZ domain containing RING finger 3(Pdzrn3)	Mus musculus
ENSMUSG00000036218	PDZ domain containing RING finger 4(Pdzrn4)	Mus musculus
ENSMUSG00000021846	pellino 2(Peli2)	Mus musculus
ENSMUSG00000027832	pentraxin related gene(Ptx3)	Mus musculus
ENSMUSG00000067780	peptidase inhibitor 15(Pi15)	Mus musculus
ENSMUSG00000031802	per-hexamer repeat gene 4(Phxr4)	Mus musculus
ENSMUSG00000027750	periostin, osteoblast specific factor(Postn)	Mus musculus
ENSMUSG00000018217	peripheral myelin protein 22(Pmp22)	Mus musculus
ENSMUSG00000040374	peroxisomal biogenesis factor 2(Pex2)	Mus musculus
ENSMUSG00000027674	peroxisomal biogenesis factor 5-like(Pex5l)	Mus musculus
ENSMUSG00000029167	peroxisome proliferative activated receptor, gamma, coactivator 1 alpha(Ppargc1a)	Mus musculus
ENSMUSG00000029629	PHD finger protein 14(Phf14)	Mus musculus
ENSMUSG00000048874	PHD finger protein 3(Phf3)	Mus musculus
ENSMUSG00000048960	phosphatidylinositol-3,4,5-trisphosphate-dependent Rac exchange factor 2(Prex2)	Mus musculus
ENSMUSG00000049148	phosphatidylinositol-specific phospholipase C, X domain containing 3(Plcxd3)	Mus musculus
ENSMUSG00000004347	phosphodiesterase 1C(Pde1c)	Mus musculus
ENSMUSG00000056220	phospholipase A2, group IVA (cytosolic, calcium-dependent)(Pla2g4a)	Mus musculus
ENSMUSG00000038349	phospholipase C-like 1(Plcl1)	Mus musculus
ENSMUSG00000055214	phospholipase D family, member 5(Pld5)	Mus musculus
ENSMUSG00000044667	phospholipid phosphatase related 4(Plppr4)	Mus musculus
ENSMUSG00000033342	phospholipid phosphatase related 5(Plppr5)	Mus musculus
ENSMUSG00000036879	phosphorylase kinase beta(Phkb)	Mus musculus
ENSMUSG00000043162	Pigy upstream reading frame(Pyurf)	Mus musculus
ENSMUSG00000020717	platelet/endothelial cell adhesion molecule 1(Pecam1)	Mus musculus
ENSMUSG00000030465	pleckstrin and Sec7 domain containing 3(Psd3)	Mus musculus
ENSMUSG00000026123	pleckstrin homology domain containing, family B (evectins) member 2(Plekhb2)	Mus musculus
ENSMUSG00000035818	pleckstrin homology domain containing, family S member 1(Plekhs1)	Mus musculus
ENSMUSG00000029838	pleiotrophin(Ptn)	Mus musculus
ENSMUSG00000026640	plexin A2(Plxna2)	Mus musculus
ENSMUSG00000029765	plexin A4(Plxna4)	Mus musculus
ENSMUSG00000086763	plexin A4, opposite strand 1(Plxna4os1)	Mus musculus
ENSMUSG00000038725	polycystic kidney and hepatic disease 1-like 1(Pkhd1l1)	Mus musculus
ENSMUSG00000025218	polymerase (DNA directed), lambda(Poll)	Mus musculus
ENSMUSG00000030042	polymerase (DNA-directed), epsilon 4 (p12 subunit)(Pole4)	Mus musculus
ENSMUSG00000028134	polypyrimidine tract binding protein 2(Ptbp2)	Mus musculus
ENSMUSG00000084135	POM121 membrane glycoprotein-like 12(Pom121l12)	Mus musculus
ENSMUSG00000073678	post-GPI attachment to proteins 1(Pgap1)	Mus musculus
ENSMUSG00000033998	potassium channel, subfamily K, member 1(Kcnk1)	Mus musculus
ENSMUSG00000037624	potassium channel, subfamily K, member 2(Kcnk2)	Mus musculus
ENSMUSG00000022342	potassium channel, subfamily V, member 1(Kcnv1)	Mus musculus
ENSMUSG00000051497	potassium inwardly-rectifying channel, subfamily J, member 16(Kcnj16)	Mus musculus
ENSMUSG00000041695	potassium inwardly-rectifying channel, subfamily J, member 2(Kcnj2)	Mus musculus
ENSMUSG00000037610	potassium large conductance calcium-activated channel, subfamily M, beta member 2(Kcnmb2)	Mus musculus
ENSMUSG00000092083	potassium voltage gated channel, Shab-related subfamily, member 2(Kcnb2)	Mus musculus
ENSMUSG00000027827	potassium voltage-gated channel, shaker-related subfamily, beta member 1(Kcnab1)	Mus musculus
ENSMUSG00000060882	potassium voltage-gated channel, Shal-related family, member 2(Kcnd2)	Mus musculus
ENSMUSG00000040896	potassium voltage-gated channel, Shal-related family, member 3(Kcnd3)	Mus musculus
ENSMUSG00000045053	potassium voltage-gated channel, subfamily G, member 3(Kcng3)	Mus musculus
ENSMUSG00000056258	potassium voltage-gated channel, subfamily Q, member 3(Kcnq3)	Mus musculus
ENSMUSG00000028033	potassium voltage-gated channel, subfamily Q, member 5(Kcnq5)	Mus musculus
ENSMUSG00000063932	POTE ankyrin domain family, member G(Poteg)	Mus musculus
ENSMUSG00000060424	POU domain, class 3, transcription factor 3 adjacent noncoding transcript 1(Pantr1)	Mus musculus
ENSMUSG00000031688	POU domain, class 4, transcription factor 2(Pou4f2)	Mus musculus
ENSMUSG00000040478	PR domain containing 13(Prdm13)	Mus musculus
ENSMUSG00000052534	pre B cell leukemia homeobox 1(Pbx1)	Mus musculus
ENSMUSG00000068680	predicted gene 10248(Gm10248)	Mus musculus
ENSMUSG00000072188	predicted gene 10354(Gm10354)	Mus musculus
ENSMUSG00000072592	predicted gene 10373(Gm10373)	Mus musculus
ENSMUSG00000095528	predicted gene 10375(Gm10375)	Mus musculus
ENSMUSG00000105912	predicted gene 10440(Gm10440)	Mus musculus
ENSMUSG00000107797	predicted gene 10445(Gm10445)	Mus musculus
ENSMUSG00000073103	predicted gene 10466(Gm10466)	Mus musculus
ENSMUSG00000099207	predicted gene 10637(Gm10637)	Mus musculus
ENSMUSG00000074235	predicted gene 10649(Gm10649)	Mus musculus
ENSMUSG00000074555	predicted gene 10714(Gm10714)	Mus musculus
ENSMUSG00000104015	predicted gene 10745(Gm10745)	Mus musculus
ENSMUSG00000094596	predicted gene 10921(Gm10921)	Mus musculus
ENSMUSG00000084840	predicted gene 11468(Gm11468)	Mus musculus
ENSMUSG00000086808	predicted gene 11981(Gm11981)	Mus musculus
ENSMUSG00000085453	predicted gene 12018(Gm12018)	Mus musculus
ENSMUSG00000084773	predicted gene 12159(Gm12159)	Mus musculus
ENSMUSG00000086026	predicted gene 12374(Gm12374)	Mus musculus
ENSMUSG00000085632	predicted gene 12381(Gm12381)	Mus musculus
ENSMUSG00000084973	predicted gene 13848(Gm13848)	Mus musculus
ENSMUSG00000074449	predicted gene 15319(Gm15319)	Mus musculus
ENSMUSG00000087691	predicted gene 15674(Gm15674)	Mus musculus
ENSMUSG00000089819	predicted gene 15679(Gm15679)	Mus musculus
ENSMUSG00000085125	predicted gene 16070(Gm16070)	Mus musculus
ENSMUSG00000067285	predicted gene 16223(Gm16223)	Mus musculus
ENSMUSG00000056332	predicted gene 16294(Gm16294)	Mus musculus
ENSMUSG00000091476	predicted gene 16432(Gm16432)	Mus musculus
ENSMUSG00000091897	predicted gene 17019(Gm17019)	Mus musculus
ENSMUSG00000099960	predicted gene 28590(Gm28590)	Mus musculus
ENSMUSG00000100711	predicted gene 29461(Gm29461)	Mus musculus
ENSMUSG00000078320	predicted gene 362(Gm362)	Mus musculus
ENSMUSG00000094860	predicted gene 3763(Gm3763)	Mus musculus
ENSMUSG00000102080	predicted gene 5092(Gm5092)	Mus musculus
ENSMUSG00000091318	predicted gene 5415(Gm5415)	Mus musculus
ENSMUSG00000101514	predicted gene 5524(Gm5524)	Mus musculus
ENSMUSG00000073045	predicted gene 5570(Gm5570)	Mus musculus
ENSMUSG00000047935	predicted gene 5607(Gm5607)	Mus musculus
ENSMUSG00000079244	predicted gene 5622(Gm5622)	Mus musculus
ENSMUSG00000108106	predicted gene 5886(Gm5886)	Mus musculus
ENSMUSG00000079606	predicted gene 595(Gm595)	Mus musculus
ENSMUSG00000048411	predicted gene 597(Gm597)	Mus musculus
ENSMUSG00000105279	predicted gene 6260(Gm6260)	Mus musculus
ENSMUSG00000104543	predicted gene 6602(Gm6602)	Mus musculus
ENSMUSG00000097252	predicted gene 6634(Gm6634)	Mus musculus
ENSMUSG00000105662	predicted gene 6639(Gm6639)	Mus musculus
ENSMUSG00000090667	predicted gene 765(Gm765)	Mus musculus
ENSMUSG00000034239	predicted gene 884(Gm884)	Mus musculus
ENSMUSG00000052236	predicted gene 9871(Gm9871)	Mus musculus
ENSMUSG00000102548	predicted gene, 16701(Gm16701)	Mus musculus
ENSMUSG00000097069	predicted gene, 16998(Gm16998)	Mus musculus
ENSMUSG00000108237	predicted gene, 19757(Gm19757)	Mus musculus
ENSMUSG00000100684	predicted gene, 20268(Gm20268)	Mus musculus
ENSMUSG00000092545	predicted gene, 20319(Gm20319)	Mus musculus
ENSMUSG00000104096	predicted gene, 20356(Gm20356)	Mus musculus
ENSMUSG00000108072	predicted gene, 20362(Gm20362)	Mus musculus
ENSMUSG00000096887	predicted gene, 20594(Gm20594)	Mus musculus
ENSMUSG00000106461	predicted gene, 20755(Gm20755)	Mus musculus
ENSMUSG00000106799	predicted gene, 20756(Gm20756)	Mus musculus
ENSMUSG00000095294	predicted gene, 21119(Gm21119)	Mus musculus
ENSMUSG00000095770	predicted gene, 21637(Gm21637)	Mus musculus
ENSMUSG00000100249	predicted gene, 21950(Gm21950)	Mus musculus
ENSMUSG00000098075	predicted gene, 26994(Gm26994)	Mus musculus
ENSMUSG00000107859	predicted gene, 30731(Gm30731)	Mus musculus
ENSMUSG00000103305	predicted gene, 34068(Gm34068)	Mus musculus
ENSMUSG00000028370	pregnancy-associated plasma protein A(Pappa)	Mus musculus
ENSMUSG00000030020	prickle planar cell polarity protein 2(Prickle2)	Mus musculus
ENSMUSG00000022325	processing of precursor 1, ribonuclease P/MRP family, (S. cerevisiae)(Pop1)	Mus musculus
ENSMUSG00000022265	progressive ankylosis(Ank)	Mus musculus
ENSMUSG00000056457	prolactin family 2, subfamily c, member 3(Prl2c3)	Mus musculus
ENSMUSG00000018259	prolactin family 8, subfamily a, member 2(Prl8a2)	Mus musculus
ENSMUSG00000005268	prolactin receptor(Prlr)	Mus musculus
ENSMUSG00000045725	proline rich 15(Prr15)	Mus musculus
ENSMUSG00000042888	proline rich 30(Prr30)	Mus musculus
ENSMUSG00000037086	proline rich 32(Prr32)	Mus musculus
ENSMUSG00000038168	prolyl 3-hydroxylase 2(P3h2)	Mus musculus
ENSMUSG00000037759	prostaglandin E receptor 2 (subtype EP2)(Ptger2)	Mus musculus
ENSMUSG00000040016	prostaglandin E receptor 3 (subtype EP3)(Ptger3)	Mus musculus
ENSMUSG00000039942	prostaglandin E receptor 4 (subtype EP4)(Ptger4)	Mus musculus
ENSMUSG00000097754	prostaglandin-endoperoxide synthase 2, opposite strand 2(Ptgs2os2)	Mus musculus
ENSMUSG00000097028	prostaglandin-endoperoxide synthase 2, opposite strand(Ptgs2os)	Mus musculus
ENSMUSG00000057163	protease, serine 2(Prss2)	Mus musculus
ENSMUSG00000039067	proteasome (prosome, macropain) 26S subunit, non-ATPase, 7(Psmd7)	Mus musculus
ENSMUSG00000029676	protection of telomeres 1A(Pot1a)	Mus musculus
ENSMUSG00000049300	protein arginine N-methyltransferase 6(Prmt6)	Mus musculus
ENSMUSG00000027499	protein kinase inhibitor, alpha(Pkia)	Mus musculus
ENSMUSG00000052920	protein kinase, cGMP-dependent, type I(Prkg1)	Mus musculus
ENSMUSG00000027784	protein phosphatase 1 (formerly 2C)-like(Ppm1l)	Mus musculus
ENSMUSG00000045217	protein phosphatase 1, regulatory (inhibitor) subunit 2, pseudogene 9(Ppp1r2-ps9)	Mus musculus
ENSMUSG00000042717	protein phosphatase 1, regulatory (inhibitor) subunit 3A(Ppp1r3a)	Mus musculus
ENSMUSG00000046794	protein phosphatase 1, regulatory (inhibitor) subunit 3B(Ppp1r3b)	Mus musculus
ENSMUSG00000032827	protein phosphatase 1, regulatory (inhibitor) subunit 9A(Ppp1r9a)	Mus musculus
ENSMUSG00000028161	protein phosphatase 3, catalytic subunit, alpha isoform(Ppp3ca)	Mus musculus
ENSMUSG00000052144	protein phosphatase 4, regulatory subunit 2(Ppp4r2)	Mus musculus
ENSMUSG00000084919	protein tyrosine phosphatase, receptor type T, opposite strand(Ptprtos)	Mus musculus
ENSMUSG00000068748	protein tyrosine phosphatase, receptor type Z, polypeptide 1(Ptprz1)	Mus musculus
ENSMUSG00000021745	protein tyrosine phosphatase, receptor type, G(Ptprg)	Mus musculus
ENSMUSG00000051285	protein-L-isoaspartate (D-aspartate) O-methyltransferase domain containing 1(Pcmtd1)	Mus musculus
ENSMUSG00000037892	protocadherin 18(Pcdh18)	Mus musculus
ENSMUSG00000055421	protocadherin 9(Pcdh9)	Mus musculus
ENSMUSG00000039126	prune homolog 2(Prune2)	Mus musculus
ENSMUSG00000022607	PTK2 protein tyrosine kinase 2(Ptk2)	Mus musculus
ENSMUSG00000049184	purine-rich element binding protein G(Purg)	Mus musculus
ENSMUSG00000089998	putative homeodomain transcription factor 1, opposite strand(Phtf1os)	Mus musculus
ENSMUSG00000039987	putative homeodomain transcription factor 2(Phtf2)	Mus musculus
ENSMUSG00000058400	pyroglutamylated RFamide peptide receptor(Qrfpr)	Mus musculus
ENSMUSG00000047674	pyruvate dehydrogenase E1 alpha 2(Pdha2)	Mus musculus
ENSMUSG00000026721	RAB GTPase activating protein 1-like(Rabgap1l)	Mus musculus
ENSMUSG00000025170	Rab40B, member RAS oncogene family(Rab40b)	Mus musculus
ENSMUSG00000028426	RAD23 homolog B, nucleotide excision repair protein(Rad23b)	Mus musculus
ENSMUSG00000039717	RALY RNA binding protein-like(Ralyl)	Mus musculus
ENSMUSG00000062232	Rap guanine nucleotide exchange factor (GEF) 2(Rapgef2)	Mus musculus
ENSMUSG00000036894	RAP2B, member of RAS oncogene family(Rap2b)	Mus musculus
ENSMUSG00000026014	Ras association (RalGDS/AF-6) and pleckstrin homology domains 1(Raph1)	Mus musculus
ENSMUSG00000033355	receptor transporter protein 4(Rtp4)	Mus musculus
ENSMUSG00000071356	regenerating islet-derived 3 beta(Reg3b)	Mus musculus
ENSMUSG00000030017	regenerating islet-derived 3 gamma(Reg3g)	Mus musculus
ENSMUSG00000041670	regulating synaptic membrane exocytosis 1(Rims1)	Mus musculus
ENSMUSG00000037386	regulating synaptic membrane exocytosis 2(Rims2)	Mus musculus
ENSMUSG00000026527	regulator of G protein signaling 7(Rgs7)	Mus musculus
ENSMUSG00000026357	regulator of G-protein signaling 18(Rgs18)	Mus musculus
ENSMUSG00000002459	regulator of G-protein signaling 20(Rgs20)	Mus musculus
ENSMUSG00000098509	regulator of G-protein signalling 21(Rgs21)	Mus musculus
ENSMUSG00000028229	regulator of microtubule dynamics 1(Rmdn1)	Mus musculus
ENSMUSG00000040929	regulatory factor X, 3 (influences HLA class II expression)(Rfx3)	Mus musculus
ENSMUSG00000028139	regulatory subunit of type II PKA R-subunit (RIIa) domain containing 1(Riiad1)	Mus musculus
ENSMUSG00000023104	replication factor C (activator 1) 2(Rfc2)	Mus musculus
ENSMUSG00000033970	replication factor C (activator 1) 3(Rfc3)	Mus musculus
ENSMUSG00000021087	reticulon 1(Rtn1)	Mus musculus
ENSMUSG00000025900	retinitis pigmentosa 1 (human)(Rp1)	Mus musculus
ENSMUSG00000041238	retinoblastoma binding protein 8(Rbbp8)	Mus musculus
ENSMUSG00000017491	retinoic acid receptor, beta(Rarb)	Mus musculus
ENSMUSG00000025921	retinol dehydrogenase 10 (all-trans)(Rdh10)	Mus musculus
ENSMUSG00000026082	REV1, DNA directed polymerase(Rev1)	Mus musculus
ENSMUSG00000104445	Rhesus blood group-associated B glycoprotein(Rhbg)	Mus musculus
ENSMUSG00000036885	Rho guanine nucleotide exchange factor (GEF) 26(Arhgef26)	Mus musculus
ENSMUSG00000066800	ribonuclease L (2', 5'-oligoisoadenylate synthetase-dependent)(Rnasel)	Mus musculus
ENSMUSG00000106222	ribonuclease P RNA-like 1(Rprl1)	Mus musculus
ENSMUSG00000053604	ribose 5-phosphate isomerase A(Rpia)	Mus musculus
ENSMUSG00000058101	ribosomal protein L7-like 1 pseudogene(1700084J12Rik)	Mus musculus
ENSMUSG00000083705	ribosomal protein S23 pseudogene(Gm8624)	Mus musculus
ENSMUSG00000025290	ribosomal protein S24(Rps24)	Mus musculus
ENSMUSG00000061024	ribosome biogenesis regulator 1(Rrs1)	Mus musculus
ENSMUSG00000026005	ribulose-5-phosphate-3-epimerase(Rpe)	Mus musculus
ENSMUSG00000097882	RIKEN cDNA 0610038B21 gene(0610038B21Rik)	Mus musculus
ENSMUSG00000098659	RIKEN cDNA 1110015O18 gene(1110015O18Rik)	Mus musculus
ENSMUSG00000097616	RIKEN cDNA 1110019D14 gene(1110019D14Rik)	Mus musculus
ENSMUSG00000026051	RIKEN cDNA 1500015O10 gene(1500015O10Rik)	Mus musculus
ENSMUSG00000095040	RIKEN cDNA 1700001J03 gene(1700001J03Rik)	Mus musculus
ENSMUSG00000038523	RIKEN cDNA 1700003F12 gene(1700003F12Rik)	Mus musculus
ENSMUSG00000100372	RIKEN cDNA 1700003I22 gene(1700003I22Rik)	Mus musculus
ENSMUSG00000101565	RIKEN cDNA 1700003L19 gene(1700003L19Rik)	Mus musculus
ENSMUSG00000031620	RIKEN cDNA 1700007B14 gene(1700007B14Rik)	Mus musculus
ENSMUSG00000069118	RIKEN cDNA 1700008P02 gene(1700008P02Rik)	Mus musculus
ENSMUSG00000028287	RIKEN cDNA 1700009N14 gene(1700009N14Rik)	Mus musculus
ENSMUSG00000029766	RIKEN cDNA 1700012A03 gene(1700012A03Rik)	Mus musculus
ENSMUSG00000102069	RIKEN cDNA 1700012I11 gene(1700012I11Rik)	Mus musculus
ENSMUSG00000101894	RIKEN cDNA 1700016P04 gene(1700016P04Rik)	Mus musculus
ENSMUSG00000037884	RIKEN cDNA 1700017G19 gene(1700017G19Rik)	Mus musculus
ENSMUSG00000107232	RIKEN cDNA 1700017L05 gene(1700017L05Rik)	Mus musculus
ENSMUSG00000043629	RIKEN cDNA 1700019D03 gene(1700019D03Rik)	Mus musculus
ENSMUSG00000099751	RIKEN cDNA 1700022A22 gene(1700022A22Rik)	Mus musculus
ENSMUSG00000032666	RIKEN cDNA 1700025G04 gene(1700025G04Rik)	Mus musculus
ENSMUSG00000101854	RIKEN cDNA 1700026F02 gene(1700026F02Rik)	Mus musculus
ENSMUSG00000100799	RIKEN cDNA 1700027H10 gene(1700027H10Rik)	Mus musculus
ENSMUSG00000101334	RIKEN cDNA 1700028M03 gene(1700028M03Rik)	Mus musculus
ENSMUSG00000086823	RIKEN cDNA 1700028P15 gene(1700028P15Rik)	Mus musculus
ENSMUSG00000099759	RIKEN cDNA 1700030C10 gene(1700030C10Rik)	Mus musculus
ENSMUSG00000099869	RIKEN cDNA 1700030F04 gene(1700030F04Rik)	Mus musculus
ENSMUSG00000099995	RIKEN cDNA 1700036G14 gene(1700036G14Rik)	Mus musculus
ENSMUSG00000100219	RIKEN cDNA 1700054K19 gene(1700054K19Rik)	Mus musculus
ENSMUSG00000107408	RIKEN cDNA 1700065L07 gene(1700065L07Rik)	Mus musculus
ENSMUSG00000107895	RIKEN cDNA 1700094M24 gene(1700094M24Rik)	Mus musculus
ENSMUSG00000101261	RIKEN cDNA 1700109I08 gene(1700109I08Rik)	Mus musculus
ENSMUSG00000092276	RIKEN cDNA 1700116B05 gene(1700116B05Rik)	Mus musculus
ENSMUSG00000029526	RIKEN cDNA 1700123K08 gene(1700123K08Rik)	Mus musculus
ENSMUSG00000099794	RIKEN cDNA 1700128A07 gene(1700128A07Rik)	Mus musculus
ENSMUSG00000021977	RIKEN cDNA 1700129C05 gene(1700129C05Rik)	Mus musculus
ENSMUSG00000109305	RIKEN cDNA 1810010D01 gene(1810010D01Rik)	Mus musculus
ENSMUSG00000089997	Riken cDNA 1810020O05 gene(1810020O05Rik)	Mus musculus
ENSMUSG00000100714	RIKEN cDNA 2010308F09 gene(2010308F09Rik)	Mus musculus
ENSMUSG00000074829	RIKEN cDNA 2010315B03 gene(2010315B03Rik)	Mus musculus
ENSMUSG00000029882	RIKEN cDNA 2210010C04 gene(2210010C04Rik)	Mus musculus
ENSMUSG00000086494	RIKEN cDNA 2210417A02 gene(2210417A02Rik)	Mus musculus
ENSMUSG00000100335	RIKEN cDNA 2310008N11 gene(2310008N11Rik)	Mus musculus
ENSMUSG00000099447	RIKEN cDNA 2310030A07 gene(2310030A07Rik)	Mus musculus
ENSMUSG00000073164	RIKEN cDNA 2410018L13 gene(2410018L13Rik)	Mus musculus
ENSMUSG00000039801	RIKEN cDNA 2410089E03 gene(2410089E03Rik)	Mus musculus
ENSMUSG00000074832	RIKEN cDNA 2410141K09 gene(2410141K09Rik)	Mus musculus
ENSMUSG00000087259	RIKEN cDNA 2610035D17 gene(2610035D17Rik)	Mus musculus
ENSMUSG00000071302	RIKEN cDNA 2610044O15 gene(2610044O15Rik8)	Mus musculus
ENSMUSG00000097040	RIKEN cDNA 2610316D01 gene(2610316D01Rik)	Mus musculus
ENSMUSG00000028060	RIKEN cDNA 2810403A07 gene(2810403A07Rik)	Mus musculus
ENSMUSG00000102046	RIKEN cDNA 2810404M03 gene(2810404M03Rik)	Mus musculus
ENSMUSG00000096965	RIKEN cDNA 3300005D01 gene(3300005D01Rik)	Mus musculus
ENSMUSG00000085421	RIKEN cDNA 4732490B19 gene(4732490B19Rik)	Mus musculus
ENSMUSG00000097626	RIKEN cDNA 4921504A21 gene(4921504A21Rik)	Mus musculus
ENSMUSG00000045797	RIKEN cDNA 4930402K13 gene(4930402K13Rik)	Mus musculus
ENSMUSG00000106602	RIKEN cDNA 4930405L22 gene(4930405L22Rik)	Mus musculus
ENSMUSG00000090565	RIKEN cDNA 4930405O22 gene(4930405O22Rik)	Mus musculus
ENSMUSG00000022288	RIKEN cDNA 4930447A16 gene(4930447A16Rik)	Mus musculus
ENSMUSG00000021098	RIKEN cDNA 4930447C04 gene(4930447C04Rik)	Mus musculus
ENSMUSG00000104072	RIKEN cDNA 4930448I06 gene(4930448I06Rik)	Mus musculus
ENSMUSG00000097898	RIKEN cDNA 4930455B14 gene(4930455B14Rik)	Mus musculus
ENSMUSG00000085641	RIKEN cDNA 4930465M20 gene(4930465M20Rik)	Mus musculus		WNT signalling
ENSMUSG00000096265	RIKEN cDNA 4930467E23 gene(4930467E23Rik)	Mus musculus
ENSMUSG00000096405	RIKEN cDNA 4930474N05 gene(4930474N05Rik)	Mus musculus
ENSMUSG00000090160	RIKEN cDNA 4930480K15 gene(4930480K15Rik)	Mus musculus
ENSMUSG00000089914	RIKEN cDNA 4930486I03 gene(4930486I03Rik)	Mus musculus
ENSMUSG00000107214	RIKEN cDNA 4930500F04 gene(4930500F04Rik)	Mus musculus
ENSMUSG00000103692	RIKEN cDNA 4930503O07 gene(4930503O07Rik)	Mus musculus
ENSMUSG00000093551	RIKEN cDNA 4930505G20 gene(4930505G20Rik)	Mus musculus
ENSMUSG00000106741	RIKEN cDNA 4930513D17 gene(4930513D17Rik)	Mus musculus
ENSMUSG00000101701	RIKEN cDNA 4930521E06 gene(4930521E06Rik)	Mus musculus
ENSMUSG00000107217	RIKEN cDNA 4930524B17 gene(4930524B17Rik)	Mus musculus
ENSMUSG00000036463	RIKEN cDNA 4930544G11 gene(4930544G11Rik)	Mus musculus
ENSMUSG00000085247	RIKEN cDNA 4930545L23 gene(4930545L23Rik)	Mus musculus
ENSMUSG00000051198	RIKEN cDNA 4930548G14 gene(4930548G14Rik)	Mus musculus
ENSMUSG00000086257	RIKEN cDNA 4930548K13 gene(4930548K13Rik)	Mus musculus
ENSMUSG00000085452	RIKEN cDNA 4930554G24 gene(4930554G24Rik)	Mus musculus
ENSMUSG00000105773	RIKEN cDNA 4930563F08 gene(4930563F08Rik)	Mus musculus
ENSMUSG00000085084	RIKEN cDNA 4930570G19 gene(4930570G19Rik)	Mus musculus
ENSMUSG00000024088	RIKEN cDNA 4930583I09 gene(4930583I09Rik)	Mus musculus
ENSMUSG00000107563	RIKEN cDNA 4930587E11 gene(4930587E11Rik)	Mus musculus
ENSMUSG00000102368	RIKEN cDNA 4930590L20 gene(4930590L20Rik)	Mus musculus
ENSMUSG00000073722	RIKEN cDNA 4931408C20 gene(4931408C20Rik)	Mus musculus
ENSMUSG00000056197	RIKEN cDNA 4931417E11 gene(4931417E11Rik)	Mus musculus
ENSMUSG00000079324	RIKEN cDNA 4932414N04 gene(4932414N04Rik)	Mus musculus
ENSMUSG00000037270	RIKEN cDNA 4932438A13 gene(4932438A13Rik)	Mus musculus
ENSMUSG00000025961	RIKEN cDNA 4933402D24 gene(4933402D24Rik)	Mus musculus
ENSMUSG00000045330	RIKEN cDNA 4933402E13 gene(4933402E13Rik)	Mus musculus
ENSMUSG00000106013	RIKEN cDNA 4933402J10 gene(4933402J10Rik)	Mus musculus
ENSMUSG00000086025	RIKEN cDNA 4933406G16 gene(4933406G16Rik)	Mus musculus
ENSMUSG00000071749	RIKEN cDNA 4933412E24 gene(4933412E24Rik)	Mus musculus
ENSMUSG00000073730	RIKEN cDNA 4933415F23 gene(4933415F23Rik)	Mus musculus
ENSMUSG00000085198	RIKEN cDNA 4933416E03 gene(4933416E03Rik)	Mus musculus
ENSMUSG00000033015	RIKEN cDNA 4933427E13 gene(4933427E13Rik)	Mus musculus
ENSMUSG00000086355	RIKEN cDNA 4933428C19 gene(4933428C19Rik)	Mus musculus
ENSMUSG00000108848	RIKEN cDNA 4933430N04 gene(4933430N04Rik)	Mus musculus
ENSMUSG00000108709	RIKEN cDNA 4933431G14 gene(4933431G14Rik)	Mus musculus
ENSMUSG00000097044	RIKEN cDNA 4933433F19 gene(4933433F19Rik)	Mus musculus
ENSMUSG00000105490	RIKEN cDNA 4933438B17 gene(4933438B17Rik)	Mus musculus
ENSMUSG00000073147	RIKEN cDNA 5031425E22 gene(5031425E22Rik)	Mus musculus
ENSMUSG00000073197	RIKEN cDNA 5730507C01 gene(5730507C01Rik)	Mus musculus
ENSMUSG00000108077	RIKEN cDNA 6330415B21 gene(6330415B21Rik)	Mus musculus
ENSMUSG00000097049	RIKEN cDNA 6530411M01 gene(6530411M01Rik)	Mus musculus
ENSMUSG00000086653	RIKEN cDNA 9130015L21 gene(9130015L21Rik)	Mus musculus
ENSMUSG00000099950	RIKEN cDNA 9130227L01 gene(9130227L01Rik)	Mus musculus
ENSMUSG00000097403	RIKEN cDNA 9230116N13 gene(9230116N13Rik)	Mus musculus
ENSMUSG00000104553	RIKEN cDNA 9330178D15 gene(9330178D15Rik)	Mus musculus
ENSMUSG00000085447	RIKEN cDNA 9530026F06 gene(9530026F06Rik)	Mus musculus
ENSMUSG00000097462	RIKEN cDNA 9530026P05 gene(9530026P05Rik)	Mus musculus
ENSMUSG00000052479	RIKEN cDNA A330008L17 gene(A330008L17Rik)	Mus musculus
ENSMUSG00000089844	RIKEN cDNA A530032D15Rik gene(A530032D15Rik)	Mus musculus
ENSMUSG00000046764	RIKEN cDNA A530053G22 gene(A530053G22Rik)	Mus musculus
ENSMUSG00000103690	RIKEN cDNA A730004F24 gene(A730004F24Rik)	Mus musculus
ENSMUSG00000057715	RIKEN cDNA A830018L16 gene(A830018L16Rik)	Mus musculus
ENSMUSG00000094707	RIKEN cDNA A830019P07 gene(A830019P07Rik)	Mus musculus
ENSMUSG00000103695	RIKEN cDNA A830029E22 gene(A830029E22Rik)	Mus musculus
ENSMUSG00000098008	RIKEN cDNA A930001A20 gene(A930001A20Rik)	Mus musculus
ENSMUSG00000043740	RIKEN cDNA B430306N03 gene(B430306N03Rik)	Mus musculus
ENSMUSG00000109473	RIKEN cDNA B930025P03 gene(B930025P03Rik)	Mus musculus
ENSMUSG00000052477	RIKEN cDNA C130026I21 gene(C130026I21Rik)	Mus musculus
ENSMUSG00000029917	RIKEN cDNA C130060K24 gene(C130060K24Rik)	Mus musculus
ENSMUSG00000051616	RIKEN cDNA C230029F24 gene(C230029F24Rik)	Mus musculus
ENSMUSG00000085515	RIKEN cDNA C630028M04 gene(C630028M04Rik)	Mus musculus
ENSMUSG00000097393	RIKEN cDNA D030068K23 gene(D030068K23Rik)	Mus musculus
ENSMUSG00000079038	RIKEN cDNA D130040H23 gene(D130040H23Rik)	Mus musculus
ENSMUSG00000101812	RIKEN cDNA D530049I02 gene(D530049I02Rik)	Mus musculus
ENSMUSG00000100457	RIKEN cDNA D830032E09 gene(D830032E09Rik)	Mus musculus
ENSMUSG00000037172	RIKEN cDNA E330009J07 gene(E330009J07Rik)	Mus musculus
ENSMUSG00000053117	RIKEN cDNA E330013P04 gene(E330013P04Rik)	Mus musculus
ENSMUSG00000072844	RIKEN cDNA G530011O06 gene(G530011O06Rik)	Mus musculus
ENSMUSG00000085112	RIKEN cDNA gene A530072M11(A530072M11Rik)	Mus musculus
ENSMUSG00000029397	ring finger and CHY zinc finger domain containing 1(Rchy1)	Mus musculus
ENSMUSG00000051956	ring finger protein 133(Rnf133)	Mus musculus
ENSMUSG00000047747	ring finger protein 150(Rnf150)	Mus musculus
ENSMUSG00000022280	ring finger protein 19A(Rnf19a)	Mus musculus
ENSMUSG00000045078	ring finger protein 216(Rnf216)	Mus musculus
ENSMUSG00000029130	ring finger protein 32(Rnf32)	Mus musculus
ENSMUSG00000008658	RNA binding protein, fox-1 homolog (C. elegans) 1(Rbfox1)	Mus musculus
ENSMUSG00000027981	RNA-binding region (RNP1, RRM) containing 3(Rnpc3)	Mus musculus
ENSMUSG00000022883	roundabout guidance receptor 1(Robo1)	Mus musculus
ENSMUSG00000052516	roundabout guidance receptor 2(Robo2)	Mus musculus
ENSMUSG00000033282	Rpgrip1-like(Rpgrip1l)	Mus musculus
ENSMUSG00000050310	RPTOR independent companion of MTOR, complex 2(Rictor)	Mus musculus
ENSMUSG00000051920	R-spondin 2(Rspo2)	Mus musculus
ENSMUSG00000006586	runt-related transcription factor 1; translocated to, 1 (cyclin D-related)(Runx1t1)	Mus musculus
ENSMUSG00000021313	ryanodine receptor 2, cardiac(Ryr2)	Mus musculus
ENSMUSG00000029772	S-adenosylhomocysteine hydrolase-like 2(Ahcyl2)	Mus musculus
ENSMUSG00000031665	sal-like 1 (Drosophila)(Sall1)	Mus musculus
ENSMUSG00000027639	SAM domain and HD domain, 1(Samhd1)	Mus musculus
ENSMUSG00000039539	sarcoglycan zeta(Sgcz)	Mus musculus
ENSMUSG00000021870	sarcolemma associated protein(Slmap)	Mus musculus
ENSMUSG00000027777	schwannomin interacting protein 1(Schip1)	Mus musculus
ENSMUSG00000027431	SCP2 sterol-binding domain containing 1(Scp2d1)	Mus musculus
ENSMUSG00000078974	SEC61, gamma subunit(Sec61g)	Mus musculus
ENSMUSG00000064373	selenoprotein P, plasma, 1(Sepp1)	Mus musculus
ENSMUSG00000028883	sema domain, immunoglobulin domain (Ig), short basic domain, secreted, (semaphorin) 3A(Sema3a)	Mus musculus
ENSMUSG00000022231	sema domain, seven thrombospondin repeats (type 1 and type 1-like), transmembrane domain (TM) and short cytoplasmic domain, (semaphorin) 5A(Sema5a)	Mus musculus
ENSMUSG00000062833	seminal vesicle antigen-like 3(Sval3)	Mus musculus
ENSMUSG00000029173	Sep (O-phosphoserine) tRNA:Sec (selenocysteine) tRNA synthase(Sepsecs)	Mus musculus
ENSMUSG00000022329	serine/threonine kinase 3(Stk3)	Mus musculus
ENSMUSG00000026542	serum amyloid P-component(Apcs)	Mus musculus
ENSMUSG00000045954	serum deprivation response(Sdpr)	Mus musculus
ENSMUSG00000025915	serum/glucocorticoid regulated kinase 3(Sgk3)	Mus musculus
ENSMUSG00000026603	SET and MYND domain containing 2(Smyd2)	Mus musculus
ENSMUSG00000055067	SET and MYND domain containing 3(Smyd3)	Mus musculus
ENSMUSG00000034639	SET domain without mariner transposase fusion(Setmar)	Mus musculus
ENSMUSG00000036840	seven in absentia 1A(Siah1a)	Mus musculus
ENSMUSG00000053886	SH2 domain containing 4A(Sh2d4a)	Mus musculus
ENSMUSG00000037833	SH2 domain containing 4B(Sh2d4b)	Mus musculus
ENSMUSG00000022494	shisa family member 9(Shisa9)	Mus musculus
ENSMUSG00000041362	shootin 1(Shtn1)	Mus musculus
ENSMUSG00000028236	short chain dehydrogenase/reductase family 16C, member 5(Sdr16c5)	Mus musculus
ENSMUSG00000094443	shugoshin like 2b (S. pombe)(Sgol2b)	Mus musculus
ENSMUSG00000039683	sidekick cell adhesion molecule 1(Sdk1)	Mus musculus
ENSMUSG00000054408	signal peptidase complex subunit 3 homolog (S. cerevisiae)(Spcs3)	Mus musculus
ENSMUSG00000095788	signal-regulatory protein beta 1A(Sirpb1a)	Mus musculus
ENSMUSG00000015652	six transmembrane epithelial antigen of the prostate 1(Steap1)	Mus musculus
ENSMUSG00000075478	SLIT and NTRK-like family, member 1(Slitrk1)	Mus musculus
ENSMUSG00000036790	SLIT and NTRK-like family, member 2(Slitrk2)	Mus musculus
ENSMUSG00000033214	SLIT and NTRK-like family, member 5(Slitrk5)	Mus musculus
ENSMUSG00000045871	SLIT and NTRK-like family, member 6(Slitrk6)	Mus musculus
ENSMUSG00000031558	slit homolog 2 (Drosophila)(Slit2)	Mus musculus
ENSMUSG00000026425	SLIT-ROBO Rho GTPase activating protein 2(Srgap2)	Mus musculus
ENSMUSG00000027281	SLX4 interacting protein(Slx4ip)	Mus musculus
ENSMUSG00000045709	smal lysine rich protein 1, pseudogene(Smkr-ps)	Mus musculus
ENSMUSG00000072704	small integral membrane protein 10 like 1(Smim10l1)	Mus musculus
ENSMUSG00000090553	small nuclear ribonucleoprotein E(Snrpe)	Mus musculus
ENSMUSG00000096263	small nucleolar RNA, C/D box 14C(Snord14c)	Mus musculus
ENSMUSG00000028409	smu-1 suppressor of mec-8 and unc-52 homolog (C. elegans)(Smu1)	Mus musculus
ENSMUSG00000005360	solute carrier family 1 (glial high affinity glutamate transporter), member 3(Slc1a3)	Mus musculus
ENSMUSG00000023073	solute carrier family 10, member 2(Slc10a2)	Mus musculus
ENSMUSG00000029700	solute carrier family 13 (sodium/sulfate symporters), member 1(Slc13a1)	Mus musculus
ENSMUSG00000027690	solute carrier family 2 (facilitated glucose transporter), member 2(Slc2a2)	Mus musculus
ENSMUSG00000037656	solute carrier family 20, member 2(Slc20a2)	Mus musculus
ENSMUSG00000022366	solute carrier family 22 (organic cation transporter), member 22(Slc22a22)	Mus musculus
ENSMUSG00000015112	solute carrier family 25 (mitochondrial carrier, adenine nucleotide translocator), member 13(Slc25a13)	Mus musculus
ENSMUSG00000045100	solute carrier family 25 (mitochondrial carrier, phosphate carrier), member 26(Slc25a26)	Mus musculus
ENSMUSG00000050822	solute carrier family 29 (nucleoside transporters), member 4(Slc29a4)	Mus musculus
ENSMUSG00000022315	solute carrier family 30 (zinc transporter), member 8(Slc30a8)	Mus musculus
ENSMUSG00000061306	solute carrier family 38, member 10(Slc38a10)	Mus musculus
ENSMUSG00000022464	solute carrier family 38, member 4(Slc38a4)	Mus musculus
ENSMUSG00000041654	solute carrier family 39 (metal ion transporter), member 11(Slc39a11)	Mus musculus
ENSMUSG00000025986	solute carrier family 39 (zinc transporter), member 10(Slc39a10)	Mus musculus
ENSMUSG00000060961	solute carrier family 4 (anion exchanger), member 4(Slc4a4)	Mus musculus
ENSMUSG00000030307	solute carrier family 6 (neurotransmitter transporter, GABA), member 11(Slc6a11)	Mus musculus
ENSMUSG00000027737	solute carrier family 7 (cationic amino acid transporter, y+ system), member 11(Slc7a11)	Mus musculus
ENSMUSG00000069072	solute carrier family 7 (cationic amino acid transporter, y+ system), member 14(Slc7a14)	Mus musculus
ENSMUSG00000054640	solute carrier family 8 (sodium/calcium exchanger), member 1(Slc8a1)	Mus musculus
ENSMUSG00000050150	solute carrier family 9, subfamily B (NHA1, cation proton antiporter 1), member 1(Slc9b1)	Mus musculus
ENSMUSG00000026336	solute carrier organic anion transporter family, member 6d1(Slco6d1)	Mus musculus
ENSMUSG00000032719	somatomedin B and thrombospondin, type 1 domain containing(Sbspon)	Mus musculus
ENSMUSG00000085440	sorbin and SH3 domain containing 2, opposite strand(Sorbs2os)	Mus musculus
ENSMUSG00000043531	sortilin-related VPS10 domain containing receptor 1(Sorcs1)	Mus musculus
ENSMUSG00000063434	sortilin-related VPS10 domain containing receptor 3(Sorcs3)	Mus musculus
ENSMUSG00000027534	sorting nexin 16(Snx16)	Mus musculus
ENSMUSG00000031662	sorting nexin 20(Snx20)	Mus musculus
ENSMUSG00000028007	sorting nexin 7(Snx7)	Mus musculus
ENSMUSG00000105265	SOX2 overlapping transcript (non-protein coding)(Sox2ot)	Mus musculus
ENSMUSG00000070034	Sp110 nuclear body protein(Sp110)	Mus musculus
ENSMUSG00000054162	sparc/osteonectin, cwcv and kazal-like domains proteoglycan 3(Spock3)	Mus musculus
ENSMUSG00000023927	special AT-rich sequence binding protein 1(Satb1)	Mus musculus
ENSMUSG00000038331	special AT-rich sequence binding protein 2(Satb2)	Mus musculus
ENSMUSG00000028264	sperm acrosome associated 1(Spaca1)	Mus musculus
ENSMUSG00000029682	sperm adhesion molecule 1(Spam1)	Mus musculus
ENSMUSG00000053153	sperm associated antigen 16(Spag16)	Mus musculus
ENSMUSG00000027867	sperm associated antigen 17(Spag17)	Mus musculus
ENSMUSG00000072663	sperm flagellar 2(Spef2)	Mus musculus
ENSMUSG00000031991	spermatogenesis associated 19(Spata19)	Mus musculus
ENSMUSG00000067855	spermatogenesis associated glutamate (E)-rich protein 3(Speer3)	Mus musculus
ENSMUSG00000106779	spermatogenesis associated glutamate (E)-rich protein 4a pseudogene(Gm8579)	Mus musculus
ENSMUSG00000073119	spermatogenesis associated glutamate (E)-rich protein 4A(Speer4a)	Mus musculus
ENSMUSG00000038305	spermatogenesis associated, serine-rich 2-like(Spats2l)	Mus musculus
ENSMUSG00000037049	sphingomyelin phosphodiesterase 1, acid lysosomal(Smpd1)	Mus musculus
ENSMUSG00000045092	sphingosine-1-phosphate receptor 1(S1pr1)	Mus musculus
ENSMUSG00000026163	SPHK1 interactor, AKAP domain containing(Sphkap)	Mus musculus
ENSMUSG00000042541	split hand/foot malformation (ectrodactyly) type 1(Shfm1)	Mus musculus
ENSMUSG00000045671	sprouty-related, EVH1 domain containing 2(Spred2)	Mus musculus
ENSMUSG00000059182	src family associated phosphoprotein 2(Skap2)	Mus musculus
ENSMUSG00000096014	SRY (sex determining region Y)-box 1(Sox1)	Mus musculus
ENSMUSG00000025902	SRY (sex determining region Y)-box 17(Sox17)	Mus musculus
ENSMUSG00000051910	SRY (sex determining region Y)-box 6(Sox6)	Mus musculus
ENSMUSG00000034387	ssu-2 homolog (C. elegans)(Ssu2)	Mus musculus
ENSMUSG00000016128	StAR-related lipid transfer (START) domain containing 13(Stard13)	Mus musculus
ENSMUSG00000025920	staufen (RNA binding protein) homolog 2 (Drosophila)(Stau2)	Mus musculus
ENSMUSG00000058656	sterile alpha motif domain containing 12(Samd12)	Mus musculus
ENSMUSG00000107653	sterol-C5-desaturase pseudogene(Gm31520)	Mus musculus
ENSMUSG00000036928	stromal antigen 3(Stag3)	Mus musculus
ENSMUSG00000042505	succinate dehydrogenase complex assembly factor 3(Sdhaf3)	Mus musculus
ENSMUSG00000061838	succinate-Coenzyme A ligase, GDP-forming, beta subunit(Suclg2)	Mus musculus
ENSMUSG00000055137	succinyl-CoA glutarate-CoA transferase(Sugct)	Mus musculus
ENSMUSG00000027790	sucrase isomaltase (alpha-glucosidase)(Sis)	Mus musculus
ENSMUSG00000016918	sulfatase 1(Sulf1)	Mus musculus
ENSMUSG00000023943	sulfotransferase family, cytosolic, 1C, member 1(Sult1c1)	Mus musculus
ENSMUSG00000033740	suppression of tumorigenicity 18(St18)	Mus musculus
ENSMUSG00000029534	suppression of tumorigenicity 7(St7)	Mus musculus
ENSMUSG00000038578	sushi domain containing 1(Susd1)	Mus musculus
ENSMUSG00000047793	sushi, nidogen and EGF-like domains 1(Sned1)	Mus musculus
ENSMUSG00000028369	sushi, von Willebrand factor type A, EGF and pentraxin domain containing 1(Svep1)	Mus musculus
ENSMUSG00000031099	SWI/SNF related, matrix associated, actin dependent regulator of chromatin, subfamily a, member 1(Smarca1)	Mus musculus
ENSMUSG00000024921	SWI/SNF related, matrix associated, actin dependent regulator of chromatin, subfamily a, member 2(Smarca2)	Mus musculus
ENSMUSG00000029920	SWI/SNF-related, matrix-associated actin-dependent regulator of chromatin, subfamily a, containing DEAD/H box 1(Smarcad1)	Mus musculus
ENSMUSG00000022340	syntabulin (syntaxin-interacting)(Sybu)	Mus musculus
ENSMUSG00000060429	syntrophin, basic 1(Sntb1)	Mus musculus
ENSMUSG00000025909	syntrophin, gamma 1(Sntg1)	Mus musculus
ENSMUSG00000025889	synuclein, alpha(Snca)	Mus musculus
ENSMUSG00000061762	tachykinin 1(Tac1)	Mus musculus
ENSMUSG00000031529	tankyrase, TRF1-interacting ankyrin-related ADP-ribose polymerase(Tnks)	Mus musculus
ENSMUSG00000043865	taste receptor, type 2, member 118(Tas2r118)	Mus musculus
ENSMUSG00000045267	taste receptor, type 2, member 119(Tas2r119)	Mus musculus
ENSMUSG00000056952	TatD DNase domain containing 2(Tatdn2)	Mus musculus
ENSMUSG00000003134	TBC1 domain family, member 8(Tbc1d8)	Mus musculus
ENSMUSG00000031709	TBC1 domain family, member 9(Tbc1d9)	Mus musculus
ENSMUSG00000027868	T-box 15(Tbx15)	Mus musculus
ENSMUSG00000086847	T-box 3, opposite strand 2(Tbx3os2)	Mus musculus
ENSMUSG00000025925	telomeric repeat binding factor 1(Terf1)	Mus musculus
ENSMUSG00000015829	tenascin R(Tnr)	Mus musculus
ENSMUSG00000031561	teneurin transmembrane protein 3(Tenm3)	Mus musculus
ENSMUSG00000020422	tensin 3(Tns3)	Mus musculus
ENSMUSG00000009628	testis expressed gene 15(Tex15)	Mus musculus
ENSMUSG00000038984	testis-specific protein, Y-encoded-like 5(Tspyl5)	Mus musculus		estrogen
ENSMUSG00000040943	tet methylcytosine dioxygenase 2(Tet2)	Mus musculus
ENSMUSG00000029669	tetraspanin 12(Tspan12)	Mus musculus
ENSMUSG00000024078	tetratricopeptide repeat domain 27(Ttc27)	Mus musculus
ENSMUSG00000037101	tetratricopeptide repeat domain 29(Ttc29)	Mus musculus
ENSMUSG00000037214	THAP domain containing, apoptosis associated protein 1(Thap1)	Mus musculus
ENSMUSG00000029735	thiamine pyrophosphokinase(Tpk1)	Mus musculus
ENSMUSG00000022241	threonyl-tRNA synthetase(Tars)	Mus musculus
ENSMUSG00000022847	thrombopoietin(Thpo)	Mus musculus
ENSMUSG00000023885	thrombospondin 2(Thbs2)	Mus musculus
ENSMUSG00000032625	thrombospondin, type I, domain containing 7A(Thsd7a)	Mus musculus
ENSMUSG00000042581	thrombospondin, type I, domain containing 7B(Thsd7b)	Mus musculus
ENSMUSG00000079523	thymosin, beta 10(Tmsb10)	Mus musculus
ENSMUSG00000053469	thyroglobulin(Tg)	Mus musculus
ENSMUSG00000021779	thyroid hormone receptor beta(Thrb)	Mus musculus
ENSMUSG00000038760	thyrotropin releasing hormone receptor(Trhr)	Mus musculus
ENSMUSG00000049232	tigger transposable element derived 2(Tigd2)	Mus musculus
ENSMUSG00000029664	tissue factor pathway inhibitor 2(Tfpi2)	Mus musculus
ENSMUSG00000043496	TLR4 interactor with leucine-rich repeats(Tril)	Mus musculus
ENSMUSG00000031639	toll-like receptor 3(Tlr3)	Mus musculus
ENSMUSG00000039005	toll-like receptor 4(Tlr4)	Mus musculus
ENSMUSG00000053626	tolloid-like(Tll1)	Mus musculus
ENSMUSG00000043668	TOX high mobility group box family member 3(Tox3)	Mus musculus
ENSMUSG00000049537	trans-2,3-enoyl-CoA reductase-like(Tecrl)	Mus musculus
ENSMUSG00000045680	transcription factor 21(Tcf21)	Mus musculus
ENSMUSG00000025927	transcription factor AP-2 beta(Tfap2b)	Mus musculus
ENSMUSG00000042596	transcription factor AP-2, delta(Tfap2d)	Mus musculus
ENSMUSG00000038482	transcription factor Dp 1(Tfdp1)	Mus musculus
ENSMUSG00000029553	transcription factor EC(Tfec)	Mus musculus
ENSMUSG00000027630	transducin (beta)-like 1X-linked receptor 1(Tbl1xr1)	Mus musculus
ENSMUSG00000032769	transient receptor potential cation channel, subfamily A, member 1(Trpa1)	Mus musculus
ENSMUSG00000027716	transient receptor potential cation channel, subfamily C, member 3(Trpc3)	Mus musculus
ENSMUSG00000027748	transient receptor potential cation channel, subfamily C, member 4(Trpc4)	Mus musculus
ENSMUSG00000052387	transient receptor potential cation channel, subfamily M, member 3(Trpm3)	Mus musculus
ENSMUSG00000024727	transient receptor potential cation channel, subfamily M, member 6(Trpm6)	Mus musculus
ENSMUSG00000025519	transketolase-like 2(Tktl2)	Mus musculus
ENSMUSG00000026374	translin(Tsn)	Mus musculus
ENSMUSG00000025935	translocating chain-associating membrane protein 1(Tram1)	Mus musculus
ENSMUSG00000027800	transmembrane 4 superfamily member 1(Tm4sf1)	Mus musculus
ENSMUSG00000041594	transmembrane and tetratricopeptide repeat containing 4(Tmtc4)	Mus musculus
ENSMUSG00000029571	transmembrane protein 106B(Tmem106b)	Mus musculus
ENSMUSG00000022715	transmembrane protein 114(Tmem114)	Mus musculus
ENSMUSG00000063296	transmembrane protein 117(Tmem117)	Mus musculus
ENSMUSG00000029234	transmembrane protein 165(Tmem165)	Mus musculus
ENSMUSG00000057716	transmembrane protein 178B(Tmem178b)	Mus musculus
ENSMUSG00000048022	transmembrane protein 229A(Tmem229a)	Mus musculus
ENSMUSG00000036502	transmembrane protein 255A(Tmem255a)	Mus musculus
ENSMUSG00000028420	transmembrane protein 38B(Tmem38b)	Mus musculus
ENSMUSG00000041737	transmembrane protein 45b(Tmem45b)	Mus musculus
ENSMUSG00000043252	transmembrane protein 64(Tmem64)	Mus musculus
ENSMUSG00000062373	transmembrane protein 65(Tmem65)	Mus musculus
ENSMUSG00000054409	transmembrane protein 74(Tmem74)	Mus musculus
ENSMUSG00000026109	transmembrane protein with EGF-like and two follistatin-like domains 2(Tmeff2)	Mus musculus
ENSMUSG00000038679	trichorhinophalangeal syndrome I (human)(Trps1)	Mus musculus
ENSMUSG00000031651	tripartite motif family-like 1(Triml1)	Mus musculus
ENSMUSG00000027993	tripartite motif-containing 2(Trim2)	Mus musculus
ENSMUSG00000029833	tripartite motif-containing 24(Trim24)	Mus musculus
ENSMUSG00000051675	tripartite motif-containing 32(Trim32)	Mus musculus
ENSMUSG00000043279	tripartite motif-containing 56(Trim56)	Mus musculus
ENSMUSG00000022263	triple functional domain (PTPRF interacting)(Trio)	Mus musculus
ENSMUSG00000055963	triple QxxK/R motif containing(Triqk)	Mus musculus
ENSMUSG00000022757	Trk-fused gene(Tfg)	Mus musculus
ENSMUSG00000036667	TRPM8 channel-associated factor 1(Tcaf1)	Mus musculus
ENSMUSG00000054106	trypsin 4(Try4)	Mus musculus
ENSMUSG00000036745	tubulin tyrosine ligase-like family, member 7(Ttll7)	Mus musculus
ENSMUSG00000032357	tubulointerstitial nephritis antigen(Tinag)	Mus musculus
ENSMUSG00000022019	tudor domain containing 3(Tdrd3)	Mus musculus
ENSMUSG00000022015	tumor necrosis factor (ligand) superfamily, member 11(Tnfsf11)	Mus musculus
ENSMUSG00000063727	tumor necrosis factor receptor superfamily, member 11b (osteoprotegerin)(Tnfrsf11b)	Mus musculus
ENSMUSG00000103257	tyrosine 3-monooxygenase/tryptophan 5-monooxygenase activation protein, theta polypeptide pseudogene(Gm7977)	Mus musculus
ENSMUSG00000037487	ubiquitin protein ligase E3 component n-recognin 5(Ubr5)	Mus musculus
ENSMUSG00000029640	ubiquitin specific peptidase 12(Usp12)	Mus musculus
ENSMUSG00000054814	ubiquitin specific peptidase 46(Usp46)	Mus musculus
ENSMUSG00000041264	ubiquitin specific peptidase like 1(Uspl1)	Mus musculus
ENSMUSG00000028433	ubiquitin-associated protein 2(Ubap2)	Mus musculus
ENSMUSG00000058317	ubiquitin-conjugating enzyme E2E 2(Ube2e2)	Mus musculus
ENSMUSG00000025939	ubiquitin-conjugating enzyme E2W (putative)(Ube2w)	Mus musculus
ENSMUSG00000032854	UDP galactosyltransferase 8A(Ugt8a)	Mus musculus
ENSMUSG00000072664	UDP glycosyltransferases 3 family, polypeptide A1(Ugt3a1)	Mus musculus
ENSMUSG00000033849	UDP-Gal:betaGlcNAc beta 1,3-galactosyltransferase, polypeptide 2(B3galt2)	Mus musculus
ENSMUSG00000043300	UDP-GalNAc:betaGlcNAc beta 1,3-galactosaminyltransferase, polypeptide 1(B3galnt1)	Mus musculus
ENSMUSG00000031608	UDP-N-acetyl-alpha-D-galactosamine: polypeptide N-acetylgalactosaminyltransferase 7(Galnt7)	Mus musculus
ENSMUSG00000021903	UDP-N-acetyl-alpha-D-galactosamine:polypeptide N-acetylgalactosaminyltransferase 15(Galnt15)	Mus musculus
ENSMUSG00000040359	UFM1 specific ligase 1(Ufl1)	Mus musculus
ENSMUSG00000059921	unc-5 netrin receptor C(Unc5c)	Mus musculus
ENSMUSG00000063626	unc-5 netrin receptor D(Unc5d)	Mus musculus
ENSMUSG00000100510	uncharacterized LOC102636514(LOC102636514)	Mus musculus
ENSMUSG00000109408	uncharacterized LOC102639982(LOC102639982)	Mus musculus
ENSMUSG00000075543	ureidoimidazoline (2-oxo-4-hydroxy-4-carboxy-5) decarboxylase(Urad)	Mus musculus
ENSMUSG00000054079	UTP18 small subunit processome component(Utp18)	Mus musculus
ENSMUSG00000037646	vacuolar protein sorting 13B(Vps13b)	Mus musculus
ENSMUSG00000028452	valosin containing protein(Vcp)	Mus musculus
ENSMUSG00000031520	vascular endothelial growth factor C(Vegfc)	Mus musculus
ENSMUSG00000024924	very low density lipoprotein receptor(Vldlr)	Mus musculus
ENSMUSG00000054455	vesicle-associated membrane protein, associated protein B and C(Vapb)	Mus musculus
ENSMUSG00000091243	vestigial like family member 3(Vgll3)	Mus musculus
ENSMUSG00000060245	vomeronasal 1 receptor 228(Vmn1r228)	Mus musculus
ENSMUSG00000091734	vomeronasal 1 receptor 29(Vmn1r29)	Mus musculus
ENSMUSG00000095670	vomeronasal 1 receptor 30(Vmn1r30)	Mus musculus
ENSMUSG00000093755	vomeronasal 1 receptor 39(Vmn1r39)	Mus musculus
ENSMUSG00000094586	vomeronasal 1 receptor 41(Vmn1r41)	Mus musculus
ENSMUSG00000070817	vomeronasal 1 receptor 85(Vmn1r85)	Mus musculus
ENSMUSG00000091539	vomeronasal 1 receptor, 238(Vmn1r238)	Mus musculus
ENSMUSG00000095093	vomeronasal 2, receptor 111(Vmn2r111)	Mus musculus
ENSMUSG00000091076	vomeronasal 2, receptor 115(Vmn2r115)	Mus musculus
ENSMUSG00000090966	vomeronasal 2, receptor 116(Vmn2r116)	Mus musculus
ENSMUSG00000043897	vomeronasal 2, receptor 2(Vmn2r2)	Mus musculus
ENSMUSG00000091468	vomeronasal 2, receptor 82(Vmn2r82)	Mus musculus
ENSMUSG00000057021	vomeronasal 2, receptor, pseudogene 159(Vmn2r-ps159)	Mus musculus
ENSMUSG00000050830	von Willebrand factor C domain containing 2(Vwc2)	Mus musculus
ENSMUSG00000045648	von Willebrand factor C domain-containing protein 2-like(Vwc2l)	Mus musculus
ENSMUSG00000079679	von Willebrand factor D and EGF domains(Vwde)	Mus musculus
ENSMUSG00000048834	V-set and transmembrane domain containing 2A(Vstm2a)	Mus musculus
ENSMUSG00000051076	V-set domain containing T cell activation inhibitor 1(Vtcn1)	Mus musculus
ENSMUSG00000029636	WAS protein family, member 3(Wasf3)	Mus musculus
ENSMUSG00000020319	WD repeat containing planar cell polarity effector(Wdpcp)	Mus musculus
ENSMUSG00000021147	WD repeat domain 37(Wdr37)	Mus musculus
ENSMUSG00000039828	WD repeat domain 70(Wdr70)	Mus musculus
ENSMUSG00000025995	WD repeat domain 75(Wdr75)	Mus musculus
ENSMUSG00000031583	Werner syndrome homolog (human)(Wrn)	Mus musculus
ENSMUSG00000010797	wingless-type MMTV integration site family, member 2(Wnt2)	Mus musculus
ENSMUSG00000027840	wingless-type MMTV integration site family, member 2B(Wnt2b)	Mus musculus
ENSMUSG00000029684	Wiskott-Aldrich syndrome-like (human)(Wasl)	Mus musculus
ENSMUSG00000024283	WW domain containing adaptor with coiled-coil(Wac)	Mus musculus
ENSMUSG00000041058	WW domain containing E3 ubiquitin protein ligase 1(Wwp1)	Mus musculus
ENSMUSG00000004637	WW domain-containing oxidoreductase(Wwox)	Mus musculus
ENSMUSG00000051951	X-linked Kx blood group related 4(Xkr4)	Mus musculus
ENSMUSG00000067813	X-linked Kx blood group related 9(Xkr9)	Mus musculus
ENSMUSG00000047213	YTH domain family 3(Ythdf3)	Mus musculus
ENSMUSG00000058446	zinc and ring finger 2(Znrf2)	Mus musculus
ENSMUSG00000022335	zinc finger and AT hook domain containing(Zfat)	Mus musculus
ENSMUSG00000063659	zinc finger and BTB domain containing 18(Zbtb18)	Mus musculus
ENSMUSG00000038872	zinc finger homeobox 3(Zfhx3)	Mus musculus
ENSMUSG00000027663	zinc finger matrin type 3(Zmat3)	Mus musculus
ENSMUSG00000036898	zinc finger protein 157(Zfp157)	Mus musculus
ENSMUSG00000022529	zinc finger protein 263(Zfp263)	Mus musculus
ENSMUSG00000025821	zinc finger protein 282(Zfp282)	Mus musculus
ENSMUSG00000031711	zinc finger protein 330(Zfp330)	Mus musculus
ENSMUSG00000021514	zinc finger protein 369(Zfp369)	Mus musculus
ENSMUSG00000034522	zinc finger protein 395(Zfp395)	Mus musculus
ENSMUSG00000045333	zinc finger protein 423(Zfp423)	Mus musculus
ENSMUSG00000060206	zinc finger protein 462(Zfp462)	Mus musculus
ENSMUSG00000023882	zinc finger protein 54(Zfp54)	Mus musculus
ENSMUSG00000028358	zinc finger protein 618(Zfp618)	Mus musculus
ENSMUSG00000050064	zinc finger protein 697(Zfp697)	Mus musculus
ENSMUSG00000062397	zinc finger protein 706(Zfp706)	Mus musculus
ENSMUSG00000056019	zinc finger protein 709(Zfp709)	Mus musculus
ENSMUSG00000057691	zinc finger protein 746(Zfp746)	Mus musculus
ENSMUSG00000069743	zinc finger protein 820(Zfp820)	Mus musculus
ENSMUSG00000072774	zinc finger protein 951(Zfp951)	Mus musculus
ENSMUSG00000096696	zinc finger protein 960(Zfp960)	Mus musculus
ENSMUSG00000056300	zinc finger protein 981(Zfp981)	Mus musculus
ENSMUSG00000078496	zinc finger protein 982(Zfp982)	Mus musculus
ENSMUSG00000078495	zinc finger protein 984(Zfp984)	Mus musculus
ENSMUSG00000065999	zinc finger protein 985(Zfp985)	Mus musculus
ENSMUSG00000067860	zinc finger protein of the cerebellum 3(Zic3)	Mus musculus
ENSMUSG00000022306	zinc finger protein, multitype 2(Zfpm2)	Mus musculus
ENSMUSG00000044477	zinc finger, AN1-type domain 3(Zfand3)	Mus musculus
ENSMUSG00000034151	zinc finger, B-box domain containing(Zbbx)	Mus musculus
ENSMUSG00000086377	zinc finger, BED domain containing 4 pseudogene(4930529C04Rik)	Mus musculus
ENSMUSG00000037492	zinc finger, matrin type 4(Zmat4)	Mus musculus
ENSMUSG00000030967	zinc finger, RAN-binding domain containing 1(Zranb1)	Mus musculus
ENSMUSG00000064310	zona pellucida like domain containing 1(Zpld1)	Mus musculus
ENSMUSG00000079173	zonadhesin(Zan)	Mus musculus
