# Supplementary material for: Core circadian clock transcription factor BMAL1 regulates mammary epithelial cell growth, differentiation, and milk component synthesis
Source: PLoS One. 2021 Aug 20;16(8):e0248199. doi: 10.1371/journal.pone.0248199 (PMC8378744; doi:10.1371/journal.pone.0248199)
Supplement: S7 Table — (XLSX) [file pone.0248199.s012.xlsx]

## Sheet: Sheet1
Supplemental Table S7. Functional annotation analysis of genes with transcriptional start site nearest to overlapping peaks among ChIP samples
Annotation Cluster 1	Enrichment Score: 14.359665383995546
Category	Term	Count	%	PValue	Genes	List Total	Pop Hits	Pop Total	Fold Enrichment	Bonferroni	Benjamini	FDR
UP_KEYWORDS	Glycoprotein	325	24.2176	4.1114e-25	ENSMUSG00000059921, ENSMUSG00000001260, ENSMUSG00000028184, ENSMUSG00000059003, ENSMUSG00000028864, ENSMUSG00000022762, ENSMUSG00000022883, ENSMUSG00000063626, ENSMUSG00000068758, ENSMUSG00000046723, ENSMUSG00000044667, ENSMUSG00000022887, ENSMUSG00000067780, ENSMUSG00000048915, ENSMUSG00000047497, ENSMUSG00000073678, ENSMUSG00000030131, ENSMUSG00000060924, ENSMUSG00000055214, ENSMUSG00000053399,…	1127	3815	22680	1.71438	1.55411e-22	1.55411e-22	1.41843e-22
UP_SEQ_FEATURE	glycosylation site:N-linked (GlcNAc...)	303	22.5782	3.84137e-22	ENSMUSG00000059921, ENSMUSG00000001260, ENSMUSG00000028184, ENSMUSG00000059003, ENSMUSG00000028864, ENSMUSG00000022762, ENSMUSG00000022883, ENSMUSG00000063626, ENSMUSG00000068758, ENSMUSG00000046723, ENSMUSG00000044667, ENSMUSG00000022887, ENSMUSG00000067780, ENSMUSG00000048915, ENSMUSG00000047497, ENSMUSG00000073678, ENSMUSG00000030131, ENSMUSG00000060924, ENSMUSG00000055214, ENSMUSG00000053399,…	922	3563	18012	1.66134	9.39983e-19	9.40367e-19	9.25002e-19
UP_SEQ_FEATURE	signal peptide	249	18.5544	5.97889e-14	ENSMUSG00000059921, ENSMUSG00000001260, ENSMUSG00000078688, ENSMUSG00000059003, ENSMUSG00000028864, ENSMUSG00000022762, ENSMUSG00000022883, ENSMUSG00000063626, ENSMUSG00000068758, ENSMUSG00000062778, ENSMUSG00000046723, ENSMUSG00000022887, ENSMUSG00000067780, ENSMUSG00000048915, ENSMUSG00000029838, ENSMUSG00000045871, ENSMUSG00000047497, ENSMUSG00000068196, ENSMUSG00000018259, ENSMUSG00000028070,…	922	3124	18012	1.55711	1.46431e-10	5.02991e-11	4.94772e-11
UP_KEYWORDS	Disulfide bond	240	17.8838	1.49842e-12	ENSMUSG00000059921, ENSMUSG00000001260, ENSMUSG00000078688, ENSMUSG00000059003, ENSMUSG00000028864, ENSMUSG00000022762, ENSMUSG00000022883, ENSMUSG00000063626, ENSMUSG00000062778, ENSMUSG00000046723, ENSMUSG00000022887, ENSMUSG00000070047, ENSMUSG00000048915, ENSMUSG00000029838, ENSMUSG00000047497, ENSMUSG00000046282, ENSMUSG00000030131, ENSMUSG00000060924, ENSMUSG00000053399, ENSMUSG00000078675,…	1127	3124	22680	1.54604	5.66421e-10	1.88801e-10	1.72318e-10
UP_KEYWORDS	Signal	302	22.5037	1.50594e-08	ENSMUSG00000059921, ENSMUSG00000001260, ENSMUSG00000028184, ENSMUSG00000078688, ENSMUSG00000059003, ENSMUSG00000028864, ENSMUSG00000022762, ENSMUSG00000022883, ENSMUSG00000063626, ENSMUSG00000068758, ENSMUSG00000062778, ENSMUSG00000046723, ENSMUSG00000022887, ENSMUSG00000070047, ENSMUSG00000067780, ENSMUSG00000048915, ENSMUSG00000029838, ENSMUSG00000045871, ENSMUSG00000047497, ENSMUSG00000068196,…	1127	4543	22680	1.33778	5.69245e-06	8.13209e-07	7.42215e-07
UP_SEQ_FEATURE	disulfide bond	188	14.0089	3.2619e-08	ENSMUSG00000029672, ENSMUSG00000059921, ENSMUSG00000001260, ENSMUSG00000015829, ENSMUSG00000078688, ENSMUSG00000026043, ENSMUSG00000001300, ENSMUSG00000028864, ENSMUSG00000028226, ENSMUSG00000022122, ENSMUSG00000022762, ENSMUSG00000022883, ENSMUSG00000063626, ENSMUSG00000062778, ENSMUSG00000046723, ENSMUSG00000022887, ENSMUSG00000048915, ENSMUSG00000029838, ENSMUSG00000067149, ENSMUSG00000031639,…	922	2510	18012	1.46324	7.98154e-05	1.14073e-05	1.12209e-05
Annotation Cluster 2	Enrichment Score: 9.993788257920938
Category	Term	Count	%	PValue	Genes	List Total	Pop Hits	Pop Total	Fold Enrichment	Bonferroni	Benjamini	FDR
UP_KEYWORDS	Glycoprotein	325	24.2176	4.1114e-25	ENSMUSG00000059921, ENSMUSG00000001260, ENSMUSG00000028184, ENSMUSG00000059003, ENSMUSG00000028864, ENSMUSG00000022762, ENSMUSG00000022883, ENSMUSG00000063626, ENSMUSG00000068758, ENSMUSG00000046723, ENSMUSG00000044667, ENSMUSG00000022887, ENSMUSG00000067780, ENSMUSG00000048915, ENSMUSG00000047497, ENSMUSG00000073678, ENSMUSG00000030131, ENSMUSG00000060924, ENSMUSG00000055214, ENSMUSG00000053399,…	1127	3815	22680	1.71438	1.55411e-22	1.55411e-22	1.41843e-22
UP_SEQ_FEATURE	glycosylation site:N-linked (GlcNAc...)	303	22.5782	3.84137e-22	ENSMUSG00000059921, ENSMUSG00000001260, ENSMUSG00000028184, ENSMUSG00000059003, ENSMUSG00000028864, ENSMUSG00000022762, ENSMUSG00000022883, ENSMUSG00000063626, ENSMUSG00000068758, ENSMUSG00000046723, ENSMUSG00000044667, ENSMUSG00000022887, ENSMUSG00000067780, ENSMUSG00000048915, ENSMUSG00000047497, ENSMUSG00000073678, ENSMUSG00000030131, ENSMUSG00000060924, ENSMUSG00000055214, ENSMUSG00000053399,…	922	3563	18012	1.66134	9.39983e-19	9.40367e-19	9.25002e-19
UP_SEQ_FEATURE	topological domain:Cytoplasmic	234	17.4367	6.1641e-14	ENSMUSG00000059921, ENSMUSG00000001260, ENSMUSG00000028184, ENSMUSG00000059003, ENSMUSG00000022762, ENSMUSG00000022883, ENSMUSG00000063626, ENSMUSG00000068758, ENSMUSG00000046723, ENSMUSG00000045871, ENSMUSG00000073678, ENSMUSG00000060924, ENSMUSG00000055214, ENSMUSG00000026312, ENSMUSG00000061576, ENSMUSG00000029705, ENSMUSG00000092083, ENSMUSG00000025905, ENSMUSG00000036356, ENSMUSG00000052504,…	922	2880	18012	1.58728	1.50778e-10	5.02991e-11	4.94772e-11
UP_SEQ_FEATURE	topological domain:Extracellular	187	13.9344	9.76418e-12	ENSMUSG00000031871, ENSMUSG00000059921, ENSMUSG00000001260, ENSMUSG00000028184, ENSMUSG00000056494, ENSMUSG00000059003, ENSMUSG00000001300, ENSMUSG00000028226, ENSMUSG00000022122, ENSMUSG00000022762, ENSMUSG00000022883, ENSMUSG00000063626, ENSMUSG00000068758, ENSMUSG00000022367, ENSMUSG00000046723, ENSMUSG00000064310, ENSMUSG00000045871, ENSMUSG00000052336, ENSMUSG00000031517, ENSMUSG00000030307,…	922	2256	18012	1.61932	2.3893e-08	5.97568e-09	5.87803e-09
UP_SEQ_FEATURE	transmembrane region	309	23.0253	1.36492e-11	ENSMUSG00000059921, ENSMUSG00000001260, ENSMUSG00000028184, ENSMUSG00000059003, ENSMUSG00000022762, ENSMUSG00000022883, ENSMUSG00000063626, ENSMUSG00000068758, ENSMUSG00000046723, ENSMUSG00000044667, ENSMUSG00000045871, ENSMUSG00000073678, ENSMUSG00000060924, ENSMUSG00000055214, ENSMUSG00000041828, ENSMUSG00000026312, ENSMUSG00000061576, ENSMUSG00000004668, ENSMUSG00000029705, ENSMUSG00000029700,…	922	4312	18012	1.39994	3.33996e-08	6.68264e-09	6.57344e-09
GOTERM_CC_DIRECT	GO:0016020~membrane	449	33.4575	9.29464e-08	ENSMUSG00000001260, ENSMUSG00000039519, ENSMUSG00000059003, ENSMUSG00000027534, ENSMUSG00000028864, ENSMUSG00000063626, ENSMUSG00000035392, ENSMUSG00000029838, ENSMUSG00000039997, ENSMUSG00000073678, ENSMUSG00000041828, ENSMUSG00000026312, ENSMUSG00000061576, ENSMUSG00000004668, ENSMUSG00000029705, ENSMUSG00000029700, ENSMUSG00000092083, ENSMUSG00000036356, ENSMUSG00000017978, ENSMUSG00000052504,…	1036	6998	19662	1.2177	5.19557e-05	3.19945e-05	3.06209e-05
UP_KEYWORDS	Membrane	508	37.8539	1.30777e-06	ENSMUSG00000001260, ENSMUSG00000039519, ENSMUSG00000059003, ENSMUSG00000027534, ENSMUSG00000063626, ENSMUSG00000070047, ENSMUSG00000104015, ENSMUSG00000035392, ENSMUSG00000046282, ENSMUSG00000073678, ENSMUSG00000049690, ENSMUSG00000041828, ENSMUSG00000026312, ENSMUSG00000061576, ENSMUSG00000004668, ENSMUSG00000060245, ENSMUSG00000029705, ENSMUSG00000029700, ENSMUSG00000092083, ENSMUSG00000036356,…	1127	8683	22680	1.17737	0.000494215	4.97631e-05	4.54187e-05
UP_KEYWORDS	Transmembrane helix	412	30.7004	7.7236e-06	ENSMUSG00000001260, ENSMUSG00000039519, ENSMUSG00000059003, ENSMUSG00000063626, ENSMUSG00000070047, ENSMUSG00000104015, ENSMUSG00000046282, ENSMUSG00000073678, ENSMUSG00000049690, ENSMUSG00000041828, ENSMUSG00000026312, ENSMUSG00000061576, ENSMUSG00000004668, ENSMUSG00000060245, ENSMUSG00000029705, ENSMUSG00000029700, ENSMUSG00000092083, ENSMUSG00000036356, ENSMUSG00000052504, ENSMUSG00000039987,…	1127	6938	22680	1.19504	0.00291527	0.000243293	0.000222054
UP_KEYWORDS	Transmembrane	412	30.7004	1.00092e-05	ENSMUSG00000001260, ENSMUSG00000039519, ENSMUSG00000059003, ENSMUSG00000063626, ENSMUSG00000070047, ENSMUSG00000104015, ENSMUSG00000046282, ENSMUSG00000073678, ENSMUSG00000049690, ENSMUSG00000041828, ENSMUSG00000026312, ENSMUSG00000061576, ENSMUSG00000004668, ENSMUSG00000060245, ENSMUSG00000029705, ENSMUSG00000029700, ENSMUSG00000092083, ENSMUSG00000036356, ENSMUSG00000052504, ENSMUSG00000039987,…	1127	6955	22680	1.19212	0.00377635	0.000291037	0.000265629
GOTERM_CC_DIRECT	GO:0016021~integral component of membrane	413	30.775	0.000533678	ENSMUSG00000001260, ENSMUSG00000039519, ENSMUSG00000059003, ENSMUSG00000063626, ENSMUSG00000070047, ENSMUSG00000104015, ENSMUSG00000046282, ENSMUSG00000073678, ENSMUSG00000049690, ENSMUSG00000041828, ENSMUSG00000026312, ENSMUSG00000061576, ENSMUSG00000004668, ENSMUSG00000029705, ENSMUSG00000029700, ENSMUSG00000092083, ENSMUSG00000036356, ENSMUSG00000052504, ENSMUSG00000039987, ENSMUSG00000062314,…	1036	6878	19662	1.13961	0.258	0.0198884	0.0190345
GOTERM_CC_DIRECT	GO:0005886~plasma membrane	298	22.2057	0.00179879	ENSMUSG00000059921, ENSMUSG00000001260, ENSMUSG00000059003, ENSMUSG00000022762, ENSMUSG00000022883, ENSMUSG00000063626, ENSMUSG00000068758, ENSMUSG00000021313, ENSMUSG00000070047, ENSMUSG00000063063, ENSMUSG00000048915, ENSMUSG00000021559, ENSMUSG00000035392, ENSMUSG00000045871, ENSMUSG00000028176, ENSMUSG00000041828, ENSMUSG00000026312, ENSMUSG00000061576, ENSMUSG00000092083, ENSMUSG00000025905,…	1036	4874	19662	1.16038	0.634477	0.0421785	0.0403676
Annotation Cluster 3	Enrichment Score: 6.120154083084694
Category	Term	Count	%	PValue	Genes	List Total	Pop Hits	Pop Total	Fold Enrichment	Bonferroni	Benjamini	FDR
UP_KEYWORDS	Cell junction	70	5.2161	4.55274e-09	ENSMUSG00000031871, ENSMUSG00000059921, ENSMUSG00000001260, ENSMUSG00000052572, ENSMUSG00000059003, ENSMUSG00000027699, ENSMUSG00000022240, ENSMUSG00000064115, ENSMUSG00000042961, ENSMUSG00000025239, ENSMUSG00000024109, ENSMUSG00000020422, ENSMUSG00000041670, ENSMUSG00000063063, ENSMUSG00000035392, ENSMUSG00000001986, ENSMUSG00000022607, ENSMUSG00000050830, ENSMUSG00000030465, ENSMUSG00000037605,…	1127	661	22680	2.13116	1.72093e-06	2.86822e-07	2.61782e-07
UP_KEYWORDS	Synapse	44	3.27869	7.67829e-08	ENSMUSG00000031772, ENSMUSG00000059921, ENSMUSG00000001260, ENSMUSG00000052572, ENSMUSG00000059003, ENSMUSG00000064115, ENSMUSG00000040640, ENSMUSG00000040003, ENSMUSG00000042961, ENSMUSG00000063887, ENSMUSG00000026425, ENSMUSG00000027799, ENSMUSG00000045613, ENSMUSG00000024109, ENSMUSG00000041670, ENSMUSG00000020524, ENSMUSG00000022789, ENSMUSG00000035392, ENSMUSG00000001986, ENSMUSG00000039579,…	1127	357	22680	2.4803	2.90235e-05	3.62799e-06	3.31126e-06
GOTERM_CC_DIRECT	GO:0045202~synapse	57	4.24739	1.14471e-07	ENSMUSG00000059921, ENSMUSG00000001260, ENSMUSG00000052572, ENSMUSG00000059003, ENSMUSG00000064115, ENSMUSG00000042961, ENSMUSG00000024109, ENSMUSG00000041670, ENSMUSG00000035392, ENSMUSG00000001986, ENSMUSG00000050830, ENSMUSG00000030465, ENSMUSG00000052581, ENSMUSG00000058446, ENSMUSG00000030172, ENSMUSG00000028176, ENSMUSG00000060882, ENSMUSG00000027965, ENSMUSG00000049939, ENSMUSG00000025905,…	1036	505	19662	2.14216	6.3987e-05	3.19945e-05	3.06209e-05
GOTERM_CC_DIRECT	GO:0030054~cell junction	72	5.36513	2.28338e-07	ENSMUSG00000031871, ENSMUSG00000059921, ENSMUSG00000001260, ENSMUSG00000052572, ENSMUSG00000059003, ENSMUSG00000027699, ENSMUSG00000022240, ENSMUSG00000064115, ENSMUSG00000042961, ENSMUSG00000025239, ENSMUSG00000024109, ENSMUSG00000020422, ENSMUSG00000041670, ENSMUSG00000070047, ENSMUSG00000063063, ENSMUSG00000035392, ENSMUSG00000001986, ENSMUSG00000022607, ENSMUSG00000050830, ENSMUSG00000030465,…	1036	718	19662	1.90316	0.000127633	4.25469e-05	4.07202e-05
GOTERM_CC_DIRECT	GO:0045211~postsynaptic membrane	27	2.01192	0.00011516	ENSMUSG00000001260, ENSMUSG00000028289, ENSMUSG00000052572, ENSMUSG00000059003, ENSMUSG00000063887, ENSMUSG00000026425, ENSMUSG00000027799, ENSMUSG00000045613, ENSMUSG00000020524, ENSMUSG00000001986, ENSMUSG00000039579, ENSMUSG00000056755, ENSMUSG00000030465, ENSMUSG00000052581, ENSMUSG00000033981, ENSMUSG00000028176, ENSMUSG00000003974, ENSMUSG00000060882, ENSMUSG00000003279, ENSMUSG00000068748,…	1036	222	19662	2.30823	0.0623494	0.00643742	0.00616104
UP_KEYWORDS	Postsynaptic cell membrane	22	1.63934	0.000180704	ENSMUSG00000052581, ENSMUSG00000001260, ENSMUSG00000033981, ENSMUSG00000052572, ENSMUSG00000028176, ENSMUSG00000059003, ENSMUSG00000060882, ENSMUSG00000063887, ENSMUSG00000003279, ENSMUSG00000026425, ENSMUSG00000027799, ENSMUSG00000045613, ENSMUSG00000022656, ENSMUSG00000071424, ENSMUSG00000020436, ENSMUSG00000020524, ENSMUSG00000049939, ENSMUSG00000001986, ENSMUSG00000060780, ENSMUSG00000038257,…	1127	176	22680	2.51553	0.0660312	0.00325267	0.0029687
Annotation Cluster 4	Enrichment Score: 5.9237751063426
Category	Term	Count	%	PValue	Genes	List Total	Pop Hits	Pop Total	Fold Enrichment	Bonferroni	Benjamini	FDR
UP_KEYWORDS	EGF-like domain	36	2.68256	1.68198e-09	ENSMUSG00000031772, ENSMUSG00000015829, ENSMUSG00000039419, ENSMUSG00000027276, ENSMUSG00000028369, ENSMUSG00000042961, ENSMUSG00000046723, ENSMUSG00000079173, ENSMUSG00000024109, ENSMUSG00000022887, ENSMUSG00000024924, ENSMUSG00000046743, ENSMUSG00000045930, ENSMUSG00000022149, ENSMUSG00000070047, ENSMUSG00000026109, ENSMUSG00000047793, ENSMUSG00000038048, ENSMUSG00000079679, ENSMUSG00000031558,…	1127	224	22680	3.23425	6.35789e-07	1.58947e-07	1.45071e-07
INTERPRO	IPR000742:Epidermal growth factor-like domain	35	2.60805	4.42888e-08	ENSMUSG00000031772, ENSMUSG00000015829, ENSMUSG00000039419, ENSMUSG00000027276, ENSMUSG00000028369, ENSMUSG00000042961, ENSMUSG00000046723, ENSMUSG00000079173, ENSMUSG00000024109, ENSMUSG00000024924, ENSMUSG00000046743, ENSMUSG00000070047, ENSMUSG00000026109, ENSMUSG00000062991, ENSMUSG00000047793, ENSMUSG00000038048, ENSMUSG00000079679, ENSMUSG00000031558, ENSMUSG00000046282, ENSMUSG00000053626,…	1047	237	20594	2.90478	6.94867e-05	1.73723e-05	1.70623e-05
INTERPRO	IPR009030:Insulin-like growth factor binding protein, N-terminal	24	1.78838	1.51275e-07	ENSMUSG00000062209, ENSMUSG00000029245, ENSMUSG00000028289, ENSMUSG00000027276, ENSMUSG00000024074, ENSMUSG00000055540, ENSMUSG00000028369, ENSMUSG00000066842, ENSMUSG00000005534, ENSMUSG00000024598, ENSMUSG00000001870, ENSMUSG00000024924, ENSMUSG00000022149, ENSMUSG00000046743, ENSMUSG00000070047, ENSMUSG00000037362, ENSMUSG00000047793, ENSMUSG00000035131, ENSMUSG00000038578, ENSMUSG00000021806,…	1047	130	20594	3.6313	0.000237322	4.74701e-05	4.6623e-05
UP_SEQ_FEATURE	domain:EGF-like 1	22	1.63934	1.76668e-07	ENSMUSG00000031772, ENSMUSG00000028373, ENSMUSG00000015829, ENSMUSG00000039419, ENSMUSG00000031561, ENSMUSG00000064325, ENSMUSG00000002885, ENSMUSG00000028369, ENSMUSG00000042961, ENSMUSG00000024598, ENSMUSG00000001870, ENSMUSG00000023885, ENSMUSG00000024109, ENSMUSG00000024924, ENSMUSG00000046743, ENSMUSG00000070695, ENSMUSG00000047793, ENSMUSG00000038048, ENSMUSG00000021806, ENSMUSG00000031558,…	922	111	18012	3.87196	0.000432214	4.80538e-05	4.72686e-05
INTERPRO	IPR013032:EGF-like, conserved site	30	2.23547	2.45568e-07	ENSMUSG00000015829, ENSMUSG00000027276, ENSMUSG00000028369, ENSMUSG00000042961, ENSMUSG00000046723, ENSMUSG00000079173, ENSMUSG00000022887, ENSMUSG00000024924, ENSMUSG00000046743, ENSMUSG00000070047, ENSMUSG00000026109, ENSMUSG00000062991, ENSMUSG00000047793, ENSMUSG00000079679, ENSMUSG00000031558, ENSMUSG00000046282, ENSMUSG00000053626, ENSMUSG00000034488, ENSMUSG00000074505, ENSMUSG00000031561,…	1047	197	20594	2.99536	0.000385222	5.50423e-05	5.40601e-05
UP_SEQ_FEATURE	domain:EGF-like 2	18	1.34128	9.66851e-07	ENSMUSG00000031772, ENSMUSG00000028373, ENSMUSG00000015829, ENSMUSG00000039419, ENSMUSG00000031561, ENSMUSG00000027276, ENSMUSG00000064325, ENSMUSG00000042961, ENSMUSG00000024598, ENSMUSG00000001870, ENSMUSG00000024109, ENSMUSG00000070695, ENSMUSG00000047793, ENSMUSG00000038048, ENSMUSG00000021806, ENSMUSG00000031558, ENSMUSG00000034488, ENSMUSG00000074505	922	84	18012	4.18624	0.00236309	0.000197238	0.000194015
SMART	SM00181:EGF	31	2.30999	1.01241e-06	ENSMUSG00000031772, ENSMUSG00000015829, ENSMUSG00000039419, ENSMUSG00000027276, ENSMUSG00000028369, ENSMUSG00000042961, ENSMUSG00000079173, ENSMUSG00000024109, ENSMUSG00000024924, ENSMUSG00000046743, ENSMUSG00000070047, ENSMUSG00000062991, ENSMUSG00000047793, ENSMUSG00000038048, ENSMUSG00000079679, ENSMUSG00000031558, ENSMUSG00000053626, ENSMUSG00000034488, ENSMUSG00000074505, ENSMUSG00000031561,…	661	181	10425	2.70121	0.000366424	0.000223981	0.000215938
INTERPRO	IPR001881:EGF-like calcium-binding	21	1.56483	5.50349e-06	ENSMUSG00000054641, ENSMUSG00000027276, ENSMUSG00000002885, ENSMUSG00000028369, ENSMUSG00000066842, ENSMUSG00000042961, ENSMUSG00000024598, ENSMUSG00000001870, ENSMUSG00000023885, ENSMUSG00000022887, ENSMUSG00000024924, ENSMUSG00000046743, ENSMUSG00000070047, ENSMUSG00000047793, ENSMUSG00000038578, ENSMUSG00000021806, ENSMUSG00000079679, ENSMUSG00000031558, ENSMUSG00000053626, ENSMUSG00000034488,…	1047	126	20594	3.27826	0.00859783	0.000863498	0.000848088
INTERPRO	IPR018097:EGF-like calcium-binding, conserved site	18	1.34128	7.0762e-06	ENSMUSG00000027276, ENSMUSG00000002885, ENSMUSG00000028369, ENSMUSG00000066842, ENSMUSG00000024598, ENSMUSG00000001870, ENSMUSG00000022887, ENSMUSG00000024924, ENSMUSG00000046743, ENSMUSG00000070047, ENSMUSG00000047793, ENSMUSG00000038578, ENSMUSG00000021806, ENSMUSG00000079679, ENSMUSG00000031558, ENSMUSG00000053626, ENSMUSG00000034488, ENSMUSG00000074505	1047	97	20594	3.65002	0.0110412	0.00100932	0.000991311
INTERPRO	IPR000152:EGF-type aspartate/asparagine hydroxylation site	17	1.26677	3.26786e-05	ENSMUSG00000027276, ENSMUSG00000002885, ENSMUSG00000028369, ENSMUSG00000066842, ENSMUSG00000024598, ENSMUSG00000001870, ENSMUSG00000024109, ENSMUSG00000024924, ENSMUSG00000046743, ENSMUSG00000070047, ENSMUSG00000047793, ENSMUSG00000038578, ENSMUSG00000021806, ENSMUSG00000031558, ENSMUSG00000053626, ENSMUSG00000034488, ENSMUSG00000074505	1047	98	20594	3.41206	0.0499812	0.00366233	0.00359697
UP_SEQ_FEATURE	domain:EGF-like 3	13	0.968703	0.000113696	ENSMUSG00000028373, ENSMUSG00000015829, ENSMUSG00000031561, ENSMUSG00000027276, ENSMUSG00000042961, ENSMUSG00000024598, ENSMUSG00000023885, ENSMUSG00000024109, ENSMUSG00000024924, ENSMUSG00000047793, ENSMUSG00000031558, ENSMUSG00000034488, ENSMUSG00000074505	922	66	18012	3.84796	0.242878	0.0139164	0.013689
SMART	SM00179:EGF_CA	21	1.56483	0.000118666	ENSMUSG00000054641, ENSMUSG00000027276, ENSMUSG00000002885, ENSMUSG00000028369, ENSMUSG00000066842, ENSMUSG00000042961, ENSMUSG00000024598, ENSMUSG00000001870, ENSMUSG00000023885, ENSMUSG00000022887, ENSMUSG00000024924, ENSMUSG00000046743, ENSMUSG00000070047, ENSMUSG00000047793, ENSMUSG00000038578, ENSMUSG00000021806, ENSMUSG00000079679, ENSMUSG00000031558, ENSMUSG00000053626, ENSMUSG00000034488,…	661	126	10425	2.62859	0.0420498	0.014319	0.0138048
Annotation Cluster 5	Enrichment Score: 5.552654452547582
Category	Term	Count	%	PValue	Genes	List Total	Pop Hits	Pop Total	Fold Enrichment	Bonferroni	Benjamini	FDR
UP_SEQ_FEATURE	signal peptide	249	18.5544	5.97889e-14	ENSMUSG00000059921, ENSMUSG00000001260, ENSMUSG00000078688, ENSMUSG00000059003, ENSMUSG00000028864, ENSMUSG00000022762, ENSMUSG00000022883, ENSMUSG00000063626, ENSMUSG00000068758, ENSMUSG00000062778, ENSMUSG00000046723, ENSMUSG00000022887, ENSMUSG00000067780, ENSMUSG00000048915, ENSMUSG00000029838, ENSMUSG00000045871, ENSMUSG00000047497, ENSMUSG00000068196, ENSMUSG00000018259, ENSMUSG00000028070,…	922	3124	18012	1.55711	1.46431e-10	5.02991e-11	4.94772e-11
UP_KEYWORDS	Secreted	118	8.79285	0.000127983	ENSMUSG00000029672, ENSMUSG00000015829, ENSMUSG00000078688, ENSMUSG00000026042, ENSMUSG00000026043, ENSMUSG00000062778, ENSMUSG00000022887, ENSMUSG00000067780, ENSMUSG00000029838, ENSMUSG00000067149, ENSMUSG00000047497, ENSMUSG00000068196, ENSMUSG00000018259, ENSMUSG00000051920, ENSMUSG00000028070, ENSMUSG00000050830, ENSMUSG00000029661, ENSMUSG00000054641, ENSMUSG00000030131, ENSMUSG00000029664,…	1127	1685	22680	1.40929	0.047229	0.00254619	0.00232391
GOTERM_CC_DIRECT	GO:0005576~extracellular region	127	9.46349	0.00018017	ENSMUSG00000029672, ENSMUSG00000015829, ENSMUSG00000078688, ENSMUSG00000026042, ENSMUSG00000026043, ENSMUSG00000028864, ENSMUSG00000062778, ENSMUSG00000022887, ENSMUSG00000067780, ENSMUSG00000029838, ENSMUSG00000067149, ENSMUSG00000047497, ENSMUSG00000068196, ENSMUSG00000018259, ENSMUSG00000051920, ENSMUSG00000028070, ENSMUSG00000050830, ENSMUSG00000029661, ENSMUSG00000054641, ENSMUSG00000030131,…	1036	1753	19662	1.37496	0.0958178	0.00839294	0.0080326
GOTERM_CC_DIRECT	GO:0005615~extracellular space	95	7.07899	0.0446607	ENSMUSG00000016918, ENSMUSG00000056457, ENSMUSG00000078688, ENSMUSG00000030064, ENSMUSG00000026043, ENSMUSG00000036928, ENSMUSG00000059201, ENSMUSG00000028864, ENSMUSG00000061762, ENSMUSG00000021870, ENSMUSG00000062778, ENSMUSG00000022887, ENSMUSG00000022325, ENSMUSG00000022449, ENSMUSG00000024107, ENSMUSG00000029838, ENSMUSG00000067149, ENSMUSG00000022847, ENSMUSG00000053469, ENSMUSG00000031712,…	1036	1504	19662	1.19879	1	0.608911	0.582768
Annotation Cluster 6	Enrichment Score: 5.481376934039058
Category	Term	Count	%	PValue	Genes	List Total	Pop Hits	Pop Total	Fold Enrichment	Bonferroni	Benjamini	FDR
INTERPRO	IPR000233:Cadherin, cytoplasmic domain	12	0.894188	1.27258e-08	ENSMUSG00000031871, ENSMUSG00000031673, ENSMUSG00000025370, ENSMUSG00000047216, ENSMUSG00000040452, ENSMUSG00000000305, ENSMUSG00000039385, ENSMUSG00000026312, ENSMUSG00000050840, ENSMUSG00000036510, ENSMUSG00000040420, ENSMUSG00000022321	1047	25	20594	9.44138	1.99666e-05	1.51723e-05	1.49015e-05
UP_SEQ_FEATURE	domain:Cadherin 5	15	1.11773	9.55725e-08	ENSMUSG00000031673, ENSMUSG00000031871, ENSMUSG00000025370, ENSMUSG00000026312, ENSMUSG00000022321, ENSMUSG00000028217, ENSMUSG00000046743, ENSMUSG00000040452, ENSMUSG00000000305, ENSMUSG00000039385, ENSMUSG00000037892, ENSMUSG00000050840, ENSMUSG00000036510, ENSMUSG00000031841, ENSMUSG00000074505	922	49	18012	5.98034	0.000233839	2.92452e-05	2.87673e-05
INTERPRO	IPR027397:Catenin binding domain	12	0.894188	1.824e-07	ENSMUSG00000031871, ENSMUSG00000031673, ENSMUSG00000025370, ENSMUSG00000047216, ENSMUSG00000040452, ENSMUSG00000000305, ENSMUSG00000039385, ENSMUSG00000026312, ENSMUSG00000050840, ENSMUSG00000036510, ENSMUSG00000040420, ENSMUSG00000022321	1047	31	20594	7.61401	0.000286145	4.76977e-05	4.68465e-05
UP_SEQ_FEATURE	domain:Cadherin 4	15	1.11773	5.87887e-07	ENSMUSG00000031673, ENSMUSG00000031871, ENSMUSG00000025370, ENSMUSG00000026312, ENSMUSG00000022321, ENSMUSG00000028217, ENSMUSG00000046743, ENSMUSG00000040452, ENSMUSG00000000305, ENSMUSG00000039385, ENSMUSG00000037892, ENSMUSG00000050840, ENSMUSG00000036510, ENSMUSG00000031841, ENSMUSG00000074505	922	56	18012	5.2328	0.00143753	0.000143915	0.000141563
UP_SEQ_FEATURE	domain:Cadherin 3	15	1.11773	7.42941e-07	ENSMUSG00000031673, ENSMUSG00000031871, ENSMUSG00000025370, ENSMUSG00000026312, ENSMUSG00000022321, ENSMUSG00000028217, ENSMUSG00000046743, ENSMUSG00000040452, ENSMUSG00000000305, ENSMUSG00000039385, ENSMUSG00000037892, ENSMUSG00000050840, ENSMUSG00000036510, ENSMUSG00000031841, ENSMUSG00000074505	922	57	18012	5.141	0.00181633	0.000165338	0.000162637
GOTERM_BP_DIRECT	GO:0007156~homophilic cell adhesion via plasma membrane adhesion molecules	26	1.93741	1.41188e-06	ENSMUSG00000031673, ENSMUSG00000031871, ENSMUSG00000055421, ENSMUSG00000025370, ENSMUSG00000064115, ENSMUSG00000022883, ENSMUSG00000040420, ENSMUSG00000022321, ENSMUSG00000046743, ENSMUSG00000047216, ENSMUSG00000070047, ENSMUSG00000037892, ENSMUSG00000052516, ENSMUSG00000074505, ENSMUSG00000031561, ENSMUSG00000030077, ENSMUSG00000026312, ENSMUSG00000028217, ENSMUSG00000022656, ENSMUSG00000040452,…	953	163	18082	3.02649	0.00491535	0.00123187	0.00122904
UP_SEQ_FEATURE	domain:Cadherin 1	15	1.11773	1.45129e-06	ENSMUSG00000031673, ENSMUSG00000031871, ENSMUSG00000025370, ENSMUSG00000026312, ENSMUSG00000022321, ENSMUSG00000028217, ENSMUSG00000046743, ENSMUSG00000040452, ENSMUSG00000000305, ENSMUSG00000039385, ENSMUSG00000037892, ENSMUSG00000050840, ENSMUSG00000036510, ENSMUSG00000031841, ENSMUSG00000074505	922	60	18012	4.88395	0.00354501	0.000253768	0.000249622
UP_SEQ_FEATURE	domain:Cadherin 2	15	1.11773	1.45129e-06	ENSMUSG00000031673, ENSMUSG00000031871, ENSMUSG00000025370, ENSMUSG00000026312, ENSMUSG00000022321, ENSMUSG00000028217, ENSMUSG00000046743, ENSMUSG00000040452, ENSMUSG00000000305, ENSMUSG00000039385, ENSMUSG00000037892, ENSMUSG00000050840, ENSMUSG00000036510, ENSMUSG00000031841, ENSMUSG00000074505	922	60	18012	4.88395	0.00354501	0.000253768	0.000249622
INTERPRO	IPR020894:Cadherin conserved site	19	1.4158	1.94639e-05	ENSMUSG00000031673, ENSMUSG00000031871, ENSMUSG00000055421, ENSMUSG00000025370, ENSMUSG00000026312, ENSMUSG00000040420, ENSMUSG00000022321, ENSMUSG00000028217, ENSMUSG00000046743, ENSMUSG00000047216, ENSMUSG00000070047, ENSMUSG00000040452, ENSMUSG00000000305, ENSMUSG00000039385, ENSMUSG00000037892, ENSMUSG00000050840, ENSMUSG00000036510, ENSMUSG00000031841, ENSMUSG00000074505	1047	115	20594	3.24975	0.0300776	0.00234915	0.00230722
INTERPRO	IPR002126:Cadherin	19	1.4158	6.09052e-05	ENSMUSG00000031673, ENSMUSG00000031871, ENSMUSG00000055421, ENSMUSG00000025370, ENSMUSG00000026312, ENSMUSG00000040420, ENSMUSG00000022321, ENSMUSG00000028217, ENSMUSG00000046743, ENSMUSG00000047216, ENSMUSG00000070047, ENSMUSG00000040452, ENSMUSG00000000305, ENSMUSG00000039385, ENSMUSG00000037892, ENSMUSG00000050840, ENSMUSG00000036510, ENSMUSG00000031841, ENSMUSG00000074505	1047	125	20594	2.98977	0.091139	0.00637068	0.00625699
INTERPRO	IPR015919:Cadherin-like	19	1.4158	7.52472e-05	ENSMUSG00000031673, ENSMUSG00000031871, ENSMUSG00000055421, ENSMUSG00000025370, ENSMUSG00000026312, ENSMUSG00000040420, ENSMUSG00000022321, ENSMUSG00000028217, ENSMUSG00000046743, ENSMUSG00000047216, ENSMUSG00000070047, ENSMUSG00000040452, ENSMUSG00000000305, ENSMUSG00000039385, ENSMUSG00000037892, ENSMUSG00000050840, ENSMUSG00000036510, ENSMUSG00000031841, ENSMUSG00000074505	1047	127	20594	2.94269	0.111364	0.00737893	0.00724724
UP_KEYWORDS	Cleavage on pair of basic residues	27	2.01192	0.000276682	ENSMUSG00000031673, ENSMUSG00000031871, ENSMUSG00000025370, ENSMUSG00000026100, ENSMUSG00000028226, ENSMUSG00000022144, ENSMUSG00000061762, ENSMUSG00000022321, ENSMUSG00000042501, ENSMUSG00000022425, ENSMUSG00000022449, ENSMUSG00000047497, ENSMUSG00000029819, ENSMUSG00000026051, ENSMUSG00000031520, ENSMUSG00000035804, ENSMUSG00000026312, ENSMUSG00000024256, ENSMUSG00000022894, ENSMUSG00000005534,…	1127	248	22680	2.19094	0.0993154	0.00475389	0.00433887
SMART	SM00112:CA	19	1.4158	0.000776505	ENSMUSG00000031673, ENSMUSG00000031871, ENSMUSG00000055421, ENSMUSG00000025370, ENSMUSG00000026312, ENSMUSG00000040420, ENSMUSG00000022321, ENSMUSG00000028217, ENSMUSG00000046743, ENSMUSG00000047216, ENSMUSG00000070047, ENSMUSG00000040452, ENSMUSG00000000305, ENSMUSG00000039385, ENSMUSG00000037892, ENSMUSG00000050840, ENSMUSG00000036510, ENSMUSG00000031841, ENSMUSG00000074505	661	124	10425	2.41661	0.245126	0.0380584	0.0366917
Annotation Cluster 7	Enrichment Score: 3.5182618441793294
Category	Term	Count	%	PValue	Genes	List Total	Pop Hits	Pop Total	Fold Enrichment	Bonferroni	Benjamini	FDR
UP_KEYWORDS	Metal-binding	227	16.9151	1.31648e-06	ENSMUSG00000029397, ENSMUSG00000039519, ENSMUSG00000030020, ENSMUSG00000059003, ENSMUSG00000025239, ENSMUSG00000046723, ENSMUSG00000029833, ENSMUSG00000022887, ENSMUSG00000045078, ENSMUSG00000047497, ENSMUSG00000022529, ENSMUSG00000037214, ENSMUSG00000038784, ENSMUSG00000028070, ENSMUSG00000056300, ENSMUSG00000031583, ENSMUSG00000053399, ENSMUSG00000026312, ENSMUSG00000027763, ENSMUSG00000036356,…	1127	3395	22680	1.34557	0.000497507	4.97631e-05	4.54187e-05
GOTERM_MF_DIRECT	GO:0046872~metal ion binding	227	16.9151	2.22428e-05	ENSMUSG00000029397, ENSMUSG00000039519, ENSMUSG00000030020, ENSMUSG00000059003, ENSMUSG00000025239, ENSMUSG00000046723, ENSMUSG00000029833, ENSMUSG00000022887, ENSMUSG00000045078, ENSMUSG00000047497, ENSMUSG00000022529, ENSMUSG00000037214, ENSMUSG00000038784, ENSMUSG00000028070, ENSMUSG00000056300, ENSMUSG00000031583, ENSMUSG00000053399, ENSMUSG00000026312, ENSMUSG00000027763, ENSMUSG00000036356,…	920	3355	17446	1.28304	0.022389	0.00754774	0.00745877
UP_KEYWORDS	Zinc	141	10.5067	0.000173489	ENSMUSG00000029397, ENSMUSG00000037736, ENSMUSG00000030020, ENSMUSG00000059003, ENSMUSG00000028226, ENSMUSG00000048874, ENSMUSG00000026603, ENSMUSG00000025997, ENSMUSG00000008855, ENSMUSG00000025239, ENSMUSG00000029833, ENSMUSG00000046723, ENSMUSG00000041670, ENSMUSG00000045078, ENSMUSG00000047497, ENSMUSG00000022529, ENSMUSG00000037214, ENSMUSG00000038784, ENSMUSG00000056019, ENSMUSG00000017688,…	1127	2099	22680	1.35184	0.06348	0.00325267	0.0029687
UP_KEYWORDS	Zinc-finger	98	7.30253	0.0136899	ENSMUSG00000029397, ENSMUSG00000048874, ENSMUSG00000026603, ENSMUSG00000025997, ENSMUSG00000029833, ENSMUSG00000041670, ENSMUSG00000045078, ENSMUSG00000022529, ENSMUSG00000037214, ENSMUSG00000038784, ENSMUSG00000056019, ENSMUSG00000017688, ENSMUSG00000056300, ENSMUSG00000058446, ENSMUSG00000026398, ENSMUSG00000027763, ENSMUSG00000036109, ENSMUSG00000029130, ENSMUSG00000055067, ENSMUSG00000027993,…	1127	1565	22680	1.26018	0.994541	0.132686	0.121103
GOTERM_MF_DIRECT	GO:0008270~zinc ion binding	71	5.29061	0.0368481	ENSMUSG00000029397, ENSMUSG00000037736, ENSMUSG00000008136, ENSMUSG00000030020, ENSMUSG00000022280, ENSMUSG00000059003, ENSMUSG00000028226, ENSMUSG00000040943, ENSMUSG00000048874, ENSMUSG00000025239, ENSMUSG00000029833, ENSMUSG00000037492, ENSMUSG00000022449, ENSMUSG00000039396, ENSMUSG00000047497, ENSMUSG00000037214, ENSMUSG00000036840, ENSMUSG00000038784, ENSMUSG00000053626, ENSMUSG00000035357,…	920	1075	17446	1.25244	1	0.872357	0.862074
Annotation Cluster 8	Enrichment Score: 3.0129858619238448
Category	Term	Count	%	PValue	Genes	List Total	Pop Hits	Pop Total	Fold Enrichment	Bonferroni	Benjamini	FDR
UP_KEYWORDS	Ion channel	35	2.60805	7.00711e-05	ENSMUSG00000030287, ENSMUSG00000001260, ENSMUSG00000004110, ENSMUSG00000056258, ENSMUSG00000056494, ENSMUSG00000028420, ENSMUSG00000059003, ENSMUSG00000022342, ENSMUSG00000021991, ENSMUSG00000021313, ENSMUSG00000027716, ENSMUSG00000041695, ENSMUSG00000020524, ENSMUSG00000001986, ENSMUSG00000024727, ENSMUSG00000045053, ENSMUSG00000039579, ENSMUSG00000032769, ENSMUSG00000037610, ENSMUSG00000033998,…	1127	336	22680	2.09627	0.0261401	0.00155805	0.00142203
INTERPRO	IPR005821:Ion transport domain	17	1.26677	9.74657e-05	ENSMUSG00000030287, ENSMUSG00000004110, ENSMUSG00000056258, ENSMUSG00000052387, ENSMUSG00000028033, ENSMUSG00000022342, ENSMUSG00000060882, ENSMUSG00000092083, ENSMUSG00000040896, ENSMUSG00000021313, ENSMUSG00000027716, ENSMUSG00000027748, ENSMUSG00000024727, ENSMUSG00000045053, ENSMUSG00000032769, ENSMUSG00000030102, ENSMUSG00000050963	1047	107	20594	3.12507	0.141811	0.00849576	0.00834415
GOTERM_MF_DIRECT	GO:0005216~ion channel activity	21	1.56483	0.000640564	ENSMUSG00000030287, ENSMUSG00000004110, ENSMUSG00000056258, ENSMUSG00000033981, ENSMUSG00000028033, ENSMUSG00000059003, ENSMUSG00000022342, ENSMUSG00000060882, ENSMUSG00000092083, ENSMUSG00000040896, ENSMUSG00000021313, ENSMUSG00000071424, ENSMUSG00000027716, ENSMUSG00000020524, ENSMUSG00000027748, ENSMUSG00000001986, ENSMUSG00000024727, ENSMUSG00000045053, ENSMUSG00000032769, ENSMUSG00000030102,…	920	170	17446	2.34249	0.479155	0.0931563	0.0920582
UP_KEYWORDS	Ion transport	50	3.72578	0.00089616	ENSMUSG00000001260, ENSMUSG00000056258, ENSMUSG00000056494, ENSMUSG00000028420, ENSMUSG00000059003, ENSMUSG00000021991, ENSMUSG00000021313, ENSMUSG00000001986, ENSMUSG00000032769, ENSMUSG00000037610, ENSMUSG00000037656, ENSMUSG00000030102, ENSMUSG00000054640, ENSMUSG00000026394, ENSMUSG00000060882, ENSMUSG00000060961, ENSMUSG00000025986, ENSMUSG00000041301, ENSMUSG00000029700, ENSMUSG00000092083,…	1127	619	22680	1.62554	0.287447	0.0141145	0.0128823
GOTERM_BP_DIRECT	GO:0055085~transmembrane transport	34	2.53353	0.00174137	ENSMUSG00000030287, ENSMUSG00000050150, ENSMUSG00000027690, ENSMUSG00000004110, ENSMUSG00000056258, ENSMUSG00000022342, ENSMUSG00000022366, ENSMUSG00000041797, ENSMUSG00000041654, ENSMUSG00000021313, ENSMUSG00000027716, ENSMUSG00000024727, ENSMUSG00000045053, ENSMUSG00000032769, ENSMUSG00000030102, ENSMUSG00000054640, ENSMUSG00000041828, ENSMUSG00000028033, ENSMUSG00000072791, ENSMUSG00000029802,…	953	364	18082	1.77227	0.997718	0.319862	0.319128
GOTERM_BP_DIRECT	GO:0006811~ion transport	48	3.57675	0.00256975	ENSMUSG00000030287, ENSMUSG00000001260, ENSMUSG00000061306, ENSMUSG00000004110, ENSMUSG00000056258, ENSMUSG00000023073, ENSMUSG00000033793, ENSMUSG00000056494, ENSMUSG00000028420, ENSMUSG00000059003, ENSMUSG00000024682, ENSMUSG00000022342, ENSMUSG00000021991, ENSMUSG00000022464, ENSMUSG00000041654, ENSMUSG00000021313, ENSMUSG00000027716, ENSMUSG00000041695, ENSMUSG00000020524, ENSMUSG00000001986,…	953	584	18082	1.55949	0.999874	0.364478	0.363643
UP_KEYWORDS	Transport	122	9.09091	0.00266027	ENSMUSG00000001260, ENSMUSG00000030662, ENSMUSG00000050150, ENSMUSG00000056258, ENSMUSG00000034109, ENSMUSG00000078688, ENSMUSG00000056494, ENSMUSG00000059003, ENSMUSG00000027534, ENSMUSG00000060992, ENSMUSG00000041797, ENSMUSG00000020620, ENSMUSG00000041670, ENSMUSG00000021313, ENSMUSG00000021952, ENSMUSG00000035392, ENSMUSG00000030307, ENSMUSG00000037610, ENSMUSG00000073678, ENSMUSG00000034467,…	1127	1901	22680	1.29151	0.634659	0.0304722	0.027812
GOTERM_BP_DIRECT	GO:0006810~transport	117	8.71833	0.0168681	ENSMUSG00000001260, ENSMUSG00000030662, ENSMUSG00000050150, ENSMUSG00000056258, ENSMUSG00000034109, ENSMUSG00000056494, ENSMUSG00000059003, ENSMUSG00000027534, ENSMUSG00000060992, ENSMUSG00000041797, ENSMUSG00000020620, ENSMUSG00000041670, ENSMUSG00000021313, ENSMUSG00000021952, ENSMUSG00000035392, ENSMUSG00000030307, ENSMUSG00000037610, ENSMUSG00000073678, ENSMUSG00000034467, ENSMUSG00000054640,…	953	1822	18082	1.2184	1	0.84658	0.84464
Annotation Cluster 9	Enrichment Score: 2.9361200848188673
Category	Term	Count	%	PValue	Genes	List Total	Pop Hits	Pop Total	Fold Enrichment	Bonferroni	Benjamini	FDR
INTERPRO	IPR026082:ABC transporter A, ABCA	7	0.52161	8.72827e-05	ENSMUSG00000020620, ENSMUSG00000015243, ENSMUSG00000050296, ENSMUSG00000041828, ENSMUSG00000004668, ENSMUSG00000018800, ENSMUSG00000041797	1047	16	20594	8.60542	0.127988	0.00805568	0.00791192
KEGG_PATHWAY	mmu02010:ABC transporters	11	0.819672	0.000110569	ENSMUSG00000020620, ENSMUSG00000015243, ENSMUSG00000050296, ENSMUSG00000041828, ENSMUSG00000029802, ENSMUSG00000072791, ENSMUSG00000036872, ENSMUSG00000004668, ENSMUSG00000041301, ENSMUSG00000018800, ENSMUSG00000041797	407	46	7691	4.5188	0.02877	0.00729758	0.00707644
GOTERM_MF_DIRECT	GO:0042626~ATPase activity, coupled to transmembrane movement of substances	11	0.819672	0.000197143	ENSMUSG00000020620, ENSMUSG00000015243, ENSMUSG00000050296, ENSMUSG00000041828, ENSMUSG00000029802, ENSMUSG00000072791, ENSMUSG00000036872, ENSMUSG00000004668, ENSMUSG00000041301, ENSMUSG00000018800, ENSMUSG00000041797	920	49	17446	4.25701	0.181851	0.0334486	0.0330543
COG_ONTOLOGY	Defense mechanisms	7	0.52161	0.000261552	ENSMUSG00000020620, ENSMUSG00000027770, ENSMUSG00000041828, ENSMUSG00000072791, ENSMUSG00000036872, ENSMUSG00000018800, ENSMUSG00000041797	111	19	2126	7.05642	0.00677816	0.00680034	0.00680034
INTERPRO	IPR003439:ABC transporter-like	11	0.819672	0.00029037	ENSMUSG00000020620, ENSMUSG00000015243, ENSMUSG00000050296, ENSMUSG00000041828, ENSMUSG00000029802, ENSMUSG00000072791, ENSMUSG00000036872, ENSMUSG00000004668, ENSMUSG00000041301, ENSMUSG00000018800, ENSMUSG00000041797	1047	53	20594	4.08236	0.365969	0.0227795	0.022373
UP_SEQ_FEATURE	domain:ABC transporter 1	8	0.596125	0.000410717	ENSMUSG00000020620, ENSMUSG00000015243, ENSMUSG00000041828, ENSMUSG00000036872, ENSMUSG00000004668, ENSMUSG00000041301, ENSMUSG00000018800, ENSMUSG00000041797	922	28	18012	5.58165	0.63404	0.0402175	0.0395603
UP_SEQ_FEATURE	domain:ABC transporter 2	8	0.596125	0.000410717	ENSMUSG00000020620, ENSMUSG00000015243, ENSMUSG00000041828, ENSMUSG00000036872, ENSMUSG00000004668, ENSMUSG00000041301, ENSMUSG00000018800, ENSMUSG00000041797	922	28	18012	5.58165	0.63404	0.0402175	0.0395603
INTERPRO	IPR017871:ABC transporter, conserved site	10	0.745156	0.000608044	ENSMUSG00000020620, ENSMUSG00000015243, ENSMUSG00000050296, ENSMUSG00000041828, ENSMUSG00000072791, ENSMUSG00000036872, ENSMUSG00000004668, ENSMUSG00000041301, ENSMUSG00000018800, ENSMUSG00000041797	1047	48	20594	4.09782	0.614923	0.0414792	0.040739
UP_SEQ_FEATURE	nucleotide phosphate-binding region:ATP 1	8	0.596125	0.000797761	ENSMUSG00000020620, ENSMUSG00000015243, ENSMUSG00000041828, ENSMUSG00000036872, ENSMUSG00000004668, ENSMUSG00000041301, ENSMUSG00000018800, ENSMUSG00000041797	922	31	18012	5.04149	0.858138	0.0574388	0.0565002
UP_SEQ_FEATURE	nucleotide phosphate-binding region:ATP 2	8	0.596125	0.000797761	ENSMUSG00000020620, ENSMUSG00000015243, ENSMUSG00000041828, ENSMUSG00000036872, ENSMUSG00000004668, ENSMUSG00000041301, ENSMUSG00000018800, ENSMUSG00000041797	922	31	18012	5.04149	0.858138	0.0574388	0.0565002
GOTERM_MF_DIRECT	GO:0016887~ATPase activity	23	1.71386	0.000882451	ENSMUSG00000031099, ENSMUSG00000031583, ENSMUSG00000033970, ENSMUSG00000050296, ENSMUSG00000028452, ENSMUSG00000041828, ENSMUSG00000022262, ENSMUSG00000072791, ENSMUSG00000029802, ENSMUSG00000004668, ENSMUSG00000045328, ENSMUSG00000041301, ENSMUSG00000041797, ENSMUSG00000020620, ENSMUSG00000046755, ENSMUSG00000041144, ENSMUSG00000024921, ENSMUSG00000015243, ENSMUSG00000023999, ENSMUSG00000101337,…	920	200	17446	2.18075	0.592914	0.112292	0.110968
INTERPRO	IPR003593:AAA+ ATPase domain	18	1.34128	0.00103651	ENSMUSG00000033970, ENSMUSG00000050296, ENSMUSG00000028452, ENSMUSG00000020181, ENSMUSG00000041828, ENSMUSG00000022262, ENSMUSG00000072791, ENSMUSG00000029802, ENSMUSG00000004668, ENSMUSG00000041301, ENSMUSG00000041797, ENSMUSG00000023104, ENSMUSG00000020620, ENSMUSG00000041144, ENSMUSG00000015243, ENSMUSG00000101337, ENSMUSG00000036872, ENSMUSG00000018800	1047	144	20594	2.45869	0.803506	0.0625493	0.061433
SMART	SM00382:AAA	18	1.34128	0.009436	ENSMUSG00000033970, ENSMUSG00000050296, ENSMUSG00000028452, ENSMUSG00000020181, ENSMUSG00000041828, ENSMUSG00000022262, ENSMUSG00000072791, ENSMUSG00000029802, ENSMUSG00000004668, ENSMUSG00000041301, ENSMUSG00000041797, ENSMUSG00000023104, ENSMUSG00000020620, ENSMUSG00000041144, ENSMUSG00000015243, ENSMUSG00000101337, ENSMUSG00000036872, ENSMUSG00000018800	661	144	10425	1.97144	0.967679	0.189768	0.182954
GOTERM_MF_DIRECT	GO:0005215~transporter activity	15	1.11773	0.254759	ENSMUSG00000027690, ENSMUSG00000078688, ENSMUSG00000041828, ENSMUSG00000078675, ENSMUSG00000041216, ENSMUSG00000004668, ENSMUSG00000060961, ENSMUSG00000022366, ENSMUSG00000041797, ENSMUSG00000026336, ENSMUSG00000029700, ENSMUSG00000020620, ENSMUSG00000015243, ENSMUSG00000073842, ENSMUSG00000018800	920	217	17446	1.31081	1	1	0.989184
GOTERM_BP_DIRECT	GO:0033344~cholesterol efflux	3	0.223547	0.437924	ENSMUSG00000015243, ENSMUSG00000004668, ENSMUSG00000018800	953	28	18082	2.0329	1	1	0.997994
Annotation Cluster 10	Enrichment Score: 2.9289136621913316
Category	Term	Count	%	PValue	Genes	List Total	Pop Hits	Pop Total	Fold Enrichment	Bonferroni	Benjamini	FDR
UP_KEYWORDS	Developmental protein	77	5.7377	6.78839e-05	ENSMUSG00000029672, ENSMUSG00000059921, ENSMUSG00000031991, ENSMUSG00000001300, ENSMUSG00000022240, ENSMUSG00000056493, ENSMUSG00000022883, ENSMUSG00000063626, ENSMUSG00000046723, ENSMUSG00000021313, ENSMUSG00000067860, ENSMUSG00000048915, ENSMUSG00000063063, ENSMUSG00000022607, ENSMUSG00000052534, ENSMUSG00000031558, ENSMUSG00000036840, ENSMUSG00000050310, ENSMUSG00000053626, ENSMUSG00000027684,…	1127	976	22680	1.58767	0.0253345	0.00155805	0.00142203
GOTERM_BP_DIRECT	GO:0007275~multicellular organism development	78	5.81222	0.00114113	ENSMUSG00000029672, ENSMUSG00000059921, ENSMUSG00000031991, ENSMUSG00000001300, ENSMUSG00000022240, ENSMUSG00000056493, ENSMUSG00000022883, ENSMUSG00000063626, ENSMUSG00000046723, ENSMUSG00000021313, ENSMUSG00000067860, ENSMUSG00000048915, ENSMUSG00000063063, ENSMUSG00000022607, ENSMUSG00000045671, ENSMUSG00000052534, ENSMUSG00000031558, ENSMUSG00000036840, ENSMUSG00000050310, ENSMUSG00000053626,…	953	1029	18082	1.43824	0.981404	0.306349	0.305647
UP_KEYWORDS	Differentiation	50	3.72578	0.00215908	ENSMUSG00000056215, ENSMUSG00000031991, ENSMUSG00000009628, ENSMUSG00000027699, ENSMUSG00000001300, ENSMUSG00000056493, ENSMUSG00000022883, ENSMUSG00000046723, ENSMUSG00000041670, ENSMUSG00000067860, ENSMUSG00000025958, ENSMUSG00000048915, ENSMUSG00000063063, ENSMUSG00000052534, ENSMUSG00000031558, ENSMUSG00000036840, ENSMUSG00000053626, ENSMUSG00000027684, ENSMUSG00000022150, ENSMUSG00000100249,…	1127	646	22680	1.5576	0.558252	0.0291476	0.026603
GOTERM_BP_DIRECT	GO:0030154~cell differentiation	57	4.24739	0.0115073	ENSMUSG00000056215, ENSMUSG00000031991, ENSMUSG00000009628, ENSMUSG00000027699, ENSMUSG00000001300, ENSMUSG00000056493, ENSMUSG00000022883, ENSMUSG00000046723, ENSMUSG00000041670, ENSMUSG00000067860, ENSMUSG00000025958, ENSMUSG00000024789, ENSMUSG00000048915, ENSMUSG00000063063, ENSMUSG00000052534, ENSMUSG00000031558, ENSMUSG00000036840, ENSMUSG00000053626, ENSMUSG00000018217, ENSMUSG00000027684,…	953	780	18082	1.38654	1	0.779418	0.777632
Annotation Cluster 11	Enrichment Score: 2.9027475590385166
Category	Term	Count	%	PValue	Genes	List Total	Pop Hits	Pop Total	Fold Enrichment	Bonferroni	Benjamini	FDR
INTERPRO	IPR003961:Fibronectin, type III	33	2.45902	2.901e-08	ENSMUSG00000005364, ENSMUSG00000015829, ENSMUSG00000034648, ENSMUSG00000028289, ENSMUSG00000055540, ENSMUSG00000003882, ENSMUSG00000022883, ENSMUSG00000022762, ENSMUSG00000042961, ENSMUSG00000068758, ENSMUSG00000043557, ENSMUSG00000005268, ENSMUSG00000043496, ENSMUSG00000064293, ENSMUSG00000047773, ENSMUSG00000047793, ENSMUSG00000052516, ENSMUSG00000035258, ENSMUSG00000028373, ENSMUSG00000029245,…	1047	211	20594	3.07628	4.55157e-05	1.51723e-05	1.49015e-05
INTERPRO	IPR013098:Immunoglobulin I-set	24	1.78838	1.44363e-06	ENSMUSG00000059921, ENSMUSG00000034648, ENSMUSG00000030077, ENSMUSG00000031461, ENSMUSG00000030075, ENSMUSG00000058056, ENSMUSG00000022263, ENSMUSG00000030092, ENSMUSG00000062960, ENSMUSG00000066842, ENSMUSG00000022883, ENSMUSG00000022762, ENSMUSG00000063626, ENSMUSG00000040037, ENSMUSG00000064293, ENSMUSG00000049939, ENSMUSG00000036295, ENSMUSG00000062991, ENSMUSG00000039683, ENSMUSG00000039488,…	1047	147	20594	3.21135	0.0022625	0.000283132	0.00027808
INTERPRO	IPR003598:Immunoglobulin subtype 2	30	2.23547	1.64951e-05	ENSMUSG00000059921, ENSMUSG00000034648, ENSMUSG00000058056, ENSMUSG00000022263, ENSMUSG00000064115, ENSMUSG00000026069, ENSMUSG00000022883, ENSMUSG00000022762, ENSMUSG00000063626, ENSMUSG00000043557, ENSMUSG00000064293, ENSMUSG00000062991, ENSMUSG00000052516, ENSMUSG00000061080, ENSMUSG00000030077, ENSMUSG00000031461, ENSMUSG00000030075, ENSMUSG00000051076, ENSMUSG00000062960, ENSMUSG00000030092,…	1047	242	20594	2.43837	0.025549	0.00215674	0.00211825
UP_SEQ_FEATURE	domain:Ig-like C2-type 5	12	0.894188	2.32805e-05	ENSMUSG00000064293, ENSMUSG00000030077, ENSMUSG00000030075, ENSMUSG00000058056, ENSMUSG00000039683, ENSMUSG00000062960, ENSMUSG00000030092, ENSMUSG00000020717, ENSMUSG00000039488, ENSMUSG00000022762, ENSMUSG00000052516, ENSMUSG00000022883	922	48	18012	4.88395	0.0553759	0.0033524	0.00329762
UP_SEQ_FEATURE	domain:Ig-like C2-type 4	12	0.894188	0.00010552	ENSMUSG00000064293, ENSMUSG00000030077, ENSMUSG00000030075, ENSMUSG00000058056, ENSMUSG00000039683, ENSMUSG00000062960, ENSMUSG00000030092, ENSMUSG00000020717, ENSMUSG00000039488, ENSMUSG00000022762, ENSMUSG00000052516, ENSMUSG00000022883	922	56	18012	4.18624	0.227576	0.0135954	0.0133733
SMART	SM00060:FN3	23	1.71386	0.000243403	ENSMUSG00000015829, ENSMUSG00000029245, ENSMUSG00000030077, ENSMUSG00000028289, ENSMUSG00000031461, ENSMUSG00000030075, ENSMUSG00000055540, ENSMUSG00000030092, ENSMUSG00000022883, ENSMUSG00000022762, ENSMUSG00000042961, ENSMUSG00000005534, ENSMUSG00000005268, ENSMUSG00000068748, ENSMUSG00000064293, ENSMUSG00000021745, ENSMUSG00000047773, ENSMUSG00000047793, ENSMUSG00000039683, ENSMUSG00000039488,…	661	153	10425	2.37089	0.0843513	0.0176224	0.0169895
UP_SEQ_FEATURE	domain:Ig-like C2-type 3	14	1.04322	0.000511744	ENSMUSG00000030077, ENSMUSG00000030075, ENSMUSG00000058056, ENSMUSG00000030092, ENSMUSG00000062960, ENSMUSG00000026069, ENSMUSG00000022883, ENSMUSG00000022762, ENSMUSG00000040037, ENSMUSG00000064293, ENSMUSG00000039683, ENSMUSG00000020717, ENSMUSG00000039488, ENSMUSG00000052516	922	88	18012	3.10797	0.714227	0.0447411	0.04401
UP_SEQ_FEATURE	domain:Fibronectin type-III 2	17	1.26677	0.000583114	ENSMUSG00000015829, ENSMUSG00000030077, ENSMUSG00000028289, ENSMUSG00000030075, ENSMUSG00000055540, ENSMUSG00000030092, ENSMUSG00000022883, ENSMUSG00000022762, ENSMUSG00000042961, ENSMUSG00000005534, ENSMUSG00000005268, ENSMUSG00000064293, ENSMUSG00000047793, ENSMUSG00000039683, ENSMUSG00000039488, ENSMUSG00000052516, ENSMUSG00000052504	922	124	18012	2.67829	0.760043	0.0492229	0.0484186
UP_SEQ_FEATURE	domain:Fibronectin type-III 1	17	1.26677	0.000637679	ENSMUSG00000015829, ENSMUSG00000030077, ENSMUSG00000028289, ENSMUSG00000030075, ENSMUSG00000055540, ENSMUSG00000030092, ENSMUSG00000022883, ENSMUSG00000022762, ENSMUSG00000042961, ENSMUSG00000005534, ENSMUSG00000005268, ENSMUSG00000064293, ENSMUSG00000047793, ENSMUSG00000039683, ENSMUSG00000039488, ENSMUSG00000052516, ENSMUSG00000052504	922	125	18012	2.65687	0.790053	0.0507947	0.0499647
SMART	SM00408:IGc2	30	2.23547	0.00066549	ENSMUSG00000059921, ENSMUSG00000034648, ENSMUSG00000058056, ENSMUSG00000022263, ENSMUSG00000064115, ENSMUSG00000026069, ENSMUSG00000022883, ENSMUSG00000022762, ENSMUSG00000063626, ENSMUSG00000043557, ENSMUSG00000064293, ENSMUSG00000062991, ENSMUSG00000052516, ENSMUSG00000061080, ENSMUSG00000030077, ENSMUSG00000031461, ENSMUSG00000030075, ENSMUSG00000051076, ENSMUSG00000062960, ENSMUSG00000030092,…	661	242	10425	1.95515	0.214149	0.0380584	0.0366917
UP_SEQ_FEATURE	domain:Ig-like C2-type 6	8	0.596125	0.000797761	ENSMUSG00000064293, ENSMUSG00000030077, ENSMUSG00000030075, ENSMUSG00000039683, ENSMUSG00000062960, ENSMUSG00000030092, ENSMUSG00000020717, ENSMUSG00000039488	922	31	18012	5.04149	0.858138	0.0574388	0.0565002
UP_SEQ_FEATURE	domain:Ig-like C2-type 1	16	1.19225	0.00307542	ENSMUSG00000030077, ENSMUSG00000030075, ENSMUSG00000058056, ENSMUSG00000030092, ENSMUSG00000062960, ENSMUSG00000064115, ENSMUSG00000026069, ENSMUSG00000022883, ENSMUSG00000022762, ENSMUSG00000040037, ENSMUSG00000022656, ENSMUSG00000064293, ENSMUSG00000039683, ENSMUSG00000020717, ENSMUSG00000039488, ENSMUSG00000052516	922	132	18012	2.36797	0.999467	0.142049	0.139728
UP_SEQ_FEATURE	domain:Ig-like C2-type 2	16	1.19225	0.00330703	ENSMUSG00000030077, ENSMUSG00000030075, ENSMUSG00000058056, ENSMUSG00000030092, ENSMUSG00000062960, ENSMUSG00000064115, ENSMUSG00000026069, ENSMUSG00000022883, ENSMUSG00000022762, ENSMUSG00000040037, ENSMUSG00000022656, ENSMUSG00000064293, ENSMUSG00000039683, ENSMUSG00000020717, ENSMUSG00000039488, ENSMUSG00000052516	922	133	18012	2.35017	0.999698	0.149919	0.147469
UP_SEQ_FEATURE	domain:Fibronectin type-III 3	11	0.819672	0.00519285	ENSMUSG00000015829, ENSMUSG00000064293, ENSMUSG00000030077, ENSMUSG00000030075, ENSMUSG00000047793, ENSMUSG00000039683, ENSMUSG00000030092, ENSMUSG00000039488, ENSMUSG00000052516, ENSMUSG00000022883, ENSMUSG00000005534	922	76	18012	2.82755	0.999997	0.215459	0.211939
INTERPRO	IPR003599:Immunoglobulin subtype	36	2.68256	0.0534478	ENSMUSG00000059921, ENSMUSG00000034648, ENSMUSG00000028883, ENSMUSG00000058056, ENSMUSG00000022263, ENSMUSG00000064115, ENSMUSG00000026069, ENSMUSG00000022883, ENSMUSG00000022762, ENSMUSG00000063626, ENSMUSG00000043557, ENSMUSG00000048834, ENSMUSG00000095788, ENSMUSG00000022347, ENSMUSG00000064293, ENSMUSG00000062991, ENSMUSG00000052516, ENSMUSG00000061080, ENSMUSG00000030077, ENSMUSG00000031461,…	1047	518	20594	1.36699	1	0.911517	0.895251
UP_SEQ_FEATURE	domain:Fibronectin type-III 4	7	0.52161	0.074894	ENSMUSG00000015829, ENSMUSG00000064293, ENSMUSG00000030077, ENSMUSG00000030075, ENSMUSG00000039683, ENSMUSG00000030092, ENSMUSG00000039488	922	58	18012	2.35777	1	1	0.984062
UP_KEYWORDS	Immunoglobulin domain	32	2.3845	0.0828367	ENSMUSG00000059921, ENSMUSG00000034648, ENSMUSG00000028883, ENSMUSG00000058056, ENSMUSG00000022263, ENSMUSG00000058099, ENSMUSG00000064115, ENSMUSG00000026069, ENSMUSG00000022883, ENSMUSG00000022762, ENSMUSG00000063626, ENSMUSG00000043557, ENSMUSG00000048834, ENSMUSG00000022347, ENSMUSG00000064293, ENSMUSG00000052516, ENSMUSG00000061080, ENSMUSG00000030077, ENSMUSG00000030075, ENSMUSG00000051076,…	1127	481	22680	1.33883	1	0.476071	0.434509
INTERPRO	IPR013783:Immunoglobulin-like fold	60	4.47094	0.347692	ENSMUSG00000059921, ENSMUSG00000015829, ENSMUSG00000026640, ENSMUSG00000064115, ENSMUSG00000022883, ENSMUSG00000022762, ENSMUSG00000003882, ENSMUSG00000042961, ENSMUSG00000063626, ENSMUSG00000068758, ENSMUSG00000048834, ENSMUSG00000005268, ENSMUSG00000095788, ENSMUSG00000047773, ENSMUSG00000061080, ENSMUSG00000028373, ENSMUSG00000058124, ENSMUSG00000031461, ENSMUSG00000030092, ENSMUSG00000021745,…	1047	1099	20594	1.07386	1	1	0.982781
SMART	SM00409:IG	36	2.68256	0.360551	ENSMUSG00000059921, ENSMUSG00000034648, ENSMUSG00000028883, ENSMUSG00000058056, ENSMUSG00000022263, ENSMUSG00000064115, ENSMUSG00000026069, ENSMUSG00000022883, ENSMUSG00000022762, ENSMUSG00000063626, ENSMUSG00000043557, ENSMUSG00000048834, ENSMUSG00000095788, ENSMUSG00000022347, ENSMUSG00000064293, ENSMUSG00000062991, ENSMUSG00000052516, ENSMUSG00000061080, ENSMUSG00000030077, ENSMUSG00000031461,…	661	518	10425	1.09609	1	1	0.966759
INTERPRO	IPR007110:Immunoglobulin-like domain	37	2.75708	0.961841	ENSMUSG00000059921, ENSMUSG00000034648, ENSMUSG00000028883, ENSMUSG00000058056, ENSMUSG00000022263, ENSMUSG00000064115, ENSMUSG00000026069, ENSMUSG00000022883, ENSMUSG00000022762, ENSMUSG00000063626, ENSMUSG00000043557, ENSMUSG00000048834, ENSMUSG00000095788, ENSMUSG00000022347, ENSMUSG00000064293, ENSMUSG00000062991, ENSMUSG00000052516, ENSMUSG00000061080, ENSMUSG00000030077, ENSMUSG00000058124,…	1047	920	20594	0.791057	1	1	0.982781
Annotation Cluster 12	Enrichment Score: 2.899489311201186
Category	Term	Count	%	PValue	Genes	List Total	Pop Hits	Pop Total	Fold Enrichment	Bonferroni	Benjamini	FDR
INTERPRO	IPR000884:Thrombospondin, type 1 repeat	18	1.34128	2.08319e-08	ENSMUSG00000059921, ENSMUSG00000079105, ENSMUSG00000053399, ENSMUSG00000022181, ENSMUSG00000022231, ENSMUSG00000066842, ENSMUSG00000022894, ENSMUSG00000063626, ENSMUSG00000023885, ENSMUSG00000022149, ENSMUSG00000022449, ENSMUSG00000037362, ENSMUSG00000032719, ENSMUSG00000047497, ENSMUSG00000042581, ENSMUSG00000032625, ENSMUSG00000033569, ENSMUSG00000051920	1047	66	20594	5.36442	3.26848e-05	1.51723e-05	1.49015e-05
SMART	SM00209:TSP1	17	1.26677	1.23747e-06	ENSMUSG00000059921, ENSMUSG00000079105, ENSMUSG00000053399, ENSMUSG00000022181, ENSMUSG00000022231, ENSMUSG00000066842, ENSMUSG00000022894, ENSMUSG00000063626, ENSMUSG00000023885, ENSMUSG00000022149, ENSMUSG00000022449, ENSMUSG00000037362, ENSMUSG00000047497, ENSMUSG00000042581, ENSMUSG00000032625, ENSMUSG00000033569, ENSMUSG00000051920	661	63	10425	4.25582	0.000447863	0.000223981	0.000215938
UP_SEQ_FEATURE	domain:TSP type-1 2	11	0.819672	8.76334e-06	ENSMUSG00000059921, ENSMUSG00000022449, ENSMUSG00000053399, ENSMUSG00000047497, ENSMUSG00000042581, ENSMUSG00000022231, ENSMUSG00000032625, ENSMUSG00000022894, ENSMUSG00000063626, ENSMUSG00000033569, ENSMUSG00000023885	922	36	18012	5.96927	0.0212157	0.00134079	0.00131888
UP_SEQ_FEATURE	domain:TSP type-1 1	11	0.819672	8.76334e-06	ENSMUSG00000059921, ENSMUSG00000022449, ENSMUSG00000053399, ENSMUSG00000047497, ENSMUSG00000042581, ENSMUSG00000022231, ENSMUSG00000032625, ENSMUSG00000022894, ENSMUSG00000063626, ENSMUSG00000033569, ENSMUSG00000023885	922	36	18012	5.96927	0.0212157	0.00134079	0.00131888
UP_SEQ_FEATURE	domain:TSP type-1 3	8	0.596125	0.000322132	ENSMUSG00000022449, ENSMUSG00000053399, ENSMUSG00000047497, ENSMUSG00000042581, ENSMUSG00000022231, ENSMUSG00000032625, ENSMUSG00000033569, ENSMUSG00000023885	922	27	18012	5.78838	0.545422	0.0342861	0.0337259
UP_SEQ_FEATURE	domain:TSP type-1 4	7	0.52161	0.000838096	ENSMUSG00000022449, ENSMUSG00000053399, ENSMUSG00000047497, ENSMUSG00000042581, ENSMUSG00000022231, ENSMUSG00000032625, ENSMUSG00000033569	922	23	18012	5.94568	0.871481	0.0586188	0.057661
UP_SEQ_FEATURE	domain:TSP type-1 7	5	0.372578	0.00111283	ENSMUSG00000022449, ENSMUSG00000047497, ENSMUSG00000042581, ENSMUSG00000022231, ENSMUSG00000032625	922	10	18012	9.7679	0.934429	0.0736146	0.0724117
UP_SEQ_FEATURE	domain:TSP type-1 5	6	0.447094	0.0028173	ENSMUSG00000022449, ENSMUSG00000053399, ENSMUSG00000047497, ENSMUSG00000042581, ENSMUSG00000022231, ENSMUSG00000032625	922	20	18012	5.86074	0.998996	0.13523	0.133021
UP_SEQ_FEATURE	domain:TSP type-1 8	4	0.298063	0.00399367	ENSMUSG00000022449, ENSMUSG00000047497, ENSMUSG00000042581, ENSMUSG00000032625	922	7	18012	11.1633	0.999944	0.171518	0.168715
UP_SEQ_FEATURE	domain:TSP type-1 6	5	0.372578	0.00589312	ENSMUSG00000022449, ENSMUSG00000047497, ENSMUSG00000042581, ENSMUSG00000022231, ENSMUSG00000032625	922	15	18012	6.51193	0.999999	0.224637	0.220967
UP_SEQ_FEATURE	domain:TSP type-1 13	3	0.223547	0.0146253	ENSMUSG00000022449, ENSMUSG00000042581, ENSMUSG00000032625	922	4	18012	14.6518	1	0.357753	0.351907
UP_SEQ_FEATURE	domain:TSP type-1 14	3	0.223547	0.0146253	ENSMUSG00000022449, ENSMUSG00000042581, ENSMUSG00000032625	922	4	18012	14.6518	1	0.357753	0.351907
UP_SEQ_FEATURE	domain:TSP type-1 15	3	0.223547	0.0146253	ENSMUSG00000022449, ENSMUSG00000042581, ENSMUSG00000032625	922	4	18012	14.6518	1	0.357753	0.351907
UP_SEQ_FEATURE	domain:TSP type-1 9	3	0.223547	0.0146253	ENSMUSG00000022449, ENSMUSG00000042581, ENSMUSG00000032625	922	4	18012	14.6518	1	0.357753	0.351907
UP_SEQ_FEATURE	domain:TSP type-1 10	3	0.223547	0.0146253	ENSMUSG00000022449, ENSMUSG00000042581, ENSMUSG00000032625	922	4	18012	14.6518	1	0.357753	0.351907
UP_SEQ_FEATURE	domain:TSP type-1 11	3	0.223547	0.0146253	ENSMUSG00000022449, ENSMUSG00000042581, ENSMUSG00000032625	922	4	18012	14.6518	1	0.357753	0.351907
UP_SEQ_FEATURE	domain:TSP type-1 12	3	0.223547	0.0146253	ENSMUSG00000022449, ENSMUSG00000042581, ENSMUSG00000032625	922	4	18012	14.6518	1	0.357753	0.351907
INTERPRO	IPR010294:ADAM-TS Spacer 1	4	0.298063	0.119959	ENSMUSG00000022449, ENSMUSG00000053399, ENSMUSG00000047497, ENSMUSG00000022894	1047	24	20594	3.27826	1	1	0.982781
INTERPRO	IPR013273:Peptidase M12B, ADAM-TS	4	0.298063	0.119959	ENSMUSG00000022449, ENSMUSG00000053399, ENSMUSG00000047497, ENSMUSG00000022894	1047	24	20594	3.27826	1	1	0.982781
Annotation Cluster 13	Enrichment Score: 2.686484145276722
Category	Term	Count	%	PValue	Genes	List Total	Pop Hits	Pop Total	Fold Enrichment	Bonferroni	Benjamini	FDR
GOTERM_CC_DIRECT	GO:0005578~proteinaceous extracellular matrix	34	2.53353	0.000145774	ENSMUSG00000015829, ENSMUSG00000010797, ENSMUSG00000063727, ENSMUSG00000027750, ENSMUSG00000026042, ENSMUSG00000026043, ENSMUSG00000058571, ENSMUSG00000026147, ENSMUSG00000026069, ENSMUSG00000042961, ENSMUSG00000042501, ENSMUSG00000022449, ENSMUSG00000029838, ENSMUSG00000047497, ENSMUSG00000031558, ENSMUSG00000068196, ENSMUSG00000035258, ENSMUSG00000050830, ENSMUSG00000029661, ENSMUSG00000079022,…	1036	316	19662	2.04202	0.0782616	0.00740799	0.00708994
UP_KEYWORDS	Extracellular matrix	24	1.78838	0.0015384	ENSMUSG00000029661, ENSMUSG00000015829, ENSMUSG00000079022, ENSMUSG00000010797, ENSMUSG00000030077, ENSMUSG00000054162, ENSMUSG00000053399, ENSMUSG00000027750, ENSMUSG00000026042, ENSMUSG00000026043, ENSMUSG00000026147, ENSMUSG00000027840, ENSMUSG00000066842, ENSMUSG00000022894, ENSMUSG00000042961, ENSMUSG00000027966, ENSMUSG00000024598, ENSMUSG00000042501, ENSMUSG00000022449, ENSMUSG00000032719,…	1127	235	22680	2.05524	0.4412	0.0232607	0.02123
GOTERM_CC_DIRECT	GO:0031012~extracellular matrix	24	1.78838	0.0388862	ENSMUSG00000029661, ENSMUSG00000054641, ENSMUSG00000010797, ENSMUSG00000029664, ENSMUSG00000053399, ENSMUSG00000027750, ENSMUSG00000026042, ENSMUSG00000026043, ENSMUSG00000028226, ENSMUSG00000026542, ENSMUSG00000022894, ENSMUSG00000027966, ENSMUSG00000024598, ENSMUSG00000001870, ENSMUSG00000023885, ENSMUSG00000045930, ENSMUSG00000022449, ENSMUSG00000037362, ENSMUSG00000032719, ENSMUSG00000047497,…	1036	294	19662	1.54929	1	0.557369	0.533439
Annotation Cluster 14	Enrichment Score: 2.5913438470665326
Category	Term	Count	%	PValue	Genes	List Total	Pop Hits	Pop Total	Fold Enrichment	Bonferroni	Benjamini	FDR
INTERPRO	IPR001791:Laminin G domain	14	1.04322	5.19437e-06	ENSMUSG00000031772, ENSMUSG00000079022, ENSMUSG00000039419, ENSMUSG00000026147, ENSMUSG00000042961, ENSMUSG00000027966, ENSMUSG00000023885, ENSMUSG00000024109, ENSMUSG00000046743, ENSMUSG00000070047, ENSMUSG00000070695, ENSMUSG00000038048, ENSMUSG00000031558, ENSMUSG00000074505	1047	58	20594	4.74782	0.00811686	0.000863498	0.000848088
SMART	SM00282:LamG	11	0.819672	0.000180155	ENSMUSG00000031772, ENSMUSG00000024109, ENSMUSG00000046743, ENSMUSG00000070047, ENSMUSG00000039419, ENSMUSG00000070695, ENSMUSG00000038048, ENSMUSG00000031558, ENSMUSG00000042961, ENSMUSG00000027966, ENSMUSG00000074505	661	41	10425	4.23139	0.0631407	0.0163041	0.0157186
INTERPRO	IPR013320:Concanavalin A-like lectin/glucanase, subgroup	25	1.86289	0.000191367	ENSMUSG00000031772, ENSMUSG00000031651, ENSMUSG00000039419, ENSMUSG00000026147, ENSMUSG00000028369, ENSMUSG00000026542, ENSMUSG00000042961, ENSMUSG00000043557, ENSMUSG00000027832, ENSMUSG00000079173, ENSMUSG00000027799, ENSMUSG00000024109, ENSMUSG00000021313, ENSMUSG00000046743, ENSMUSG00000070047, ENSMUSG00000038048, ENSMUSG00000031558, ENSMUSG00000074505, ENSMUSG00000079022, ENSMUSG00000028370,…	1047	211	20594	2.33051	0.259392	0.0158029	0.0155209
UP_SEQ_FEATURE	domain:Laminin G-like 3	6	0.447094	0.00127764	ENSMUSG00000031772, ENSMUSG00000024109, ENSMUSG00000039419, ENSMUSG00000070695, ENSMUSG00000038048, ENSMUSG00000042961	922	17	18012	6.89499	0.956212	0.0744683	0.0732515
UP_SEQ_FEATURE	domain:Laminin G-like 1	7	0.52161	0.0016764	ENSMUSG00000031772, ENSMUSG00000024109, ENSMUSG00000046743, ENSMUSG00000039419, ENSMUSG00000070695, ENSMUSG00000038048, ENSMUSG00000042961	922	26	18012	5.25964	0.98352	0.0892139	0.0877561
UP_SEQ_FEATURE	domain:Laminin G-like 2	7	0.52161	0.0016764	ENSMUSG00000031772, ENSMUSG00000024109, ENSMUSG00000046743, ENSMUSG00000039419, ENSMUSG00000070695, ENSMUSG00000038048, ENSMUSG00000042961	922	26	18012	5.25964	0.98352	0.0892139	0.0877561
UP_SEQ_FEATURE	domain:Laminin G-like 4	5	0.372578	0.0024161	ENSMUSG00000031772, ENSMUSG00000024109, ENSMUSG00000039419, ENSMUSG00000070695, ENSMUSG00000038048	922	12	18012	8.13991	0.997313	0.120706	0.118734
INTERPRO	IPR000421:Coagulation factor 5/8 C-terminal type domain	6	0.447094	0.00427573	ENSMUSG00000031772, ENSMUSG00000025969, ENSMUSG00000039419, ENSMUSG00000070695, ENSMUSG00000038048, ENSMUSG00000034488	1047	22	20594	5.36442	0.998797	0.172016	0.168946
SMART	SM00231:FA58C	6	0.447094	0.00699956	ENSMUSG00000031772, ENSMUSG00000025969, ENSMUSG00000039419, ENSMUSG00000070695, ENSMUSG00000038048, ENSMUSG00000034488	661	20	10425	4.73147	0.92135	0.163678	0.1578
UP_SEQ_FEATURE	domain:Fibrinogen C-terminal	6	0.447094	0.0147602	ENSMUSG00000031772, ENSMUSG00000015829, ENSMUSG00000039419, ENSMUSG00000070695, ENSMUSG00000022309, ENSMUSG00000038048	922	29	18012	4.04189	1	0.357753	0.351907
INTERPRO	IPR002181:Fibrinogen, alpha/beta/gamma chain, C-terminal globular domain	6	0.447094	0.0215298	ENSMUSG00000031772, ENSMUSG00000015829, ENSMUSG00000039419, ENSMUSG00000070695, ENSMUSG00000022309, ENSMUSG00000038048	1047	32	20594	3.68804	1	0.553445	0.543568
UP_SEQ_FEATURE	domain:F5/8 type C	4	0.298063	0.0317812	ENSMUSG00000031772, ENSMUSG00000039419, ENSMUSG00000070695, ENSMUSG00000038048	922	14	18012	5.58165	1	0.645111	0.63457
INTERPRO	IPR014716:Fibrinogen, alpha/beta/gamma chain, C-terminal globular, subdomain 1	3	0.223547	0.437337	ENSMUSG00000031772, ENSMUSG00000015829, ENSMUSG00000022309	1047	29	20594	2.03478	1	1	0.982781
Annotation Cluster 15	Enrichment Score: 2.5318228416217816
Category	Term	Count	%	PValue	Genes	List Total	Pop Hits	Pop Total	Fold Enrichment	Bonferroni	Benjamini	FDR
GOTERM_CC_DIRECT	GO:0008076~voltage-gated potassium channel complex	17	1.26677	2.91116e-06	ENSMUSG00000039419, ENSMUSG00000036815, ENSMUSG00000056258, ENSMUSG00000040407, ENSMUSG00000052572, ENSMUSG00000028033, ENSMUSG00000061576, ENSMUSG00000022342, ENSMUSG00000060882, ENSMUSG00000092083, ENSMUSG00000040896, ENSMUSG00000027827, ENSMUSG00000041695, ENSMUSG00000045053, ENSMUSG00000037610, ENSMUSG00000037624, ENSMUSG00000050963	1036	79	19662	4.08404	0.00162602	0.000325468	0.000311494
UP_KEYWORDS	Ion channel	35	2.60805	7.00711e-05	ENSMUSG00000030287, ENSMUSG00000001260, ENSMUSG00000004110, ENSMUSG00000056258, ENSMUSG00000056494, ENSMUSG00000028420, ENSMUSG00000059003, ENSMUSG00000022342, ENSMUSG00000021991, ENSMUSG00000021313, ENSMUSG00000027716, ENSMUSG00000041695, ENSMUSG00000020524, ENSMUSG00000001986, ENSMUSG00000024727, ENSMUSG00000045053, ENSMUSG00000039579, ENSMUSG00000032769, ENSMUSG00000037610, ENSMUSG00000033998,…	1127	336	22680	2.09627	0.0261401	0.00155805	0.00142203
INTERPRO	IPR005821:Ion transport domain	17	1.26677	9.74657e-05	ENSMUSG00000030287, ENSMUSG00000004110, ENSMUSG00000056258, ENSMUSG00000052387, ENSMUSG00000028033, ENSMUSG00000022342, ENSMUSG00000060882, ENSMUSG00000092083, ENSMUSG00000040896, ENSMUSG00000021313, ENSMUSG00000027716, ENSMUSG00000027748, ENSMUSG00000024727, ENSMUSG00000045053, ENSMUSG00000032769, ENSMUSG00000030102, ENSMUSG00000050963	1047	107	20594	3.12507	0.141811	0.00849576	0.00834415
GOTERM_MF_DIRECT	GO:0005216~ion channel activity	21	1.56483	0.000640564	ENSMUSG00000030287, ENSMUSG00000004110, ENSMUSG00000056258, ENSMUSG00000033981, ENSMUSG00000028033, ENSMUSG00000059003, ENSMUSG00000022342, ENSMUSG00000060882, ENSMUSG00000092083, ENSMUSG00000040896, ENSMUSG00000021313, ENSMUSG00000071424, ENSMUSG00000027716, ENSMUSG00000020524, ENSMUSG00000027748, ENSMUSG00000001986, ENSMUSG00000024727, ENSMUSG00000045053, ENSMUSG00000032769, ENSMUSG00000030102,…	920	170	17446	2.34249	0.479155	0.0931563	0.0920582
GOTERM_MF_DIRECT	GO:0005249~voltage-gated potassium channel activity	12	0.894188	0.00101835	ENSMUSG00000027827, ENSMUSG00000056258, ENSMUSG00000056494, ENSMUSG00000028033, ENSMUSG00000045053, ENSMUSG00000031789, ENSMUSG00000022342, ENSMUSG00000060882, ENSMUSG00000092083, ENSMUSG00000050963, ENSMUSG00000037624, ENSMUSG00000040896	920	70	17446	3.25081	0.645557	0.115187	0.113829
UP_SEQ_FEATURE	short sequence motif:Selectivity filter	10	0.745156	0.00133816	ENSMUSG00000041695, ENSMUSG00000056258, ENSMUSG00000028033, ENSMUSG00000045053, ENSMUSG00000022342, ENSMUSG00000060882, ENSMUSG00000051497, ENSMUSG00000092083, ENSMUSG00000050963, ENSMUSG00000040896	922	53	18012	3.686	0.962247	0.0749493	0.0737247
UP_SEQ_FEATURE	region of interest:Segment H5 (pore-forming)	7	0.52161	0.00134713	ENSMUSG00000056258, ENSMUSG00000028033, ENSMUSG00000045053, ENSMUSG00000060882, ENSMUSG00000092083, ENSMUSG00000050963, ENSMUSG00000040896	922	25	18012	5.47002	0.963067	0.0749493	0.0737247
UP_KEYWORDS	Potassium channel	11	0.819672	0.00164644	ENSMUSG00000056258, ENSMUSG00000028420, ENSMUSG00000028033, ENSMUSG00000045053, ENSMUSG00000022342, ENSMUSG00000060882, ENSMUSG00000033998, ENSMUSG00000092083, ENSMUSG00000050963, ENSMUSG00000037624, ENSMUSG00000040896	1127	67	22680	3.30398	0.463596	0.0239367	0.021847
UP_KEYWORDS	Potassium transport	14	1.04322	0.00247707	ENSMUSG00000056258, ENSMUSG00000028420, ENSMUSG00000028033, ENSMUSG00000022342, ENSMUSG00000060882, ENSMUSG00000092083, ENSMUSG00000040896, ENSMUSG00000027827, ENSMUSG00000041695, ENSMUSG00000045053, ENSMUSG00000051497, ENSMUSG00000033998, ENSMUSG00000037624, ENSMUSG00000050963	1127	107	22680	2.63308	0.608393	0.0304722	0.027812
UP_KEYWORDS	Potassium	15	1.11773	0.00252773	ENSMUSG00000056258, ENSMUSG00000028420, ENSMUSG00000028033, ENSMUSG00000022342, ENSMUSG00000060882, ENSMUSG00000092083, ENSMUSG00000040896, ENSMUSG00000027827, ENSMUSG00000041695, ENSMUSG00000045053, ENSMUSG00000051497, ENSMUSG00000033998, ENSMUSG00000028070, ENSMUSG00000037624, ENSMUSG00000050963	1127	120	22680	2.51553	0.615838	0.0304722	0.027812
GOTERM_BP_DIRECT	GO:0071805~potassium ion transmembrane transport	13	0.968703	0.00262286	ENSMUSG00000056258, ENSMUSG00000028420, ENSMUSG00000028033, ENSMUSG00000022342, ENSMUSG00000060882, ENSMUSG00000092083, ENSMUSG00000040896, ENSMUSG00000041695, ENSMUSG00000045053, ENSMUSG00000037610, ENSMUSG00000033998, ENSMUSG00000037624, ENSMUSG00000050963	953	90	18082	2.74066	0.999895	0.364478	0.363643
GOTERM_BP_DIRECT	GO:0006813~potassium ion transport	16	1.19225	0.00278757	ENSMUSG00000056258, ENSMUSG00000028420, ENSMUSG00000028033, ENSMUSG00000022342, ENSMUSG00000060882, ENSMUSG00000092083, ENSMUSG00000040896, ENSMUSG00000027827, ENSMUSG00000041695, ENSMUSG00000045053, ENSMUSG00000016327, ENSMUSG00000037610, ENSMUSG00000051497, ENSMUSG00000033998, ENSMUSG00000037624, ENSMUSG00000050963	953	127	18082	2.3904	0.999941	0.364478	0.363643
GOTERM_MF_DIRECT	GO:0005267~potassium channel activity	12	0.894188	0.00306077	ENSMUSG00000056258, ENSMUSG00000028420, ENSMUSG00000028033, ENSMUSG00000045053, ENSMUSG00000022342, ENSMUSG00000060882, ENSMUSG00000037610, ENSMUSG00000033998, ENSMUSG00000092083, ENSMUSG00000050963, ENSMUSG00000037624, ENSMUSG00000040896	920	80	17446	2.84446	0.955871	0.194742	0.192446
INTERPRO	IPR003968:Potassium channel, voltage dependent, Kv	6	0.447094	0.0106279	ENSMUSG00000045053, ENSMUSG00000022342, ENSMUSG00000060882, ENSMUSG00000092083, ENSMUSG00000050963, ENSMUSG00000040896	1047	27	20594	4.37101	1	0.354792	0.34846
GOTERM_MF_DIRECT	GO:0005251~delayed rectifier potassium channel activity	6	0.447094	0.0247451	ENSMUSG00000056258, ENSMUSG00000028033, ENSMUSG00000045053, ENSMUSG00000022342, ENSMUSG00000092083, ENSMUSG00000050963	920	32	17446	3.55557	1	0.724778	0.716234
UP_KEYWORDS	Voltage-gated channel	13	0.968703	0.0383146	ENSMUSG00000004110, ENSMUSG00000056258, ENSMUSG00000028033, ENSMUSG00000022342, ENSMUSG00000060882, ENSMUSG00000021991, ENSMUSG00000092083, ENSMUSG00000040896, ENSMUSG00000027827, ENSMUSG00000041695, ENSMUSG00000045053, ENSMUSG00000051497, ENSMUSG00000050963	1127	136	22680	1.92364	1	0.289658	0.264371
GOTERM_MF_DIRECT	GO:0005244~voltage-gated ion channel activity	13	0.968703	0.0504377	ENSMUSG00000004110, ENSMUSG00000056258, ENSMUSG00000028033, ENSMUSG00000022342, ENSMUSG00000060882, ENSMUSG00000021991, ENSMUSG00000092083, ENSMUSG00000040896, ENSMUSG00000027827, ENSMUSG00000041695, ENSMUSG00000045053, ENSMUSG00000051497, ENSMUSG00000050963	920	134	17446	1.8397	1	1	0.989184
GOTERM_BP_DIRECT	GO:0034765~regulation of ion transmembrane transport	13	0.968703	0.0526869	ENSMUSG00000004110, ENSMUSG00000056258, ENSMUSG00000028033, ENSMUSG00000022342, ENSMUSG00000060882, ENSMUSG00000021991, ENSMUSG00000092083, ENSMUSG00000040896, ENSMUSG00000027827, ENSMUSG00000041695, ENSMUSG00000045053, ENSMUSG00000051497, ENSMUSG00000050963	953	135	18082	1.8271	1	1	0.997994
INTERPRO	IPR003131:Potassium channel tetramerisation-type BTB domain	6	0.447094	0.11572	ENSMUSG00000045053, ENSMUSG00000022342, ENSMUSG00000060882, ENSMUSG00000092083, ENSMUSG00000050963, ENSMUSG00000040896	1047	51	20594	2.31406	1	1	0.982781
INTERPRO	IPR027359:Voltage-dependent potassium channel, four helix bundle domain	6	0.447094	0.138195	ENSMUSG00000004110, ENSMUSG00000045053, ENSMUSG00000022342, ENSMUSG00000060882, ENSMUSG00000050963, ENSMUSG00000040896	1047	54	20594	2.1855	1	1	0.982781
Annotation Cluster 16	Enrichment Score: 2.4075242849281575
Category	Term	Count	%	PValue	Genes	List Total	Pop Hits	Pop Total	Fold Enrichment	Bonferroni	Benjamini	FDR
GOTERM_BP_DIRECT	GO:0051965~positive regulation of synapse assembly	21	1.56483	2.89801e-10	ENSMUSG00000052581, ENSMUSG00000033214, ENSMUSG00000037605, ENSMUSG00000028184, ENSMUSG00000034648, ENSMUSG00000026341, ENSMUSG00000002885, ENSMUSG00000025920, ENSMUSG00000063887, ENSMUSG00000023885, ENSMUSG00000024109, ENSMUSG00000045776, ENSMUSG00000048915, ENSMUSG00000036790, ENSMUSG00000036295, ENSMUSG00000045871, ENSMUSG00000060780, ENSMUSG00000075478, ENSMUSG00000051379, ENSMUSG00000045083,…	953	70	18082	5.69213	1.01141e-06	1.01141e-06	1.00909e-06
UP_SEQ_FEATURE	repeat:LRR 10	17	1.26677	6.55386e-05	ENSMUSG00000052581, ENSMUSG00000033214, ENSMUSG00000056215, ENSMUSG00000034648, ENSMUSG00000028176, ENSMUSG00000045328, ENSMUSG00000043556, ENSMUSG00000043496, ENSMUSG00000036790, ENSMUSG00000036295, ENSMUSG00000045871, ENSMUSG00000031639, ENSMUSG00000060780, ENSMUSG00000075478, ENSMUSG00000031558, ENSMUSG00000045083, ENSMUSG00000039005	922	103	18012	3.22435	0.148178	0.00891325	0.00876761
UP_SEQ_FEATURE	repeat:LRR 9	18	1.34128	0.000173412	ENSMUSG00000052581, ENSMUSG00000033214, ENSMUSG00000056215, ENSMUSG00000034648, ENSMUSG00000028176, ENSMUSG00000045328, ENSMUSG00000043556, ENSMUSG00000043496, ENSMUSG00000049939, ENSMUSG00000036790, ENSMUSG00000036295, ENSMUSG00000045871, ENSMUSG00000031639, ENSMUSG00000060780, ENSMUSG00000075478, ENSMUSG00000031558, ENSMUSG00000045083, ENSMUSG00000039005	922	123	18012	2.8589	0.345822	0.0202149	0.0198846
INTERPRO	IPR000483:Cysteine-rich flanking region, C-terminal	13	0.968703	0.000424068	ENSMUSG00000033214, ENSMUSG00000034648, ENSMUSG00000045776, ENSMUSG00000043496, ENSMUSG00000049939, ENSMUSG00000036790, ENSMUSG00000036295, ENSMUSG00000045871, ENSMUSG00000031639, ENSMUSG00000075478, ENSMUSG00000051379, ENSMUSG00000031558, ENSMUSG00000039005	1047	76	20594	3.36453	0.485985	0.0302438	0.029704
UP_SEQ_FEATURE	repeat:LRR 8	18	1.34128	0.000485891	ENSMUSG00000052581, ENSMUSG00000033214, ENSMUSG00000056215, ENSMUSG00000034648, ENSMUSG00000028176, ENSMUSG00000045328, ENSMUSG00000043556, ENSMUSG00000043496, ENSMUSG00000049939, ENSMUSG00000036790, ENSMUSG00000036295, ENSMUSG00000045871, ENSMUSG00000031639, ENSMUSG00000060780, ENSMUSG00000075478, ENSMUSG00000031558, ENSMUSG00000045083, ENSMUSG00000039005	922	134	18012	2.62421	0.695555	0.0447411	0.04401
UP_SEQ_FEATURE	repeat:LRR 11	14	1.04322	0.000511744	ENSMUSG00000033214, ENSMUSG00000056215, ENSMUSG00000034648, ENSMUSG00000028176, ENSMUSG00000045328, ENSMUSG00000043496, ENSMUSG00000036790, ENSMUSG00000036295, ENSMUSG00000045871, ENSMUSG00000031639, ENSMUSG00000075478, ENSMUSG00000031558, ENSMUSG00000045083, ENSMUSG00000039005	922	88	18012	3.10797	0.714227	0.0447411	0.04401
UP_SEQ_FEATURE	repeat:LRR 12	13	0.968703	0.000643234	ENSMUSG00000033214, ENSMUSG00000056215, ENSMUSG00000028176, ENSMUSG00000045328, ENSMUSG00000043496, ENSMUSG00000036790, ENSMUSG00000036295, ENSMUSG00000045871, ENSMUSG00000031639, ENSMUSG00000075478, ENSMUSG00000031558, ENSMUSG00000045083, ENSMUSG00000039005	922	79	18012	3.21475	0.792889	0.0507947	0.0499647
UP_SEQ_FEATURE	repeat:LRR 7	18	1.34128	0.00301968	ENSMUSG00000052581, ENSMUSG00000033214, ENSMUSG00000056215, ENSMUSG00000034648, ENSMUSG00000028176, ENSMUSG00000045328, ENSMUSG00000043556, ENSMUSG00000043496, ENSMUSG00000049939, ENSMUSG00000036790, ENSMUSG00000036295, ENSMUSG00000045871, ENSMUSG00000031639, ENSMUSG00000060780, ENSMUSG00000075478, ENSMUSG00000031558, ENSMUSG00000045083, ENSMUSG00000039005	922	158	18012	2.2256	0.999389	0.142049	0.139728
INTERPRO	IPR003591:Leucine-rich repeat, typical subtype	19	1.4158	0.00353615	ENSMUSG00000052581, ENSMUSG00000033214, ENSMUSG00000034239, ENSMUSG00000034648, ENSMUSG00000028176, ENSMUSG00000045776, ENSMUSG00000043496, ENSMUSG00000045201, ENSMUSG00000049939, ENSMUSG00000036790, ENSMUSG00000036295, ENSMUSG00000045871, ENSMUSG00000031639, ENSMUSG00000060780, ENSMUSG00000075478, ENSMUSG00000051379, ENSMUSG00000031558, ENSMUSG00000045083, ENSMUSG00000039005	1047	175	20594	2.13555	0.996144	0.15852	0.155691
UP_SEQ_FEATURE	repeat:LRR 13	10	0.745156	0.00559742	ENSMUSG00000033214, ENSMUSG00000036790, ENSMUSG00000045871, ENSMUSG00000031639, ENSMUSG00000028176, ENSMUSG00000075478, ENSMUSG00000031558, ENSMUSG00000045083, ENSMUSG00000039005, ENSMUSG00000045328	922	65	18012	3.00551	0.999999	0.224637	0.220967
SMART	SM00082:LRRCT	12	0.894188	0.00723439	ENSMUSG00000033214, ENSMUSG00000045776, ENSMUSG00000034648, ENSMUSG00000049939, ENSMUSG00000036295, ENSMUSG00000036790, ENSMUSG00000045871, ENSMUSG00000031639, ENSMUSG00000075478, ENSMUSG00000051379, ENSMUSG00000031558, ENSMUSG00000039005	661	75	10425	2.52345	0.927804	0.163678	0.1578
UP_SEQ_FEATURE	repeat:LRR 1	25	1.86289	0.00729532	ENSMUSG00000033214, ENSMUSG00000056215, ENSMUSG00000034648, ENSMUSG00000043556, ENSMUSG00000045776, ENSMUSG00000043496, ENSMUSG00000024107, ENSMUSG00000072663, ENSMUSG00000045871, ENSMUSG00000031639, ENSMUSG00000075478, ENSMUSG00000031558, ENSMUSG00000052581, ENSMUSG00000028176, ENSMUSG00000022375, ENSMUSG00000045328, ENSMUSG00000027867, ENSMUSG00000045201, ENSMUSG00000049939, ENSMUSG00000036790,…	922	274	18012	1.78246	1	0.23755	0.233668
UP_SEQ_FEATURE	repeat:LRR 2	25	1.86289	0.00729532	ENSMUSG00000033214, ENSMUSG00000056215, ENSMUSG00000034648, ENSMUSG00000043556, ENSMUSG00000045776, ENSMUSG00000043496, ENSMUSG00000024107, ENSMUSG00000072663, ENSMUSG00000045871, ENSMUSG00000031639, ENSMUSG00000075478, ENSMUSG00000031558, ENSMUSG00000052581, ENSMUSG00000028176, ENSMUSG00000022375, ENSMUSG00000045328, ENSMUSG00000027867, ENSMUSG00000045201, ENSMUSG00000049939, ENSMUSG00000036790,…	922	274	18012	1.78246	1	0.23755	0.233668
UP_SEQ_FEATURE	repeat:LRR 17	7	0.52161	0.00799441	ENSMUSG00000033214, ENSMUSG00000045871, ENSMUSG00000031639, ENSMUSG00000028176, ENSMUSG00000031558, ENSMUSG00000039005, ENSMUSG00000045328	922	35	18012	3.90716	1	0.247725	0.243678
UP_SEQ_FEATURE	repeat:LRR 18	6	0.447094	0.00927401	ENSMUSG00000033214, ENSMUSG00000031639, ENSMUSG00000028176, ENSMUSG00000031558, ENSMUSG00000039005, ENSMUSG00000045328	922	26	18012	4.50826	1	0.283785	0.279148
INTERPRO	IPR001611:Leucine-rich repeat	23	1.71386	0.0130276	ENSMUSG00000052581, ENSMUSG00000033214, ENSMUSG00000034239, ENSMUSG00000056215, ENSMUSG00000034648, ENSMUSG00000028176, ENSMUSG00000022375, ENSMUSG00000043556, ENSMUSG00000045776, ENSMUSG00000043496, ENSMUSG00000045201, ENSMUSG00000049939, ENSMUSG00000036790, ENSMUSG00000036295, ENSMUSG00000045871, ENSMUSG00000031639, ENSMUSG00000060780, ENSMUSG00000075478, ENSMUSG00000051379, ENSMUSG00000031558,…	1047	259	20594	1.74672	1	0.425839	0.41824
UP_SEQ_FEATURE	repeat:LRR 16	7	0.52161	0.0171046	ENSMUSG00000033214, ENSMUSG00000045871, ENSMUSG00000031639, ENSMUSG00000028176, ENSMUSG00000031558, ENSMUSG00000039005, ENSMUSG00000045328	922	41	18012	3.33538	1	0.402615	0.396036
INTERPRO	IPR000372:Leucine-rich repeat-containing N-terminal	8	0.596125	0.0171469	ENSMUSG00000045776, ENSMUSG00000045201, ENSMUSG00000049939, ENSMUSG00000036295, ENSMUSG00000036790, ENSMUSG00000051379, ENSMUSG00000031558, ENSMUSG00000045083	1047	53	20594	2.96899	1	0.48042	0.471847
UP_SEQ_FEATURE	repeat:LRR 6	18	1.34128	0.0187865	ENSMUSG00000052581, ENSMUSG00000033214, ENSMUSG00000056215, ENSMUSG00000034648, ENSMUSG00000028176, ENSMUSG00000045328, ENSMUSG00000043556, ENSMUSG00000043496, ENSMUSG00000049939, ENSMUSG00000036790, ENSMUSG00000036295, ENSMUSG00000045871, ENSMUSG00000031639, ENSMUSG00000060780, ENSMUSG00000075478, ENSMUSG00000031558, ENSMUSG00000045083, ENSMUSG00000039005	922	191	18012	1.84107	1	0.433862	0.426773
UP_KEYWORDS	Leucine-rich repeat	23	1.71386	0.0191624	ENSMUSG00000052581, ENSMUSG00000033214, ENSMUSG00000056215, ENSMUSG00000034648, ENSMUSG00000028176, ENSMUSG00000022375, ENSMUSG00000043556, ENSMUSG00000045776, ENSMUSG00000043496, ENSMUSG00000024107, ENSMUSG00000045201, ENSMUSG00000049939, ENSMUSG00000036790, ENSMUSG00000036295, ENSMUSG00000045871, ENSMUSG00000031639, ENSMUSG00000060780, ENSMUSG00000075478, ENSMUSG00000051379, ENSMUSG00000031558,…	1127	275	22680	1.68312	0.999334	0.168451	0.153745
UP_SEQ_FEATURE	repeat:LRR 3	22	1.63934	0.0200641	ENSMUSG00000052581, ENSMUSG00000033214, ENSMUSG00000056215, ENSMUSG00000034648, ENSMUSG00000028176, ENSMUSG00000022375, ENSMUSG00000045328, ENSMUSG00000043556, ENSMUSG00000045776, ENSMUSG00000043496, ENSMUSG00000024107, ENSMUSG00000045201, ENSMUSG00000049939, ENSMUSG00000036790, ENSMUSG00000036295, ENSMUSG00000045871, ENSMUSG00000031639, ENSMUSG00000060780, ENSMUSG00000075478, ENSMUSG00000031558,…	922	253	18012	1.69876	1	0.459038	0.451537
UP_SEQ_FEATURE	repeat:LRR 14	8	0.596125	0.0213623	ENSMUSG00000033214, ENSMUSG00000036790, ENSMUSG00000045871, ENSMUSG00000031639, ENSMUSG00000028176, ENSMUSG00000031558, ENSMUSG00000039005, ENSMUSG00000045328	922	55	18012	2.84157	1	0.47977	0.471931
UP_SEQ_FEATURE	repeat:LRR 5	19	1.4158	0.0224527	ENSMUSG00000052581, ENSMUSG00000033214, ENSMUSG00000056215, ENSMUSG00000034648, ENSMUSG00000028176, ENSMUSG00000045328, ENSMUSG00000043556, ENSMUSG00000045776, ENSMUSG00000043496, ENSMUSG00000049939, ENSMUSG00000036790, ENSMUSG00000036295, ENSMUSG00000045871, ENSMUSG00000031639, ENSMUSG00000060780, ENSMUSG00000075478, ENSMUSG00000031558, ENSMUSG00000045083, ENSMUSG00000039005	922	210	18012	1.76752	1	0.499675	0.491511
UP_SEQ_FEATURE	repeat:LRR 4	20	1.49031	0.0251557	ENSMUSG00000052581, ENSMUSG00000033214, ENSMUSG00000056215, ENSMUSG00000034648, ENSMUSG00000028176, ENSMUSG00000045328, ENSMUSG00000043556, ENSMUSG00000045776, ENSMUSG00000043496, ENSMUSG00000024107, ENSMUSG00000049939, ENSMUSG00000036790, ENSMUSG00000036295, ENSMUSG00000045871, ENSMUSG00000031639, ENSMUSG00000060780, ENSMUSG00000075478, ENSMUSG00000031558, ENSMUSG00000045083, ENSMUSG00000039005	922	228	18012	1.71367	1	0.540185	0.531359
SMART	SM00369:LRR_TYP	19	1.4158	0.0283284	ENSMUSG00000052581, ENSMUSG00000033214, ENSMUSG00000034239, ENSMUSG00000034648, ENSMUSG00000028176, ENSMUSG00000045776, ENSMUSG00000043496, ENSMUSG00000045201, ENSMUSG00000049939, ENSMUSG00000036790, ENSMUSG00000036295, ENSMUSG00000045871, ENSMUSG00000031639, ENSMUSG00000060780, ENSMUSG00000075478, ENSMUSG00000051379, ENSMUSG00000031558, ENSMUSG00000045083, ENSMUSG00000039005	661	175	10425	1.71234	0.99997	0.467777	0.450979
UP_SEQ_FEATURE	repeat:LRR 15	7	0.52161	0.0346233	ENSMUSG00000033214, ENSMUSG00000045871, ENSMUSG00000031639, ENSMUSG00000028176, ENSMUSG00000031558, ENSMUSG00000039005, ENSMUSG00000045328	922	48	18012	2.84897	1	0.689089	0.677829
SMART	SM00013:LRRNT	8	0.596125	0.0483285	ENSMUSG00000045776, ENSMUSG00000045201, ENSMUSG00000049939, ENSMUSG00000036295, ENSMUSG00000036790, ENSMUSG00000051379, ENSMUSG00000031558, ENSMUSG00000045083	661	53	10425	2.38061	1	0.624819	0.602381
UP_SEQ_FEATURE	repeat:LRR 19	4	0.298063	0.0997001	ENSMUSG00000031639, ENSMUSG00000031558, ENSMUSG00000039005, ENSMUSG00000045328	922	22	18012	3.55196	1	1	0.984062
UP_SEQ_FEATURE	repeat:LRR 20	3	0.223547	0.253384	ENSMUSG00000031639, ENSMUSG00000031558, ENSMUSG00000045328	922	19	18012	3.0846	1	1	0.984062
Annotation Cluster 17	Enrichment Score: 2.1907423126102734
Category	Term	Count	%	PValue	Genes	List Total	Pop Hits	Pop Total	Fold Enrichment	Bonferroni	Benjamini	FDR
UP_SEQ_FEATURE	domain:Sushi 12	4	0.298063	0.00123292	ENSMUSG00000026616, ENSMUSG00000060924, ENSMUSG00000028369, ENSMUSG00000022311	922	5	18012	15.6286	0.951141	0.0736146	0.0724117
UP_SEQ_FEATURE	domain:Sushi 13	4	0.298063	0.00123292	ENSMUSG00000026616, ENSMUSG00000060924, ENSMUSG00000028369, ENSMUSG00000022311	922	5	18012	15.6286	0.951141	0.0736146	0.0724117
UP_SEQ_FEATURE	domain:Sushi 14	4	0.298063	0.00123292	ENSMUSG00000026616, ENSMUSG00000060924, ENSMUSG00000028369, ENSMUSG00000022311	922	5	18012	15.6286	0.951141	0.0736146	0.0724117
UP_SEQ_FEATURE	domain:Sushi 15	4	0.298063	0.00123292	ENSMUSG00000026616, ENSMUSG00000060924, ENSMUSG00000028369, ENSMUSG00000022311	922	5	18012	15.6286	0.951141	0.0736146	0.0724117
UP_SEQ_FEATURE	domain:Sushi 11	4	0.298063	0.00123292	ENSMUSG00000026616, ENSMUSG00000060924, ENSMUSG00000028369, ENSMUSG00000022311	922	5	18012	15.6286	0.951141	0.0736146	0.0724117
INTERPRO	IPR000436:Sushi/SCR/CCP	10	0.745156	0.00191086	ENSMUSG00000022887, ENSMUSG00000026616, ENSMUSG00000028370, ENSMUSG00000060924, ENSMUSG00000079105, ENSMUSG00000022181, ENSMUSG00000047793, ENSMUSG00000028369, ENSMUSG00000038578, ENSMUSG00000022311	1047	56	20594	3.51242	0.950263	0.096714	0.0949881
UP_SEQ_FEATURE	domain:Sushi 9	4	0.298063	0.00237207	ENSMUSG00000026616, ENSMUSG00000060924, ENSMUSG00000028369, ENSMUSG00000022311	922	6	18012	13.0239	0.997007	0.120706	0.118734
UP_SEQ_FEATURE	domain:Sushi 10	4	0.298063	0.00237207	ENSMUSG00000026616, ENSMUSG00000060924, ENSMUSG00000028369, ENSMUSG00000022311	922	6	18012	13.0239	0.997007	0.120706	0.118734
UP_SEQ_FEATURE	domain:Sushi 8	4	0.298063	0.00399367	ENSMUSG00000026616, ENSMUSG00000060924, ENSMUSG00000028369, ENSMUSG00000022311	922	7	18012	11.1633	0.999944	0.171518	0.168715
UP_SEQ_FEATURE	domain:Sushi 5	5	0.372578	0.00589312	ENSMUSG00000026616, ENSMUSG00000028370, ENSMUSG00000060924, ENSMUSG00000028369, ENSMUSG00000022311	922	15	18012	6.51193	0.999999	0.224637	0.220967
UP_SEQ_FEATURE	domain:Sushi 7	4	0.298063	0.00614817	ENSMUSG00000026616, ENSMUSG00000060924, ENSMUSG00000028369, ENSMUSG00000022311	922	8	18012	9.7679	1	0.224637	0.220967
SMART	SM00032:CCP	10	0.745156	0.00631984	ENSMUSG00000022887, ENSMUSG00000026616, ENSMUSG00000028370, ENSMUSG00000060924, ENSMUSG00000079105, ENSMUSG00000022181, ENSMUSG00000047793, ENSMUSG00000028369, ENSMUSG00000038578, ENSMUSG00000022311	661	54	10425	2.92066	0.899243	0.163413	0.157545
UP_SEQ_FEATURE	domain:Sushi 21	3	0.223547	0.00756899	ENSMUSG00000060924, ENSMUSG00000028369, ENSMUSG00000022311	922	3	18012	19.5358	1	0.23755	0.233668
UP_SEQ_FEATURE	domain:Sushi 22	3	0.223547	0.00756899	ENSMUSG00000060924, ENSMUSG00000028369, ENSMUSG00000022311	922	3	18012	19.5358	1	0.23755	0.233668
UP_SEQ_FEATURE	domain:Sushi 23	3	0.223547	0.00756899	ENSMUSG00000060924, ENSMUSG00000028369, ENSMUSG00000022311	922	3	18012	19.5358	1	0.23755	0.233668
UP_SEQ_FEATURE	domain:Sushi 24	3	0.223547	0.00756899	ENSMUSG00000060924, ENSMUSG00000028369, ENSMUSG00000022311	922	3	18012	19.5358	1	0.23755	0.233668
UP_SEQ_FEATURE	domain:Sushi 25	3	0.223547	0.00756899	ENSMUSG00000060924, ENSMUSG00000028369, ENSMUSG00000022311	922	3	18012	19.5358	1	0.23755	0.233668
UP_SEQ_FEATURE	domain:Sushi 26	3	0.223547	0.00756899	ENSMUSG00000060924, ENSMUSG00000028369, ENSMUSG00000022311	922	3	18012	19.5358	1	0.23755	0.233668
UP_SEQ_FEATURE	domain:Sushi 27	3	0.223547	0.00756899	ENSMUSG00000060924, ENSMUSG00000028369, ENSMUSG00000022311	922	3	18012	19.5358	1	0.23755	0.233668
UP_SEQ_FEATURE	domain:Sushi 28	3	0.223547	0.00756899	ENSMUSG00000060924, ENSMUSG00000028369, ENSMUSG00000022311	922	3	18012	19.5358	1	0.23755	0.233668
UP_KEYWORDS	Sushi	8	0.596125	0.0080687	ENSMUSG00000022887, ENSMUSG00000026616, ENSMUSG00000028370, ENSMUSG00000060924, ENSMUSG00000047793, ENSMUSG00000028369, ENSMUSG00000038578, ENSMUSG00000022311	1127	47	22680	3.4254	0.953222	0.0847214	0.0773251
UP_SEQ_FEATURE	domain:Sushi 6	4	0.298063	0.0122007	ENSMUSG00000026616, ENSMUSG00000060924, ENSMUSG00000028369, ENSMUSG00000022311	922	10	18012	7.81432	1	0.357753	0.351907
UP_SEQ_FEATURE	domain:Sushi 16	3	0.223547	0.0146253	ENSMUSG00000060924, ENSMUSG00000028369, ENSMUSG00000022311	922	4	18012	14.6518	1	0.357753	0.351907
UP_SEQ_FEATURE	domain:Sushi 17	3	0.223547	0.0146253	ENSMUSG00000060924, ENSMUSG00000028369, ENSMUSG00000022311	922	4	18012	14.6518	1	0.357753	0.351907
UP_SEQ_FEATURE	domain:Sushi 18	3	0.223547	0.0146253	ENSMUSG00000060924, ENSMUSG00000028369, ENSMUSG00000022311	922	4	18012	14.6518	1	0.357753	0.351907
UP_SEQ_FEATURE	domain:Sushi 19	3	0.223547	0.0146253	ENSMUSG00000060924, ENSMUSG00000028369, ENSMUSG00000022311	922	4	18012	14.6518	1	0.357753	0.351907
UP_SEQ_FEATURE	domain:Sushi 20	3	0.223547	0.0146253	ENSMUSG00000060924, ENSMUSG00000028369, ENSMUSG00000022311	922	4	18012	14.6518	1	0.357753	0.351907
UP_SEQ_FEATURE	domain:Sushi 4	5	0.372578	0.0170758	ENSMUSG00000026616, ENSMUSG00000028370, ENSMUSG00000060924, ENSMUSG00000028369, ENSMUSG00000022311	922	20	18012	4.88395	1	0.402615	0.396036
UP_SEQ_FEATURE	domain:Sushi 2	6	0.447094	0.0314161	ENSMUSG00000022887, ENSMUSG00000026616, ENSMUSG00000028370, ENSMUSG00000060924, ENSMUSG00000028369, ENSMUSG00000022311	922	35	18012	3.34899	1	0.645111	0.63457
UP_SEQ_FEATURE	domain:Sushi 1	6	0.447094	0.0314161	ENSMUSG00000022887, ENSMUSG00000026616, ENSMUSG00000028370, ENSMUSG00000060924, ENSMUSG00000028369, ENSMUSG00000022311	922	35	18012	3.34899	1	0.645111	0.63457
UP_SEQ_FEATURE	domain:Sushi 3	5	0.372578	0.0364721	ENSMUSG00000026616, ENSMUSG00000028370, ENSMUSG00000060924, ENSMUSG00000028369, ENSMUSG00000022311	922	25	18012	3.90716	1	0.714269	0.702598
Annotation Cluster 18	Enrichment Score: 2.146684975829603
Category	Term	Count	%	PValue	Genes	List Total	Pop Hits	Pop Total	Fold Enrichment	Bonferroni	Benjamini	FDR
UP_KEYWORDS	GPI-anchor	18	1.34128	0.000587135	ENSMUSG00000030075, ENSMUSG00000051076, ENSMUSG00000029682, ENSMUSG00000030092, ENSMUSG00000058571, ENSMUSG00000028039, ENSMUSG00000025089, ENSMUSG00000026344, ENSMUSG00000022762, ENSMUSG00000040037, ENSMUSG00000043557, ENSMUSG00000064293, ENSMUSG00000048915, ENSMUSG00000015568, ENSMUSG00000039488, ENSMUSG00000059857, ENSMUSG00000061080, ENSMUSG00000031841	1127	140	22680	2.5874	0.199086	0.00964944	0.00880702
GOTERM_CC_DIRECT	GO:0031225~anchored component of membrane	18	1.34128	0.001205	ENSMUSG00000030075, ENSMUSG00000051076, ENSMUSG00000029682, ENSMUSG00000030092, ENSMUSG00000058571, ENSMUSG00000028039, ENSMUSG00000025089, ENSMUSG00000026344, ENSMUSG00000022762, ENSMUSG00000040037, ENSMUSG00000043557, ENSMUSG00000064293, ENSMUSG00000048915, ENSMUSG00000015568, ENSMUSG00000039488, ENSMUSG00000059857, ENSMUSG00000061080, ENSMUSG00000031841	1036	141	19662	2.42282	0.490334	0.0354522	0.0339301
UP_SEQ_FEATURE	lipid moiety-binding region:GPI-anchor amidated serine	8	0.596125	0.0353934	ENSMUSG00000064293, ENSMUSG00000030075, ENSMUSG00000058571, ENSMUSG00000030092, ENSMUSG00000025089, ENSMUSG00000039488, ENSMUSG00000059857, ENSMUSG00000043557	922	61	18012	2.56207	1	0.698734	0.687317
UP_SEQ_FEATURE	propeptide:Removed in mature form	18	1.34128	0.103422	ENSMUSG00000030075, ENSMUSG00000051076, ENSMUSG00000029682, ENSMUSG00000030092, ENSMUSG00000058571, ENSMUSG00000028039, ENSMUSG00000025089, ENSMUSG00000026344, ENSMUSG00000040037, ENSMUSG00000043557, ENSMUSG00000064293, ENSMUSG00000048915, ENSMUSG00000039488, ENSMUSG00000036894, ENSMUSG00000036402, ENSMUSG00000059857, ENSMUSG00000061080, ENSMUSG00000031841	922	238	18012	1.4775	1	1	0.984062
Annotation Cluster 19	Enrichment Score: 2.1414018580352314
Category	Term	Count	%	PValue	Genes	List Total	Pop Hits	Pop Total	Fold Enrichment	Bonferroni	Benjamini	FDR
KEGG_PATHWAY	mmu04724:Glutamatergic synapse	19	1.4158	2.89277e-05	ENSMUSG00000030287, ENSMUSG00000028161, ENSMUSG00000033981, ENSMUSG00000005360, ENSMUSG00000056220, ENSMUSG00000026473, ENSMUSG00000059003, ENSMUSG00000026103, ENSMUSG00000003974, ENSMUSG00000024211, ENSMUSG00000022376, ENSMUSG00000003279, ENSMUSG00000020524, ENSMUSG00000001986, ENSMUSG00000039579, ENSMUSG00000036402, ENSMUSG00000057614, ENSMUSG00000056755, ENSMUSG00000030102	407	115	7691	3.12208	0.00760793	0.00254564	0.0024685
GOTERM_CC_DIRECT	GO:0032281~AMPA glutamate receptor complex	8	0.596125	0.000768521	ENSMUSG00000052581, ENSMUSG00000033981, ENSMUSG00000020524, ENSMUSG00000001986, ENSMUSG00000022494, ENSMUSG00000045648, ENSMUSG00000050830, ENSMUSG00000027965	1036	30	19662	5.061	0.34934	0.0252708	0.0241858
INTERPRO	IPR001508:NMDA receptor	6	0.447094	0.00164711	ENSMUSG00000071424, ENSMUSG00000033981, ENSMUSG00000020524, ENSMUSG00000001986, ENSMUSG00000059003, ENSMUSG00000039579	1047	18	20594	6.55651	0.924712	0.0861436	0.0846063
INTERPRO	IPR019594:Glutamate receptor, L-glutamate/glycine-binding	6	0.447094	0.00164711	ENSMUSG00000071424, ENSMUSG00000033981, ENSMUSG00000020524, ENSMUSG00000001986, ENSMUSG00000059003, ENSMUSG00000039579	1047	18	20594	6.55651	0.924712	0.0861436	0.0846063
INTERPRO	IPR001320:Ionotropic glutamate receptor	6	0.447094	0.00164711	ENSMUSG00000071424, ENSMUSG00000033981, ENSMUSG00000020524, ENSMUSG00000001986, ENSMUSG00000059003, ENSMUSG00000039579	1047	18	20594	6.55651	0.924712	0.0861436	0.0846063
GOTERM_MF_DIRECT	GO:0005234~extracellular-glutamate-gated ion channel activity	6	0.447094	0.00193375	ENSMUSG00000071424, ENSMUSG00000033981, ENSMUSG00000020524, ENSMUSG00000001986, ENSMUSG00000059003, ENSMUSG00000039579	920	18	17446	6.32101	0.860608	0.16185	0.159942
GOTERM_MF_DIRECT	GO:0004970~ionotropic glutamate receptor activity	6	0.447094	0.00193375	ENSMUSG00000071424, ENSMUSG00000033981, ENSMUSG00000020524, ENSMUSG00000001986, ENSMUSG00000059003, ENSMUSG00000039579	920	18	17446	6.32101	0.860608	0.16185	0.159942
KEGG_PATHWAY	mmu04723:Retrograde endocannabinoid signaling	14	1.04322	0.00285754	ENSMUSG00000030287, ENSMUSG00000001260, ENSMUSG00000033981, ENSMUSG00000022376, ENSMUSG00000041670, ENSMUSG00000044288, ENSMUSG00000020436, ENSMUSG00000020524, ENSMUSG00000001986, ENSMUSG00000053436, ENSMUSG00000036402, ENSMUSG00000057614, ENSMUSG00000030102, ENSMUSG00000039206	407	103	7691	2.5685	0.53021	0.0942987	0.0914412
UP_KEYWORDS	Ligand-gated ion channel	11	0.819672	0.00315723	ENSMUSG00000030287, ENSMUSG00000021313, ENSMUSG00000071424, ENSMUSG00000033981, ENSMUSG00000020524, ENSMUSG00000001986, ENSMUSG00000056494, ENSMUSG00000059003, ENSMUSG00000038257, ENSMUSG00000039579, ENSMUSG00000030102	1127	73	22680	3.03242	0.697393	0.0351009	0.0320366
SMART	SM00918:SM00918	6	0.447094	0.0042973	ENSMUSG00000071424, ENSMUSG00000033981, ENSMUSG00000020524, ENSMUSG00000001986, ENSMUSG00000059003, ENSMUSG00000039579	661	18	10425	5.25719	0.789648	0.121746	0.117373
SMART	SM00079:PBPe	6	0.447094	0.0042973	ENSMUSG00000071424, ENSMUSG00000033981, ENSMUSG00000020524, ENSMUSG00000001986, ENSMUSG00000059003, ENSMUSG00000039579	661	18	10425	5.25719	0.789648	0.121746	0.117373
KEGG_PATHWAY	mmu04713:Circadian entrainment	13	0.968703	0.00524244	ENSMUSG00000033981, ENSMUSG00000059003, ENSMUSG00000022376, ENSMUSG00000029778, ENSMUSG00000021313, ENSMUSG00000025958, ENSMUSG00000020524, ENSMUSG00000001986, ENSMUSG00000053819, ENSMUSG00000036402, ENSMUSG00000057614, ENSMUSG00000030102, ENSMUSG00000052920	407	98	7691	2.50672	0.750338	0.145477	0.141069
UP_SEQ_FEATURE	region of interest:Glutamate binding	4	0.298063	0.00614817	ENSMUSG00000033981, ENSMUSG00000020524, ENSMUSG00000001986, ENSMUSG00000059003	922	8	18012	9.7679	1	0.224637	0.220967
UP_SEQ_FEATURE	binding site:Glutamate	4	0.298063	0.00614817	ENSMUSG00000033981, ENSMUSG00000020524, ENSMUSG00000001986, ENSMUSG00000059003	922	8	18012	9.7679	1	0.224637	0.220967
GOTERM_BP_DIRECT	GO:0001919~regulation of receptor recycling	4	0.298063	0.0066731	ENSMUSG00000033981, ENSMUSG00000020524, ENSMUSG00000001986, ENSMUSG00000038844	953	8	18082	9.48688	1	0.582496	0.58116
GOTERM_CC_DIRECT	GO:0032279~asymmetric synapse	5	0.372578	0.00835337	ENSMUSG00000033981, ENSMUSG00000020524, ENSMUSG00000001986, ENSMUSG00000056755, ENSMUSG00000045613	1036	16	19662	5.93086	0.990805	0.155651	0.148968
KEGG_PATHWAY	mmu04730:Long-term depression	9	0.670641	0.0142093	ENSMUSG00000030287, ENSMUSG00000071424, ENSMUSG00000033981, ENSMUSG00000020524, ENSMUSG00000001986, ENSMUSG00000056220, ENSMUSG00000057614, ENSMUSG00000030102, ENSMUSG00000052920	407	61	7691	2.78805	0.977135	0.258658	0.25082
GOTERM_MF_DIRECT	GO:0004971~AMPA glutamate receptor activity	3	0.223547	0.0154891	ENSMUSG00000033981, ENSMUSG00000020524, ENSMUSG00000001986	920	4	17446	14.2223	1	0.576497	0.569702
KEGG_PATHWAY	mmu05033:Nicotine addiction	7	0.52161	0.0174242	ENSMUSG00000001260, ENSMUSG00000033981, ENSMUSG00000020436, ENSMUSG00000020524, ENSMUSG00000001986, ENSMUSG00000059003, ENSMUSG00000039579	407	40	7691	3.30694	0.990347	0.270587	0.262388
GOTERM_BP_DIRECT	GO:0035235~ionotropic glutamate receptor signaling pathway	4	0.298063	0.0342612	ENSMUSG00000033981, ENSMUSG00000059003, ENSMUSG00000039579, ENSMUSG00000022892	953	14	18082	5.42108	1	1	0.997994
INTERPRO	IPR001828:Extracellular ligand-binding receptor	15	1.11773	0.0454771	ENSMUSG00000033981, ENSMUSG00000059003, ENSMUSG00000003974, ENSMUSG00000024211, ENSMUSG00000043897, ENSMUSG00000095093, ENSMUSG00000071424, ENSMUSG00000091076, ENSMUSG00000020524, ENSMUSG00000022206, ENSMUSG00000001986, ENSMUSG00000039579, ENSMUSG00000091468, ENSMUSG00000056755, ENSMUSG00000090966	1047	167	20594	1.76672	1	0.825758	0.811022
KEGG_PATHWAY	mmu04720:Long-term potentiation	8	0.596125	0.0580727	ENSMUSG00000030287, ENSMUSG00000033981, ENSMUSG00000020524, ENSMUSG00000028161, ENSMUSG00000059003, ENSMUSG00000053819, ENSMUSG00000022376, ENSMUSG00000030102	407	66	7691	2.29052	1	0.589662	0.571793
KEGG_PATHWAY	mmu05031:Amphetamine addiction	8	0.596125	0.0620519	ENSMUSG00000025958, ENSMUSG00000033981, ENSMUSG00000020524, ENSMUSG00000028161, ENSMUSG00000001986, ENSMUSG00000059003, ENSMUSG00000053819, ENSMUSG00000039579	407	67	7691	2.25634	1	0.60673	0.588344
KEGG_PATHWAY	mmu04728:Dopaminergic synapse	12	0.894188	0.0961266	ENSMUSG00000030287, ENSMUSG00000025958, ENSMUSG00000033981, ENSMUSG00000020524, ENSMUSG00000028161, ENSMUSG00000001986, ENSMUSG00000059003, ENSMUSG00000053819, ENSMUSG00000053436, ENSMUSG00000057614, ENSMUSG00000036402, ENSMUSG00000030102	407	134	7691	1.69225	1	0.769013	0.745709
KEGG_PATHWAY	mmu05030:Cocaine addiction	6	0.447094	0.114582	ENSMUSG00000025958, ENSMUSG00000033981, ENSMUSG00000059003, ENSMUSG00000003974, ENSMUSG00000039579, ENSMUSG00000057614	407	49	7691	2.31389	1	0.889692	0.862732
KEGG_PATHWAY	mmu05014:Amyotrophic lateral sclerosis (ALS)	6	0.447094	0.129922	ENSMUSG00000033981, ENSMUSG00000020524, ENSMUSG00000028161, ENSMUSG00000020623, ENSMUSG00000059003, ENSMUSG00000053436	407	51	7691	2.22315	1	0.927008	0.898917
Annotation Cluster 20	Enrichment Score: 2.1180639240768935
Category	Term	Count	%	PValue	Genes	List Total	Pop Hits	Pop Total	Fold Enrichment	Bonferroni	Benjamini	FDR
INTERPRO	IPR005821:Ion transport domain	17	1.26677	9.74657e-05	ENSMUSG00000030287, ENSMUSG00000004110, ENSMUSG00000056258, ENSMUSG00000052387, ENSMUSG00000028033, ENSMUSG00000022342, ENSMUSG00000060882, ENSMUSG00000092083, ENSMUSG00000040896, ENSMUSG00000021313, ENSMUSG00000027716, ENSMUSG00000027748, ENSMUSG00000024727, ENSMUSG00000045053, ENSMUSG00000032769, ENSMUSG00000030102, ENSMUSG00000050963	1047	107	20594	3.12507	0.141811	0.00849576	0.00834415
GOTERM_MF_DIRECT	GO:0005216~ion channel activity	21	1.56483	0.000640564	ENSMUSG00000030287, ENSMUSG00000004110, ENSMUSG00000056258, ENSMUSG00000033981, ENSMUSG00000028033, ENSMUSG00000059003, ENSMUSG00000022342, ENSMUSG00000060882, ENSMUSG00000092083, ENSMUSG00000040896, ENSMUSG00000021313, ENSMUSG00000071424, ENSMUSG00000027716, ENSMUSG00000020524, ENSMUSG00000027748, ENSMUSG00000001986, ENSMUSG00000024727, ENSMUSG00000045053, ENSMUSG00000032769, ENSMUSG00000030102,…	920	170	17446	2.34249	0.479155	0.0931563	0.0920582
GOTERM_MF_DIRECT	GO:0005262~calcium channel activity	12	0.894188	0.00537483	ENSMUSG00000030287, ENSMUSG00000021313, ENSMUSG00000027716, ENSMUSG00000004110, ENSMUSG00000027748, ENSMUSG00000024727, ENSMUSG00000059003, ENSMUSG00000039579, ENSMUSG00000031517, ENSMUSG00000032769, ENSMUSG00000021991, ENSMUSG00000030102	920	86	17446	2.64601	0.995857	0.287978	0.284583
UP_KEYWORDS	Calcium channel	8	0.596125	0.0334055	ENSMUSG00000030287, ENSMUSG00000021313, ENSMUSG00000027716, ENSMUSG00000004110, ENSMUSG00000027748, ENSMUSG00000024727, ENSMUSG00000021991, ENSMUSG00000030102	1127	62	22680	2.59667	0.999997	0.257699	0.235202
GOTERM_BP_DIRECT	GO:0006816~calcium ion transport	14	1.04322	0.0351069	ENSMUSG00000030287, ENSMUSG00000054640, ENSMUSG00000004110, ENSMUSG00000028161, ENSMUSG00000059003, ENSMUSG00000021991, ENSMUSG00000021313, ENSMUSG00000027716, ENSMUSG00000027748, ENSMUSG00000024727, ENSMUSG00000053819, ENSMUSG00000039579, ENSMUSG00000032769, ENSMUSG00000030102	953	141	18082	1.88392	1	1	0.997994
GOTERM_BP_DIRECT	GO:0070588~calcium ion transmembrane transport	10	0.745156	0.0417422	ENSMUSG00000030287, ENSMUSG00000021313, ENSMUSG00000054640, ENSMUSG00000027716, ENSMUSG00000004110, ENSMUSG00000027748, ENSMUSG00000024727, ENSMUSG00000032769, ENSMUSG00000021991, ENSMUSG00000030102	953	88	18082	2.15611	1	1	0.997994
UP_KEYWORDS	Calcium transport	9	0.670641	0.0907795	ENSMUSG00000030287, ENSMUSG00000021313, ENSMUSG00000054640, ENSMUSG00000027716, ENSMUSG00000004110, ENSMUSG00000027748, ENSMUSG00000024727, ENSMUSG00000021991, ENSMUSG00000030102	1127	93	22680	1.94751	1	0.497314	0.453897
Annotation Cluster 21	Enrichment Score: 1.6953883254721345
Category	Term	Count	%	PValue	Genes	List Total	Pop Hits	Pop Total	Fold Enrichment	Bonferroni	Benjamini	FDR
INTERPRO	IPR001007:von Willebrand factor, type C	9	0.670641	0.000921873	ENSMUSG00000037362, ENSMUSG00000027276, ENSMUSG00000026042, ENSMUSG00000026043, ENSMUSG00000024074, ENSMUSG00000045648, ENSMUSG00000050830, ENSMUSG00000023885, ENSMUSG00000079173	1047	41	20594	4.3177	0.764745	0.0578568	0.0568243
SMART	SM00214:VWC	9	0.670641	0.00126278	ENSMUSG00000037362, ENSMUSG00000027276, ENSMUSG00000026042, ENSMUSG00000026043, ENSMUSG00000024074, ENSMUSG00000045648, ENSMUSG00000050830, ENSMUSG00000023885, ENSMUSG00000079173	661	35	10425	4.05554	0.367083	0.0507919	0.0489678
UP_SEQ_FEATURE	domain:VWFC	4	0.298063	0.0530261	ENSMUSG00000037362, ENSMUSG00000026042, ENSMUSG00000026043, ENSMUSG00000023885	922	17	18012	4.59666	1	0.927199	0.912048
UP_SEQ_FEATURE	domain:VWFC 1	4	0.298063	0.0530261	ENSMUSG00000024074, ENSMUSG00000045648, ENSMUSG00000050830, ENSMUSG00000079173	922	17	18012	4.59666	1	0.927199	0.912048
UP_SEQ_FEATURE	domain:VWFC 2	4	0.298063	0.0530261	ENSMUSG00000024074, ENSMUSG00000045648, ENSMUSG00000050830, ENSMUSG00000079173	922	17	18012	4.59666	1	0.927199	0.912048
SMART	SM00215:VWC_out	3	0.223547	0.387438	ENSMUSG00000027276, ENSMUSG00000024074, ENSMUSG00000079173	661	21	10425	2.25308	1	1	0.966759
Annotation Cluster 22	Enrichment Score: 1.6791232466297301
Category	Term	Count	%	PValue	Genes	List Total	Pop Hits	Pop Total	Fold Enrichment	Bonferroni	Benjamini	FDR
GOTERM_MF_DIRECT	GO:0004842~ubiquitin-protein transferase activity	30	2.23547	0.00418388	ENSMUSG00000029397, ENSMUSG00000028086, ENSMUSG00000022280, ENSMUSG00000042807, ENSMUSG00000022184, ENSMUSG00000059586, ENSMUSG00000027993, ENSMUSG00000040387, ENSMUSG00000041058, ENSMUSG00000029833, ENSMUSG00000040363, ENSMUSG00000043279, ENSMUSG00000025939, ENSMUSG00000045078, ENSMUSG00000036782, ENSMUSG00000036840, ENSMUSG00000038784, ENSMUSG00000035357, ENSMUSG00000058317, ENSMUSG00000036469,…	920	326	17446	1.74507	0.985992	0.236621	0.233832
GOTERM_BP_DIRECT	GO:0016567~protein ubiquitination	30	2.23547	0.016643	ENSMUSG00000029397, ENSMUSG00000031651, ENSMUSG00000028086, ENSMUSG00000005362, ENSMUSG00000025170, ENSMUSG00000022280, ENSMUSG00000022184, ENSMUSG00000059586, ENSMUSG00000027993, ENSMUSG00000043556, ENSMUSG00000041058, ENSMUSG00000022269, ENSMUSG00000029635, ENSMUSG00000029833, ENSMUSG00000038622, ENSMUSG00000036782, ENSMUSG00000036840, ENSMUSG00000035357, ENSMUSG00000036469, ENSMUSG00000004364,…	953	362	18082	1.57241	1	0.84658	0.84464
UP_KEYWORDS	Ubl conjugation pathway	43	3.20417	0.0331347	ENSMUSG00000029397, ENSMUSG00000031651, ENSMUSG00000028086, ENSMUSG00000005362, ENSMUSG00000025170, ENSMUSG00000022280, ENSMUSG00000042807, ENSMUSG00000022184, ENSMUSG00000059586, ENSMUSG00000027630, ENSMUSG00000027993, ENSMUSG00000043556, ENSMUSG00000041058, ENSMUSG00000022269, ENSMUSG00000043415, ENSMUSG00000029833, ENSMUSG00000028426, ENSMUSG00000022369, ENSMUSG00000043279, ENSMUSG00000025939,…	1127	631	22680	1.37138	0.999997	0.257699	0.235202
UP_KEYWORDS	Ligase	25	1.86289	0.040439	ENSMUSG00000029397, ENSMUSG00000031651, ENSMUSG00000042807, ENSMUSG00000059586, ENSMUSG00000022241, ENSMUSG00000025991, ENSMUSG00000027993, ENSMUSG00000041058, ENSMUSG00000022269, ENSMUSG00000029833, ENSMUSG00000043279, ENSMUSG00000045078, ENSMUSG00000036840, ENSMUSG00000038784, ENSMUSG00000035357, ENSMUSG00000036745, ENSMUSG00000015961, ENSMUSG00000036469, ENSMUSG00000058446, ENSMUSG00000026473,…	1127	330	22680	1.52456	1	0.294923	0.269175
GOTERM_MF_DIRECT	GO:0016874~ligase activity	28	2.08644	0.0431014	ENSMUSG00000029397, ENSMUSG00000031651, ENSMUSG00000022280, ENSMUSG00000042807, ENSMUSG00000059586, ENSMUSG00000022241, ENSMUSG00000025991, ENSMUSG00000027993, ENSMUSG00000041058, ENSMUSG00000022269, ENSMUSG00000029833, ENSMUSG00000043279, ENSMUSG00000045078, ENSMUSG00000036840, ENSMUSG00000038784, ENSMUSG00000035357, ENSMUSG00000036745, ENSMUSG00000015961, ENSMUSG00000036469, ENSMUSG00000058446,…	920	362	17446	1.46675	1	0.953853	0.942609
Annotation Cluster 23	Enrichment Score: 1.6591729902547216
Category	Term	Count	%	PValue	Genes	List Total	Pop Hits	Pop Total	Fold Enrichment	Bonferroni	Benjamini	FDR
GOTERM_MF_DIRECT	GO:0004957~prostaglandin E receptor activity	4	0.298063	0.00134481	ENSMUSG00000037759, ENSMUSG00000039942, ENSMUSG00000031613, ENSMUSG00000040016	920	5	17446	15.1704	0.745877	0.136902	0.135288
INTERPRO	IPR008365:Prostanoid receptor	3	0.223547	0.05885	ENSMUSG00000037759, ENSMUSG00000039942, ENSMUSG00000040016	1047	8	20594	7.37607	1	0.932683	0.916038
BIOCARTA	m_eicosanoidPathway:Eicosanoid Metabolism	4	0.298063	0.133068	ENSMUSG00000037759, ENSMUSG00000056220, ENSMUSG00000039942, ENSMUSG00000040016	84	20	1289	3.06905	1	1	1
Annotation Cluster 24	Enrichment Score: 1.6362942740574826
Category	Term	Count	%	PValue	Genes	List Total	Pop Hits	Pop Total	Fold Enrichment	Bonferroni	Benjamini	FDR
INTERPRO	IPR001478:PDZ domain	18	1.34128	0.00216196	ENSMUSG00000036218, ENSMUSG00000052062, ENSMUSG00000060429, ENSMUSG00000052572, ENSMUSG00000028176, ENSMUSG00000022197, ENSMUSG00000048960, ENSMUSG00000033060, ENSMUSG00000040003, ENSMUSG00000041670, ENSMUSG00000025812, ENSMUSG00000037386, ENSMUSG00000062232, ENSMUSG00000032827, ENSMUSG00000038388, ENSMUSG00000045095, ENSMUSG00000025909, ENSMUSG00000035357	1047	154	20594	2.29904	0.966486	0.106004	0.104112
UP_SEQ_FEATURE	domain:PDZ 2	7	0.52161	0.00594802	ENSMUSG00000052062, ENSMUSG00000025812, ENSMUSG00000052572, ENSMUSG00000048960, ENSMUSG00000045095, ENSMUSG00000040003, ENSMUSG00000035357	922	33	18012	4.14396	1	0.224637	0.220967
UP_SEQ_FEATURE	domain:PDZ 1	7	0.52161	0.00691661	ENSMUSG00000052062, ENSMUSG00000025812, ENSMUSG00000052572, ENSMUSG00000048960, ENSMUSG00000045095, ENSMUSG00000040003, ENSMUSG00000035357	922	34	18012	4.02207	1	0.23755	0.233668
SMART	SM00228:PDZ	18	1.34128	0.0138597	ENSMUSG00000036218, ENSMUSG00000052062, ENSMUSG00000060429, ENSMUSG00000052572, ENSMUSG00000028176, ENSMUSG00000022197, ENSMUSG00000048960, ENSMUSG00000033060, ENSMUSG00000040003, ENSMUSG00000041670, ENSMUSG00000025812, ENSMUSG00000037386, ENSMUSG00000062232, ENSMUSG00000032827, ENSMUSG00000038388, ENSMUSG00000045095, ENSMUSG00000025909, ENSMUSG00000035357	661	150	10425	1.89259	0.993606	0.264065	0.254582
INTERPRO	IPR008144:Guanylate kinase	5	0.372578	0.0232807	ENSMUSG00000056215, ENSMUSG00000052572, ENSMUSG00000038388, ENSMUSG00000045095, ENSMUSG00000040003	1047	22	20594	4.47035	1	0.553445	0.543568
UP_SEQ_FEATURE	domain:Guanylate kinase-like	5	0.372578	0.023785	ENSMUSG00000056215, ENSMUSG00000052572, ENSMUSG00000038388, ENSMUSG00000045095, ENSMUSG00000040003	922	22	18012	4.43995	1	0.515271	0.506852
UP_SEQ_FEATURE	domain:PDZ 3	5	0.372578	0.0318866	ENSMUSG00000052062, ENSMUSG00000025812, ENSMUSG00000052572, ENSMUSG00000045095, ENSMUSG00000040003	922	24	18012	4.06996	1	0.645111	0.63457
INTERPRO	IPR008145:Guanylate kinase/L-type calcium channel	5	0.372578	0.0357251	ENSMUSG00000056215, ENSMUSG00000052572, ENSMUSG00000038388, ENSMUSG00000045095, ENSMUSG00000040003	1047	25	20594	3.93391	1	0.700659	0.688155
INTERPRO	IPR020590:Guanylate kinase, conserved site	4	0.298063	0.0445959	ENSMUSG00000052572, ENSMUSG00000038388, ENSMUSG00000045095, ENSMUSG00000040003	1047	16	20594	4.91738	1	0.825758	0.811022
SMART	SM00072:GuKc	5	0.372578	0.0698385	ENSMUSG00000056215, ENSMUSG00000052572, ENSMUSG00000038388, ENSMUSG00000045095, ENSMUSG00000040003	661	25	10425	3.15431	1	0.790048	0.761676
UP_SEQ_FEATURE	domain:PDZ	7	0.52161	0.413642	ENSMUSG00000041670, ENSMUSG00000060429, ENSMUSG00000037386, ENSMUSG00000062232, ENSMUSG00000028176, ENSMUSG00000038388, ENSMUSG00000025909	922	101	18012	1.35397	1	1	0.984062
Annotation Cluster 25	Enrichment Score: 1.6054789900407662
Category	Term	Count	%	PValue	Genes	List Total	Pop Hits	Pop Total	Fold Enrichment	Bonferroni	Benjamini	FDR
INTERPRO	IPR001759:Pentaxin	4	0.298063	0.020364	ENSMUSG00000028369, ENSMUSG00000059991, ENSMUSG00000026542, ENSMUSG00000027832	1047	12	20594	6.55651	1	0.553445	0.543568
UP_SEQ_FEATURE	domain:Pentaxin	4	0.298063	0.0207235	ENSMUSG00000028369, ENSMUSG00000059991, ENSMUSG00000026542, ENSMUSG00000027832	922	12	18012	6.51193	1	0.469732	0.462057
SMART	SM00159:PTX	4	0.298063	0.0361607	ENSMUSG00000028369, ENSMUSG00000059991, ENSMUSG00000026542, ENSMUSG00000027832	661	12	10425	5.25719	0.999998	0.523607	0.504803
Annotation Cluster 26	Enrichment Score: 1.5444628241345975
Category	Term	Count	%	PValue	Genes	List Total	Pop Hits	Pop Total	Fold Enrichment	Bonferroni	Benjamini	FDR
UP_SEQ_FEATURE	domain:EGF-like 4; calcium-binding	7	0.52161	0.00508211	ENSMUSG00000027276, ENSMUSG00000047793, ENSMUSG00000002885, ENSMUSG00000028369, ENSMUSG00000001870, ENSMUSG00000024598, ENSMUSG00000074505	922	32	18012	4.27345	0.999996	0.2145	0.210995
UP_SEQ_FEATURE	domain:EGF-like 8	5	0.372578	0.0414172	ENSMUSG00000031561, ENSMUSG00000027276, ENSMUSG00000047793, ENSMUSG00000028369, ENSMUSG00000031558	922	26	18012	3.75688	1	0.792103	0.77916
UP_SEQ_FEATURE	domain:EGF-like 9	4	0.298063	0.110506	ENSMUSG00000027276, ENSMUSG00000047793, ENSMUSG00000028369, ENSMUSG00000031558	922	23	18012	3.39753	1	1	0.984062
Annotation Cluster 27	Enrichment Score: 1.4866294788374441
Category	Term	Count	%	PValue	Genes	List Total	Pop Hits	Pop Total	Fold Enrichment	Bonferroni	Benjamini	FDR
GOTERM_MF_DIRECT	GO:0005516~calmodulin binding	18	1.34128	0.0158565	ENSMUSG00000036879, ENSMUSG00000030761, ENSMUSG00000054640, ENSMUSG00000060429, ENSMUSG00000056258, ENSMUSG00000028161, ENSMUSG00000026610, ENSMUSG00000041205, ENSMUSG00000004347, ENSMUSG00000022376, ENSMUSG00000021313, ENSMUSG00000021559, ENSMUSG00000053819, ENSMUSG00000018417, ENSMUSG00000047261, ENSMUSG00000015222, ENSMUSG00000056755, ENSMUSG00000036962	920	182	17446	1.87547	1	0.576497	0.569702
UP_KEYWORDS	Calmodulin-binding	14	1.04322	0.021041	ENSMUSG00000036879, ENSMUSG00000030761, ENSMUSG00000054640, ENSMUSG00000060429, ENSMUSG00000028161, ENSMUSG00000041205, ENSMUSG00000004347, ENSMUSG00000021313, ENSMUSG00000021559, ENSMUSG00000053819, ENSMUSG00000018417, ENSMUSG00000047261, ENSMUSG00000015222, ENSMUSG00000036962	1127	139	22680	2.0269	0.999677	0.180762	0.164981
UP_SEQ_FEATURE	region of interest:Calmodulin-binding	6	0.447094	0.103953	ENSMUSG00000036879, ENSMUSG00000054640, ENSMUSG00000060429, ENSMUSG00000028161, ENSMUSG00000021559, ENSMUSG00000015222	922	49	18012	2.39214	1	1	0.984062
Annotation Cluster 28	Enrichment Score: 1.4281321906027296
Category	Term	Count	%	PValue	Genes	List Total	Pop Hits	Pop Total	Fold Enrichment	Bonferroni	Benjamini	FDR
GOTERM_MF_DIRECT	GO:0004842~ubiquitin-protein transferase activity	30	2.23547	0.00418388	ENSMUSG00000029397, ENSMUSG00000028086, ENSMUSG00000022280, ENSMUSG00000042807, ENSMUSG00000022184, ENSMUSG00000059586, ENSMUSG00000027993, ENSMUSG00000040387, ENSMUSG00000041058, ENSMUSG00000029833, ENSMUSG00000040363, ENSMUSG00000043279, ENSMUSG00000025939, ENSMUSG00000045078, ENSMUSG00000036782, ENSMUSG00000036840, ENSMUSG00000038784, ENSMUSG00000035357, ENSMUSG00000058317, ENSMUSG00000036469,…	920	326	17446	1.74507	0.985992	0.236621	0.233832
GOTERM_BP_DIRECT	GO:0042787~protein ubiquitination involved in ubiquitin-dependent protein catabolic process	12	0.894188	0.0958721	ENSMUSG00000029397, ENSMUSG00000040351, ENSMUSG00000004364, ENSMUSG00000062098, ENSMUSG00000022280, ENSMUSG00000042807, ENSMUSG00000037487, ENSMUSG00000051675, ENSMUSG00000036840, ENSMUSG00000041058, ENSMUSG00000040387, ENSMUSG00000021301	953	134	18082	1.69914	1	1	0.997994
KEGG_PATHWAY	mmu04120:Ubiquitin mediated proteolysis	12	0.894188	0.129519	ENSMUSG00000029397, ENSMUSG00000028086, ENSMUSG00000036977, ENSMUSG00000004364, ENSMUSG00000025939, ENSMUSG00000022184, ENSMUSG00000037487, ENSMUSG00000051675, ENSMUSG00000036782, ENSMUSG00000036840, ENSMUSG00000041058, ENSMUSG00000058317	407	142	7691	1.59691	1	0.927008	0.898917
Annotation Cluster 29	Enrichment Score: 1.4144531333346917
Category	Term	Count	%	PValue	Genes	List Total	Pop Hits	Pop Total	Fold Enrichment	Bonferroni	Benjamini	FDR
GOTERM_BP_DIRECT	GO:0048013~ephrin receptor signaling pathway	9	0.670641	0.0016052	ENSMUSG00000029684, ENSMUSG00000029245, ENSMUSG00000048915, ENSMUSG00000028289, ENSMUSG00000022607, ENSMUSG00000055540, ENSMUSG00000001300, ENSMUSG00000028039, ENSMUSG00000052504	953	43	18082	3.97125	0.996327	0.319862	0.319128
INTERPRO	IPR019765:Ephrin, conserved site	3	0.223547	0.05885	ENSMUSG00000048915, ENSMUSG00000001300, ENSMUSG00000028039	1047	8	20594	7.37607	1	0.932683	0.916038
INTERPRO	IPR001799:Ephrin	3	0.223547	0.05885	ENSMUSG00000048915, ENSMUSG00000001300, ENSMUSG00000028039	1047	8	20594	7.37607	1	0.932683	0.916038
INTERPRO	IPR008972:Cupredoxin	4	0.298063	0.0782464	ENSMUSG00000048915, ENSMUSG00000001300, ENSMUSG00000028039, ENSMUSG00000038725	1047	20	20594	3.93391	1	1	0.982781
GOTERM_MF_DIRECT	GO:0046875~ephrin receptor binding	4	0.298063	0.194647	ENSMUSG00000048915, ENSMUSG00000028289, ENSMUSG00000001300, ENSMUSG00000028039	920	29	17446	2.61559	1	1	0.989184
Annotation Cluster 30	Enrichment Score: 1.34178995625559
Category	Term	Count	%	PValue	Genes	List Total	Pop Hits	Pop Total	Fold Enrichment	Bonferroni	Benjamini	FDR
GOTERM_MF_DIRECT	GO:0070679~inositol 1,4,5 trisphosphate binding	5	0.372578	0.00269402	ENSMUSG00000030287, ENSMUSG00000027716, ENSMUSG00000027748, ENSMUSG00000038349, ENSMUSG00000030102	920	12	17446	7.90127	0.93583	0.182834	0.180679
GOTERM_MF_DIRECT	GO:0015278~calcium-release channel activity	4	0.298063	0.0224202	ENSMUSG00000030287, ENSMUSG00000021313, ENSMUSG00000032769, ENSMUSG00000030102	920	12	17446	6.32101	1	0.724778	0.716234
UP_KEYWORDS	Calcium channel	8	0.596125	0.0334055	ENSMUSG00000030287, ENSMUSG00000021313, ENSMUSG00000027716, ENSMUSG00000004110, ENSMUSG00000027748, ENSMUSG00000024727, ENSMUSG00000021991, ENSMUSG00000030102	1127	62	22680	2.59667	0.999997	0.257699	0.235202
INTERPRO	IPR014821:Inositol 1,4,5-trisphosphate/ryanodine receptor	3	0.223547	0.0337245	ENSMUSG00000030287, ENSMUSG00000021313, ENSMUSG00000030102	1047	6	20594	9.83477	1	0.67838	0.666274
INTERPRO	IPR013662:RyR/IP3R Homology associated domain	3	0.223547	0.0337245	ENSMUSG00000030287, ENSMUSG00000021313, ENSMUSG00000030102	1047	6	20594	9.83477	1	0.67838	0.666274
INTERPRO	IPR015925:Ryanodine receptor-related	3	0.223547	0.0337245	ENSMUSG00000030287, ENSMUSG00000021313, ENSMUSG00000030102	1047	6	20594	9.83477	1	0.67838	0.666274
INTERPRO	IPR000699:Intracellular calcium-release channel	3	0.223547	0.0337245	ENSMUSG00000030287, ENSMUSG00000021313, ENSMUSG00000030102	1047	6	20594	9.83477	1	0.67838	0.666274
GOTERM_BP_DIRECT	GO:0070588~calcium ion transmembrane transport	10	0.745156	0.0417422	ENSMUSG00000030287, ENSMUSG00000021313, ENSMUSG00000054640, ENSMUSG00000027716, ENSMUSG00000004110, ENSMUSG00000027748, ENSMUSG00000024727, ENSMUSG00000032769, ENSMUSG00000021991, ENSMUSG00000030102	953	88	18082	2.15611	1	1	0.997994
UP_KEYWORDS	Calcium transport	9	0.670641	0.0907795	ENSMUSG00000030287, ENSMUSG00000021313, ENSMUSG00000054640, ENSMUSG00000027716, ENSMUSG00000004110, ENSMUSG00000027748, ENSMUSG00000024727, ENSMUSG00000021991, ENSMUSG00000030102	1127	93	22680	1.94751	1	0.497314	0.453897
INTERPRO	IPR016093:MIR motif	3	0.223547	0.104608	ENSMUSG00000030287, ENSMUSG00000021313, ENSMUSG00000030102	1047	11	20594	5.36442	1	1	0.982781
SMART	SM00472:MIR	3	0.223547	0.128554	ENSMUSG00000030287, ENSMUSG00000021313, ENSMUSG00000030102	661	10	10425	4.73147	1	1	0.966759
GOTERM_CC_DIRECT	GO:0016529~sarcoplasmic reticulum	4	0.298063	0.595209	ENSMUSG00000030287, ENSMUSG00000021313, ENSMUSG00000053819, ENSMUSG00000030102	1036	58	19662	1.30888	1	1	0.958781
Annotation Cluster 31	Enrichment Score: 1.3118305705647542
Category	Term	Count	%	PValue	Genes	List Total	Pop Hits	Pop Total	Fold Enrichment	Bonferroni	Benjamini	FDR
UP_KEYWORDS	DNA-binding	103	7.67511	0.00592969	ENSMUSG00000029553, ENSMUSG00000027770, ENSMUSG00000056493, ENSMUSG00000029676, ENSMUSG00000025997, ENSMUSG00000029833, ENSMUSG00000023852, ENSMUSG00000037214, ENSMUSG00000074369, ENSMUSG00000017688, ENSMUSG00000031583, ENSMUSG00000100448, ENSMUSG00000026398, ENSMUSG00000029705, ENSMUSG00000025902, ENSMUSG00000022237, ENSMUSG00000042596, ENSMUSG00000070034, ENSMUSG00000039987, ENSMUSG00000031621,…	1127	1604	22680	1.29227	0.8944	0.0640407	0.0584498
UP_KEYWORDS	Transcription regulation	110	8.19672	0.0165776	ENSMUSG00000029553, ENSMUSG00000027770, ENSMUSG00000022240, ENSMUSG00000056493, ENSMUSG00000026603, ENSMUSG00000025997, ENSMUSG00000008855, ENSMUSG00000025239, ENSMUSG00000029833, ENSMUSG00000023852, ENSMUSG00000020623, ENSMUSG00000022529, ENSMUSG00000037214, ENSMUSG00000038784, ENSMUSG00000041390, ENSMUSG00000017688, ENSMUSG00000028175, ENSMUSG00000026398, ENSMUSG00000029705, ENSMUSG00000017210,…	1127	1799	22680	1.2305	0.998198	0.151335	0.138123
GOTERM_MF_DIRECT	GO:0043565~sequence-specific DNA binding	47	3.50224	0.0169175	ENSMUSG00000030067, ENSMUSG00000040929, ENSMUSG00000029736, ENSMUSG00000056493, ENSMUSG00000026586, ENSMUSG00000048138, ENSMUSG00000029833, ENSMUSG00000067860, ENSMUSG00000045336, ENSMUSG00000025958, ENSMUSG00000045333, ENSMUSG00000021514, ENSMUSG00000021779, ENSMUSG00000096014, ENSMUSG00000022508, ENSMUSG00000031618, ENSMUSG00000022529, ENSMUSG00000052534, ENSMUSG00000037214, ENSMUSG00000031734,…	920	633	17446	1.408	1	0.593449	0.586453
UP_KEYWORDS	Transcription	111	8.27124	0.031433	ENSMUSG00000029553, ENSMUSG00000027770, ENSMUSG00000022240, ENSMUSG00000056493, ENSMUSG00000026603, ENSMUSG00000025997, ENSMUSG00000008855, ENSMUSG00000025239, ENSMUSG00000029833, ENSMUSG00000023852, ENSMUSG00000020623, ENSMUSG00000022529, ENSMUSG00000037214, ENSMUSG00000038784, ENSMUSG00000041390, ENSMUSG00000017688, ENSMUSG00000028175, ENSMUSG00000026398, ENSMUSG00000029705, ENSMUSG00000017210,…	1127	1859	22680	1.20161	0.999994	0.252802	0.230732
GOTERM_MF_DIRECT	GO:0003677~DNA binding	114	8.49478	0.0496867	ENSMUSG00000029553, ENSMUSG00000027770, ENSMUSG00000056493, ENSMUSG00000029676, ENSMUSG00000025997, ENSMUSG00000029833, ENSMUSG00000023852, ENSMUSG00000022529, ENSMUSG00000037214, ENSMUSG00000017688, ENSMUSG00000031583, ENSMUSG00000100448, ENSMUSG00000026398, ENSMUSG00000029705, ENSMUSG00000025902, ENSMUSG00000022237, ENSMUSG00000042596, ENSMUSG00000070034, ENSMUSG00000039987, ENSMUSG00000031621,…	920	1847	17446	1.17043	1	1	0.989184
GOTERM_BP_DIRECT	GO:0006351~transcription, DNA-templated	114	8.49478	0.0755437	ENSMUSG00000029553, ENSMUSG00000027770, ENSMUSG00000022240, ENSMUSG00000056493, ENSMUSG00000048874, ENSMUSG00000026603, ENSMUSG00000025997, ENSMUSG00000008855, ENSMUSG00000025239, ENSMUSG00000029833, ENSMUSG00000023852, ENSMUSG00000020623, ENSMUSG00000022529, ENSMUSG00000037214, ENSMUSG00000038784, ENSMUSG00000041390, ENSMUSG00000017688, ENSMUSG00000028175, ENSMUSG00000026398, ENSMUSG00000029705,…	953	1885	18082	1.14749	1	1	0.997994
UP_KEYWORDS	Nucleus	245	18.2563	0.0809294	ENSMUSG00000029397, ENSMUSG00000030020, ENSMUSG00000031590, ENSMUSG00000027770, ENSMUSG00000036928, ENSMUSG00000025239, ENSMUSG00000029833, ENSMUSG00000023852, ENSMUSG00000045751, ENSMUSG00000063063, ENSMUSG00000062098, ENSMUSG00000022529, ENSMUSG00000039997, ENSMUSG00000037214, ENSMUSG00000038784, ENSMUSG00000041390, ENSMUSG00000038305, ENSMUSG00000028175, ENSMUSG00000031583, ENSMUSG00000014907,…	1127	4534	22680	1.08744	1	0.476071	0.434509
UP_KEYWORDS	Activator	40	2.98063	0.0831235	ENSMUSG00000031099, ENSMUSG00000029553, ENSMUSG00000056493, ENSMUSG00000041515, ENSMUSG00000027630, ENSMUSG00000025997, ENSMUSG00000025932, ENSMUSG00000029635, ENSMUSG00000067860, ENSMUSG00000038482, ENSMUSG00000025958, ENSMUSG00000024921, ENSMUSG00000022306, ENSMUSG00000045333, ENSMUSG00000096014, ENSMUSG00000022508, ENSMUSG00000052534, ENSMUSG00000038622, ENSMUSG00000041390, ENSMUSG00000062209,…	1127	624	22680	1.29001	1	0.476071	0.434509
GOTERM_BP_DIRECT	GO:0006355~regulation of transcription, DNA-templated	134	9.9851	0.104101	ENSMUSG00000029553, ENSMUSG00000027770, ENSMUSG00000022240, ENSMUSG00000056493, ENSMUSG00000026603, ENSMUSG00000025997, ENSMUSG00000008855, ENSMUSG00000025239, ENSMUSG00000029833, ENSMUSG00000023852, ENSMUSG00000020623, ENSMUSG00000037214, ENSMUSG00000038784, ENSMUSG00000074369, ENSMUSG00000041390, ENSMUSG00000056019, ENSMUSG00000017688, ENSMUSG00000028175, ENSMUSG00000056300, ENSMUSG00000026398,…	953	2279	18082	1.11561	1	1	0.997994
GOTERM_MF_DIRECT	GO:0003700~transcription factor activity, sequence-specific DNA binding	47	3.50224	0.554232	ENSMUSG00000030067, ENSMUSG00000028086, ENSMUSG00000040929, ENSMUSG00000029736, ENSMUSG00000056493, ENSMUSG00000041515, ENSMUSG00000048138, ENSMUSG00000025997, ENSMUSG00000067860, ENSMUSG00000038482, ENSMUSG00000045336, ENSMUSG00000025958, ENSMUSG00000021514, ENSMUSG00000021779, ENSMUSG00000022508, ENSMUSG00000031618, ENSMUSG00000022529, ENSMUSG00000052534, ENSMUSG00000017688, ENSMUSG00000078496,…	920	883	17446	1.00936	1	1	0.989184
Annotation Cluster 32	Enrichment Score: 1.277081105203667
Category	Term	Count	%	PValue	Genes	List Total	Pop Hits	Pop Total	Fold Enrichment	Bonferroni	Benjamini	FDR
INTERPRO	IPR006576:BRK domain	4	0.298063	0.00232751	ENSMUSG00000024921, ENSMUSG00000057133, ENSMUSG00000056608, ENSMUSG00000041235	1047	6	20594	13.113	0.974168	0.110663	0.108688
SMART	SM00592:BRK	4	0.298063	0.00437208	ENSMUSG00000024921, ENSMUSG00000057133, ENSMUSG00000056608, ENSMUSG00000041235	661	6	10425	10.5144	0.79529	0.121746	0.117373
INTERPRO	IPR023780:Chromo domain	6	0.447094	0.00523836	ENSMUSG00000057133, ENSMUSG00000031758, ENSMUSG00000056608, ENSMUSG00000009575, ENSMUSG00000041235, ENSMUSG00000023852	1047	23	20594	5.13118	0.999736	0.205475	0.201808
INTERPRO	IPR000330:SNF2-related	7	0.52161	0.00576573	ENSMUSG00000031099, ENSMUSG00000024921, ENSMUSG00000057133, ENSMUSG00000056608, ENSMUSG00000041235, ENSMUSG00000029920, ENSMUSG00000023852	1047	33	20594	4.17232	0.999885	0.220645	0.216707
UP_SEQ_FEATURE	domain:Chromo 1	5	0.372578	0.00589312	ENSMUSG00000079105, ENSMUSG00000056608, ENSMUSG00000009575, ENSMUSG00000041235, ENSMUSG00000023852	922	15	18012	6.51193	0.999999	0.224637	0.220967
INTERPRO	IPR016197:Chromo domain-like	6	0.447094	0.0143823	ENSMUSG00000057133, ENSMUSG00000031758, ENSMUSG00000056608, ENSMUSG00000009575, ENSMUSG00000041235, ENSMUSG00000023852	1047	29	20594	4.06956	1	0.450129	0.442096
INTERPRO	IPR000953:Chromo domain/shadow	6	0.447094	0.0165551	ENSMUSG00000057133, ENSMUSG00000031758, ENSMUSG00000056608, ENSMUSG00000009575, ENSMUSG00000041235, ENSMUSG00000023852	1047	30	20594	3.93391	1	0.48042	0.471847
GOTERM_MF_DIRECT	GO:0016817~hydrolase activity, acting on acid anhydrides	4	0.298063	0.0174887	ENSMUSG00000024921, ENSMUSG00000057133, ENSMUSG00000056608, ENSMUSG00000041235	920	11	17446	6.89565	1	0.593449	0.586453
UP_SEQ_FEATURE	domain:Chromo 2	3	0.223547	0.0235535	ENSMUSG00000056608, ENSMUSG00000041235, ENSMUSG00000023852	922	5	18012	11.7215	1	0.514812	0.5064
UP_SEQ_FEATURE	short sequence motif:DEAH box	6	0.447094	0.0280701	ENSMUSG00000031099, ENSMUSG00000031583, ENSMUSG00000027770, ENSMUSG00000056608, ENSMUSG00000041235, ENSMUSG00000023852	922	34	18012	3.44749	1	0.592377	0.582697
SMART	SM00298:CHROMO	6	0.447094	0.0382497	ENSMUSG00000057133, ENSMUSG00000031758, ENSMUSG00000056608, ENSMUSG00000009575, ENSMUSG00000041235, ENSMUSG00000023852	661	30	10425	3.15431	0.999999	0.532553	0.513428
INTERPRO	IPR001650:Helicase, C-terminal	11	0.819672	0.0504628	ENSMUSG00000031099, ENSMUSG00000024921, ENSMUSG00000031583, ENSMUSG00000057133, ENSMUSG00000027770, ENSMUSG00000027655, ENSMUSG00000056608, ENSMUSG00000041235, ENSMUSG00000029920, ENSMUSG00000037921, ENSMUSG00000023852	1047	109	20594	1.985	1	0.89973	0.883673
INTERPRO	IPR014001:Helicase, superfamily 1/2, ATP-binding domain	11	0.819672	0.0558324	ENSMUSG00000031099, ENSMUSG00000024921, ENSMUSG00000031583, ENSMUSG00000057133, ENSMUSG00000027770, ENSMUSG00000027655, ENSMUSG00000056608, ENSMUSG00000041235, ENSMUSG00000029920, ENSMUSG00000037921, ENSMUSG00000023852	1047	111	20594	1.94923	1	0.932683	0.916038
SMART	SM00490:HELICc	11	0.819672	0.145368	ENSMUSG00000031099, ENSMUSG00000024921, ENSMUSG00000031583, ENSMUSG00000057133, ENSMUSG00000027770, ENSMUSG00000027655, ENSMUSG00000056608, ENSMUSG00000041235, ENSMUSG00000029920, ENSMUSG00000037921, ENSMUSG00000023852	661	108	10425	1.60636	1	1	0.966759
SMART	SM00487:DEXDc	11	0.819672	0.157972	ENSMUSG00000031099, ENSMUSG00000024921, ENSMUSG00000031583, ENSMUSG00000057133, ENSMUSG00000027770, ENSMUSG00000027655, ENSMUSG00000056608, ENSMUSG00000041235, ENSMUSG00000029920, ENSMUSG00000037921, ENSMUSG00000023852	661	110	10425	1.57716	1	1	0.966759
GOTERM_MF_DIRECT	GO:0008026~ATP-dependent helicase activity	4	0.298063	0.181112	ENSMUSG00000031583, ENSMUSG00000057133, ENSMUSG00000027770, ENSMUSG00000027655	920	28	17446	2.70901	1	1	0.989184
UP_SEQ_FEATURE	domain:Helicase C-terminal	8	0.596125	0.212515	ENSMUSG00000031099, ENSMUSG00000024921, ENSMUSG00000031583, ENSMUSG00000027770, ENSMUSG00000056608, ENSMUSG00000041235, ENSMUSG00000029920, ENSMUSG00000023852	922	95	18012	1.64512	1	1	0.984062
INTERPRO	IPR023779:Chromo domain, conserved site	3	0.223547	0.212738	ENSMUSG00000031758, ENSMUSG00000009575, ENSMUSG00000023852	1047	17	20594	3.47109	1	1	0.982781
UP_SEQ_FEATURE	domain:Helicase ATP-binding	8	0.596125	0.235115	ENSMUSG00000031099, ENSMUSG00000024921, ENSMUSG00000031583, ENSMUSG00000027770, ENSMUSG00000056608, ENSMUSG00000041235, ENSMUSG00000029920, ENSMUSG00000023852	922	98	18012	1.59476	1	1	0.984062
UP_KEYWORDS	Helicase	9	0.670641	0.318209	ENSMUSG00000031099, ENSMUSG00000024921, ENSMUSG00000031583, ENSMUSG00000057133, ENSMUSG00000027770, ENSMUSG00000056608, ENSMUSG00000041235, ENSMUSG00000029920, ENSMUSG00000023852	1127	130	22680	1.39322	1	1	0.915119
GOTERM_MF_DIRECT	GO:0004386~helicase activity	9	0.670641	0.3698	ENSMUSG00000031099, ENSMUSG00000024921, ENSMUSG00000031583, ENSMUSG00000057133, ENSMUSG00000027770, ENSMUSG00000056608, ENSMUSG00000041235, ENSMUSG00000029920, ENSMUSG00000023852	920	129	17446	1.323	1	1	0.989184
GOTERM_BP_DIRECT	GO:0006338~chromatin remodeling	6	0.447094	0.403099	ENSMUSG00000031099, ENSMUSG00000024921, ENSMUSG00000023927, ENSMUSG00000038331, ENSMUSG00000041235, ENSMUSG00000023852	953	79	18082	1.44105	1	1	0.997994
GOTERM_MF_DIRECT	GO:0008094~DNA-dependent ATPase activity	3	0.223547	0.438199	ENSMUSG00000031099, ENSMUSG00000057133, ENSMUSG00000027770	920	28	17446	2.03175	1	1	0.989184
GOTERM_MF_DIRECT	GO:0035064~methylated histone binding	4	0.298063	0.453424	ENSMUSG00000022019, ENSMUSG00000031758, ENSMUSG00000009575, ENSMUSG00000023852	920	47	17446	1.61388	1	1	0.989184
Annotation Cluster 33	Enrichment Score: 1.2763171815594436
Category	Term	Count	%	PValue	Genes	List Total	Pop Hits	Pop Total	Fold Enrichment	Bonferroni	Benjamini	FDR
INTERPRO	IPR003112:Olfactomedin-like	4	0.298063	0.0312449	ENSMUSG00000037605, ENSMUSG00000028184, ENSMUSG00000027965, ENSMUSG00000022026	1047	14	20594	5.61987	1	0.67155	0.659566
SMART	SM00284:OLF	4	0.298063	0.0448539	ENSMUSG00000037605, ENSMUSG00000028184, ENSMUSG00000027965, ENSMUSG00000022026	661	13	10425	4.85279	1	0.601375	0.579778
UP_SEQ_FEATURE	domain:Olfactomedin-like	3	0.223547	0.105796	ENSMUSG00000037605, ENSMUSG00000027965, ENSMUSG00000022026	922	11	18012	5.32794	1	1	0.984062
Annotation Cluster 34	Enrichment Score: 1.2460389257864306
Category	Term	Count	%	PValue	Genes	List Total	Pop Hits	Pop Total	Fold Enrichment	Bonferroni	Benjamini	FDR
INTERPRO	IPR001202:WW domain	9	0.670641	0.00392755	ENSMUSG00000004637, ENSMUSG00000042807, ENSMUSG00000024283, ENSMUSG00000029207, ENSMUSG00000045095, ENSMUSG00000041058, ENSMUSG00000040003, ENSMUSG00000043987, ENSMUSG00000021301	1047	51	20594	3.47109	0.997918	0.166549	0.163577
SMART	SM00456:WW	9	0.670641	0.00864168	ENSMUSG00000004637, ENSMUSG00000042807, ENSMUSG00000024283, ENSMUSG00000029207, ENSMUSG00000045095, ENSMUSG00000041058, ENSMUSG00000040003, ENSMUSG00000043987, ENSMUSG00000021301	661	47	10425	3.02009	0.956799	0.184017	0.177409
UP_SEQ_FEATURE	domain:WW 1	6	0.447094	0.0147602	ENSMUSG00000004637, ENSMUSG00000042807, ENSMUSG00000045095, ENSMUSG00000041058, ENSMUSG00000040003, ENSMUSG00000021301	922	29	18012	4.04189	1	0.357753	0.351907
UP_SEQ_FEATURE	domain:WW 2	6	0.447094	0.0147602	ENSMUSG00000004637, ENSMUSG00000042807, ENSMUSG00000045095, ENSMUSG00000041058, ENSMUSG00000040003, ENSMUSG00000021301	922	29	18012	4.04189	1	0.357753	0.351907
UP_SEQ_FEATURE	domain:C2	8	0.596125	0.06602	ENSMUSG00000056220, ENSMUSG00000042807, ENSMUSG00000037940, ENSMUSG00000017978, ENSMUSG00000041058, ENSMUSG00000038349, ENSMUSG00000054423, ENSMUSG00000021301	922	70	18012	2.23266	1	1	0.984062
GOTERM_BP_DIRECT	GO:0042787~protein ubiquitination involved in ubiquitin-dependent protein catabolic process	12	0.894188	0.0958721	ENSMUSG00000029397, ENSMUSG00000040351, ENSMUSG00000004364, ENSMUSG00000062098, ENSMUSG00000022280, ENSMUSG00000042807, ENSMUSG00000037487, ENSMUSG00000051675, ENSMUSG00000036840, ENSMUSG00000041058, ENSMUSG00000040387, ENSMUSG00000021301	953	134	18082	1.69914	1	1	0.997994
UP_SEQ_FEATURE	domain:HECT	4	0.298063	0.0997001	ENSMUSG00000042807, ENSMUSG00000037487, ENSMUSG00000041058, ENSMUSG00000021301	922	22	18012	3.55196	1	1	0.984062
INTERPRO	IPR000569:HECT	4	0.298063	0.155487	ENSMUSG00000042807, ENSMUSG00000037487, ENSMUSG00000041058, ENSMUSG00000021301	1047	27	20594	2.914	1	1	0.982781
SMART	SM00119:HECTc	4	0.298063	0.242457	ENSMUSG00000042807, ENSMUSG00000037487, ENSMUSG00000041058, ENSMUSG00000021301	661	27	10425	2.33653	1	1	0.966759
UP_SEQ_FEATURE	domain:WW	3	0.223547	0.272706	ENSMUSG00000024283, ENSMUSG00000029207, ENSMUSG00000043987	922	20	18012	2.93037	1	1	0.984062
UP_SEQ_FEATURE	active site:Glycyl thioester intermediate	6	0.447094	0.409806	ENSMUSG00000025939, ENSMUSG00000042807, ENSMUSG00000037487, ENSMUSG00000041058, ENSMUSG00000058317, ENSMUSG00000021301	922	82	18012	1.42945	1	1	0.984062
Annotation Cluster 35	Enrichment Score: 1.2377677842017956
Category	Term	Count	%	PValue	Genes	List Total	Pop Hits	Pop Total	Fold Enrichment	Bonferroni	Benjamini	FDR
GOTERM_BP_DIRECT	GO:0071372~cellular response to follicle-stimulating hormone stimulus	5	0.372578	0.00499846	ENSMUSG00000029167, ENSMUSG00000029245, ENSMUSG00000048915, ENSMUSG00000028124, ENSMUSG00000052504	953	14	18082	6.77635	1	0.513077	0.511901
GOTERM_BP_DIRECT	GO:0032956~regulation of actin cytoskeleton organization	6	0.447094	0.121518	ENSMUSG00000029245, ENSMUSG00000048915, ENSMUSG00000050310, ENSMUSG00000031523, ENSMUSG00000025920, ENSMUSG00000052504	953	50	18082	2.27685	1	1	0.997994
GOTERM_BP_DIRECT	GO:0043087~regulation of GTPase activity	6	0.447094	0.31858	ENSMUSG00000029245, ENSMUSG00000048915, ENSMUSG00000022508, ENSMUSG00000050310, ENSMUSG00000052504, ENSMUSG00000052920	953	71	18082	1.60342	1	1	0.997994
Annotation Cluster 36	Enrichment Score: 1.226054138267098
Category	Term	Count	%	PValue	Genes	List Total	Pop Hits	Pop Total	Fold Enrichment	Bonferroni	Benjamini	FDR
INTERPRO	IPR011042:Six-bladed beta-propeller, TolB-like	9	0.670641	0.000921873	ENSMUSG00000024924, ENSMUSG00000043279, ENSMUSG00000031561, ENSMUSG00000028431, ENSMUSG00000002588, ENSMUSG00000064325, ENSMUSG00000021806, ENSMUSG00000051675, ENSMUSG00000027993	1047	41	20594	4.3177	0.764745	0.0578568	0.0568243
UP_SEQ_FEATURE	repeat:NHL 5	3	0.223547	0.122811	ENSMUSG00000031561, ENSMUSG00000051675, ENSMUSG00000027993	922	12	18012	4.88395	1	1	0.984062
UP_SEQ_FEATURE	repeat:NHL 4	3	0.223547	0.140424	ENSMUSG00000031561, ENSMUSG00000051675, ENSMUSG00000027993	922	13	18012	4.50826	1	1	0.984062
UP_SEQ_FEATURE	repeat:NHL 1	3	0.223547	0.140424	ENSMUSG00000031561, ENSMUSG00000051675, ENSMUSG00000027993	922	13	18012	4.50826	1	1	0.984062
UP_SEQ_FEATURE	repeat:NHL 2	3	0.223547	0.140424	ENSMUSG00000031561, ENSMUSG00000051675, ENSMUSG00000027993	922	13	18012	4.50826	1	1	0.984062
UP_SEQ_FEATURE	repeat:NHL 3	3	0.223547	0.140424	ENSMUSG00000031561, ENSMUSG00000051675, ENSMUSG00000027993	922	13	18012	4.50826	1	1	0.984062
Annotation Cluster 37	Enrichment Score: 1.1955861371314311
Category	Term	Count	%	PValue	Genes	List Total	Pop Hits	Pop Total	Fold Enrichment	Bonferroni	Benjamini	FDR
INTERPRO	IPR020864:Membrane attack complex component/perforin (MACPF) domain	6	0.447094	0.000305975	ENSMUSG00000028373, ENSMUSG00000022149, ENSMUSG00000004031, ENSMUSG00000079105, ENSMUSG00000022181, ENSMUSG00000035131	1047	13	20594	9.07825	0.381308	0.0228607	0.0224527
SMART	SM00457:MACPF	6	0.447094	0.00084107	ENSMUSG00000028373, ENSMUSG00000022149, ENSMUSG00000004031, ENSMUSG00000079105, ENSMUSG00000022181, ENSMUSG00000035131	661	13	10425	7.27918	0.262578	0.0380584	0.0366917
INTERPRO	IPR001862:Membrane attack complex component/perforin/complement C9	3	0.223547	0.0232588	ENSMUSG00000022149, ENSMUSG00000079105, ENSMUSG00000022181	1047	5	20594	11.8017	1	0.553445	0.543568
INTERPRO	IPR020863:Membrane attack complex component/perforin domain, conserved site	3	0.223547	0.0337245	ENSMUSG00000022149, ENSMUSG00000079105, ENSMUSG00000022181	1047	6	20594	9.83477	1	0.67838	0.666274
BIOCARTA	m_lectinPathway:Lectin Induced Complement Pathway	4	0.298063	0.0371026	ENSMUSG00000022887, ENSMUSG00000022149, ENSMUSG00000079105, ENSMUSG00000022181	84	12	1289	5.11508	0.99715	1	1
GOTERM_CC_DIRECT	GO:0005579~membrane attack complex	3	0.223547	0.0487229	ENSMUSG00000022149, ENSMUSG00000079105, ENSMUSG00000022181	1036	7	19662	8.13376	1	0.619002	0.592426
BIOCARTA	m_alternativePathway:Alternative Complement Pathway	3	0.223547	0.089045	ENSMUSG00000022149, ENSMUSG00000079105, ENSMUSG00000022181	84	8	1289	5.75446	0.999999	1	1
BIOCARTA	m_compPathway:Complement Pathway	4	0.298063	0.104328	ENSMUSG00000022887, ENSMUSG00000022149, ENSMUSG00000079105, ENSMUSG00000022181	84	18	1289	3.41005	1	1	1
INTERPRO	IPR023415:Low-density lipoprotein (LDL) receptor class A, conserved site	5	0.372578	0.173076	ENSMUSG00000024924, ENSMUSG00000022149, ENSMUSG00000036902, ENSMUSG00000079105, ENSMUSG00000022181	1047	43	20594	2.28715	1	1	0.982781
BIOCARTA	m_classicPathway:Classical Complement Pathway	3	0.223547	0.178009	ENSMUSG00000022149, ENSMUSG00000079105, ENSMUSG00000022181	84	12	1289	3.83631	1	1	1
INTERPRO	IPR002172:Low-density lipoprotein (LDL) receptor class A repeat	5	0.372578	0.248104	ENSMUSG00000024924, ENSMUSG00000022149, ENSMUSG00000036902, ENSMUSG00000079105, ENSMUSG00000022181	1047	50	20594	1.96695	1	1	0.982781
KEGG_PATHWAY	mmu05020:Prion diseases	4	0.298063	0.25177	ENSMUSG00000022149, ENSMUSG00000079105, ENSMUSG00000022181, ENSMUSG00000022762	407	33	7691	2.29052	1	1	0.973384
SMART	SM00192:LDLa	5	0.372578	0.346979	ENSMUSG00000024924, ENSMUSG00000022149, ENSMUSG00000036902, ENSMUSG00000079105, ENSMUSG00000022181	661	47	10425	1.67783	1	1	0.966759
KEGG_PATHWAY	mmu04610:Complement and coagulation cascades	5	0.372578	0.575174	ENSMUSG00000022887, ENSMUSG00000022149, ENSMUSG00000026616, ENSMUSG00000079105, ENSMUSG00000022181	407	76	7691	1.24321	1	1	0.973384
KEGG_PATHWAY	mmu05322:Systemic lupus erythematosus	6	0.447094	0.894519	ENSMUSG00000022149, ENSMUSG00000078346, ENSMUSG00000079105, ENSMUSG00000022181, ENSMUSG00000059003, ENSMUSG00000100448	407	147	7691	0.771298	1	1	0.973384
Annotation Cluster 38	Enrichment Score: 1.1810224190203076
Category	Term	Count	%	PValue	Genes	List Total	Pop Hits	Pop Total	Fold Enrichment	Bonferroni	Benjamini	FDR
UP_SEQ_FEATURE	domain:Sushi 2	6	0.447094	0.0314161	ENSMUSG00000022887, ENSMUSG00000026616, ENSMUSG00000028370, ENSMUSG00000060924, ENSMUSG00000028369, ENSMUSG00000022311	922	35	18012	3.34899	1	0.645111	0.63457
UP_SEQ_FEATURE	domain:Sushi 1	6	0.447094	0.0314161	ENSMUSG00000022887, ENSMUSG00000026616, ENSMUSG00000028370, ENSMUSG00000060924, ENSMUSG00000028369, ENSMUSG00000022311	922	35	18012	3.34899	1	0.645111	0.63457
UP_SEQ_FEATURE	domain:CUB 4	3	0.223547	0.0462044	ENSMUSG00000060924, ENSMUSG00000022311, ENSMUSG00000053626	922	7	18012	8.37248	1	0.850439	0.836543
UP_SEQ_FEATURE	domain:CUB 5	3	0.223547	0.0462044	ENSMUSG00000060924, ENSMUSG00000022311, ENSMUSG00000053626	922	7	18012	8.37248	1	0.850439	0.836543
UP_SEQ_FEATURE	domain:CUB 1	6	0.447094	0.0517912	ENSMUSG00000022887, ENSMUSG00000025969, ENSMUSG00000036902, ENSMUSG00000060924, ENSMUSG00000022311, ENSMUSG00000053626	922	40	18012	2.93037	1	0.927199	0.912048
UP_SEQ_FEATURE	domain:CUB 2	6	0.447094	0.0517912	ENSMUSG00000022887, ENSMUSG00000025969, ENSMUSG00000036902, ENSMUSG00000060924, ENSMUSG00000022311, ENSMUSG00000053626	922	40	18012	2.93037	1	0.927199	0.912048
UP_SEQ_FEATURE	domain:CUB 3	3	0.223547	0.122811	ENSMUSG00000060924, ENSMUSG00000022311, ENSMUSG00000053626	922	12	18012	4.88395	1	1	0.984062
INTERPRO	IPR000859:CUB domain	6	0.447094	0.15416	ENSMUSG00000022887, ENSMUSG00000025969, ENSMUSG00000036902, ENSMUSG00000060924, ENSMUSG00000022311, ENSMUSG00000053626	1047	56	20594	2.10745	1	1	0.982781
SMART	SM00042:CUB	6	0.447094	0.219487	ENSMUSG00000022887, ENSMUSG00000025969, ENSMUSG00000036902, ENSMUSG00000060924, ENSMUSG00000022311, ENSMUSG00000053626	661	51	10425	1.85548	1	1	0.966759
Annotation Cluster 39	Enrichment Score: 1.136359753344358
Category	Term	Count	%	PValue	Genes	List Total	Pop Hits	Pop Total	Fold Enrichment	Bonferroni	Benjamini	FDR
GOTERM_BP_DIRECT	GO:0007252~I-kappaB phosphorylation	5	0.372578	0.00268928	ENSMUSG00000028284, ENSMUSG00000028431, ENSMUSG00000031639, ENSMUSG00000030172, ENSMUSG00000039005	953	12	18082	7.90574	0.999917	0.364478	0.363643
GOTERM_BP_DIRECT	GO:0046330~positive regulation of JNK cascade	7	0.52161	0.162313	ENSMUSG00000028284, ENSMUSG00000042662, ENSMUSG00000022329, ENSMUSG00000031639, ENSMUSG00000039005, ENSMUSG00000022015, ENSMUSG00000061436	953	70	18082	1.89738	1	1	0.997994
KEGG_PATHWAY	mmu04064:NF-kappa B signaling pathway	4	0.298063	0.893163	ENSMUSG00000028284, ENSMUSG00000030172, ENSMUSG00000039005, ENSMUSG00000022015	407	97	7691	0.77925	1	1	0.973384
Annotation Cluster 40	Enrichment Score: 1.126378639189749
Category	Term	Count	%	PValue	Genes	List Total	Pop Hits	Pop Total	Fold Enrichment	Bonferroni	Benjamini	FDR
UP_SEQ_FEATURE	propeptide:C-terminal propeptide	4	0.298063	0.00399367	ENSMUSG00000029661, ENSMUSG00000026042, ENSMUSG00000026043, ENSMUSG00000027966	922	7	18012	11.1633	0.999944	0.171518	0.168715
KEGG_PATHWAY	mmu04974:Protein digestion and absorption	12	0.894188	0.00631951	ENSMUSG00000029661, ENSMUSG00000029882, ENSMUSG00000054640, ENSMUSG00000079022, ENSMUSG00000026042, ENSMUSG00000026043, ENSMUSG00000026147, ENSMUSG00000016327, ENSMUSG00000057163, ENSMUSG00000054446, ENSMUSG00000027966, ENSMUSG00000054106	407	88	7691	2.57684	0.812438	0.145477	0.141069
UP_SEQ_FEATURE	domain:Fibrillar collagen NC1	4	0.298063	0.0122007	ENSMUSG00000029661, ENSMUSG00000026042, ENSMUSG00000026043, ENSMUSG00000027966	922	10	18012	7.81432	1	0.357753	0.351907
INTERPRO	IPR008160:Collagen triple helix repeat	10	0.745156	0.0146314	ENSMUSG00000038591, ENSMUSG00000029661, ENSMUSG00000079022, ENSMUSG00000025044, ENSMUSG00000026042, ENSMUSG00000026043, ENSMUSG00000026147, ENSMUSG00000068196, ENSMUSG00000027966, ENSMUSG00000027788	1047	76	20594	2.5881	1	0.450129	0.442096
INTERPRO	IPR000885:Fibrillar collagen, C-terminal	4	0.298063	0.0158627	ENSMUSG00000029661, ENSMUSG00000026042, ENSMUSG00000026043, ENSMUSG00000027966	1047	11	20594	7.15256	1	0.469597	0.461217
SMART	SM00038:COLFI	4	0.298063	0.0284285	ENSMUSG00000029661, ENSMUSG00000026042, ENSMUSG00000026043, ENSMUSG00000027966	661	11	10425	5.73511	0.999971	0.467777	0.450979
UP_SEQ_FEATURE	propeptide:N-terminal propeptide	3	0.223547	0.0341442	ENSMUSG00000029661, ENSMUSG00000026043, ENSMUSG00000027966	922	6	18012	9.7679	1	0.685123	0.673928
GOTERM_MF_DIRECT	GO:0046332~SMAD binding	7	0.52161	0.0589406	ENSMUSG00000029661, ENSMUSG00000052430, ENSMUSG00000026042, ENSMUSG00000026043, ENSMUSG00000022150, ENSMUSG00000040003, ENSMUSG00000061436	920	53	17446	2.50455	1	1	0.989184
UP_KEYWORDS	Collagen	9	0.670641	0.0600673	ENSMUSG00000038591, ENSMUSG00000029661, ENSMUSG00000025044, ENSMUSG00000026042, ENSMUSG00000026043, ENSMUSG00000026147, ENSMUSG00000068196, ENSMUSG00000027966, ENSMUSG00000027788	1127	85	22680	2.1308	1	0.391473	0.357297
GOTERM_CC_DIRECT	GO:0005581~collagen trimer	9	0.670641	0.0703484	ENSMUSG00000038591, ENSMUSG00000029661, ENSMUSG00000025044, ENSMUSG00000026042, ENSMUSG00000026043, ENSMUSG00000026147, ENSMUSG00000068196, ENSMUSG00000027966, ENSMUSG00000027788	1036	83	19662	2.05794	1	0.771074	0.737969
UP_KEYWORDS	Hydroxylation	8	0.596125	0.146987	ENSMUSG00000022887, ENSMUSG00000029661, ENSMUSG00000026042, ENSMUSG00000026043, ENSMUSG00000026147, ENSMUSG00000068196, ENSMUSG00000027966, ENSMUSG00000001870	1127	88	22680	1.82947	1	0.691325	0.630972
GOTERM_MF_DIRECT	GO:0005201~extracellular matrix structural constituent	5	0.372578	0.16807	ENSMUSG00000029661, ENSMUSG00000026042, ENSMUSG00000026043, ENSMUSG00000027966, ENSMUSG00000024598	920	41	17446	2.31257	1	1	0.989184
KEGG_PATHWAY	mmu04512:ECM-receptor interaction	7	0.52161	0.319941	ENSMUSG00000029661, ENSMUSG00000015829, ENSMUSG00000026042, ENSMUSG00000026043, ENSMUSG00000025809, ENSMUSG00000027966, ENSMUSG00000023885	407	88	7691	1.50316	1	1	0.973384
GOTERM_BP_DIRECT	GO:0030199~collagen fibril organization	4	0.298063	0.338082	ENSMUSG00000029661, ENSMUSG00000026042, ENSMUSG00000026043, ENSMUSG00000027966	953	39	18082	1.94603	1	1	0.997994
GOTERM_BP_DIRECT	GO:0001501~skeletal system development	7	0.52161	0.497	ENSMUSG00000029661, ENSMUSG00000022206, ENSMUSG00000066324, ENSMUSG00000052430, ENSMUSG00000026042, ENSMUSG00000026043, ENSMUSG00000041235	953	107	18082	1.24127	1	1	0.997994
KEGG_PATHWAY	mmu04510:Focal adhesion	12	0.894188	0.535913	ENSMUSG00000029661, ENSMUSG00000031520, ENSMUSG00000015829, ENSMUSG00000026042, ENSMUSG00000022607, ENSMUSG00000026043, ENSMUSG00000062960, ENSMUSG00000028864, ENSMUSG00000036463, ENSMUSG00000025809, ENSMUSG00000027966, ENSMUSG00000023885	407	207	7691	1.09547	1	1	0.973384
KEGG_PATHWAY	mmu05146:Amoebiasis	7	0.52161	0.588567	ENSMUSG00000029661, ENSMUSG00000022149, ENSMUSG00000026042, ENSMUSG00000022607, ENSMUSG00000026043, ENSMUSG00000039005, ENSMUSG00000027966	407	117	7691	1.13058	1	1	0.973384
GOTERM_BP_DIRECT	GO:0071230~cellular response to amino acid stimulus	7	0.52161	0.733832	ENSMUSG00000029661, ENSMUSG00000030662, ENSMUSG00000026042, ENSMUSG00000026043, ENSMUSG00000059003, ENSMUSG00000038257, ENSMUSG00000065437	953	137	18082	0.969463	1	1	0.997994
Annotation Cluster 41	Enrichment Score: 1.0969165638122942
Category	Term	Count	%	PValue	Genes	List Total	Pop Hits	Pop Total	Fold Enrichment	Bonferroni	Benjamini	FDR
INTERPRO	IPR023394:SEC7-like, alpha orthogonal bundle	4	0.298063	0.0376166	ENSMUSG00000067851, ENSMUSG00000038206, ENSMUSG00000034312, ENSMUSG00000030465	1047	15	20594	5.24521	1	0.728647	0.715643
INTERPRO	IPR000904:SEC7-like	4	0.298063	0.0445959	ENSMUSG00000067851, ENSMUSG00000038206, ENSMUSG00000034312, ENSMUSG00000030465	1047	16	20594	4.91738	1	0.825758	0.811022
GOTERM_BP_DIRECT	GO:0032012~regulation of ARF protein signal transduction	4	0.298063	0.0487703	ENSMUSG00000067851, ENSMUSG00000038206, ENSMUSG00000034312, ENSMUSG00000030465	953	16	18082	4.74344	1	1	0.997994
UP_KEYWORDS	Guanine-nucleotide releasing factor	12	0.894188	0.0670999	ENSMUSG00000022788, ENSMUSG00000032583, ENSMUSG00000035392, ENSMUSG00000062232, ENSMUSG00000067851, ENSMUSG00000027699, ENSMUSG00000022263, ENSMUSG00000048960, ENSMUSG00000038206, ENSMUSG00000034312, ENSMUSG00000030465, ENSMUSG00000066406	1127	133	22680	1.81572	1	0.427645	0.390311
SMART	SM00222:Sec7	4	0.298063	0.0763742	ENSMUSG00000067851, ENSMUSG00000038206, ENSMUSG00000034312, ENSMUSG00000030465	661	16	10425	3.94289	1	0.837802	0.807715
UP_SEQ_FEATURE	domain:SEC7	3	0.223547	0.140424	ENSMUSG00000038206, ENSMUSG00000034312, ENSMUSG00000030465	922	13	18012	4.50826	1	1	0.984062
GOTERM_MF_DIRECT	GO:0005086~ARF guanyl-nucleotide exchange factor activity	4	0.298063	0.14225	ENSMUSG00000067851, ENSMUSG00000038206, ENSMUSG00000034312, ENSMUSG00000030465	920	25	17446	3.03409	1	1	0.989184
GOTERM_MF_DIRECT	GO:0005085~guanyl-nucleotide exchange factor activity	12	0.894188	0.200298	ENSMUSG00000022788, ENSMUSG00000032583, ENSMUSG00000035392, ENSMUSG00000062232, ENSMUSG00000067851, ENSMUSG00000027699, ENSMUSG00000022263, ENSMUSG00000048960, ENSMUSG00000038206, ENSMUSG00000034312, ENSMUSG00000030465, ENSMUSG00000066406	920	156	17446	1.4587	1	1	0.989184
Annotation Cluster 42	Enrichment Score: 1.092763357284192
Category	Term	Count	%	PValue	Genes	List Total	Pop Hits	Pop Total	Fold Enrichment	Bonferroni	Benjamini	FDR
UP_SEQ_FEATURE	domain:EGF-like 4; calcium-binding	7	0.52161	0.00508211	ENSMUSG00000027276, ENSMUSG00000047793, ENSMUSG00000002885, ENSMUSG00000028369, ENSMUSG00000001870, ENSMUSG00000024598, ENSMUSG00000074505	922	32	18012	4.27345	0.999996	0.2145	0.210995
UP_SEQ_FEATURE	domain:EGF-like 11; calcium-binding	4	0.298063	0.0317812	ENSMUSG00000027276, ENSMUSG00000047793, ENSMUSG00000001870, ENSMUSG00000024598	922	14	18012	5.58165	1	0.645111	0.63457
UP_SEQ_FEATURE	domain:EGF-like 5; calcium-binding	5	0.372578	0.0714981	ENSMUSG00000027276, ENSMUSG00000028369, ENSMUSG00000021806, ENSMUSG00000001870, ENSMUSG00000024598	922	31	18012	3.15093	1	1	0.984062
UP_SEQ_FEATURE	domain:EGF-like 14; calcium-binding	3	0.223547	0.0894962	ENSMUSG00000027276, ENSMUSG00000001870, ENSMUSG00000024598	922	10	18012	5.86074	1	1	0.984062
UP_SEQ_FEATURE	domain:EGF-like 10; calcium-binding	3	0.223547	0.105796	ENSMUSG00000027276, ENSMUSG00000001870, ENSMUSG00000024598	922	11	18012	5.32794	1	1	0.984062
UP_SEQ_FEATURE	domain:EGF-like 15; calcium-binding	3	0.223547	0.105796	ENSMUSG00000027276, ENSMUSG00000001870, ENSMUSG00000024598	922	11	18012	5.32794	1	1	0.984062
UP_SEQ_FEATURE	domain:EGF-like 7; calcium-binding	4	0.298063	0.133365	ENSMUSG00000027276, ENSMUSG00000028369, ENSMUSG00000001870, ENSMUSG00000024598	922	25	18012	3.12573	1	1	0.984062
UP_SEQ_FEATURE	domain:EGF-like 3; calcium-binding	5	0.372578	0.14621	ENSMUSG00000046743, ENSMUSG00000002885, ENSMUSG00000028369, ENSMUSG00000021806, ENSMUSG00000001870	922	40	18012	2.44197	1	1	0.984062
UP_SEQ_FEATURE	domain:EGF-like 12; calcium-binding	3	0.223547	0.158531	ENSMUSG00000047793, ENSMUSG00000001870, ENSMUSG00000024598	922	14	18012	4.18624	1	1	0.984062
UP_SEQ_FEATURE	domain:EGF-like 6; calcium-binding	3	0.223547	0.330355	ENSMUSG00000027276, ENSMUSG00000028369, ENSMUSG00000001870	922	23	18012	2.54815	1	1	0.984062
Annotation Cluster 43	Enrichment Score: 1.0446444717150638
Category	Term	Count	%	PValue	Genes	List Total	Pop Hits	Pop Total	Fold Enrichment	Bonferroni	Benjamini	FDR
INTERPRO	IPR011993:Pleckstrin homology-like domain	34	2.53353	0.00611208	ENSMUSG00000030761, ENSMUSG00000030064, ENSMUSG00000035818, ENSMUSG00000056870, ENSMUSG00000022263, ENSMUSG00000027699, ENSMUSG00000026123, ENSMUSG00000027356, ENSMUSG00000059182, ENSMUSG00000026721, ENSMUSG00000027799, ENSMUSG00000020422, ENSMUSG00000022788, ENSMUSG00000024789, ENSMUSG00000022607, ENSMUSG00000045671, ENSMUSG00000020709, ENSMUSG00000038349, ENSMUSG00000036885, ENSMUSG00000030465,…	1047	409	20594	1.63512	0.999934	0.22833	0.224255
INTERPRO	IPR001849:Pleckstrin homology domain	19	1.4158	0.120591	ENSMUSG00000060429, ENSMUSG00000035818, ENSMUSG00000022263, ENSMUSG00000048960, ENSMUSG00000027356, ENSMUSG00000026123, ENSMUSG00000026014, ENSMUSG00000022377, ENSMUSG00000020176, ENSMUSG00000059182, ENSMUSG00000066406, ENSMUSG00000022788, ENSMUSG00000017978, ENSMUSG00000025909, ENSMUSG00000038349, ENSMUSG00000054423, ENSMUSG00000020709, ENSMUSG00000036885, ENSMUSG00000030465	1047	262	20594	1.42642	1	1	0.982781
UP_SEQ_FEATURE	domain:PH	14	1.04322	0.267445	ENSMUSG00000035818, ENSMUSG00000027699, ENSMUSG00000048960, ENSMUSG00000027356, ENSMUSG00000026123, ENSMUSG00000022377, ENSMUSG00000020176, ENSMUSG00000059182, ENSMUSG00000017978, ENSMUSG00000025909, ENSMUSG00000038349, ENSMUSG00000054423, ENSMUSG00000034312, ENSMUSG00000030465	922	208	18012	1.31491	1	1	0.984062
SMART	SM00233:PH	19	1.4158	0.336266	ENSMUSG00000060429, ENSMUSG00000035818, ENSMUSG00000022263, ENSMUSG00000048960, ENSMUSG00000027356, ENSMUSG00000026123, ENSMUSG00000026014, ENSMUSG00000022377, ENSMUSG00000020176, ENSMUSG00000059182, ENSMUSG00000066406, ENSMUSG00000022788, ENSMUSG00000017978, ENSMUSG00000025909, ENSMUSG00000038349, ENSMUSG00000054423, ENSMUSG00000020709, ENSMUSG00000036885, ENSMUSG00000030465	661	253	10425	1.18443	1	1	0.966759
Annotation Cluster 44	Enrichment Score: 1.0349577503959786
Category	Term	Count	%	PValue	Genes	List Total	Pop Hits	Pop Total	Fold Enrichment	Bonferroni	Benjamini	FDR
GOTERM_BP_DIRECT	GO:0002063~chondrocyte development	4	0.298063	0.0657864	ENSMUSG00000016918, ENSMUSG00000066324, ENSMUSG00000052430, ENSMUSG00000027966	953	18	18082	4.21639	1	1	0.997994
GOTERM_BP_DIRECT	GO:0001502~cartilage condensation	4	0.298063	0.0851228	ENSMUSG00000016918, ENSMUSG00000052430, ENSMUSG00000053436, ENSMUSG00000027966	953	20	18082	3.79475	1	1	0.997994
GOTERM_BP_DIRECT	GO:0051216~cartilage development	8	0.596125	0.140263	ENSMUSG00000016918, ENSMUSG00000052430, ENSMUSG00000038331, ENSMUSG00000026147, ENSMUSG00000026586, ENSMUSG00000036356, ENSMUSG00000051910, ENSMUSG00000027966	953	82	18082	1.8511	1	1	0.997994
Annotation Cluster 45	Enrichment Score: 1.0278467833168643
Category	Term	Count	%	PValue	Genes	List Total	Pop Hits	Pop Total	Fold Enrichment	Bonferroni	Benjamini	FDR
UP_KEYWORDS	ANK repeat	24	1.78838	0.00201697	ENSMUSG00000035569, ENSMUSG00000029840, ENSMUSG00000052331, ENSMUSG00000026196, ENSMUSG00000026103, ENSMUSG00000066800, ENSMUSG00000096265, ENSMUSG00000022377, ENSMUSG00000095294, ENSMUSG00000063932, ENSMUSG00000022237, ENSMUSG00000040351, ENSMUSG00000040363, ENSMUSG00000027716, ENSMUSG00000024228, ENSMUSG00000027748, ENSMUSG00000021559, ENSMUSG00000039057, ENSMUSG00000047773, ENSMUSG00000031529,…	1127	240	22680	2.01242	0.533821	0.0282376	0.0257724
INTERPRO	IPR020683:Ankyrin repeat-containing domain	24	1.78838	0.00301614	ENSMUSG00000035569, ENSMUSG00000029840, ENSMUSG00000052331, ENSMUSG00000026196, ENSMUSG00000026103, ENSMUSG00000066800, ENSMUSG00000096265, ENSMUSG00000022377, ENSMUSG00000095294, ENSMUSG00000063932, ENSMUSG00000066406, ENSMUSG00000022237, ENSMUSG00000040351, ENSMUSG00000040363, ENSMUSG00000027716, ENSMUSG00000024228, ENSMUSG00000027748, ENSMUSG00000021559, ENSMUSG00000039057, ENSMUSG00000047773,…	1047	242	20594	1.9507	0.991257	0.139186	0.136702
INTERPRO	IPR002110:Ankyrin repeat	23	1.71386	0.00371937	ENSMUSG00000035569, ENSMUSG00000029840, ENSMUSG00000052331, ENSMUSG00000026196, ENSMUSG00000026103, ENSMUSG00000066800, ENSMUSG00000096265, ENSMUSG00000022377, ENSMUSG00000095294, ENSMUSG00000063932, ENSMUSG00000022237, ENSMUSG00000040351, ENSMUSG00000040363, ENSMUSG00000027716, ENSMUSG00000024228, ENSMUSG00000027748, ENSMUSG00000021559, ENSMUSG00000039057, ENSMUSG00000047773, ENSMUSG00000031529,…	1047	232	20594	1.95	0.99711	0.162102	0.15921
SMART	SM00248:ANK	23	1.71386	0.027768	ENSMUSG00000035569, ENSMUSG00000029840, ENSMUSG00000052331, ENSMUSG00000026196, ENSMUSG00000026103, ENSMUSG00000066800, ENSMUSG00000096265, ENSMUSG00000022377, ENSMUSG00000095294, ENSMUSG00000063932, ENSMUSG00000022237, ENSMUSG00000040351, ENSMUSG00000040363, ENSMUSG00000027716, ENSMUSG00000024228, ENSMUSG00000027748, ENSMUSG00000021559, ENSMUSG00000039057, ENSMUSG00000047773, ENSMUSG00000031529,…	661	225	10425	1.6122	0.999963	0.467777	0.450979
UP_SEQ_FEATURE	repeat:ANK 8	5	0.372578	0.136768	ENSMUSG00000021559, ENSMUSG00000039057, ENSMUSG00000052331, ENSMUSG00000066800, ENSMUSG00000032769	922	39	18012	2.50459	1	1	0.984062
UP_SEQ_FEATURE	repeat:ANK 1	14	1.04322	0.189834	ENSMUSG00000029840, ENSMUSG00000052331, ENSMUSG00000026196, ENSMUSG00000066800, ENSMUSG00000022377, ENSMUSG00000022237, ENSMUSG00000040351, ENSMUSG00000040363, ENSMUSG00000027716, ENSMUSG00000024228, ENSMUSG00000027748, ENSMUSG00000021559, ENSMUSG00000039057, ENSMUSG00000032769	922	193	18012	1.4171	1	1	0.984062
UP_SEQ_FEATURE	repeat:ANK 2	14	1.04322	0.189834	ENSMUSG00000029840, ENSMUSG00000052331, ENSMUSG00000026196, ENSMUSG00000066800, ENSMUSG00000022377, ENSMUSG00000022237, ENSMUSG00000040351, ENSMUSG00000040363, ENSMUSG00000027716, ENSMUSG00000024228, ENSMUSG00000027748, ENSMUSG00000021559, ENSMUSG00000039057, ENSMUSG00000032769	922	193	18012	1.4171	1	1	0.984062
UP_SEQ_FEATURE	repeat:ANK 9	4	0.298063	0.250977	ENSMUSG00000021559, ENSMUSG00000052331, ENSMUSG00000066800, ENSMUSG00000032769	922	34	18012	2.29833	1	1	0.984062
UP_SEQ_FEATURE	repeat:ANK 7	5	0.372578	0.286248	ENSMUSG00000021559, ENSMUSG00000039057, ENSMUSG00000052331, ENSMUSG00000066800, ENSMUSG00000032769	922	53	18012	1.843	1	1	0.984062
UP_SEQ_FEATURE	repeat:ANK 3	11	0.819672	0.302808	ENSMUSG00000022237, ENSMUSG00000027716, ENSMUSG00000040363, ENSMUSG00000024228, ENSMUSG00000029840, ENSMUSG00000021559, ENSMUSG00000039057, ENSMUSG00000052331, ENSMUSG00000026196, ENSMUSG00000066800, ENSMUSG00000032769	922	160	18012	1.34309	1	1	0.984062
UP_SEQ_FEATURE	repeat:ANK 10	3	0.223547	0.349321	ENSMUSG00000021559, ENSMUSG00000052331, ENSMUSG00000032769	922	24	18012	2.44197	1	1	0.984062
UP_SEQ_FEATURE	repeat:ANK 5	7	0.52161	0.477489	ENSMUSG00000022237, ENSMUSG00000027716, ENSMUSG00000021559, ENSMUSG00000039057, ENSMUSG00000052331, ENSMUSG00000066800, ENSMUSG00000032769	922	108	18012	1.26621	1	1	0.984062
UP_SEQ_FEATURE	repeat:ANK 6	5	0.372578	0.569751	ENSMUSG00000021559, ENSMUSG00000039057, ENSMUSG00000052331, ENSMUSG00000066800, ENSMUSG00000032769	922	78	18012	1.25229	1	1	0.984062
UP_SEQ_FEATURE	repeat:ANK 4	7	0.52161	0.636548	ENSMUSG00000022237, ENSMUSG00000027716, ENSMUSG00000021559, ENSMUSG00000039057, ENSMUSG00000052331, ENSMUSG00000066800, ENSMUSG00000032769	922	127	18012	1.07678	1	1	0.984062
Annotation Cluster 46	Enrichment Score: 1.0249155749475616
Category	Term	Count	%	PValue	Genes	List Total	Pop Hits	Pop Total	Fold Enrichment	Bonferroni	Benjamini	FDR
INTERPRO	IPR001357:BRCT domain	5	0.372578	0.0457877	ENSMUSG00000026082, ENSMUSG00000025218, ENSMUSG00000026196, ENSMUSG00000027699, ENSMUSG00000039842	1047	27	20594	3.64251	1	0.825758	0.811022
SMART	SM00292:BRCT	4	0.298063	0.115111	ENSMUSG00000026082, ENSMUSG00000026196, ENSMUSG00000027699, ENSMUSG00000039842	661	19	10425	3.32033	1	1	0.966759
UP_SEQ_FEATURE	domain:BRCT 1	3	0.223547	0.122811	ENSMUSG00000026196, ENSMUSG00000027699, ENSMUSG00000039842	922	12	18012	4.88395	1	1	0.984062
UP_SEQ_FEATURE	domain:BRCT 2	3	0.223547	0.122811	ENSMUSG00000026196, ENSMUSG00000027699, ENSMUSG00000039842	922	12	18012	4.88395	1	1	0.984062
Annotation Cluster 47	Enrichment Score: 1.0053729444332586
Category	Term	Count	%	PValue	Genes	List Total	Pop Hits	Pop Total	Fold Enrichment	Bonferroni	Benjamini	FDR
INTERPRO	IPR002870:Peptidase M12B, propeptide	9	0.670641	0.00628557	ENSMUSG00000046258, ENSMUSG00000022449, ENSMUSG00000053399, ENSMUSG00000047497, ENSMUSG00000043945, ENSMUSG00000046282, ENSMUSG00000022894, ENSMUSG00000022057, ENSMUSG00000046723	1047	55	20594	3.21865	0.999949	0.22935	0.225257
INTERPRO	IPR001590:Peptidase M12B, ADAM/reprolysin	9	0.670641	0.00701469	ENSMUSG00000046258, ENSMUSG00000022449, ENSMUSG00000053399, ENSMUSG00000047497, ENSMUSG00000043945, ENSMUSG00000046282, ENSMUSG00000022894, ENSMUSG00000022057, ENSMUSG00000046723	1047	56	20594	3.16117	0.999984	0.250137	0.245673
INTERPRO	IPR024079:Metallopeptidase, catalytic domain	12	0.894188	0.0101198	ENSMUSG00000046258, ENSMUSG00000022449, ENSMUSG00000028370, ENSMUSG00000053399, ENSMUSG00000047497, ENSMUSG00000043945, ENSMUSG00000028226, ENSMUSG00000046282, ENSMUSG00000022894, ENSMUSG00000053626, ENSMUSG00000022057, ENSMUSG00000046723	1047	97	20594	2.43334	1	0.345173	0.339013
UP_SEQ_FEATURE	domain:Peptidase M12B	7	0.52161	0.0135243	ENSMUSG00000046258, ENSMUSG00000022449, ENSMUSG00000053399, ENSMUSG00000047497, ENSMUSG00000022894, ENSMUSG00000022057, ENSMUSG00000046723	922	39	18012	3.50642	1	0.357753	0.351907
UP_SEQ_FEATURE	metal ion-binding site:Zinc; catalytic	13	0.968703	0.0187009	ENSMUSG00000031562, ENSMUSG00000028370, ENSMUSG00000053399, ENSMUSG00000028226, ENSMUSG00000027555, ENSMUSG00000022894, ENSMUSG00000022057, ENSMUSG00000042501, ENSMUSG00000046723, ENSMUSG00000022449, ENSMUSG00000047497, ENSMUSG00000054446, ENSMUSG00000053626	922	119	18012	2.13416	1	0.433862	0.426773
UP_SEQ_FEATURE	domain:Disintegrin	6	0.447094	0.0429022	ENSMUSG00000046258, ENSMUSG00000022449, ENSMUSG00000047497, ENSMUSG00000022894, ENSMUSG00000022057, ENSMUSG00000046723	922	38	18012	3.0846	1	0.814144	0.800841
GOTERM_MF_DIRECT	GO:0004222~metalloendopeptidase activity	12	0.894188	0.0598004	ENSMUSG00000046258, ENSMUSG00000022449, ENSMUSG00000028370, ENSMUSG00000053399, ENSMUSG00000047497, ENSMUSG00000043945, ENSMUSG00000028226, ENSMUSG00000046282, ENSMUSG00000022894, ENSMUSG00000053626, ENSMUSG00000022057, ENSMUSG00000046723	920	123	17446	1.85005	1	1	0.989184
UP_KEYWORDS	Metalloprotease	12	0.894188	0.0995768	ENSMUSG00000022449, ENSMUSG00000028370, ENSMUSG00000053399, ENSMUSG00000047497, ENSMUSG00000028226, ENSMUSG00000039007, ENSMUSG00000022894, ENSMUSG00000054446, ENSMUSG00000053626, ENSMUSG00000022057, ENSMUSG00000042501, ENSMUSG00000046723	1127	143	22680	1.68875	1	0.522778	0.477139
INTERPRO	IPR010294:ADAM-TS Spacer 1	4	0.298063	0.119959	ENSMUSG00000022449, ENSMUSG00000053399, ENSMUSG00000047497, ENSMUSG00000022894	1047	24	20594	3.27826	1	1	0.982781
INTERPRO	IPR013273:Peptidase M12B, ADAM-TS	4	0.298063	0.119959	ENSMUSG00000022449, ENSMUSG00000053399, ENSMUSG00000047497, ENSMUSG00000022894	1047	24	20594	3.27826	1	1	0.982781
INTERPRO	IPR001762:Blood coagulation inhibitor, Disintegrin	5	0.372578	0.125357	ENSMUSG00000046258, ENSMUSG00000043945, ENSMUSG00000046282, ENSMUSG00000022057, ENSMUSG00000046723	1047	38	20594	2.5881	1	1	0.982781
GOTERM_MF_DIRECT	GO:0008237~metallopeptidase activity	13	0.968703	0.13842	ENSMUSG00000028370, ENSMUSG00000053399, ENSMUSG00000028226, ENSMUSG00000022894, ENSMUSG00000022057, ENSMUSG00000042501, ENSMUSG00000046723, ENSMUSG00000046258, ENSMUSG00000022449, ENSMUSG00000047497, ENSMUSG00000039007, ENSMUSG00000054446, ENSMUSG00000053626	920	160	17446	1.54075	1	1	0.989184
INTERPRO	IPR006586:ADAM, cysteine-rich	5	0.372578	0.173076	ENSMUSG00000046258, ENSMUSG00000043945, ENSMUSG00000046282, ENSMUSG00000022894, ENSMUSG00000046723	1047	43	20594	2.28715	1	1	0.982781
UP_SEQ_FEATURE	metal ion-binding site:Zinc; in inhibited form	4	0.298063	0.183237	ENSMUSG00000047497, ENSMUSG00000028226, ENSMUSG00000022894, ENSMUSG00000046723	922	29	18012	2.69459	1	1	0.984062
SMART	SM00050:DISIN	5	0.372578	0.218001	ENSMUSG00000046258, ENSMUSG00000043945, ENSMUSG00000046282, ENSMUSG00000022057, ENSMUSG00000046723	661	38	10425	2.07521	1	1	0.966759
SMART	SM00608:ACR	5	0.372578	0.288543	ENSMUSG00000046258, ENSMUSG00000043945, ENSMUSG00000046282, ENSMUSG00000022894, ENSMUSG00000046723	661	43	10425	1.8339	1	1	0.966759
UP_SEQ_FEATURE	short sequence motif:Cysteine switch	4	0.298063	0.321624	ENSMUSG00000047497, ENSMUSG00000028226, ENSMUSG00000022894, ENSMUSG00000046723	922	39	18012	2.00367	1	1	0.984062
UP_KEYWORDS	Zymogen	13	0.968703	0.368526	ENSMUSG00000028370, ENSMUSG00000053399, ENSMUSG00000028226, ENSMUSG00000057163, ENSMUSG00000022894, ENSMUSG00000022057, ENSMUSG00000042501, ENSMUSG00000046723, ENSMUSG00000022449, ENSMUSG00000047497, ENSMUSG00000039007, ENSMUSG00000054446, ENSMUSG00000053626	1127	213	22680	1.22824	1	1	0.915119
GOTERM_BP_DIRECT	GO:0006508~proteolysis	31	2.30999	0.575351	ENSMUSG00000005362, ENSMUSG00000028864, ENSMUSG00000028226, ENSMUSG00000057163, ENSMUSG00000043415, ENSMUSG00000042501, ENSMUSG00000046723, ENSMUSG00000022887, ENSMUSG00000022449, ENSMUSG00000042541, ENSMUSG00000047497, ENSMUSG00000030967, ENSMUSG00000054814, ENSMUSG00000053626, ENSMUSG00000029640, ENSMUSG00000029882, ENSMUSG00000036815, ENSMUSG00000028370, ENSMUSG00000053399, ENSMUSG00000061576,…	953	582	18082	1.01063	1	1	0.997994
UP_KEYWORDS	Protease	23	1.71386	0.861999	ENSMUSG00000029640, ENSMUSG00000029882, ENSMUSG00000028370, ENSMUSG00000053399, ENSMUSG00000028226, ENSMUSG00000057163, ENSMUSG00000022894, ENSMUSG00000022057, ENSMUSG00000043415, ENSMUSG00000042501, ENSMUSG00000046723, ENSMUSG00000022887, ENSMUSG00000041264, ENSMUSG00000022449, ENSMUSG00000047497, ENSMUSG00000039007, ENSMUSG00000030967, ENSMUSG00000054814, ENSMUSG00000054446, ENSMUSG00000053626,…	1127	542	22680	0.85398	1	1	0.915119
GOTERM_MF_DIRECT	GO:0008233~peptidase activity	22	1.63934	0.913564	ENSMUSG00000029640, ENSMUSG00000028370, ENSMUSG00000053399, ENSMUSG00000028226, ENSMUSG00000057163, ENSMUSG00000022894, ENSMUSG00000022057, ENSMUSG00000043415, ENSMUSG00000042501, ENSMUSG00000046723, ENSMUSG00000022887, ENSMUSG00000041264, ENSMUSG00000022449, ENSMUSG00000047497, ENSMUSG00000039007, ENSMUSG00000030967, ENSMUSG00000054814, ENSMUSG00000054408, ENSMUSG00000054446, ENSMUSG00000053626,…	920	516	17446	0.808502	1	1	0.989184
Annotation Cluster 48	Enrichment Score: 0.9886375842337517
Category	Term	Count	%	PValue	Genes	List Total	Pop Hits	Pop Total	Fold Enrichment	Bonferroni	Benjamini	FDR
UP_SEQ_FEATURE	domain:IPT/TIG 4	3	0.223547	0.0235535	ENSMUSG00000026640, ENSMUSG00000029765, ENSMUSG00000038725	922	5	18012	11.7215	1	0.514812	0.5064
UP_SEQ_FEATURE	domain:IPT/TIG 1	3	0.223547	0.0595565	ENSMUSG00000026640, ENSMUSG00000029765, ENSMUSG00000038725	922	8	18012	7.32592	1	1	0.984062
UP_SEQ_FEATURE	domain:IPT/TIG 2	3	0.223547	0.0595565	ENSMUSG00000026640, ENSMUSG00000029765, ENSMUSG00000038725	922	8	18012	7.32592	1	1	0.984062
UP_SEQ_FEATURE	domain:IPT/TIG 3	3	0.223547	0.0595565	ENSMUSG00000026640, ENSMUSG00000029765, ENSMUSG00000038725	922	8	18012	7.32592	1	1	0.984062
INTERPRO	IPR002909:Cell surface receptor IPT/TIG	3	0.223547	0.454733	ENSMUSG00000026640, ENSMUSG00000029765, ENSMUSG00000038725	1047	30	20594	1.96695	1	1	0.982781
SMART	SM00429:IPT	3	0.223547	0.517101	ENSMUSG00000026640, ENSMUSG00000029765, ENSMUSG00000038725	661	27	10425	1.7524	1	1	0.966759
Annotation Cluster 49	Enrichment Score: 0.9764512019418494
Category	Term	Count	%	PValue	Genes	List Total	Pop Hits	Pop Total	Fold Enrichment	Bonferroni	Benjamini	FDR
INTERPRO	IPR011641:Tyrosine-protein kinase ephrin type A/B receptor-like	7	0.52161	0.00130311	ENSMUSG00000029245, ENSMUSG00000063727, ENSMUSG00000028289, ENSMUSG00000055540, ENSMUSG00000053469, ENSMUSG00000028369, ENSMUSG00000052504	1047	25	20594	5.50747	0.870737	0.0757249	0.0743735
GOTERM_BP_DIRECT	GO:0048013~ephrin receptor signaling pathway	9	0.670641	0.0016052	ENSMUSG00000029684, ENSMUSG00000029245, ENSMUSG00000048915, ENSMUSG00000028289, ENSMUSG00000022607, ENSMUSG00000055540, ENSMUSG00000001300, ENSMUSG00000028039, ENSMUSG00000052504	953	43	18082	3.97125	0.996327	0.319862	0.319128
SMART	SM01411:SM01411	7	0.52161	0.00394797	ENSMUSG00000029245, ENSMUSG00000063727, ENSMUSG00000028289, ENSMUSG00000055540, ENSMUSG00000053469, ENSMUSG00000028369, ENSMUSG00000052504	661	25	10425	4.41604	0.761168	0.121746	0.117373
INTERPRO	IPR008979:Galactose-binding domain-like	12	0.894188	0.00411214	ENSMUSG00000031772, ENSMUSG00000036977, ENSMUSG00000025969, ENSMUSG00000039419, ENSMUSG00000029245, ENSMUSG00000028289, ENSMUSG00000070695, ENSMUSG00000055540, ENSMUSG00000038048, ENSMUSG00000034488, ENSMUSG00000052504, ENSMUSG00000059857	1047	86	20594	2.74459	0.998443	0.169788	0.166758
UP_KEYWORDS	Tyrosine-protein kinase	13	0.968703	0.010381	ENSMUSG00000062209, ENSMUSG00000050271, ENSMUSG00000029245, ENSMUSG00000028289, ENSMUSG00000055540, ENSMUSG00000062960, ENSMUSG00000005534, ENSMUSG00000022897, ENSMUSG00000024789, ENSMUSG00000020623, ENSMUSG00000022607, ENSMUSG00000031644, ENSMUSG00000052504	1127	113	22680	2.31518	0.98064	0.103264	0.094249
GOTERM_MF_DIRECT	GO:0004713~protein tyrosine kinase activity	14	1.04322	0.0112967	ENSMUSG00000062209, ENSMUSG00000050271, ENSMUSG00000029245, ENSMUSG00000028289, ENSMUSG00000055540, ENSMUSG00000062960, ENSMUSG00000025375, ENSMUSG00000005534, ENSMUSG00000022897, ENSMUSG00000024789, ENSMUSG00000020623, ENSMUSG00000022607, ENSMUSG00000031644, ENSMUSG00000052504	920	121	17446	2.19407	0.999991	0.460003	0.454581
INTERPRO	IPR001660:Sterile alpha motif domain	11	0.819672	0.0169918	ENSMUSG00000058656, ENSMUSG00000027639, ENSMUSG00000029245, ENSMUSG00000028289, ENSMUSG00000031529, ENSMUSG00000055540, ENSMUSG00000032827, ENSMUSG00000016128, ENSMUSG00000031523, ENSMUSG00000052504, ENSMUSG00000041565	1047	91	20594	2.37764	1	0.48042	0.471847
UP_SEQ_FEATURE	domain:SAM	9	0.670641	0.0260015	ENSMUSG00000058656, ENSMUSG00000027639, ENSMUSG00000029245, ENSMUSG00000028289, ENSMUSG00000055540, ENSMUSG00000016128, ENSMUSG00000031523, ENSMUSG00000052504, ENSMUSG00000041565	922	70	18012	2.51174	1	0.553492	0.544448
INTERPRO	IPR008266:Tyrosine-protein kinase, active site	11	0.819672	0.0287793	ENSMUSG00000062209, ENSMUSG00000050271, ENSMUSG00000024789, ENSMUSG00000029245, ENSMUSG00000028289, ENSMUSG00000022607, ENSMUSG00000055540, ENSMUSG00000062960, ENSMUSG00000025375, ENSMUSG00000005534, ENSMUSG00000052504	1047	99	20594	2.1855	1	0.66404	0.65219
INTERPRO	IPR013761:Sterile alpha motif/pointed domain	12	0.894188	0.0303275	ENSMUSG00000058656, ENSMUSG00000027639, ENSMUSG00000029245, ENSMUSG00000028289, ENSMUSG00000031529, ENSMUSG00000055540, ENSMUSG00000032827, ENSMUSG00000016128, ENSMUSG00000031523, ENSMUSG00000052504, ENSMUSG00000041565, ENSMUSG00000022895	1047	114	20594	2.07048	1	0.67155	0.659566
INTERPRO	IPR016257:Tyrosine-protein kinase, ephrin receptor	4	0.298063	0.0312449	ENSMUSG00000029245, ENSMUSG00000028289, ENSMUSG00000055540, ENSMUSG00000052504	1047	14	20594	5.61987	1	0.67155	0.659566
INTERPRO	IPR001090:Ephrin receptor ligand binding domain	4	0.298063	0.0312449	ENSMUSG00000029245, ENSMUSG00000028289, ENSMUSG00000055540, ENSMUSG00000052504	1047	14	20594	5.61987	1	0.67155	0.659566
INTERPRO	IPR001426:Tyrosine-protein kinase, receptor class V, conserved site	4	0.298063	0.0312449	ENSMUSG00000029245, ENSMUSG00000028289, ENSMUSG00000055540, ENSMUSG00000052504	1047	14	20594	5.61987	1	0.67155	0.659566
GOTERM_MF_DIRECT	GO:0005003~ephrin receptor activity	4	0.298063	0.0343053	ENSMUSG00000029245, ENSMUSG00000028289, ENSMUSG00000055540, ENSMUSG00000052504	920	14	17446	5.41801	1	0.851776	0.841736
PIR_SUPERFAMILY	PIRSF000666:tyrosine-protein kinase, ephrin receptor type	4	0.298063	0.0373607	ENSMUSG00000029245, ENSMUSG00000028289, ENSMUSG00000055540, ENSMUSG00000052504	100	14	1807	5.16286	0.974147	1	1
GOTERM_MF_DIRECT	GO:0005004~GPI-linked ephrin receptor activity	3	0.223547	0.048782	ENSMUSG00000029245, ENSMUSG00000028289, ENSMUSG00000052504	920	7	17446	8.12702	1	1	0.989184
GOTERM_BP_DIRECT	GO:0014068~positive regulation of phosphatidylinositol 3-kinase signaling	8	0.596125	0.0504336	ENSMUSG00000062209, ENSMUSG00000024789, ENSMUSG00000022607, ENSMUSG00000062991, ENSMUSG00000022309, ENSMUSG00000059201, ENSMUSG00000062960, ENSMUSG00000028864	953	64	18082	2.37172	1	1	0.997994
INTERPRO	IPR020635:Tyrosine-protein kinase, catalytic domain	9	0.670641	0.0530271	ENSMUSG00000062209, ENSMUSG00000024789, ENSMUSG00000029245, ENSMUSG00000028289, ENSMUSG00000022607, ENSMUSG00000055540, ENSMUSG00000062960, ENSMUSG00000005534, ENSMUSG00000052504	1047	81	20594	2.1855	1	0.911517	0.895251
SMART	SM00615:EPH_lbd	4	0.298063	0.0544795	ENSMUSG00000029245, ENSMUSG00000028289, ENSMUSG00000055540, ENSMUSG00000052504	661	14	10425	4.50616	1	0.680054	0.655632
INTERPRO	IPR027417:P-loop containing nucleoside triphosphate hydrolase	58	4.32191	0.0587175	ENSMUSG00000056215, ENSMUSG00000033970, ENSMUSG00000053465, ENSMUSG00000052572, ENSMUSG00000020181, ENSMUSG00000027770, ENSMUSG00000027655, ENSMUSG00000027971, ENSMUSG00000041235, ENSMUSG00000041797, ENSMUSG00000023852, ENSMUSG00000020620, ENSMUSG00000022722, ENSMUSG00000021559, ENSMUSG00000072663, ENSMUSG00000018417, ENSMUSG00000038388, ENSMUSG00000038702, ENSMUSG00000031583, ENSMUSG00000028452,…	1047	909	20594	1.25504	1	0.932683	0.916038
GOTERM_BP_DIRECT	GO:0038083~peptidyl-tyrosine autophosphorylation	6	0.447094	0.062654	ENSMUSG00000062209, ENSMUSG00000024789, ENSMUSG00000022607, ENSMUSG00000062960, ENSMUSG00000025375, ENSMUSG00000005534	953	41	18082	2.77665	1	1	0.997994
GOTERM_MF_DIRECT	GO:0004714~transmembrane receptor protein tyrosine kinase activity	7	0.52161	0.0634941	ENSMUSG00000062209, ENSMUSG00000029245, ENSMUSG00000028289, ENSMUSG00000055540, ENSMUSG00000062960, ENSMUSG00000005534, ENSMUSG00000052504	920	54	17446	2.45817	1	1	0.989184
GOTERM_BP_DIRECT	GO:0007169~transmembrane receptor protein tyrosine kinase signaling pathway	10	0.745156	0.0805905	ENSMUSG00000062209, ENSMUSG00000029245, ENSMUSG00000028289, ENSMUSG00000022309, ENSMUSG00000055540, ENSMUSG00000062960, ENSMUSG00000025089, ENSMUSG00000022144, ENSMUSG00000005534, ENSMUSG00000052504	953	100	18082	1.89738	1	1	0.997994
UP_KEYWORDS	Transferase	95	7.07899	0.0889503	ENSMUSG00000060317, ENSMUSG00000050271, ENSMUSG00000026082, ENSMUSG00000056215, ENSMUSG00000031672, ENSMUSG00000053465, ENSMUSG00000022280, ENSMUSG00000042807, ENSMUSG00000051285, ENSMUSG00000043857, ENSMUSG00000027971, ENSMUSG00000026603, ENSMUSG00000029314, ENSMUSG00000029635, ENSMUSG00000022367, ENSMUSG00000024789, ENSMUSG00000020623, ENSMUSG00000021559, ENSMUSG00000072664, ENSMUSG00000022329,…	1127	1654	22680	1.15587	1	0.494459	0.451292
INTERPRO	IPR001245:Serine-threonine/tyrosine-protein kinase catalytic domain	12	0.894188	0.0965178	ENSMUSG00000062209, ENSMUSG00000028284, ENSMUSG00000024789, ENSMUSG00000029245, ENSMUSG00000028289, ENSMUSG00000052430, ENSMUSG00000022607, ENSMUSG00000055540, ENSMUSG00000062960, ENSMUSG00000025375, ENSMUSG00000005534, ENSMUSG00000052504	1047	139	20594	1.69809	1	1	0.982781
SMART	SM00219:TyrKc	9	0.670641	0.139444	ENSMUSG00000062209, ENSMUSG00000024789, ENSMUSG00000029245, ENSMUSG00000028289, ENSMUSG00000022607, ENSMUSG00000055540, ENSMUSG00000062960, ENSMUSG00000005534, ENSMUSG00000052504	661	81	10425	1.7524	1	1	0.966759
GOTERM_MF_DIRECT	GO:0016740~transferase activity	88	6.55738	0.140693	ENSMUSG00000060317, ENSMUSG00000050271, ENSMUSG00000026082, ENSMUSG00000056215, ENSMUSG00000031672, ENSMUSG00000053465, ENSMUSG00000042807, ENSMUSG00000043857, ENSMUSG00000027971, ENSMUSG00000026603, ENSMUSG00000029314, ENSMUSG00000029635, ENSMUSG00000022367, ENSMUSG00000024789, ENSMUSG00000020623, ENSMUSG00000021559, ENSMUSG00000072664, ENSMUSG00000022329, ENSMUSG00000025915, ENSMUSG00000022607,…	920	1472	17446	1.13366	1	1	0.989184
SMART	SM00454:SAM	9	0.670641	0.153805	ENSMUSG00000058656, ENSMUSG00000027639, ENSMUSG00000029245, ENSMUSG00000028289, ENSMUSG00000031529, ENSMUSG00000055540, ENSMUSG00000032827, ENSMUSG00000052504, ENSMUSG00000041565	661	83	10425	1.71017	1	1	0.966759
GOTERM_MF_DIRECT	GO:0043548~phosphatidylinositol 3-kinase binding	4	0.298063	0.167846	ENSMUSG00000024789, ENSMUSG00000022607, ENSMUSG00000039005, ENSMUSG00000005534	920	27	17446	2.80934	1	1	0.989184
INTERPRO	IPR017441:Protein kinase, ATP binding site	25	1.86289	0.207232	ENSMUSG00000028284, ENSMUSG00000028289, ENSMUSG00000052430, ENSMUSG00000055540, ENSMUSG00000025375, ENSMUSG00000029635, ENSMUSG00000024789, ENSMUSG00000028926, ENSMUSG00000020623, ENSMUSG00000021559, ENSMUSG00000022329, ENSMUSG00000025915, ENSMUSG00000022607, ENSMUSG00000062209, ENSMUSG00000029245, ENSMUSG00000062960, ENSMUSG00000005534, ENSMUSG00000061436, ENSMUSG00000040274, ENSMUSG00000022897,…	1047	394	20594	1.24807	1	1	0.982781
UP_KEYWORDS	ATP-binding	75	5.58867	0.225994	ENSMUSG00000050271, ENSMUSG00000056215, ENSMUSG00000027770, ENSMUSG00000027655, ENSMUSG00000022241, ENSMUSG00000025991, ENSMUSG00000041235, ENSMUSG00000041797, ENSMUSG00000029635, ENSMUSG00000023852, ENSMUSG00000020620, ENSMUSG00000024789, ENSMUSG00000020623, ENSMUSG00000021559, ENSMUSG00000022329, ENSMUSG00000025915, ENSMUSG00000022607, ENSMUSG00000018417, ENSMUSG00000058317, ENSMUSG00000031583,…	1127	1363	22680	1.10735	1	0.899219	0.820716
GOTERM_BP_DIRECT	GO:0018108~peptidyl-tyrosine phosphorylation	6	0.447094	0.256727	ENSMUSG00000062209, ENSMUSG00000022897, ENSMUSG00000024789, ENSMUSG00000022607, ENSMUSG00000062960, ENSMUSG00000005534	953	65	18082	1.75142	1	1	0.997994
GOTERM_BP_DIRECT	GO:0006468~protein phosphorylation	34	2.53353	0.333164	ENSMUSG00000050271, ENSMUSG00000028284, ENSMUSG00000028289, ENSMUSG00000052430, ENSMUSG00000052155, ENSMUSG00000055540, ENSMUSG00000022263, ENSMUSG00000025375, ENSMUSG00000029635, ENSMUSG00000029833, ENSMUSG00000025958, ENSMUSG00000024789, ENSMUSG00000028926, ENSMUSG00000020623, ENSMUSG00000021559, ENSMUSG00000022329, ENSMUSG00000025915, ENSMUSG00000022607, ENSMUSG00000024727, ENSMUSG00000062209,…	953	576	18082	1.11998	1	1	0.997994
GOTERM_MF_DIRECT	GO:0004672~protein kinase activity	31	2.30999	0.374076	ENSMUSG00000050271, ENSMUSG00000028284, ENSMUSG00000028289, ENSMUSG00000052430, ENSMUSG00000052155, ENSMUSG00000055540, ENSMUSG00000022263, ENSMUSG00000025375, ENSMUSG00000029635, ENSMUSG00000029833, ENSMUSG00000024789, ENSMUSG00000028926, ENSMUSG00000020623, ENSMUSG00000021559, ENSMUSG00000022329, ENSMUSG00000025915, ENSMUSG00000022607, ENSMUSG00000062209, ENSMUSG00000029245, ENSMUSG00000028431,…	920	531	17446	1.10707	1	1	0.989184
INTERPRO	IPR000719:Protein kinase, catalytic domain	29	2.16095	0.38126	ENSMUSG00000050271, ENSMUSG00000028284, ENSMUSG00000028289, ENSMUSG00000052430, ENSMUSG00000052155, ENSMUSG00000055540, ENSMUSG00000022263, ENSMUSG00000025375, ENSMUSG00000029635, ENSMUSG00000024789, ENSMUSG00000028926, ENSMUSG00000020623, ENSMUSG00000021559, ENSMUSG00000022329, ENSMUSG00000025915, ENSMUSG00000022607, ENSMUSG00000062209, ENSMUSG00000029245, ENSMUSG00000062960, ENSMUSG00000066800,…	1047	515	20594	1.1076	1	1	0.982781
UP_SEQ_FEATURE	active site:Proton acceptor	39	2.90611	0.406968	ENSMUSG00000050271, ENSMUSG00000028284, ENSMUSG00000028289, ENSMUSG00000052430, ENSMUSG00000052155, ENSMUSG00000027870, ENSMUSG00000055540, ENSMUSG00000022263, ENSMUSG00000025375, ENSMUSG00000029635, ENSMUSG00000024789, ENSMUSG00000028926, ENSMUSG00000020623, ENSMUSG00000089992, ENSMUSG00000021559, ENSMUSG00000004637, ENSMUSG00000022329, ENSMUSG00000025915, ENSMUSG00000022607, ENSMUSG00000024727,…	922	710	18012	1.07309	1	1	0.984062
UP_SEQ_FEATURE	domain:Protein kinase	28	2.08644	0.418343	ENSMUSG00000050271, ENSMUSG00000028284, ENSMUSG00000028289, ENSMUSG00000052430, ENSMUSG00000052155, ENSMUSG00000055540, ENSMUSG00000022263, ENSMUSG00000025375, ENSMUSG00000029635, ENSMUSG00000028926, ENSMUSG00000020623, ENSMUSG00000021559, ENSMUSG00000022329, ENSMUSG00000025915, ENSMUSG00000022607, ENSMUSG00000062209, ENSMUSG00000029245, ENSMUSG00000062960, ENSMUSG00000066800, ENSMUSG00000005534,…	922	502	18012	1.08965	1	1	0.984062
INTERPRO	IPR011009:Protein kinase-like domain	30	2.23547	0.469972	ENSMUSG00000050271, ENSMUSG00000028284, ENSMUSG00000028289, ENSMUSG00000052430, ENSMUSG00000052155, ENSMUSG00000055540, ENSMUSG00000022263, ENSMUSG00000025375, ENSMUSG00000029635, ENSMUSG00000024789, ENSMUSG00000028926, ENSMUSG00000020623, ENSMUSG00000021559, ENSMUSG00000022329, ENSMUSG00000025915, ENSMUSG00000022607, ENSMUSG00000024727, ENSMUSG00000062209, ENSMUSG00000029245, ENSMUSG00000062960,…	1047	556	20594	1.06131	1	1	0.982781
GOTERM_BP_DIRECT	GO:0046777~protein autophosphorylation	11	0.819672	0.498233	ENSMUSG00000062209, ENSMUSG00000022897, ENSMUSG00000024789, ENSMUSG00000021559, ENSMUSG00000022607, ENSMUSG00000053819, ENSMUSG00000053436, ENSMUSG00000062960, ENSMUSG00000025375, ENSMUSG00000005534, ENSMUSG00000029833	953	183	18082	1.1405	1	1	0.997994
GOTERM_MF_DIRECT	GO:0005524~ATP binding	80	5.96125	0.536601	ENSMUSG00000050271, ENSMUSG00000056215, ENSMUSG00000020181, ENSMUSG00000027770, ENSMUSG00000027655, ENSMUSG00000022241, ENSMUSG00000025991, ENSMUSG00000041235, ENSMUSG00000041797, ENSMUSG00000029635, ENSMUSG00000023852, ENSMUSG00000020620, ENSMUSG00000024789, ENSMUSG00000020623, ENSMUSG00000021559, ENSMUSG00000022329, ENSMUSG00000025915, ENSMUSG00000022607, ENSMUSG00000018417, ENSMUSG00000058317,…	920	1507	17446	1.00666	1	1	0.989184
GOTERM_BP_DIRECT	GO:0016310~phosphorylation	33	2.45902	0.542781	ENSMUSG00000050271, ENSMUSG00000028284, ENSMUSG00000056215, ENSMUSG00000028289, ENSMUSG00000052430, ENSMUSG00000052155, ENSMUSG00000055540, ENSMUSG00000022263, ENSMUSG00000029735, ENSMUSG00000025375, ENSMUSG00000025239, ENSMUSG00000029635, ENSMUSG00000024789, ENSMUSG00000028926, ENSMUSG00000020623, ENSMUSG00000021559, ENSMUSG00000022329, ENSMUSG00000025915, ENSMUSG00000022607, ENSMUSG00000024727,…	953	612	18082	1.0231	1	1	0.997994
UP_KEYWORDS	Nucleotide-binding	87	6.48286	0.566252	ENSMUSG00000050271, ENSMUSG00000056215, ENSMUSG00000056494, ENSMUSG00000027770, ENSMUSG00000027655, ENSMUSG00000022241, ENSMUSG00000025991, ENSMUSG00000041235, ENSMUSG00000041797, ENSMUSG00000029635, ENSMUSG00000023852, ENSMUSG00000020620, ENSMUSG00000022722, ENSMUSG00000024789, ENSMUSG00000020623, ENSMUSG00000021559, ENSMUSG00000022329, ENSMUSG00000025915, ENSMUSG00000022607, ENSMUSG00000018417,…	1127	1754	22680	0.99818	1	1	0.915119
UP_SEQ_FEATURE	binding site:ATP	29	2.16095	0.662646	ENSMUSG00000050271, ENSMUSG00000028284, ENSMUSG00000028289, ENSMUSG00000052430, ENSMUSG00000052155, ENSMUSG00000055540, ENSMUSG00000022263, ENSMUSG00000025375, ENSMUSG00000029635, ENSMUSG00000024789, ENSMUSG00000028926, ENSMUSG00000020623, ENSMUSG00000021559, ENSMUSG00000022329, ENSMUSG00000025915, ENSMUSG00000022607, ENSMUSG00000024727, ENSMUSG00000062209, ENSMUSG00000029245, ENSMUSG00000062960,…	922	583	18012	0.971763	1	1	0.984062
UP_SEQ_FEATURE	nucleotide phosphate-binding region:ATP	47	3.50224	0.708357	ENSMUSG00000050271, ENSMUSG00000030761, ENSMUSG00000028284, ENSMUSG00000031099, ENSMUSG00000056215, ENSMUSG00000028289, ENSMUSG00000052430, ENSMUSG00000052155, ENSMUSG00000027770, ENSMUSG00000055540, ENSMUSG00000022263, ENSMUSG00000022262, ENSMUSG00000025375, ENSMUSG00000041235, ENSMUSG00000029635, ENSMUSG00000023852, ENSMUSG00000024789, ENSMUSG00000024921, ENSMUSG00000028926, ENSMUSG00000020623,…	922	963	18012	0.95346	1	1	0.984062
UP_KEYWORDS	Serine/threonine-protein kinase	19	1.4158	0.719073	ENSMUSG00000028284, ENSMUSG00000052430, ENSMUSG00000052155, ENSMUSG00000022263, ENSMUSG00000025375, ENSMUSG00000029635, ENSMUSG00000061436, ENSMUSG00000022897, ENSMUSG00000040274, ENSMUSG00000028926, ENSMUSG00000020623, ENSMUSG00000021559, ENSMUSG00000022329, ENSMUSG00000025915, ENSMUSG00000024727, ENSMUSG00000053819, ENSMUSG00000053436, ENSMUSG00000031644, ENSMUSG00000052920	1127	405	22680	0.944099	1	1	0.915119
UP_KEYWORDS	Kinase	33	2.45902	0.731835	ENSMUSG00000050271, ENSMUSG00000028284, ENSMUSG00000056215, ENSMUSG00000028289, ENSMUSG00000052430, ENSMUSG00000052155, ENSMUSG00000055540, ENSMUSG00000022263, ENSMUSG00000029735, ENSMUSG00000025375, ENSMUSG00000029635, ENSMUSG00000024789, ENSMUSG00000028926, ENSMUSG00000020623, ENSMUSG00000021559, ENSMUSG00000022329, ENSMUSG00000025915, ENSMUSG00000022607, ENSMUSG00000024727, ENSMUSG00000062209,…	1127	707	22680	0.93932	1	1	0.915119
INTERPRO	IPR008271:Serine/threonine-protein kinase, active site	15	1.11773	0.802351	ENSMUSG00000028284, ENSMUSG00000052430, ENSMUSG00000052155, ENSMUSG00000022263, ENSMUSG00000029635, ENSMUSG00000061436, ENSMUSG00000022897, ENSMUSG00000040274, ENSMUSG00000028926, ENSMUSG00000020623, ENSMUSG00000021559, ENSMUSG00000025915, ENSMUSG00000053819, ENSMUSG00000031644, ENSMUSG00000052920	1047	333	20594	0.886015	1	1	0.982781
GOTERM_MF_DIRECT	GO:0016301~kinase activity	32	2.3845	0.809205	ENSMUSG00000050271, ENSMUSG00000028284, ENSMUSG00000056215, ENSMUSG00000028289, ENSMUSG00000052430, ENSMUSG00000052155, ENSMUSG00000055540, ENSMUSG00000022263, ENSMUSG00000029735, ENSMUSG00000025375, ENSMUSG00000029635, ENSMUSG00000024789, ENSMUSG00000028926, ENSMUSG00000020623, ENSMUSG00000021559, ENSMUSG00000022329, ENSMUSG00000025915, ENSMUSG00000022607, ENSMUSG00000024727, ENSMUSG00000062209,…	920	674	17446	0.900323	1	1	0.989184
GOTERM_MF_DIRECT	GO:0004674~protein serine/threonine kinase activity	19	1.4158	0.867515	ENSMUSG00000028284, ENSMUSG00000052430, ENSMUSG00000052155, ENSMUSG00000022263, ENSMUSG00000025375, ENSMUSG00000029635, ENSMUSG00000061436, ENSMUSG00000022897, ENSMUSG00000040274, ENSMUSG00000028926, ENSMUSG00000020623, ENSMUSG00000021559, ENSMUSG00000022329, ENSMUSG00000025915, ENSMUSG00000024727, ENSMUSG00000053819, ENSMUSG00000053436, ENSMUSG00000031644, ENSMUSG00000052920	920	428	17446	0.841817	1	1	0.989184
GOTERM_MF_DIRECT	GO:0000166~nucleotide binding	91	6.78092	0.912765	ENSMUSG00000050271, ENSMUSG00000056215, ENSMUSG00000039717, ENSMUSG00000056494, ENSMUSG00000027770, ENSMUSG00000022241, ENSMUSG00000025991, ENSMUSG00000008658, ENSMUSG00000041235, ENSMUSG00000041797, ENSMUSG00000029635, ENSMUSG00000020620, ENSMUSG00000022722, ENSMUSG00000024789, ENSMUSG00000020623, ENSMUSG00000021559, ENSMUSG00000022329, ENSMUSG00000025915, ENSMUSG00000022607, ENSMUSG00000018417,…	920	1936	17446	0.891341	1	1	0.989184
SMART	SM00220:S_TKc	18	1.34128	0.953443	ENSMUSG00000050271, ENSMUSG00000028284, ENSMUSG00000052430, ENSMUSG00000052155, ENSMUSG00000022263, ENSMUSG00000029635, ENSMUSG00000061436, ENSMUSG00000022897, ENSMUSG00000040274, ENSMUSG00000028926, ENSMUSG00000020623, ENSMUSG00000021559, ENSMUSG00000022329, ENSMUSG00000025915, ENSMUSG00000053819, ENSMUSG00000053436, ENSMUSG00000031644, ENSMUSG00000052920	661	380	10425	0.747074	1	1	0.966759
Annotation Cluster 50	Enrichment Score: 0.9628655265859034
Category	Term	Count	%	PValue	Genes	List Total	Pop Hits	Pop Total	Fold Enrichment	Bonferroni	Benjamini	FDR
INTERPRO	IPR014313:Aldehyde oxidase	3	0.223547	0.0144391	ENSMUSG00000064294, ENSMUSG00000079554, ENSMUSG00000063558	1047	4	20594	14.7521	1	0.450129	0.442096
INTERPRO	IPR005107:CO dehydrogenase flavoprotein, C-terminal	3	0.223547	0.0232588	ENSMUSG00000064294, ENSMUSG00000079554, ENSMUSG00000063558	1047	5	20594	11.8017	1	0.553445	0.543568
INTERPRO	IPR000674:Aldehyde oxidase/xanthine dehydrogenase, a/b hammerhead	3	0.223547	0.0232588	ENSMUSG00000064294, ENSMUSG00000079554, ENSMUSG00000063558	1047	5	20594	11.8017	1	0.553445	0.543568
INTERPRO	IPR008274:Aldehyde oxidase/xanthine dehydrogenase, molybdopterin binding	3	0.223547	0.0232588	ENSMUSG00000064294, ENSMUSG00000079554, ENSMUSG00000063558	1047	5	20594	11.8017	1	0.553445	0.543568
INTERPRO	IPR002346:Molybdopterin dehydrogenase, FAD-binding	3	0.223547	0.0232588	ENSMUSG00000064294, ENSMUSG00000079554, ENSMUSG00000063558	1047	5	20594	11.8017	1	0.553445	0.543568
INTERPRO	IPR002888:[2Fe-2S]-binding	3	0.223547	0.0232588	ENSMUSG00000064294, ENSMUSG00000079554, ENSMUSG00000063558	1047	5	20594	11.8017	1	0.553445	0.543568
INTERPRO	IPR016208:Aldehyde oxidase/xanthine dehydrogenase	3	0.223547	0.0232588	ENSMUSG00000064294, ENSMUSG00000079554, ENSMUSG00000063558	1047	5	20594	11.8017	1	0.553445	0.543568
GOTERM_BP_DIRECT	GO:0009115~xanthine catabolic process	3	0.223547	0.0248945	ENSMUSG00000064294, ENSMUSG00000079554, ENSMUSG00000063558	953	5	18082	11.3843	1	0.90502	0.902945
GOTERM_MF_DIRECT	GO:0004031~aldehyde oxidase activity	3	0.223547	0.0249187	ENSMUSG00000064294, ENSMUSG00000079554, ENSMUSG00000063558	920	5	17446	11.3778	1	0.724778	0.716234
GOTERM_MF_DIRECT	GO:0004854~xanthine dehydrogenase activity	3	0.223547	0.0249187	ENSMUSG00000064294, ENSMUSG00000079554, ENSMUSG00000063558	920	5	17446	11.3778	1	0.724778	0.716234
PIR_SUPERFAMILY	PIRSF000127:xanthine dehydrogenase	3	0.223547	0.0266598	ENSMUSG00000064294, ENSMUSG00000079554, ENSMUSG00000063558	100	5	1807	10.842	0.925285	1	1
SMART	SM01008:SM01008	3	0.223547	0.0352054	ENSMUSG00000064294, ENSMUSG00000079554, ENSMUSG00000063558	661	5	10425	9.46293	0.999998	0.523607	0.504803
SMART	SM01092:SM01092	3	0.223547	0.0352054	ENSMUSG00000064294, ENSMUSG00000079554, ENSMUSG00000063558	661	5	10425	9.46293	0.999998	0.523607	0.504803
INTERPRO	IPR006058:2Fe-2S ferredoxin, iron-sulphur binding site	3	0.223547	0.0456464	ENSMUSG00000064294, ENSMUSG00000079554, ENSMUSG00000063558	1047	7	20594	8.4298	1	0.825758	0.811022
INTERPRO	IPR012675:Beta-grasp domain	4	0.298063	0.052168	ENSMUSG00000064294, ENSMUSG00000079554, ENSMUSG00000022241, ENSMUSG00000063558	1047	17	20594	4.62813	1	0.909462	0.893232
UP_KEYWORDS	Molybdenum	3	0.223547	0.0702933	ENSMUSG00000064294, ENSMUSG00000079554, ENSMUSG00000063558	1127	9	22680	6.70807	1	0.428563	0.391148
INTERPRO	IPR001041:2Fe-2S ferredoxin-type domain	3	0.223547	0.0731745	ENSMUSG00000064294, ENSMUSG00000079554, ENSMUSG00000063558	1047	9	20594	6.55651	1	1	0.982781
INTERPRO	IPR016167:FAD-binding, type 2, subdomain 1	3	0.223547	0.0731745	ENSMUSG00000064294, ENSMUSG00000079554, ENSMUSG00000063558	1047	9	20594	6.55651	1	1	0.982781
KEGG_PATHWAY	mmu00750:Vitamin B6 metabolism	3	0.223547	0.0782464	ENSMUSG00000064294, ENSMUSG00000079554, ENSMUSG00000063558	407	9	7691	6.29894	1	0.688568	0.667703
INTERPRO	IPR016166:FAD-binding, type 2	3	0.223547	0.0884723	ENSMUSG00000064294, ENSMUSG00000079554, ENSMUSG00000063558	1047	10	20594	5.90086	1	1	0.982781
INTERPRO	IPR016169:CO dehydrogenase flavoprotein-like, FAD-binding, subdomain 2	3	0.223547	0.0884723	ENSMUSG00000064294, ENSMUSG00000079554, ENSMUSG00000063558	1047	10	20594	5.90086	1	1	0.982781
KEGG_PATHWAY	mmu00760:Nicotinate and nicotinamide metabolism	5	0.372578	0.0937983	ENSMUSG00000024228, ENSMUSG00000064294, ENSMUSG00000079554, ENSMUSG00000022253, ENSMUSG00000063558	407	33	7691	2.86315	1	0.769013	0.745709
GOTERM_MF_DIRECT	GO:0016614~oxidoreductase activity, acting on CH-OH group of donors	3	0.223547	0.129019	ENSMUSG00000064294, ENSMUSG00000079554, ENSMUSG00000063558	920	12	17446	4.74076	1	1	0.989184
UP_KEYWORDS	Iron-sulfur	6	0.447094	0.185023	ENSMUSG00000064294, ENSMUSG00000079554, ENSMUSG00000033308, ENSMUSG00000026134, ENSMUSG00000028405, ENSMUSG00000063558	1127	61	22680	1.97943	1	0.790184	0.721199
KEGG_PATHWAY	mmu00830:Retinol metabolism	8	0.596125	0.189171	ENSMUSG00000064294, ENSMUSG00000075551, ENSMUSG00000079554, ENSMUSG00000056035, ENSMUSG00000028236, ENSMUSG00000025921, ENSMUSG00000063558, ENSMUSG00000063415	407	89	7691	1.69859	1	1	0.973384
GOTERM_MF_DIRECT	GO:0051536~iron-sulfur cluster binding	6	0.447094	0.247027	ENSMUSG00000064294, ENSMUSG00000079554, ENSMUSG00000033308, ENSMUSG00000026134, ENSMUSG00000028405, ENSMUSG00000063558	920	64	17446	1.77779	1	1	0.989184
UP_KEYWORDS	2Fe-2S	3	0.223547	0.280232	ENSMUSG00000064294, ENSMUSG00000079554, ENSMUSG00000063558	1127	21	22680	2.87489	1	1	0.915119
GOTERM_MF_DIRECT	GO:0051287~NAD binding	5	0.372578	0.329013	ENSMUSG00000029772, ENSMUSG00000064294, ENSMUSG00000079554, ENSMUSG00000031613, ENSMUSG00000063558	920	55	17446	1.72391	1	1	0.989184
KEGG_PATHWAY	mmu00350:Tyrosine metabolism	4	0.298063	0.339603	ENSMUSG00000064294, ENSMUSG00000031672, ENSMUSG00000079554, ENSMUSG00000063558	407	39	7691	1.93813	1	1	0.973384
GOTERM_MF_DIRECT	GO:0051537~2 iron, 2 sulfur cluster binding	3	0.223547	0.419836	ENSMUSG00000064294, ENSMUSG00000079554, ENSMUSG00000063558	920	27	17446	2.107	1	1	0.989184
KEGG_PATHWAY	mmu00380:Tryptophan metabolism	4	0.298063	0.45502	ENSMUSG00000064294, ENSMUSG00000079554, ENSMUSG00000057228, ENSMUSG00000063558	407	47	7691	1.60824	1	1	0.973384
UP_KEYWORDS	4Fe-4S	3	0.223547	0.508643	ENSMUSG00000033308, ENSMUSG00000026134, ENSMUSG00000028405	1127	34	22680	1.77567	1	1	0.915119
GOTERM_MF_DIRECT	GO:0009055~electron carrier activity	4	0.298063	0.534008	ENSMUSG00000064294, ENSMUSG00000079554, ENSMUSG00000068082, ENSMUSG00000063558	920	53	17446	1.43117	1	1	0.989184
GOTERM_MF_DIRECT	GO:0051539~4 iron, 4 sulfur cluster binding	3	0.223547	0.630189	ENSMUSG00000033308, ENSMUSG00000026134, ENSMUSG00000028405	920	40	17446	1.42223	1	1	0.989184
UP_KEYWORDS	Flavoprotein	6	0.447094	0.779039	ENSMUSG00000064294, ENSMUSG00000027870, ENSMUSG00000079554, ENSMUSG00000033308, ENSMUSG00000015652, ENSMUSG00000063558	1127	130	22680	0.92881	1	1	0.915119
KEGG_PATHWAY	mmu00280:Valine, leucine and isoleucine degradation	3	0.223547	0.795169	ENSMUSG00000064294, ENSMUSG00000079554, ENSMUSG00000063558	407	55	7691	1.03073	1	1	0.973384
UP_KEYWORDS	FAD	5	0.372578	0.84331	ENSMUSG00000064294, ENSMUSG00000079554, ENSMUSG00000033308, ENSMUSG00000015652, ENSMUSG00000063558	1127	118	22680	0.852721	1	1	0.915119
KEGG_PATHWAY	mmu00982:Drug metabolism - cytochrome P450	3	0.223547	0.870628	ENSMUSG00000064294, ENSMUSG00000079554, ENSMUSG00000063558	407	66	7691	0.858946	1	1	0.973384
GOTERM_MF_DIRECT	GO:0050660~flavin adenine dinucleotide binding	3	0.223547	0.898818	ENSMUSG00000064294, ENSMUSG00000079554, ENSMUSG00000063558	920	72	17446	0.790127	1	1	0.989184
Annotation Cluster 51	Enrichment Score: 0.9398736077181712
Category	Term	Count	%	PValue	Genes	List Total	Pop Hits	Pop Total	Fold Enrichment	Bonferroni	Benjamini	FDR
GOTERM_BP_DIRECT	GO:0021785~branchiomotor neuron axon guidance	4	0.298063	0.0174653	ENSMUSG00000025969, ENSMUSG00000028883, ENSMUSG00000026640, ENSMUSG00000029765	953	11	18082	6.89955	1	0.84658	0.84464
GOTERM_BP_DIRECT	GO:1902287~semaphorin-plexin signaling pathway involved in axon guidance	4	0.298063	0.0279906	ENSMUSG00000025969, ENSMUSG00000028883, ENSMUSG00000026640, ENSMUSG00000029765	953	13	18082	5.83808	1	0.939299	0.937146
GOTERM_BP_DIRECT	GO:0021637~trigeminal nerve structural organization	3	0.223547	0.0360515	ENSMUSG00000025969, ENSMUSG00000028883, ENSMUSG00000029765	953	6	18082	9.48688	1	1	0.997994
GOTERM_BP_DIRECT	GO:0048841~regulation of axon extension involved in axon guidance	3	0.223547	0.0487362	ENSMUSG00000028883, ENSMUSG00000026640, ENSMUSG00000029765	953	7	18082	8.13161	1	1	0.997994
GOTERM_BP_DIRECT	GO:0021612~facial nerve structural organization	3	0.223547	0.0941208	ENSMUSG00000025969, ENSMUSG00000028883, ENSMUSG00000029765	953	10	18082	5.69213	1	1	0.997994
GOTERM_MF_DIRECT	GO:0017154~semaphorin receptor activity	3	0.223547	0.147381	ENSMUSG00000025969, ENSMUSG00000026640, ENSMUSG00000029765	920	13	17446	4.37609	1	1	0.989184
UP_SEQ_FEATURE	domain:Sema	4	0.298063	0.170324	ENSMUSG00000028883, ENSMUSG00000022231, ENSMUSG00000026640, ENSMUSG00000029765	922	28	18012	2.79083	1	1	0.984062
INTERPRO	IPR016201:Plexin-like fold	5	0.372578	0.193691	ENSMUSG00000028883, ENSMUSG00000025809, ENSMUSG00000022231, ENSMUSG00000026640, ENSMUSG00000029765	1047	45	20594	2.1855	1	1	0.982781
INTERPRO	IPR001627:Semaphorin/CD100 antigen	4	0.298063	0.207031	ENSMUSG00000028883, ENSMUSG00000022231, ENSMUSG00000026640, ENSMUSG00000029765	1047	31	20594	2.538	1	1	0.982781
SMART	SM00423:PSI	5	0.372578	0.245708	ENSMUSG00000028883, ENSMUSG00000025809, ENSMUSG00000022231, ENSMUSG00000026640, ENSMUSG00000029765	661	40	10425	1.97144	1	1	0.966759
GOTERM_BP_DIRECT	GO:0071526~semaphorin-plexin signaling pathway	4	0.298063	0.26504	ENSMUSG00000028883, ENSMUSG00000022231, ENSMUSG00000026640, ENSMUSG00000029765	953	34	18082	2.23221	1	1	0.997994
SMART	SM00630:Sema	4	0.298063	0.312722	ENSMUSG00000028883, ENSMUSG00000022231, ENSMUSG00000026640, ENSMUSG00000029765	661	31	10425	2.03504	1	1	0.966759
INTERPRO	IPR002165:Plexin	3	0.223547	0.364959	ENSMUSG00000022231, ENSMUSG00000026640, ENSMUSG00000029765	1047	25	20594	2.36034	1	1	0.982781
Annotation Cluster 52	Enrichment Score: 0.9375826893426608
Category	Term	Count	%	PValue	Genes	List Total	Pop Hits	Pop Total	Fold Enrichment	Bonferroni	Benjamini	FDR
UP_KEYWORDS	Cilium biogenesis/degradation	13	0.968703	0.0461509	ENSMUSG00000053153, ENSMUSG00000004364, ENSMUSG00000026341, ENSMUSG00000022377, ENSMUSG00000027867, ENSMUSG00000043987, ENSMUSG00000022722, ENSMUSG00000025900, ENSMUSG00000020319, ENSMUSG00000031644, ENSMUSG00000046192, ENSMUSG00000036962, ENSMUSG00000039801	1127	140	22680	1.86868	1	0.317183	0.289492
GOTERM_BP_DIRECT	GO:0060271~cilium morphogenesis	15	1.11773	0.065098	ENSMUSG00000053153, ENSMUSG00000040929, ENSMUSG00000026341, ENSMUSG00000022262, ENSMUSG00000033282, ENSMUSG00000022377, ENSMUSG00000043987, ENSMUSG00000022722, ENSMUSG00000072663, ENSMUSG00000020319, ENSMUSG00000031644, ENSMUSG00000046192, ENSMUSG00000036962, ENSMUSG00000033502, ENSMUSG00000039801	953	170	18082	1.67416	1	1	0.997994
GOTERM_BP_DIRECT	GO:0030030~cell projection organization	13	0.968703	0.101581	ENSMUSG00000053153, ENSMUSG00000030761, ENSMUSG00000004364, ENSMUSG00000026341, ENSMUSG00000022377, ENSMUSG00000027867, ENSMUSG00000043987, ENSMUSG00000022722, ENSMUSG00000025900, ENSMUSG00000020319, ENSMUSG00000031644, ENSMUSG00000046192, ENSMUSG00000036962	953	151	18082	1.6335	1	1	0.997994
GOTERM_BP_DIRECT	GO:0042384~cilium assembly	10	0.745156	0.239403	ENSMUSG00000053153, ENSMUSG00000022722, ENSMUSG00000040929, ENSMUSG00000020319, ENSMUSG00000022262, ENSMUSG00000033282, ENSMUSG00000031644, ENSMUSG00000033502, ENSMUSG00000043987, ENSMUSG00000039801	953	129	18082	1.47083	1	1	0.997994
GOTERM_CC_DIRECT	GO:0005930~axoneme	7	0.52161	0.280798	ENSMUSG00000053153, ENSMUSG00000022722, ENSMUSG00000025900, ENSMUSG00000020319, ENSMUSG00000022262, ENSMUSG00000033282, ENSMUSG00000036962	1036	84	19662	1.58156	1	1	0.958781
Annotation Cluster 53	Enrichment Score: 0.9146001102306602
Category	Term	Count	%	PValue	Genes	List Total	Pop Hits	Pop Total	Fold Enrichment	Bonferroni	Benjamini	FDR
INTERPRO	IPR003968:Potassium channel, voltage dependent, Kv	6	0.447094	0.0106279	ENSMUSG00000045053, ENSMUSG00000022342, ENSMUSG00000060882, ENSMUSG00000092083, ENSMUSG00000050963, ENSMUSG00000040896	1047	27	20594	4.37101	1	0.354792	0.34846
GOTERM_BP_DIRECT	GO:0051260~protein homooligomerization	18	1.34128	0.0312881	ENSMUSG00000026473, ENSMUSG00000027870, ENSMUSG00000028452, ENSMUSG00000027699, ENSMUSG00000022342, ENSMUSG00000022892, ENSMUSG00000060882, ENSMUSG00000063887, ENSMUSG00000092083, ENSMUSG00000022015, ENSMUSG00000022026, ENSMUSG00000040896, ENSMUSG00000071356, ENSMUSG00000019054, ENSMUSG00000022309, ENSMUSG00000038257, ENSMUSG00000045053, ENSMUSG00000050963	953	197	18082	1.73364	1	0.984946	0.982688
INTERPRO	IPR003131:Potassium channel tetramerisation-type BTB domain	6	0.447094	0.11572	ENSMUSG00000045053, ENSMUSG00000022342, ENSMUSG00000060882, ENSMUSG00000092083, ENSMUSG00000050963, ENSMUSG00000040896	1047	51	20594	2.31406	1	1	0.982781
INTERPRO	IPR000210:BTB/POZ-like	16	1.19225	0.159982	ENSMUSG00000100249, ENSMUSG00000022342, ENSMUSG00000060882, ENSMUSG00000033182, ENSMUSG00000040387, ENSMUSG00000022761, ENSMUSG00000063659, ENSMUSG00000092083, ENSMUSG00000040896, ENSMUSG00000062098, ENSMUSG00000094596, ENSMUSG00000094860, ENSMUSG00000022508, ENSMUSG00000045053, ENSMUSG00000036782, ENSMUSG00000050963	1047	222	20594	1.41762	1	1	0.982781
INTERPRO	IPR011333:BTB/POZ fold	16	1.19225	0.202531	ENSMUSG00000100249, ENSMUSG00000022342, ENSMUSG00000060882, ENSMUSG00000033182, ENSMUSG00000040387, ENSMUSG00000022761, ENSMUSG00000063659, ENSMUSG00000092083, ENSMUSG00000040896, ENSMUSG00000062098, ENSMUSG00000094596, ENSMUSG00000094860, ENSMUSG00000022508, ENSMUSG00000045053, ENSMUSG00000036782, ENSMUSG00000050963	1047	232	20594	1.35652	1	1	0.982781
SMART	SM00225:BTB	16	1.19225	0.407483	ENSMUSG00000100249, ENSMUSG00000022342, ENSMUSG00000060882, ENSMUSG00000033182, ENSMUSG00000040387, ENSMUSG00000022761, ENSMUSG00000063659, ENSMUSG00000092083, ENSMUSG00000040896, ENSMUSG00000062098, ENSMUSG00000094596, ENSMUSG00000094860, ENSMUSG00000022508, ENSMUSG00000045053, ENSMUSG00000036782, ENSMUSG00000050963	661	218	10425	1.15755	1	1	0.966759
UP_SEQ_FEATURE	domain:BTB	7	0.52161	0.779631	ENSMUSG00000062098, ENSMUSG00000094860, ENSMUSG00000094596, ENSMUSG00000022508, ENSMUSG00000036782, ENSMUSG00000033182, ENSMUSG00000063659	922	149	18012	0.917789	1	1	0.984062
Annotation Cluster 54	Enrichment Score: 0.8953117089671133
Category	Term	Count	%	PValue	Genes	List Total	Pop Hits	Pop Total	Fold Enrichment	Bonferroni	Benjamini	FDR
KEGG_PATHWAY	mmu00220:Arginine biosynthesis	4	0.298063	0.0755193	ENSMUSG00000031672, ENSMUSG00000026473, ENSMUSG00000026103, ENSMUSG00000025991	407	19	7691	3.97827	1	0.687486	0.666653
KEGG_PATHWAY	mmu00250:Alanine, aspartate and glutamate metabolism	5	0.372578	0.128957	ENSMUSG00000031672, ENSMUSG00000026473, ENSMUSG00000026103, ENSMUSG00000025991, ENSMUSG00000015961	407	37	7691	2.55362	1	0.927008	0.898917
KEGG_PATHWAY	mmu01230:Biosynthesis of amino acids	7	0.52161	0.211622	ENSMUSG00000031672, ENSMUSG00000026473, ENSMUSG00000025519, ENSMUSG00000026005, ENSMUSG00000025991, ENSMUSG00000053604, ENSMUSG00000028405	407	76	7691	1.7405	1	1	0.973384
Annotation Cluster 55	Enrichment Score: 0.8860543854337299
Category	Term	Count	%	PValue	Genes	List Total	Pop Hits	Pop Total	Fold Enrichment	Bonferroni	Benjamini	FDR
INTERPRO	IPR014710:RmlC-like jelly roll fold	6	0.447094	0.082587	ENSMUSG00000056494, ENSMUSG00000062232, ENSMUSG00000029253, ENSMUSG00000031789, ENSMUSG00000052920, ENSMUSG00000004565	1047	46	20594	2.56559	1	1	0.982781
INTERPRO	IPR000595:Cyclic nucleotide-binding domain	5	0.372578	0.0843528	ENSMUSG00000056494, ENSMUSG00000062232, ENSMUSG00000031789, ENSMUSG00000052920, ENSMUSG00000004565	1047	33	20594	2.98023	1	1	0.982781
SMART	SM00100:cNMP	5	0.372578	0.129738	ENSMUSG00000056494, ENSMUSG00000062232, ENSMUSG00000031789, ENSMUSG00000052920, ENSMUSG00000004565	661	31	10425	2.5438	1	1	0.966759
INTERPRO	IPR018490:Cyclic nucleotide-binding-like	5	0.372578	0.134412	ENSMUSG00000056494, ENSMUSG00000062232, ENSMUSG00000031789, ENSMUSG00000052920, ENSMUSG00000004565	1047	39	20594	2.52173	1	1	0.982781
INTERPRO	IPR018488:Cyclic nucleotide-binding, conserved site	3	0.223547	0.193848	ENSMUSG00000056494, ENSMUSG00000031789, ENSMUSG00000052920	1047	16	20594	3.68804	1	1	0.982781
GOTERM_MF_DIRECT	GO:0030553~cGMP binding	3	0.223547	0.204973	ENSMUSG00000056494, ENSMUSG00000031789, ENSMUSG00000052920	920	16	17446	3.55557	1	1	0.989184
Annotation Cluster 56	Enrichment Score: 0.8377115575643409
Category	Term	Count	%	PValue	Genes	List Total	Pop Hits	Pop Total	Fold Enrichment	Bonferroni	Benjamini	FDR
UP_SEQ_FEATURE	domain:CRAL-TRIO	4	0.298063	0.121738	ENSMUSG00000041216, ENSMUSG00000022263, ENSMUSG00000039126, ENSMUSG00000027865	922	24	18012	3.25597	1	1	0.984062
INTERPRO	IPR001251:CRAL-TRIO domain	4	0.298063	0.131446	ENSMUSG00000041216, ENSMUSG00000022263, ENSMUSG00000039126, ENSMUSG00000027865	1047	25	20594	3.14713	1	1	0.982781
SMART	SM00516:SEC14	4	0.298063	0.191732	ENSMUSG00000041216, ENSMUSG00000022263, ENSMUSG00000039126, ENSMUSG00000027865	661	24	10425	2.62859	1	1	0.966759
Annotation Cluster 57	Enrichment Score: 0.8257481549389145
Category	Term	Count	%	PValue	Genes	List Total	Pop Hits	Pop Total	Fold Enrichment	Bonferroni	Benjamini	FDR
INTERPRO	IPR013088:Zinc finger, NHR/GATA-type	7	0.52161	0.0682889	ENSMUSG00000021779, ENSMUSG00000017491, ENSMUSG00000031618, ENSMUSG00000026610, ENSMUSG00000026398, ENSMUSG00000038679, ENSMUSG00000017688	1047	57	20594	2.41556	1	1	0.982781
INTERPRO	IPR001628:Zinc finger, nuclear hormone receptor-type	6	0.447094	0.0887578	ENSMUSG00000021779, ENSMUSG00000017491, ENSMUSG00000031618, ENSMUSG00000026610, ENSMUSG00000026398, ENSMUSG00000017688	1047	47	20594	2.511	1	1	0.982781
UP_SEQ_FEATURE	DNA-binding region:Nuclear receptor	6	0.447094	0.0906853	ENSMUSG00000021779, ENSMUSG00000017491, ENSMUSG00000031618, ENSMUSG00000026610, ENSMUSG00000026398, ENSMUSG00000017688	922	47	18012	2.49393	1	1	0.984062
UP_SEQ_FEATURE	zinc finger region:NR C4-type	6	0.447094	0.0906853	ENSMUSG00000021779, ENSMUSG00000017491, ENSMUSG00000031618, ENSMUSG00000026610, ENSMUSG00000026398, ENSMUSG00000017688	922	47	18012	2.49393	1	1	0.984062
INTERPRO	IPR001723:Steroid hormone receptor	6	0.447094	0.0951608	ENSMUSG00000021779, ENSMUSG00000017491, ENSMUSG00000031618, ENSMUSG00000026610, ENSMUSG00000026398, ENSMUSG00000017688	1047	48	20594	2.45869	1	1	0.982781
INTERPRO	IPR000536:Nuclear hormone receptor, ligand-binding, core	6	0.447094	0.101792	ENSMUSG00000021779, ENSMUSG00000017491, ENSMUSG00000031618, ENSMUSG00000026610, ENSMUSG00000026398, ENSMUSG00000017688	1047	49	20594	2.40851	1	1	0.982781
GOTERM_BP_DIRECT	GO:0043401~steroid hormone mediated signaling pathway	6	0.447094	0.145374	ENSMUSG00000021779, ENSMUSG00000017491, ENSMUSG00000031618, ENSMUSG00000026610, ENSMUSG00000026398, ENSMUSG00000017688	953	53	18082	2.14797	1	1	0.997994
GOTERM_MF_DIRECT	GO:0003707~steroid hormone receptor activity	6	0.447094	0.171301	ENSMUSG00000021779, ENSMUSG00000017491, ENSMUSG00000031618, ENSMUSG00000026610, ENSMUSG00000026398, ENSMUSG00000017688	920	56	17446	2.03175	1	1	0.989184
SMART	SM00399:ZnF_C4	6	0.447094	0.174497	ENSMUSG00000021779, ENSMUSG00000017491, ENSMUSG00000031618, ENSMUSG00000026610, ENSMUSG00000026398, ENSMUSG00000017688	661	47	10425	2.01339	1	1	0.966759
UP_SEQ_FEATURE	region of interest:Modulating	3	0.223547	0.177036	ENSMUSG00000021779, ENSMUSG00000017491, ENSMUSG00000031618	922	15	18012	3.90716	1	1	0.984062
SMART	SM00430:HOLI	6	0.447094	0.196543	ENSMUSG00000021779, ENSMUSG00000017491, ENSMUSG00000031618, ENSMUSG00000026610, ENSMUSG00000026398, ENSMUSG00000017688	661	49	10425	1.93121	1	1	0.966759
UP_SEQ_FEATURE	region of interest:Ligand-binding	3	0.223547	0.440792	ENSMUSG00000021779, ENSMUSG00000017491, ENSMUSG00000026398	922	29	18012	2.02094	1	1	0.984062
GOTERM_MF_DIRECT	GO:0004879~RNA polymerase II transcription factor activity, ligand-activated sequence-specific DNA binding	3	0.223547	0.572379	ENSMUSG00000026610, ENSMUSG00000026398, ENSMUSG00000017688	920	36	17446	1.58025	1	1	0.989184
Annotation Cluster 58	Enrichment Score: 0.8085011127656206
Category	Term	Count	%	PValue	Genes	List Total	Pop Hits	Pop Total	Fold Enrichment	Bonferroni	Benjamini	FDR
KEGG_PATHWAY	mmu04971:Gastric acid secretion	10	0.745156	0.0129485	ENSMUSG00000030287, ENSMUSG00000041695, ENSMUSG00000053819, ENSMUSG00000016327, ENSMUSG00000051497, ENSMUSG00000057614, ENSMUSG00000022376, ENSMUSG00000041301, ENSMUSG00000030102, ENSMUSG00000037624	407	72	7691	2.62456	0.967959	0.258658	0.25082
KEGG_PATHWAY	mmu04730:Long-term depression	9	0.670641	0.0142093	ENSMUSG00000030287, ENSMUSG00000071424, ENSMUSG00000033981, ENSMUSG00000020524, ENSMUSG00000001986, ENSMUSG00000056220, ENSMUSG00000057614, ENSMUSG00000030102, ENSMUSG00000052920	407	61	7691	2.78805	0.977135	0.258658	0.25082
KEGG_PATHWAY	mmu04611:Platelet activation	14	1.04322	0.0205475	ENSMUSG00000029661, ENSMUSG00000030287, ENSMUSG00000056220, ENSMUSG00000026042, ENSMUSG00000026043, ENSMUSG00000027966, ENSMUSG00000022376, ENSMUSG00000053436, ENSMUSG00000036463, ENSMUSG00000050147, ENSMUSG00000025809, ENSMUSG00000057614, ENSMUSG00000030102, ENSMUSG00000052920	407	131	7691	2.01951	0.995835	0.301364	0.292231
KEGG_PATHWAY	mmu04725:Cholinergic synapse	12	0.894188	0.035728	ENSMUSG00000030287, ENSMUSG00000025958, ENSMUSG00000024789, ENSMUSG00000041695, ENSMUSG00000056258, ENSMUSG00000028033, ENSMUSG00000053819, ENSMUSG00000057614, ENSMUSG00000036402, ENSMUSG00000022376, ENSMUSG00000030102, ENSMUSG00000045613	407	113	7691	2.00674	0.999933	0.410095	0.397668
KEGG_PATHWAY	mmu04720:Long-term potentiation	8	0.596125	0.0580727	ENSMUSG00000030287, ENSMUSG00000033981, ENSMUSG00000020524, ENSMUSG00000028161, ENSMUSG00000059003, ENSMUSG00000053819, ENSMUSG00000022376, ENSMUSG00000030102	407	66	7691	2.29052	1	0.589662	0.571793
KEGG_PATHWAY	mmu04114:Oocyte meiosis	9	0.670641	0.238802	ENSMUSG00000030287, ENSMUSG00000036977, ENSMUSG00000028161, ENSMUSG00000035804, ENSMUSG00000053819, ENSMUSG00000036928, ENSMUSG00000022376, ENSMUSG00000030102, ENSMUSG00000029910	407	112	7691	1.51849	1	1	0.973384
KEGG_PATHWAY	mmu04921:Oxytocin signaling pathway	11	0.819672	0.268211	ENSMUSG00000030287, ENSMUSG00000021313, ENSMUSG00000041695, ENSMUSG00000028161, ENSMUSG00000056220, ENSMUSG00000053819, ENSMUSG00000036463, ENSMUSG00000057614, ENSMUSG00000021991, ENSMUSG00000022376, ENSMUSG00000030102	407	150	7691	1.38577	1	1	0.973384
KEGG_PATHWAY	mmu04925:Aldosterone synthesis and secretion	7	0.52161	0.301167	ENSMUSG00000030287, ENSMUSG00000025958, ENSMUSG00000053819, ENSMUSG00000054988, ENSMUSG00000022376, ENSMUSG00000030102, ENSMUSG00000039206	407	86	7691	1.53811	1	1	0.973384
KEGG_PATHWAY	mmu04918:Thyroid hormone synthesis	6	0.447094	0.309866	ENSMUSG00000030287, ENSMUSG00000025958, ENSMUSG00000053469, ENSMUSG00000016327, ENSMUSG00000022376, ENSMUSG00000030102	407	70	7691	1.61973	1	1	0.973384
KEGG_PATHWAY	mmu04912:GnRH signaling pathway	7	0.52161	0.319941	ENSMUSG00000030287, ENSMUSG00000020623, ENSMUSG00000056220, ENSMUSG00000053819, ENSMUSG00000053436, ENSMUSG00000022376, ENSMUSG00000030102	407	88	7691	1.50316	1	1	0.973384
KEGG_PATHWAY	mmu04270:Vascular smooth muscle contraction	9	0.670641	0.355617	ENSMUSG00000030287, ENSMUSG00000029761, ENSMUSG00000056220, ENSMUSG00000054988, ENSMUSG00000036463, ENSMUSG00000037610, ENSMUSG00000022376, ENSMUSG00000030102, ENSMUSG00000052920	407	127	7691	1.33914	1	1	0.973384
KEGG_PATHWAY	mmu04970:Salivary secretion	6	0.447094	0.384122	ENSMUSG00000030287, ENSMUSG00000016327, ENSMUSG00000022376, ENSMUSG00000030102, ENSMUSG00000027447, ENSMUSG00000052920	407	77	7691	1.47248	1	1	0.973384
KEGG_PATHWAY	mmu04540:Gap junction	5	0.372578	0.672765	ENSMUSG00000030287, ENSMUSG00000057614, ENSMUSG00000022376, ENSMUSG00000030102, ENSMUSG00000052920	407	86	7691	1.09865	1	1	0.973384
KEGG_PATHWAY	mmu04726:Serotonergic synapse	7	0.52161	0.704272	ENSMUSG00000030287, ENSMUSG00000056220, ENSMUSG00000060882, ENSMUSG00000022892, ENSMUSG00000057614, ENSMUSG00000036402, ENSMUSG00000030102	407	132	7691	1.0021	1	1	0.973384
KEGG_PATHWAY	mmu04915:Estrogen signaling pathway	5	0.372578	0.767946	ENSMUSG00000030287, ENSMUSG00000025958, ENSMUSG00000057614, ENSMUSG00000022376, ENSMUSG00000030102	407	98	7691	0.964123	1	1	0.973384
Annotation Cluster 59	Enrichment Score: 0.794988211315372
Category	Term	Count	%	PValue	Genes	List Total	Pop Hits	Pop Total	Fold Enrichment	Bonferroni	Benjamini	FDR
UP_SEQ_FEATURE	domain:EGF-like 8	5	0.372578	0.0414172	ENSMUSG00000031561, ENSMUSG00000027276, ENSMUSG00000047793, ENSMUSG00000028369, ENSMUSG00000031558	922	26	18012	3.75688	1	0.792103	0.77916
UP_SEQ_FEATURE	domain:EGF-like 6	5	0.372578	0.127584	ENSMUSG00000046743, ENSMUSG00000031561, ENSMUSG00000047793, ENSMUSG00000031558, ENSMUSG00000024598	922	38	18012	2.5705	1	1	0.984062
UP_SEQ_FEATURE	domain:EGF-like 5	5	0.372578	0.17595	ENSMUSG00000015829, ENSMUSG00000046743, ENSMUSG00000031561, ENSMUSG00000047793, ENSMUSG00000031558	922	43	18012	2.2716	1	1	0.984062
UP_SEQ_FEATURE	domain:EGF-like 4	5	0.372578	0.309549	ENSMUSG00000015829, ENSMUSG00000046743, ENSMUSG00000031561, ENSMUSG00000021806, ENSMUSG00000031558	922	55	18012	1.77598	1	1	0.984062
UP_SEQ_FEATURE	domain:EGF-like 7	3	0.223547	0.368099	ENSMUSG00000031561, ENSMUSG00000047793, ENSMUSG00000031558	922	25	18012	2.3443	1	1	0.984062
Annotation Cluster 60	Enrichment Score: 0.7920454305230896
Category	Term	Count	%	PValue	Genes	List Total	Pop Hits	Pop Total	Fold Enrichment	Bonferroni	Benjamini	FDR
INTERPRO	IPR001879:GPCR, family 2, extracellular hormone receptor domain	5	0.372578	0.0513508	ENSMUSG00000025946, ENSMUSG00000037605, ENSMUSG00000028184, ENSMUSG00000033569, ENSMUSG00000029778	1047	28	20594	3.51242	1	0.905274	0.889119
SMART	SM00008:HormR	5	0.372578	0.0616197	ENSMUSG00000025946, ENSMUSG00000037605, ENSMUSG00000028184, ENSMUSG00000033569, ENSMUSG00000029778	661	24	10425	3.28574	1	0.743545	0.716843
INTERPRO	IPR017983:GPCR, family 2, secretin-like, conserved site	5	0.372578	0.0701354	ENSMUSG00000025946, ENSMUSG00000037605, ENSMUSG00000028184, ENSMUSG00000033569, ENSMUSG00000029778	1047	31	20594	3.17251	1	1	0.982781
INTERPRO	IPR017981:GPCR, family 2-like	7	0.52161	0.0730601	ENSMUSG00000025946, ENSMUSG00000037605, ENSMUSG00000028184, ENSMUSG00000044674, ENSMUSG00000002885, ENSMUSG00000033569, ENSMUSG00000029778	1047	58	20594	2.37391	1	1	0.982781
INTERPRO	IPR000832:GPCR, family 2, secretin-like	6	0.447094	0.082587	ENSMUSG00000025946, ENSMUSG00000037605, ENSMUSG00000028184, ENSMUSG00000002885, ENSMUSG00000033569, ENSMUSG00000029778	1047	46	20594	2.56559	1	1	0.982781
UP_SEQ_FEATURE	domain:GPS	4	0.298063	0.209781	ENSMUSG00000037605, ENSMUSG00000028184, ENSMUSG00000002885, ENSMUSG00000033569	922	31	18012	2.52075	1	1	0.984062
INTERPRO	IPR000203:GPS domain	4	0.298063	0.220475	ENSMUSG00000037605, ENSMUSG00000028184, ENSMUSG00000002885, ENSMUSG00000033569	1047	32	20594	2.45869	1	1	0.982781
SMART	SM00303:GPS	4	0.298063	0.295014	ENSMUSG00000037605, ENSMUSG00000028184, ENSMUSG00000002885, ENSMUSG00000033569	661	30	10425	2.10287	1	1	0.966759
GOTERM_BP_DIRECT	GO:0007166~cell surface receptor signaling pathway	11	0.819672	0.722345	ENSMUSG00000025946, ENSMUSG00000037605, ENSMUSG00000028184, ENSMUSG00000044674, ENSMUSG00000029669, ENSMUSG00000002885, ENSMUSG00000032769, ENSMUSG00000026640, ENSMUSG00000033569, ENSMUSG00000036437, ENSMUSG00000029778	953	219	18082	0.95302	1	1	0.997994
GOTERM_MF_DIRECT	GO:0004888~transmembrane signaling receptor activity	13	0.968703	0.909989	ENSMUSG00000037605, ENSMUSG00000028184, ENSMUSG00000059887, ENSMUSG00000002885, ENSMUSG00000058099, ENSMUSG00000049758, ENSMUSG00000029778, ENSMUSG00000024109, ENSMUSG00000025946, ENSMUSG00000044674, ENSMUSG00000031639, ENSMUSG00000039005, ENSMUSG00000033569	920	316	17446	0.780125	1	1	0.989184
Annotation Cluster 61	Enrichment Score: 0.7795908488009661
Category	Term	Count	%	PValue	Genes	List Total	Pop Hits	Pop Total	Fold Enrichment	Bonferroni	Benjamini	FDR
GOTERM_MF_DIRECT	GO:0016757~transferase activity, transferring glycosyl groups	17	1.26677	0.0833282	ENSMUSG00000004383, ENSMUSG00000026110, ENSMUSG00000055373, ENSMUSG00000021360, ENSMUSG00000043857, ENSMUSG00000021065, ENSMUSG00000061731, ENSMUSG00000022367, ENSMUSG00000043300, ENSMUSG00000031608, ENSMUSG00000072664, ENSMUSG00000031529, ENSMUSG00000021903, ENSMUSG00000042460, ENSMUSG00000033849, ENSMUSG00000022707, ENSMUSG00000032854	920	208	17446	1.54986	1	1	0.989184
UP_KEYWORDS	Glycosyltransferase	17	1.26677	0.0953891	ENSMUSG00000004383, ENSMUSG00000026110, ENSMUSG00000055373, ENSMUSG00000021360, ENSMUSG00000043857, ENSMUSG00000021065, ENSMUSG00000061731, ENSMUSG00000022367, ENSMUSG00000043300, ENSMUSG00000031608, ENSMUSG00000072664, ENSMUSG00000031529, ENSMUSG00000021903, ENSMUSG00000042460, ENSMUSG00000033849, ENSMUSG00000022707, ENSMUSG00000032854	1127	225	22680	1.5205	1	0.513247	0.46844
GOTERM_BP_DIRECT	GO:0006486~protein glycosylation	7	0.52161	0.576682	ENSMUSG00000043300, ENSMUSG00000031608, ENSMUSG00000055373, ENSMUSG00000021903, ENSMUSG00000021360, ENSMUSG00000033849, ENSMUSG00000061731	953	116	18082	1.14497	1	1	0.997994
Annotation Cluster 62	Enrichment Score: 0.7762019072345048
Category	Term	Count	%	PValue	Genes	List Total	Pop Hits	Pop Total	Fold Enrichment	Bonferroni	Benjamini	FDR
INTERPRO	IPR017979:GPCR, family 3, conserved site	6	0.447094	0.0341653	ENSMUSG00000091076, ENSMUSG00000003974, ENSMUSG00000024211, ENSMUSG00000056755, ENSMUSG00000095093, ENSMUSG00000090966	1047	36	20594	3.27826	1	0.678548	0.666439
GOTERM_BP_DIRECT	GO:0051966~regulation of synaptic transmission, glutamatergic	5	0.372578	0.0349858	ENSMUSG00000044288, ENSMUSG00000033981, ENSMUSG00000003974, ENSMUSG00000024211, ENSMUSG00000056755	953	24	18082	3.95287	1	1	0.997994
INTERPRO	IPR001828:Extracellular ligand-binding receptor	15	1.11773	0.0454771	ENSMUSG00000033981, ENSMUSG00000059003, ENSMUSG00000003974, ENSMUSG00000024211, ENSMUSG00000043897, ENSMUSG00000095093, ENSMUSG00000071424, ENSMUSG00000091076, ENSMUSG00000020524, ENSMUSG00000022206, ENSMUSG00000001986, ENSMUSG00000039579, ENSMUSG00000091468, ENSMUSG00000056755, ENSMUSG00000090966	1047	167	20594	1.76672	1	0.825758	0.811022
INTERPRO	IPR000162:GPCR, family 3, metabotropic glutamate receptor	3	0.223547	0.05885	ENSMUSG00000003974, ENSMUSG00000024211, ENSMUSG00000056755	1047	8	20594	7.37607	1	0.932683	0.916038
INTERPRO	IPR011500:GPCR, family 3, nine cysteines domain	8	0.596125	0.556082	ENSMUSG00000091076, ENSMUSG00000003974, ENSMUSG00000024211, ENSMUSG00000091468, ENSMUSG00000043897, ENSMUSG00000056755, ENSMUSG00000095093, ENSMUSG00000090966	1047	138	20594	1.14026	1	1	0.982781
INTERPRO	IPR000337:GPCR, family 3	8	0.596125	0.586599	ENSMUSG00000091076, ENSMUSG00000003974, ENSMUSG00000024211, ENSMUSG00000091468, ENSMUSG00000043897, ENSMUSG00000056755, ENSMUSG00000095093, ENSMUSG00000090966	1047	142	20594	1.10814	1	1	0.982781
INTERPRO	IPR017978:GPCR, family 3, C-terminal	8	0.596125	0.623224	ENSMUSG00000091076, ENSMUSG00000003974, ENSMUSG00000024211, ENSMUSG00000091468, ENSMUSG00000043897, ENSMUSG00000056755, ENSMUSG00000095093, ENSMUSG00000090966	1047	147	20594	1.07045	1	1	0.982781
INTERPRO	IPR004073:GPCR, family 3, vomeronasal receptor, type 2	4	0.298063	0.948955	ENSMUSG00000091076, ENSMUSG00000091468, ENSMUSG00000095093, ENSMUSG00000090966	1047	121	20594	0.650232	1	1	0.982781
Annotation Cluster 63	Enrichment Score: 0.7721456086152494
Category	Term	Count	%	PValue	Genes	List Total	Pop Hits	Pop Total	Fold Enrichment	Bonferroni	Benjamini	FDR
GOTERM_BP_DIRECT	GO:0035385~Roundabout signaling pathway	4	0.298063	0.0223906	ENSMUSG00000036463, ENSMUSG00000031558, ENSMUSG00000052516, ENSMUSG00000022883	953	12	18082	6.32459	1	0.90502	0.902945
GOTERM_BP_DIRECT	GO:0006935~chemotaxis	8	0.596125	0.428782	ENSMUSG00000074715, ENSMUSG00000022425, ENSMUSG00000052336, ENSMUSG00000045382, ENSMUSG00000031558, ENSMUSG00000052516, ENSMUSG00000022883, ENSMUSG00000045092	953	118	18082	1.28636	1	1	0.997994
UP_KEYWORDS	Chemotaxis	6	0.447094	0.502645	ENSMUSG00000074715, ENSMUSG00000022425, ENSMUSG00000031558, ENSMUSG00000052516, ENSMUSG00000022883, ENSMUSG00000045092	1127	94	22680	1.28452	1	1	0.915119
Annotation Cluster 64	Enrichment Score: 0.758888048110497
Category	Term	Count	%	PValue	Genes	List Total	Pop Hits	Pop Total	Fold Enrichment	Bonferroni	Benjamini	FDR
GOTERM_BP_DIRECT	GO:0050806~positive regulation of synaptic transmission	5	0.372578	0.0510862	ENSMUSG00000025889, ENSMUSG00000033981, ENSMUSG00000020524, ENSMUSG00000005360, ENSMUSG00000022607	953	27	18082	3.51366	1	1	0.997994
GOTERM_BP_DIRECT	GO:0031623~receptor internalization	5	0.372578	0.157591	ENSMUSG00000025889, ENSMUSG00000033981, ENSMUSG00000020524, ENSMUSG00000025809, ENSMUSG00000040016	953	40	18082	2.37172	1	1	0.997994
GOTERM_CC_DIRECT	GO:0008021~synaptic vesicle	7	0.52161	0.656902	ENSMUSG00000025889, ENSMUSG00000033981, ENSMUSG00000020524, ENSMUSG00000000416, ENSMUSG00000059003, ENSMUSG00000017978, ENSMUSG00000036437	1036	126	19662	1.05438	1	1	0.958781
Annotation Cluster 65	Enrichment Score: 0.7576139755423439
Category	Term	Count	%	PValue	Genes	List Total	Pop Hits	Pop Total	Fold Enrichment	Bonferroni	Benjamini	FDR
GOTERM_BP_DIRECT	GO:0006974~cellular response to DNA damage stimulus	31	2.30999	0.0562461	ENSMUSG00000028086, ENSMUSG00000026082, ENSMUSG00000009628, ENSMUSG00000030086, ENSMUSG00000059586, ENSMUSG00000024283, ENSMUSG00000041238, ENSMUSG00000049300, ENSMUSG00000022141, ENSMUSG00000025932, ENSMUSG00000028426, ENSMUSG00000045751, ENSMUSG00000025218, ENSMUSG00000025939, ENSMUSG00000039396, ENSMUSG00000022508, ENSMUSG00000038069, ENSMUSG00000038005, ENSMUSG00000058317, ENSMUSG00000031583,…	953	420	18082	1.40044	1	1	0.997994
UP_KEYWORDS	DNA repair	18	1.34128	0.223905	ENSMUSG00000026082, ENSMUSG00000031583, ENSMUSG00000009628, ENSMUSG00000026196, ENSMUSG00000028452, ENSMUSG00000059586, ENSMUSG00000049300, ENSMUSG00000041238, ENSMUSG00000025932, ENSMUSG00000029920, ENSMUSG00000043987, ENSMUSG00000028426, ENSMUSG00000025218, ENSMUSG00000045751, ENSMUSG00000025939, ENSMUSG00000039396, ENSMUSG00000037487, ENSMUSG00000055932	1127	279	22680	1.29834	1	0.899219	0.820716
UP_KEYWORDS	DNA damage	21	1.56483	0.230412	ENSMUSG00000026082, ENSMUSG00000031583, ENSMUSG00000009628, ENSMUSG00000026196, ENSMUSG00000028452, ENSMUSG00000059586, ENSMUSG00000049300, ENSMUSG00000041238, ENSMUSG00000027663, ENSMUSG00000025932, ENSMUSG00000029920, ENSMUSG00000043987, ENSMUSG00000061436, ENSMUSG00000028426, ENSMUSG00000025218, ENSMUSG00000020413, ENSMUSG00000045751, ENSMUSG00000025939, ENSMUSG00000039396, ENSMUSG00000037487,…	1127	336	22680	1.25776	1	0.907246	0.828042
GOTERM_BP_DIRECT	GO:0006281~DNA repair	20	1.49031	0.321279	ENSMUSG00000026082, ENSMUSG00000031583, ENSMUSG00000009628, ENSMUSG00000026196, ENSMUSG00000028452, ENSMUSG00000059586, ENSMUSG00000049300, ENSMUSG00000041238, ENSMUSG00000025932, ENSMUSG00000029920, ENSMUSG00000043987, ENSMUSG00000028426, ENSMUSG00000025218, ENSMUSG00000020413, ENSMUSG00000045751, ENSMUSG00000025939, ENSMUSG00000039396, ENSMUSG00000034021, ENSMUSG00000037487, ENSMUSG00000055932	953	318	18082	1.19332	1	1	0.997994
Annotation Cluster 66	Enrichment Score: 0.7549193258506857
Category	Term	Count	%	PValue	Genes	List Total	Pop Hits	Pop Total	Fold Enrichment	Bonferroni	Benjamini	FDR
UP_SEQ_FEATURE	zinc finger region:RING-type 2	3	0.223547	0.140424	ENSMUSG00000040351, ENSMUSG00000045078, ENSMUSG00000022280	922	13	18012	4.50826	1	1	0.984062
INTERPRO	IPR002867:Zinc finger, C6HC-type	3	0.223547	0.175191	ENSMUSG00000040351, ENSMUSG00000045078, ENSMUSG00000022280	1047	15	20594	3.93391	1	1	0.982781
SMART	SM00647:IBR	3	0.223547	0.220947	ENSMUSG00000040351, ENSMUSG00000045078, ENSMUSG00000022280	661	14	10425	3.37962	1	1	0.966759
Annotation Cluster 67	Enrichment Score: 0.724851073935515
Category	Term	Count	%	PValue	Genes	List Total	Pop Hits	Pop Total	Fold Enrichment	Bonferroni	Benjamini	FDR
UP_SEQ_FEATURE	short sequence motif:Box 1 motif	5	0.372578	0.0414172	ENSMUSG00000005364, ENSMUSG00000055737, ENSMUSG00000003882, ENSMUSG00000068758, ENSMUSG00000005268	922	26	18012	3.75688	1	0.792103	0.77916
GOTERM_MF_DIRECT	GO:0004896~cytokine receptor activity	6	0.447094	0.0864629	ENSMUSG00000005364, ENSMUSG00000052336, ENSMUSG00000055737, ENSMUSG00000003882, ENSMUSG00000068758, ENSMUSG00000005268	920	45	17446	2.52841	1	1	0.989184
UP_SEQ_FEATURE	short sequence motif:WSXWS motif	5	0.372578	0.0936684	ENSMUSG00000005364, ENSMUSG00000055737, ENSMUSG00000003882, ENSMUSG00000068758, ENSMUSG00000005268	922	34	18012	2.87291	1	1	0.984062
KEGG_PATHWAY	mmu04060:Cytokine-cytokine receptor interaction	15	1.11773	0.401068	ENSMUSG00000005364, ENSMUSG00000063727, ENSMUSG00000052430, ENSMUSG00000052155, ENSMUSG00000059201, ENSMUSG00000003882, ENSMUSG00000068758, ENSMUSG00000005268, ENSMUSG00000022015, ENSMUSG00000074715, ENSMUSG00000022847, ENSMUSG00000052336, ENSMUSG00000045382, ENSMUSG00000055737, ENSMUSG00000031712	407	242	7691	1.17129	1	1	0.973384
KEGG_PATHWAY	mmu04630:Jak-STAT signaling pathway	9	0.670641	0.501273	ENSMUSG00000005364, ENSMUSG00000024789, ENSMUSG00000022847, ENSMUSG00000059201, ENSMUSG00000055737, ENSMUSG00000031712, ENSMUSG00000003882, ENSMUSG00000068758, ENSMUSG00000005268	407	145	7691	1.17291	1	1	0.973384
KEGG_PATHWAY	mmu04640:Hematopoietic cell lineage	5	0.372578	0.66374	ENSMUSG00000005364, ENSMUSG00000026616, ENSMUSG00000022847, ENSMUSG00000003882, ENSMUSG00000068758	407	85	7691	1.11158	1	1	0.973384
Annotation Cluster 68	Enrichment Score: 0.69463451091938
Category	Term	Count	%	PValue	Genes	List Total	Pop Hits	Pop Total	Fold Enrichment	Bonferroni	Benjamini	FDR
UP_KEYWORDS	Glycosidase	8	0.596125	0.129154	ENSMUSG00000027790, ENSMUSG00000039396, ENSMUSG00000029682, ENSMUSG00000037049, ENSMUSG00000030104, ENSMUSG00000021003, ENSMUSG00000029678, ENSMUSG00000062778	1127	85	22680	1.89404	1	0.63403	0.578678
INTERPRO	IPR017853:Glycoside hydrolase, superfamily	6	0.447094	0.162417	ENSMUSG00000027790, ENSMUSG00000029682, ENSMUSG00000022707, ENSMUSG00000021003, ENSMUSG00000029678, ENSMUSG00000062778	1047	57	20594	2.07048	1	1	0.982781
GOTERM_MF_DIRECT	GO:0016798~hydrolase activity, acting on glycosyl bonds	6	0.447094	0.392968	ENSMUSG00000039396, ENSMUSG00000029682, ENSMUSG00000037049, ENSMUSG00000040520, ENSMUSG00000021003, ENSMUSG00000062778	920	78	17446	1.4587	1	1	0.989184
Annotation Cluster 69	Enrichment Score: 0.6902562100141449
Category	Term	Count	%	PValue	Genes	List Total	Pop Hits	Pop Total	Fold Enrichment	Bonferroni	Benjamini	FDR
UP_SEQ_FEATURE	DNA-binding region:CUT 1	3	0.223547	0.0146253	ENSMUSG00000023927, ENSMUSG00000038331, ENSMUSG00000029705	922	4	18012	14.6518	1	0.357753	0.351907
UP_SEQ_FEATURE	DNA-binding region:CUT 2	3	0.223547	0.0146253	ENSMUSG00000023927, ENSMUSG00000038331, ENSMUSG00000029705	922	4	18012	14.6518	1	0.357753	0.351907
INTERPRO	IPR003350:Homeodomain protein CUT	3	0.223547	0.0456464	ENSMUSG00000023927, ENSMUSG00000038331, ENSMUSG00000029705	1047	7	20594	8.4298	1	0.825758	0.811022
SMART	SM01109:SM01109	3	0.223547	0.0679537	ENSMUSG00000023927, ENSMUSG00000038331, ENSMUSG00000029705	661	7	10425	6.75924	1	0.790048	0.761676
INTERPRO	IPR010982:Lambda repressor-like, DNA-binding domain	4	0.298063	0.155487	ENSMUSG00000023927, ENSMUSG00000038331, ENSMUSG00000029705, ENSMUSG00000031688	1047	27	20594	2.914	1	1	0.982781
UP_KEYWORDS	Homeobox	14	1.04322	0.637783	ENSMUSG00000029736, ENSMUSG00000026586, ENSMUSG00000029705, ENSMUSG00000061436, ENSMUSG00000023927, ENSMUSG00000038331, ENSMUSG00000035187, ENSMUSG00000052534, ENSMUSG00000038872, ENSMUSG00000031734, ENSMUSG00000074369, ENSMUSG00000031688, ENSMUSG00000039987, ENSMUSG00000031621	1127	280	22680	1.00621	1	1	0.915119
INTERPRO	IPR017970:Homeobox, conserved site	9	0.670641	0.72274	ENSMUSG00000035187, ENSMUSG00000052534, ENSMUSG00000038872, ENSMUSG00000026586, ENSMUSG00000031734, ENSMUSG00000029705, ENSMUSG00000074369, ENSMUSG00000031688, ENSMUSG00000031621	1047	184	20594	0.962097	1	1	0.982781
INTERPRO	IPR001356:Homeodomain	12	0.894188	0.816852	ENSMUSG00000023927, ENSMUSG00000038331, ENSMUSG00000035187, ENSMUSG00000052534, ENSMUSG00000029736, ENSMUSG00000038872, ENSMUSG00000026586, ENSMUSG00000031734, ENSMUSG00000029705, ENSMUSG00000074369, ENSMUSG00000031688, ENSMUSG00000031621	1047	271	20594	0.870976	1	1	0.982781
UP_SEQ_FEATURE	DNA-binding region:Homeobox	8	0.596125	0.819624	ENSMUSG00000023927, ENSMUSG00000038331, ENSMUSG00000035187, ENSMUSG00000029736, ENSMUSG00000026586, ENSMUSG00000029705, ENSMUSG00000031688, ENSMUSG00000031621	922	180	18012	0.868257	1	1	0.984062
INTERPRO	IPR009057:Homeodomain-like	15	1.11773	0.840447	ENSMUSG00000031099, ENSMUSG00000049232, ENSMUSG00000029736, ENSMUSG00000026586, ENSMUSG00000029705, ENSMUSG00000025925, ENSMUSG00000023927, ENSMUSG00000038331, ENSMUSG00000035187, ENSMUSG00000052534, ENSMUSG00000038872, ENSMUSG00000031734, ENSMUSG00000074369, ENSMUSG00000031688, ENSMUSG00000031621	1047	345	20594	0.855197	1	1	0.982781
SMART	SM00389:HOX	12	0.894188	0.954418	ENSMUSG00000023927, ENSMUSG00000038331, ENSMUSG00000035187, ENSMUSG00000052534, ENSMUSG00000029736, ENSMUSG00000038872, ENSMUSG00000026586, ENSMUSG00000031734, ENSMUSG00000029705, ENSMUSG00000074369, ENSMUSG00000031688, ENSMUSG00000031621	661	266	10425	0.711499	1	1	0.966759
Annotation Cluster 70	Enrichment Score: 0.689125027212846
Category	Term	Count	%	PValue	Genes	List Total	Pop Hits	Pop Total	Fold Enrichment	Bonferroni	Benjamini	FDR
BIOCARTA	m_hdacPathway:Control of skeletal myogenesis by HDAC & calcium/calmodulin-dependent kinase (CaMK)	5	0.372578	0.100425	ENSMUSG00000028161, ENSMUSG00000020623, ENSMUSG00000053436, ENSMUSG00000008855, ENSMUSG00000005534	84	28	1289	2.74022	1	1	1
KEGG_PATHWAY	mmu05014:Amyotrophic lateral sclerosis (ALS)	6	0.447094	0.129922	ENSMUSG00000033981, ENSMUSG00000020524, ENSMUSG00000028161, ENSMUSG00000020623, ENSMUSG00000059003, ENSMUSG00000053436	407	51	7691	2.22315	1	0.927008	0.898917
BIOCARTA	m_fmlpPathway:fMLP induced chemokine gene expression in HMC-1 cells	3	0.223547	0.656298	ENSMUSG00000028161, ENSMUSG00000020623, ENSMUSG00000053436	84	34	1289	1.35399	1	1	1
Annotation Cluster 71	Enrichment Score: 0.6808719782062723
Category	Term	Count	%	PValue	Genes	List Total	Pop Hits	Pop Total	Fold Enrichment	Bonferroni	Benjamini	FDR
INTERPRO	IPR001212:Somatomedin B domain	3	0.223547	0.104608	ENSMUSG00000022425, ENSMUSG00000032719, ENSMUSG00000032357	1047	11	20594	5.36442	1	1	0.982781
GOTERM_MF_DIRECT	GO:0030247~polysaccharide binding	3	0.223547	0.185455	ENSMUSG00000022425, ENSMUSG00000032719, ENSMUSG00000032357	920	15	17446	3.79261	1	1	0.989184
GOTERM_MF_DIRECT	GO:0005044~scavenger receptor activity	4	0.298063	0.467284	ENSMUSG00000022425, ENSMUSG00000025044, ENSMUSG00000032719, ENSMUSG00000032357	920	48	17446	1.58025	1	1	0.989184
Annotation Cluster 72	Enrichment Score: 0.6505593089344804
Category	Term	Count	%	PValue	Genes	List Total	Pop Hits	Pop Total	Fold Enrichment	Bonferroni	Benjamini	FDR
INTERPRO	IPR000488:Death domain	5	0.372578	0.0843528	ENSMUSG00000059921, ENSMUSG00000031077, ENSMUSG00000063727, ENSMUSG00000021559, ENSMUSG00000063626	1047	33	20594	2.98023	1	1	0.982781
SMART	SM00005:DEATH	5	0.372578	0.0878567	ENSMUSG00000059921, ENSMUSG00000031077, ENSMUSG00000063727, ENSMUSG00000021559, ENSMUSG00000063626	661	27	10425	2.92066	1	0.915882	0.882991
UP_SEQ_FEATURE	domain:Death	4	0.298063	0.209781	ENSMUSG00000059921, ENSMUSG00000031077, ENSMUSG00000021559, ENSMUSG00000063626	922	31	18012	2.52075	1	1	0.984062
INTERPRO	IPR011029:Death-like domain	6	0.447094	0.474531	ENSMUSG00000059921, ENSMUSG00000031077, ENSMUSG00000063727, ENSMUSG00000021559, ENSMUSG00000039997, ENSMUSG00000063626	1047	89	20594	1.32604	1	1	0.982781
GOTERM_BP_DIRECT	GO:0097190~apoptotic signaling pathway	3	0.223547	0.757351	ENSMUSG00000031077, ENSMUSG00000063727, ENSMUSG00000021559	953	51	18082	1.1161	1	1	0.997994
Annotation Cluster 73	Enrichment Score: 0.6232814385653098
Category	Term	Count	%	PValue	Genes	List Total	Pop Hits	Pop Total	Fold Enrichment	Bonferroni	Benjamini	FDR
KEGG_PATHWAY	mmu01200:Carbon metabolism	10	0.745156	0.158654	ENSMUSG00000089992, ENSMUSG00000031672, ENSMUSG00000061838, ENSMUSG00000047674, ENSMUSG00000027870, ENSMUSG00000025519, ENSMUSG00000026005, ENSMUSG00000025991, ENSMUSG00000053604, ENSMUSG00000028405	407	116	7691	1.62903	1	1	0.973384
KEGG_PATHWAY	mmu00030:Pentose phosphate pathway	4	0.298063	0.209165	ENSMUSG00000089992, ENSMUSG00000025519, ENSMUSG00000026005, ENSMUSG00000053604	407	30	7691	2.51957	1	1	0.973384
KEGG_PATHWAY	mmu01230:Biosynthesis of amino acids	7	0.52161	0.211622	ENSMUSG00000031672, ENSMUSG00000026473, ENSMUSG00000025519, ENSMUSG00000026005, ENSMUSG00000025991, ENSMUSG00000053604, ENSMUSG00000028405	407	76	7691	1.7405	1	1	0.973384
KEGG_PATHWAY	mmu01130:Biosynthesis of antibiotics	13	0.968703	0.457481	ENSMUSG00000029695, ENSMUSG00000026192, ENSMUSG00000031672, ENSMUSG00000061838, ENSMUSG00000027870, ENSMUSG00000026005, ENSMUSG00000001467, ENSMUSG00000028405, ENSMUSG00000089992, ENSMUSG00000047674, ENSMUSG00000025519, ENSMUSG00000057228, ENSMUSG00000053604	407	214	7691	1.14794	1	1	0.973384
Annotation Cluster 74	Enrichment Score: 0.612796062075503
Category	Term	Count	%	PValue	Genes	List Total	Pop Hits	Pop Total	Fold Enrichment	Bonferroni	Benjamini	FDR
GOTERM_BP_DIRECT	GO:0008543~fibroblast growth factor receptor signaling pathway	6	0.447094	0.0739711	ENSMUSG00000021974, ENSMUSG00000046743, ENSMUSG00000051379, ENSMUSG00000025551, ENSMUSG00000031603, ENSMUSG00000038844	953	43	18082	2.6475	1	1	0.997994
GOTERM_MF_DIRECT	GO:0005104~fibroblast growth factor receptor binding	4	0.298063	0.167846	ENSMUSG00000021974, ENSMUSG00000051379, ENSMUSG00000025551, ENSMUSG00000031603	920	27	17446	2.80934	1	1	0.989184
INTERPRO	IPR008996:Cytokine, IL-1-like	4	0.298063	0.220475	ENSMUSG00000021974, ENSMUSG00000025900, ENSMUSG00000025551, ENSMUSG00000031603	1047	32	20594	2.45869	1	1	0.982781
GOTERM_MF_DIRECT	GO:0008083~growth factor activity	11	0.819672	0.234497	ENSMUSG00000021974, ENSMUSG00000031520, ENSMUSG00000056457, ENSMUSG00000037362, ENSMUSG00000029838, ENSMUSG00000026100, ENSMUSG00000059201, ENSMUSG00000028864, ENSMUSG00000025551, ENSMUSG00000022144, ENSMUSG00000031603	920	145	17446	1.43858	1	1	0.989184
UP_KEYWORDS	Growth factor	9	0.670641	0.296085	ENSMUSG00000021974, ENSMUSG00000031520, ENSMUSG00000037362, ENSMUSG00000029838, ENSMUSG00000026100, ENSMUSG00000028864, ENSMUSG00000025551, ENSMUSG00000022144, ENSMUSG00000031603	1127	127	22680	1.42613	1	1	0.915119
INTERPRO	IPR002209:Heparin-binding growth factor/Fibroblast growth factor	3	0.223547	0.308413	ENSMUSG00000021974, ENSMUSG00000025551, ENSMUSG00000031603	1047	22	20594	2.68221	1	1	0.982781
SMART	SM00442:FGF	3	0.223547	0.41022	ENSMUSG00000021974, ENSMUSG00000025551, ENSMUSG00000031603	661	22	10425	2.15067	1	1	0.966759
KEGG_PATHWAY	mmu05218:Melanoma	5	0.372578	0.520707	ENSMUSG00000021974, ENSMUSG00000040274, ENSMUSG00000028864, ENSMUSG00000025551, ENSMUSG00000031603	407	71	7691	1.33076	1	1	0.973384
Annotation Cluster 75	Enrichment Score: 0.6092137661017352
Category	Term	Count	%	PValue	Genes	List Total	Pop Hits	Pop Total	Fold Enrichment	Bonferroni	Benjamini	FDR
GOTERM_BP_DIRECT	GO:0003333~amino acid transmembrane transport	4	0.298063	0.129838	ENSMUSG00000061306, ENSMUSG00000027737, ENSMUSG00000022464, ENSMUSG00000069072	953	24	18082	3.16229	1	1	0.997994
GOTERM_MF_DIRECT	GO:0015171~amino acid transmembrane transporter activity	4	0.298063	0.265297	ENSMUSG00000061306, ENSMUSG00000027737, ENSMUSG00000022464, ENSMUSG00000069072	920	34	17446	2.23095	1	1	0.989184
UP_KEYWORDS	Amino-acid transport	4	0.298063	0.278051	ENSMUSG00000061306, ENSMUSG00000027737, ENSMUSG00000022464, ENSMUSG00000069072	1127	37	22680	2.17559	1	1	0.915119
GOTERM_BP_DIRECT	GO:0006865~amino acid transport	4	0.298063	0.381846	ENSMUSG00000061306, ENSMUSG00000027737, ENSMUSG00000022464, ENSMUSG00000069072	953	42	18082	1.80703	1	1	0.997994
Annotation Cluster 76	Enrichment Score: 0.6047268107786531
Category	Term	Count	%	PValue	Genes	List Total	Pop Hits	Pop Total	Fold Enrichment	Bonferroni	Benjamini	FDR
UP_SEQ_FEATURE	domain:RabBD	3	0.223547	0.122811	ENSMUSG00000041670, ENSMUSG00000037386, ENSMUSG00000026303	922	12	18012	4.88395	1	1	0.984062
INTERPRO	IPR010911:Rab-binding domain	3	0.223547	0.138905	ENSMUSG00000041670, ENSMUSG00000037386, ENSMUSG00000026303	1047	13	20594	4.53912	1	1	0.982781
UP_SEQ_FEATURE	zinc finger region:FYVE-type	4	0.298063	0.321624	ENSMUSG00000041670, ENSMUSG00000022788, ENSMUSG00000037386, ENSMUSG00000026303	922	39	18012	2.00367	1	1	0.984062
INTERPRO	IPR011011:Zinc finger, FYVE/PHD-type	7	0.52161	0.694691	ENSMUSG00000041670, ENSMUSG00000021767, ENSMUSG00000029629, ENSMUSG00000037386, ENSMUSG00000048874, ENSMUSG00000026303, ENSMUSG00000029833	1047	136	20594	1.0124	1	1	0.982781
Annotation Cluster 77	Enrichment Score: 0.6025250239861301
Category	Term	Count	%	PValue	Genes	List Total	Pop Hits	Pop Total	Fold Enrichment	Bonferroni	Benjamini	FDR
GOTERM_BP_DIRECT	GO:0003341~cilium movement	5	0.372578	0.110209	ENSMUSG00000041144, ENSMUSG00000101337, ENSMUSG00000022262, ENSMUSG00000022375, ENSMUSG00000036962	953	35	18082	2.71054	1	1	0.997994
GOTERM_MF_DIRECT	GO:0003777~microtubule motor activity	7	0.52161	0.21073	ENSMUSG00000046755, ENSMUSG00000041144, ENSMUSG00000023999, ENSMUSG00000101337, ENSMUSG00000022262, ENSMUSG00000045328, ENSMUSG00000038844	920	76	17446	1.7466	1	1	0.989184
INTERPRO	IPR024317:Dynein heavy chain, P-loop containing D4 domain	3	0.223547	0.212738	ENSMUSG00000041144, ENSMUSG00000101337, ENSMUSG00000022262	1047	17	20594	3.47109	1	1	0.982781
INTERPRO	IPR013602:Dynein heavy chain, domain-2	3	0.223547	0.231791	ENSMUSG00000041144, ENSMUSG00000101337, ENSMUSG00000022262	1047	18	20594	3.27826	1	1	0.982781
INTERPRO	IPR004273:Dynein heavy chain domain	3	0.223547	0.231791	ENSMUSG00000041144, ENSMUSG00000101337, ENSMUSG00000022262	1047	18	20594	3.27826	1	1	0.982781
INTERPRO	IPR024743:Dynein heavy chain, coiled coil stalk	3	0.223547	0.250941	ENSMUSG00000041144, ENSMUSG00000101337, ENSMUSG00000022262	1047	19	20594	3.10572	1	1	0.982781
INTERPRO	IPR026983:Dynein heavy chain	3	0.223547	0.250941	ENSMUSG00000041144, ENSMUSG00000101337, ENSMUSG00000022262	1047	19	20594	3.10572	1	1	0.982781
KEGG_PATHWAY	mmu05016:Huntington's disease	8	0.596125	0.905049	ENSMUSG00000025958, ENSMUSG00000029167, ENSMUSG00000041144, ENSMUSG00000101337, ENSMUSG00000022262, ENSMUSG00000029632, ENSMUSG00000030102, ENSMUSG00000014313	407	198	7691	0.763507	1	1	0.973384
Annotation Cluster 78	Enrichment Score: 0.5992412903117356
Category	Term	Count	%	PValue	Genes	List Total	Pop Hits	Pop Total	Fold Enrichment	Bonferroni	Benjamini	FDR
INTERPRO	IPR006020:Phosphotyrosine interaction domain	5	0.372578	0.153281	ENSMUSG00000020422, ENSMUSG00000056870, ENSMUSG00000022150, ENSMUSG00000029207, ENSMUSG00000026721	1047	41	20594	2.39872	1	1	0.982781
SMART	SM00462:PTB	5	0.372578	0.245708	ENSMUSG00000020422, ENSMUSG00000056870, ENSMUSG00000022150, ENSMUSG00000029207, ENSMUSG00000026721	661	40	10425	1.97144	1	1	0.966759
UP_SEQ_FEATURE	domain:PID	3	0.223547	0.42303	ENSMUSG00000056870, ENSMUSG00000022150, ENSMUSG00000026721	922	28	18012	2.09312	1	1	0.984062
Annotation Cluster 79	Enrichment Score: 0.5809430028067394
Category	Term	Count	%	PValue	Genes	List Total	Pop Hits	Pop Total	Fold Enrichment	Bonferroni	Benjamini	FDR
GOTERM_MF_DIRECT	GO:0004860~protein kinase inhibitor activity	6	0.447094	0.180237	ENSMUSG00000052581, ENSMUSG00000045776, ENSMUSG00000049939, ENSMUSG00000060780, ENSMUSG00000051379, ENSMUSG00000027499	920	57	17446	1.99611	1	1	0.989184
GOTERM_BP_DIRECT	GO:0046426~negative regulation of JAK-STAT cascade	5	0.372578	0.189052	ENSMUSG00000052581, ENSMUSG00000045776, ENSMUSG00000049939, ENSMUSG00000060780, ENSMUSG00000051379	953	43	18082	2.20625	1	1	0.997994
GOTERM_BP_DIRECT	GO:0019221~cytokine-mediated signaling pathway	10	0.745156	0.362381	ENSMUSG00000052581, ENSMUSG00000045776, ENSMUSG00000024789, ENSMUSG00000049939, ENSMUSG00000060780, ENSMUSG00000050069, ENSMUSG00000052336, ENSMUSG00000051379, ENSMUSG00000068758, ENSMUSG00000022015	953	146	18082	1.29957	1	1	0.997994
GOTERM_BP_DIRECT	GO:0006469~negative regulation of protein kinase activity	7	0.52161	0.384271	ENSMUSG00000052581, ENSMUSG00000045776, ENSMUSG00000049939, ENSMUSG00000060780, ENSMUSG00000055067, ENSMUSG00000051379, ENSMUSG00000027499	953	95	18082	1.39807	1	1	0.997994
Annotation Cluster 80	Enrichment Score: 0.5802222458005762
Category	Term	Count	%	PValue	Genes	List Total	Pop Hits	Pop Total	Fold Enrichment	Bonferroni	Benjamini	FDR
UP_KEYWORDS	Guanine-nucleotide releasing factor	12	0.894188	0.0670999	ENSMUSG00000022788, ENSMUSG00000032583, ENSMUSG00000035392, ENSMUSG00000062232, ENSMUSG00000067851, ENSMUSG00000027699, ENSMUSG00000022263, ENSMUSG00000048960, ENSMUSG00000038206, ENSMUSG00000034312, ENSMUSG00000030465, ENSMUSG00000066406	1127	133	22680	1.81572	1	0.427645	0.390311
GOTERM_MF_DIRECT	GO:0005085~guanyl-nucleotide exchange factor activity	12	0.894188	0.200298	ENSMUSG00000022788, ENSMUSG00000032583, ENSMUSG00000035392, ENSMUSG00000062232, ENSMUSG00000067851, ENSMUSG00000027699, ENSMUSG00000022263, ENSMUSG00000048960, ENSMUSG00000038206, ENSMUSG00000034312, ENSMUSG00000030465, ENSMUSG00000066406	920	156	17446	1.4587	1	1	0.989184
GOTERM_BP_DIRECT	GO:0035023~regulation of Rho protein signal transduction	7	0.52161	0.218873	ENSMUSG00000022788, ENSMUSG00000027699, ENSMUSG00000022263, ENSMUSG00000048960, ENSMUSG00000031523, ENSMUSG00000036885, ENSMUSG00000066406	953	77	18082	1.72489	1	1	0.997994
INTERPRO	IPR000219:Dbl homology (DH) domain	6	0.447094	0.262924	ENSMUSG00000022788, ENSMUSG00000027699, ENSMUSG00000022263, ENSMUSG00000048960, ENSMUSG00000036885, ENSMUSG00000066406	1047	68	20594	1.73555	1	1	0.982781
GOTERM_MF_DIRECT	GO:0005089~Rho guanyl-nucleotide exchange factor activity	6	0.447094	0.350601	ENSMUSG00000022788, ENSMUSG00000027699, ENSMUSG00000022263, ENSMUSG00000048960, ENSMUSG00000036885, ENSMUSG00000066406	920	74	17446	1.53754	1	1	0.989184
SMART	SM00325:RhoGEF	6	0.447094	0.39435	ENSMUSG00000022788, ENSMUSG00000027699, ENSMUSG00000022263, ENSMUSG00000048960, ENSMUSG00000036885, ENSMUSG00000066406	661	65	10425	1.45584	1	1	0.966759
UP_SEQ_FEATURE	domain:DH	3	0.223547	0.811576	ENSMUSG00000022788, ENSMUSG00000027699, ENSMUSG00000048960	922	59	18012	0.993345	1	1	0.984062
Annotation Cluster 81	Enrichment Score: 0.5737823796641008
Category	Term	Count	%	PValue	Genes	List Total	Pop Hits	Pop Total	Fold Enrichment	Bonferroni	Benjamini	FDR
GOTERM_MF_DIRECT	GO:0035091~phosphatidylinositol binding	8	0.596125	0.188411	ENSMUSG00000031662, ENSMUSG00000030287, ENSMUSG00000025915, ENSMUSG00000022150, ENSMUSG00000028007, ENSMUSG00000027534, ENSMUSG00000030102, ENSMUSG00000038844	920	89	17446	1.70454	1	1	0.989184
INTERPRO	IPR001683:Phox homologous domain	5	0.372578	0.25937	ENSMUSG00000031662, ENSMUSG00000025915, ENSMUSG00000028007, ENSMUSG00000027534, ENSMUSG00000038844	1047	51	20594	1.92839	1	1	0.982781
SMART	SM00312:PX	5	0.372578	0.274129	ENSMUSG00000031662, ENSMUSG00000025915, ENSMUSG00000028007, ENSMUSG00000027534, ENSMUSG00000038844	661	42	10425	1.87757	1	1	0.966759
UP_SEQ_FEATURE	domain:PX	4	0.298063	0.378347	ENSMUSG00000031662, ENSMUSG00000025915, ENSMUSG00000028007, ENSMUSG00000027534	922	43	18012	1.81728	1	1	0.984062
Annotation Cluster 82	Enrichment Score: 0.5630942766157555
Category	Term	Count	%	PValue	Genes	List Total	Pop Hits	Pop Total	Fold Enrichment	Bonferroni	Benjamini	FDR
GOTERM_MF_DIRECT	GO:0008146~sulfotransferase activity	6	0.447094	0.145593	ENSMUSG00000023943, ENSMUSG00000053465, ENSMUSG00000051022, ENSMUSG00000027971, ENSMUSG00000038702, ENSMUSG00000045216	920	53	17446	2.14676	1	1	0.989184
INTERPRO	IPR000863:Sulfotransferase domain	4	0.298063	0.332053	ENSMUSG00000023943, ENSMUSG00000051022, ENSMUSG00000027971, ENSMUSG00000038702	1047	40	20594	1.96695	1	1	0.982781
UP_SEQ_FEATURE	nucleotide phosphate-binding region:PAPS	3	0.223547	0.42303	ENSMUSG00000023943, ENSMUSG00000051022, ENSMUSG00000027971	922	28	18012	2.09312	1	1	0.984062
Annotation Cluster 83	Enrichment Score: 0.5532122163269794
Category	Term	Count	%	PValue	Genes	List Total	Pop Hits	Pop Total	Fold Enrichment	Bonferroni	Benjamini	FDR
UP_KEYWORDS	Lysosome	17	1.26677	0.175444	ENSMUSG00000029234, ENSMUSG00000058446, ENSMUSG00000029571, ENSMUSG00000027534, ENSMUSG00000021003, ENSMUSG00000041247, ENSMUSG00000073725, ENSMUSG00000054409, ENSMUSG00000045382, ENSMUSG00000039007, ENSMUSG00000037049, ENSMUSG00000031521, ENSMUSG00000018800, ENSMUSG00000034445, ENSMUSG00000069072, ENSMUSG00000073987, ENSMUSG00000036469	1127	249	22680	1.37394	1	0.780212	0.712098
GOTERM_CC_DIRECT	GO:0005765~lysosomal membrane	16	1.19225	0.252048	ENSMUSG00000030761, ENSMUSG00000029234, ENSMUSG00000058446, ENSMUSG00000033793, ENSMUSG00000029571, ENSMUSG00000041247, ENSMUSG00000027865, ENSMUSG00000073725, ENSMUSG00000054409, ENSMUSG00000031639, ENSMUSG00000057614, ENSMUSG00000018800, ENSMUSG00000034445, ENSMUSG00000069072, ENSMUSG00000039206, ENSMUSG00000036469	1036	234	19662	1.29769	1	1	0.958781
GOTERM_CC_DIRECT	GO:0005764~lysosome	19	1.4158	0.495154	ENSMUSG00000029234, ENSMUSG00000058446, ENSMUSG00000029571, ENSMUSG00000027534, ENSMUSG00000021003, ENSMUSG00000041247, ENSMUSG00000027447, ENSMUSG00000073725, ENSMUSG00000024107, ENSMUSG00000054409, ENSMUSG00000045382, ENSMUSG00000039007, ENSMUSG00000037049, ENSMUSG00000031521, ENSMUSG00000018800, ENSMUSG00000034445, ENSMUSG00000069072, ENSMUSG00000073987, ENSMUSG00000036469	1036	331	19662	1.08942	1	1	0.958781
Annotation Cluster 84	Enrichment Score: 0.5452992844001852
Category	Term	Count	%	PValue	Genes	List Total	Pop Hits	Pop Total	Fold Enrichment	Bonferroni	Benjamini	FDR
GOTERM_MF_DIRECT	GO:0050649~testosterone 6-beta-hydroxylase activity	4	0.298063	0.00668239	ENSMUSG00000061292, ENSMUSG00000075551, ENSMUSG00000056035, ENSMUSG00000070419	920	8	17446	9.48152	0.998914	0.323937	0.320118
INTERPRO	IPR008072:Cytochrome P450, E-class, CYP3A	4	0.298063	0.00871409	ENSMUSG00000061292, ENSMUSG00000075551, ENSMUSG00000056035, ENSMUSG00000070419	1047	9	20594	8.74201	0.999999	0.303831	0.298409
INTERPRO	IPR002402:Cytochrome P450, E-class, group II	4	0.298063	0.0158627	ENSMUSG00000061292, ENSMUSG00000075551, ENSMUSG00000056035, ENSMUSG00000070419	1047	11	20594	7.15256	1	0.469597	0.461217
INTERPRO	IPR002403:Cytochrome P450, E-class, group IV	3	0.223547	0.104608	ENSMUSG00000039519, ENSMUSG00000001467, ENSMUSG00000063415	1047	11	20594	5.36442	1	1	0.982781
UP_KEYWORDS	Iron	21	1.56483	0.400846	ENSMUSG00000039519, ENSMUSG00000028161, ENSMUSG00000075551, ENSMUSG00000079554, ENSMUSG00000056035, ENSMUSG00000026005, ENSMUSG00000001467, ENSMUSG00000026134, ENSMUSG00000022892, ENSMUSG00000040943, ENSMUSG00000028405, ENSMUSG00000063415, ENSMUSG00000063558, ENSMUSG00000064294, ENSMUSG00000061292, ENSMUSG00000038168, ENSMUSG00000033308, ENSMUSG00000070419, ENSMUSG00000015652, ENSMUSG00000055932,…	1127	375	22680	1.12696	1	1	0.915119
INTERPRO	IPR001128:Cytochrome P450	7	0.52161	0.434814	ENSMUSG00000039519, ENSMUSG00000061292, ENSMUSG00000075551, ENSMUSG00000056035, ENSMUSG00000001467, ENSMUSG00000070419, ENSMUSG00000063415	1047	104	20594	1.32391	1	1	0.982781
GOTERM_MF_DIRECT	GO:0005506~iron ion binding	13	0.968703	0.441323	ENSMUSG00000039519, ENSMUSG00000075551, ENSMUSG00000079554, ENSMUSG00000056035, ENSMUSG00000001467, ENSMUSG00000040943, ENSMUSG00000063415, ENSMUSG00000063558, ENSMUSG00000064294, ENSMUSG00000061292, ENSMUSG00000038168, ENSMUSG00000033308, ENSMUSG00000070419	920	212	17446	1.16283	1	1	0.989184
UP_KEYWORDS	Monooxygenase	8	0.596125	0.492298	ENSMUSG00000039519, ENSMUSG00000061292, ENSMUSG00000075551, ENSMUSG00000056035, ENSMUSG00000001467, ENSMUSG00000070419, ENSMUSG00000029885, ENSMUSG00000063415	1127	133	22680	1.21048	1	1	0.915119
UP_SEQ_FEATURE	metal ion-binding site:Iron (heme axial ligand)	7	0.52161	0.530511	ENSMUSG00000039519, ENSMUSG00000061292, ENSMUSG00000075551, ENSMUSG00000056035, ENSMUSG00000001467, ENSMUSG00000015652, ENSMUSG00000034445	922	114	18012	1.19957	1	1	0.984062
INTERPRO	IPR017972:Cytochrome P450, conserved site	6	0.447094	0.541949	ENSMUSG00000061292, ENSMUSG00000075551, ENSMUSG00000056035, ENSMUSG00000001467, ENSMUSG00000070419, ENSMUSG00000063415	1047	96	20594	1.22935	1	1	0.982781
GOTERM_CC_DIRECT	GO:0031090~organelle membrane	6	0.447094	0.555304	ENSMUSG00000039519, ENSMUSG00000075551, ENSMUSG00000056035, ENSMUSG00000001467, ENSMUSG00000025921, ENSMUSG00000063415	1036	94	19662	1.21141	1	1	0.958781
COG_ONTOLOGY	Secondary metabolites biosynthesis, transport, and catabolism	7	0.52161	0.572014	ENSMUSG00000039519, ENSMUSG00000061292, ENSMUSG00000075551, ENSMUSG00000056035, ENSMUSG00000001467, ENSMUSG00000070419, ENSMUSG00000063415	111	117	2126	1.14592	1	1	1
UP_KEYWORDS	Heme	9	0.670641	0.618727	ENSMUSG00000039519, ENSMUSG00000061292, ENSMUSG00000075551, ENSMUSG00000056035, ENSMUSG00000001467, ENSMUSG00000070419, ENSMUSG00000015652, ENSMUSG00000034445, ENSMUSG00000063415	1127	171	22680	1.05917	1	1	0.915119
UP_KEYWORDS	Microsome	7	0.52161	0.645018	ENSMUSG00000029772, ENSMUSG00000039519, ENSMUSG00000075551, ENSMUSG00000056035, ENSMUSG00000001467, ENSMUSG00000025921, ENSMUSG00000063415	1127	132	22680	1.06719	1	1	0.915119
GOTERM_MF_DIRECT	GO:0016712~oxidoreductase activity, acting on paired donors, with incorporation or reduction of molecular oxygen, reduced flavin or flavoprotein as one donor, and incorporation of one atom of oxygen	3	0.223547	0.656727	ENSMUSG00000061292, ENSMUSG00000056035, ENSMUSG00000070419	920	42	17446	1.3545	1	1	0.989184
GOTERM_MF_DIRECT	GO:0016705~oxidoreductase activity, acting on paired donors, with incorporation or reduction of molecular oxygen	5	0.372578	0.77234	ENSMUSG00000039519, ENSMUSG00000056035, ENSMUSG00000038168, ENSMUSG00000001467, ENSMUSG00000063415	920	99	17446	0.957729	1	1	0.989184
GOTERM_MF_DIRECT	GO:0020037~heme binding	8	0.596125	0.821079	ENSMUSG00000024789, ENSMUSG00000039519, ENSMUSG00000061292, ENSMUSG00000075551, ENSMUSG00000056035, ENSMUSG00000001467, ENSMUSG00000070419, ENSMUSG00000063415	920	175	17446	0.866882	1	1	0.989184
GOTERM_MF_DIRECT	GO:0004497~monooxygenase activity	5	0.372578	0.827171	ENSMUSG00000039519, ENSMUSG00000056035, ENSMUSG00000001467, ENSMUSG00000029885, ENSMUSG00000063415	920	108	17446	0.877919	1	1	0.989184
KEGG_PATHWAY	mmu00140:Steroid hormone biosynthesis	3	0.223547	0.948674	ENSMUSG00000039519, ENSMUSG00000075551, ENSMUSG00000056035	407	87	7691	0.651614	1	1	0.973384
Annotation Cluster 85	Enrichment Score: 0.5439585549156885
Category	Term	Count	%	PValue	Genes	List Total	Pop Hits	Pop Total	Fold Enrichment	Bonferroni	Benjamini	FDR
GOTERM_BP_DIRECT	GO:0000278~mitotic cell cycle	6	0.447094	0.0476512	ENSMUSG00000038482, ENSMUSG00000004364, ENSMUSG00000075266, ENSMUSG00000029253, ENSMUSG00000045328, ENSMUSG00000031841	953	38	18082	2.99586	1	1	0.997994
UP_KEYWORDS	Cell division	25	1.86289	0.114755	ENSMUSG00000029253, ENSMUSG00000059586, ENSMUSG00000041238, ENSMUSG00000027699, ENSMUSG00000024660, ENSMUSG00000043556, ENSMUSG00000029910, ENSMUSG00000028926, ENSMUSG00000025812, ENSMUSG00000034021, ENSMUSG00000036782, ENSMUSG00000036977, ENSMUSG00000029684, ENSMUSG00000052062, ENSMUSG00000075266, ENSMUSG00000066842, ENSMUSG00000045328, ENSMUSG00000043987, ENSMUSG00000046755, ENSMUSG00000040274,…	1127	372	22680	1.35243	1	0.581567	0.530796
UP_KEYWORDS	Cell cycle	38	2.83159	0.15004	ENSMUSG00000004031, ENSMUSG00000029253, ENSMUSG00000059586, ENSMUSG00000036928, ENSMUSG00000041238, ENSMUSG00000027699, ENSMUSG00000022141, ENSMUSG00000040943, ENSMUSG00000024660, ENSMUSG00000043556, ENSMUSG00000029910, ENSMUSG00000038482, ENSMUSG00000022369, ENSMUSG00000028926, ENSMUSG00000025812, ENSMUSG00000035131, ENSMUSG00000034021, ENSMUSG00000036782, ENSMUSG00000036840, ENSMUSG00000037214,…	1127	626	22680	1.2216	1	0.691646	0.631264
GOTERM_BP_DIRECT	GO:0051301~cell division	25	1.86289	0.187225	ENSMUSG00000029253, ENSMUSG00000059586, ENSMUSG00000041238, ENSMUSG00000027699, ENSMUSG00000024660, ENSMUSG00000043556, ENSMUSG00000029910, ENSMUSG00000028926, ENSMUSG00000025812, ENSMUSG00000034021, ENSMUSG00000036782, ENSMUSG00000036977, ENSMUSG00000029684, ENSMUSG00000052062, ENSMUSG00000075266, ENSMUSG00000066842, ENSMUSG00000045328, ENSMUSG00000043987, ENSMUSG00000046755, ENSMUSG00000040274,…	953	374	18082	1.2683	1	1	0.997994
GOTERM_CC_DIRECT	GO:0000775~chromosome, centromeric region	11	0.819672	0.209202	ENSMUSG00000046755, ENSMUSG00000075266, ENSMUSG00000094443, ENSMUSG00000031529, ENSMUSG00000029253, ENSMUSG00000036928, ENSMUSG00000024660, ENSMUSG00000045328, ENSMUSG00000009575, ENSMUSG00000031711, ENSMUSG00000029910	1036	141	19662	1.48061	1	1	0.958781
UP_KEYWORDS	Mitosis	17	1.26677	0.21687	ENSMUSG00000036977, ENSMUSG00000029684, ENSMUSG00000075266, ENSMUSG00000029253, ENSMUSG00000059586, ENSMUSG00000041238, ENSMUSG00000024660, ENSMUSG00000045328, ENSMUSG00000043556, ENSMUSG00000043987, ENSMUSG00000029910, ENSMUSG00000046755, ENSMUSG00000025925, ENSMUSG00000031529, ENSMUSG00000034021, ENSMUSG00000036782, ENSMUSG00000031644	1127	259	22680	1.32089	1	0.899219	0.820716
UP_KEYWORDS	Centromere	10	0.745156	0.222081	ENSMUSG00000046755, ENSMUSG00000075266, ENSMUSG00000031529, ENSMUSG00000029253, ENSMUSG00000036928, ENSMUSG00000024660, ENSMUSG00000045328, ENSMUSG00000009575, ENSMUSG00000031711, ENSMUSG00000029910	1127	134	22680	1.50181	1	0.899219	0.820716
GOTERM_BP_DIRECT	GO:0007049~cell cycle	38	2.83159	0.227141	ENSMUSG00000004031, ENSMUSG00000029253, ENSMUSG00000059586, ENSMUSG00000036928, ENSMUSG00000041238, ENSMUSG00000027699, ENSMUSG00000022141, ENSMUSG00000040943, ENSMUSG00000024660, ENSMUSG00000043556, ENSMUSG00000029910, ENSMUSG00000038482, ENSMUSG00000022369, ENSMUSG00000028926, ENSMUSG00000025812, ENSMUSG00000035131, ENSMUSG00000034021, ENSMUSG00000036782, ENSMUSG00000036840, ENSMUSG00000037214,…	953	614	18082	1.17427	1	1	0.997994
GOTERM_BP_DIRECT	GO:0007067~mitotic nuclear division	17	1.26677	0.400644	ENSMUSG00000036977, ENSMUSG00000029684, ENSMUSG00000075266, ENSMUSG00000029253, ENSMUSG00000059586, ENSMUSG00000041238, ENSMUSG00000024660, ENSMUSG00000045328, ENSMUSG00000043556, ENSMUSG00000043987, ENSMUSG00000029910, ENSMUSG00000046755, ENSMUSG00000025925, ENSMUSG00000031529, ENSMUSG00000034021, ENSMUSG00000036782, ENSMUSG00000031644	953	277	18082	1.16446	1	1	0.997994
GOTERM_CC_DIRECT	GO:0000776~kinetochore	8	0.596125	0.445915	ENSMUSG00000046755, ENSMUSG00000022369, ENSMUSG00000075266, ENSMUSG00000029253, ENSMUSG00000024660, ENSMUSG00000045328, ENSMUSG00000009575, ENSMUSG00000029910	1036	120	19662	1.26525	1	1	0.958781
UP_KEYWORDS	Kinetochore	6	0.447094	0.51207	ENSMUSG00000046755, ENSMUSG00000075266, ENSMUSG00000029253, ENSMUSG00000024660, ENSMUSG00000045328, ENSMUSG00000029910	1127	95	22680	1.271	1	1	0.915119
UP_KEYWORDS	Chromosome	20	1.49031	0.650511	ENSMUSG00000078346, ENSMUSG00000034639, ENSMUSG00000027770, ENSMUSG00000075266, ENSMUSG00000029253, ENSMUSG00000059586, ENSMUSG00000036928, ENSMUSG00000041238, ENSMUSG00000100448, ENSMUSG00000024660, ENSMUSG00000029676, ENSMUSG00000009575, ENSMUSG00000045328, ENSMUSG00000029920, ENSMUSG00000029910, ENSMUSG00000046755, ENSMUSG00000025925, ENSMUSG00000021767, ENSMUSG00000031529, ENSMUSG00000031711	1127	409	22680	0.98407	1	1	0.915119
GOTERM_CC_DIRECT	GO:0000777~condensed chromosome kinetochore	5	0.372578	0.65151	ENSMUSG00000046755, ENSMUSG00000075266, ENSMUSG00000029253, ENSMUSG00000024660, ENSMUSG00000029910	1036	84	19662	1.12969	1	1	0.958781
GOTERM_BP_DIRECT	GO:0007059~chromosome segregation	5	0.372578	0.695934	ENSMUSG00000075266, ENSMUSG00000029253, ENSMUSG00000036928, ENSMUSG00000024660, ENSMUSG00000045328	953	89	18082	1.06594	1	1	0.997994
GOTERM_CC_DIRECT	GO:0005694~chromosome	17	1.26677	0.73038	ENSMUSG00000034639, ENSMUSG00000027770, ENSMUSG00000075266, ENSMUSG00000029253, ENSMUSG00000059586, ENSMUSG00000036928, ENSMUSG00000041238, ENSMUSG00000024660, ENSMUSG00000029676, ENSMUSG00000009575, ENSMUSG00000045328, ENSMUSG00000029920, ENSMUSG00000029910, ENSMUSG00000046755, ENSMUSG00000025925, ENSMUSG00000031529, ENSMUSG00000031711	1036	344	19662	0.937904	1	1	0.958781
Annotation Cluster 86	Enrichment Score: 0.5421094897796259
Category	Term	Count	%	PValue	Genes	List Total	Pop Hits	Pop Total	Fold Enrichment	Bonferroni	Benjamini	FDR
GOTERM_BP_DIRECT	GO:0090263~positive regulation of canonical Wnt signaling pathway	7	0.52161	0.140254	ENSMUSG00000021974, ENSMUSG00000028031, ENSMUSG00000010797, ENSMUSG00000031529, ENSMUSG00000037487, ENSMUSG00000027840, ENSMUSG00000051920	953	67	18082	1.98233	1	1	0.997994
UP_KEYWORDS	Wnt signaling pathway	11	0.819672	0.377025	ENSMUSG00000025902, ENSMUSG00000028031, ENSMUSG00000028926, ENSMUSG00000010797, ENSMUSG00000044674, ENSMUSG00000004637, ENSMUSG00000031529, ENSMUSG00000022150, ENSMUSG00000030967, ENSMUSG00000027840, ENSMUSG00000051920	1127	176	22680	1.25776	1	1	0.915119
GOTERM_BP_DIRECT	GO:0016055~Wnt signaling pathway	13	0.968703	0.447079	ENSMUSG00000028031, ENSMUSG00000010797, ENSMUSG00000004364, ENSMUSG00000022150, ENSMUSG00000027840, ENSMUSG00000022722, ENSMUSG00000025902, ENSMUSG00000028926, ENSMUSG00000044674, ENSMUSG00000004637, ENSMUSG00000031529, ENSMUSG00000030967, ENSMUSG00000051920	953	213	18082	1.15802	1	1	0.997994
Annotation Cluster 87	Enrichment Score: 0.5397442541650007
Category	Term	Count	%	PValue	Genes	List Total	Pop Hits	Pop Total	Fold Enrichment	Bonferroni	Benjamini	FDR
UP_SEQ_FEATURE	short sequence motif:HXXXXD motif	4	0.298063	0.0530261	ENSMUSG00000024978, ENSMUSG00000029314, ENSMUSG00000054469, ENSMUSG00000026623	922	17	18012	4.59666	1	0.927199	0.912048
INTERPRO	IPR002123:Phospholipid/glycerol acyltransferase	4	0.298063	0.0603147	ENSMUSG00000024978, ENSMUSG00000029314, ENSMUSG00000054469, ENSMUSG00000026623	1047	18	20594	4.37101	1	0.946338	0.92945
SMART	SM00563:PlsC	4	0.298063	0.0885522	ENSMUSG00000024978, ENSMUSG00000029314, ENSMUSG00000054469, ENSMUSG00000026623	661	17	10425	3.71095	1	0.915882	0.882991
GOTERM_BP_DIRECT	GO:0016024~CDP-diacylglycerol biosynthetic process	3	0.223547	0.147257	ENSMUSG00000024978, ENSMUSG00000029314, ENSMUSG00000054469	953	13	18082	4.37856	1	1	0.997994
UP_KEYWORDS	Phospholipid biosynthesis	4	0.298063	0.401611	ENSMUSG00000024978, ENSMUSG00000029314, ENSMUSG00000054469, ENSMUSG00000026623	1127	46	22680	1.74993	1	1	0.915119
UP_KEYWORDS	Phospholipid metabolism	4	0.298063	0.454932	ENSMUSG00000024978, ENSMUSG00000029314, ENSMUSG00000054469, ENSMUSG00000026623	1127	50	22680	1.60994	1	1	0.915119
UP_KEYWORDS	Acyltransferase	10	0.745156	0.477419	ENSMUSG00000021786, ENSMUSG00000024978, ENSMUSG00000060317, ENSMUSG00000062480, ENSMUSG00000021767, ENSMUSG00000056426, ENSMUSG00000029314, ENSMUSG00000054469, ENSMUSG00000025588, ENSMUSG00000026623	1127	171	22680	1.17686	1	1	0.915119
KEGG_PATHWAY	mmu00564:Glycerophospholipid metabolism	6	0.447094	0.558484	ENSMUSG00000024978, ENSMUSG00000056220, ENSMUSG00000029314, ENSMUSG00000054469, ENSMUSG00000026623, ENSMUSG00000004565	407	94	7691	1.20618	1	1	0.973384
KEGG_PATHWAY	mmu00561:Glycerolipid metabolism	4	0.298063	0.59769	ENSMUSG00000024978, ENSMUSG00000015568, ENSMUSG00000029314, ENSMUSG00000054469	407	58	7691	1.30323	1	1	0.973384
GOTERM_BP_DIRECT	GO:0008654~phospholipid biosynthetic process	4	0.298063	0.60705	ENSMUSG00000024978, ENSMUSG00000029314, ENSMUSG00000054469, ENSMUSG00000026623	953	59	18082	1.28636	1	1	0.997994
GOTERM_MF_DIRECT	GO:0016746~transferase activity, transferring acyl groups	9	0.670641	0.658821	ENSMUSG00000021786, ENSMUSG00000024978, ENSMUSG00000060317, ENSMUSG00000021767, ENSMUSG00000056426, ENSMUSG00000029314, ENSMUSG00000054469, ENSMUSG00000025588, ENSMUSG00000026623	920	167	17446	1.02196	1	1	0.989184
UP_KEYWORDS	Lipid biosynthesis	8	0.596125	0.686674	ENSMUSG00000021786, ENSMUSG00000024978, ENSMUSG00000031641, ENSMUSG00000008035, ENSMUSG00000001467, ENSMUSG00000029314, ENSMUSG00000054469, ENSMUSG00000026623	1127	160	22680	1.00621	1	1	0.915119
Annotation Cluster 88	Enrichment Score: 0.530593193149475
Category	Term	Count	%	PValue	Genes	List Total	Pop Hits	Pop Total	Fold Enrichment	Bonferroni	Benjamini	FDR
GOTERM_MF_DIRECT	GO:0016874~ligase activity	28	2.08644	0.0431014	ENSMUSG00000029397, ENSMUSG00000031651, ENSMUSG00000022280, ENSMUSG00000042807, ENSMUSG00000059586, ENSMUSG00000022241, ENSMUSG00000025991, ENSMUSG00000027993, ENSMUSG00000041058, ENSMUSG00000022269, ENSMUSG00000029833, ENSMUSG00000043279, ENSMUSG00000045078, ENSMUSG00000036840, ENSMUSG00000038784, ENSMUSG00000035357, ENSMUSG00000036745, ENSMUSG00000015961, ENSMUSG00000036469, ENSMUSG00000058446,…	920	362	17446	1.46675	1	0.953853	0.942609
INTERPRO	IPR013083:Zinc finger, RING/FYVE/PHD-type	30	2.23547	0.102535	ENSMUSG00000029397, ENSMUSG00000031651, ENSMUSG00000022280, ENSMUSG00000029130, ENSMUSG00000059586, ENSMUSG00000048874, ENSMUSG00000027993, ENSMUSG00000022269, ENSMUSG00000026303, ENSMUSG00000029833, ENSMUSG00000022788, ENSMUSG00000041670, ENSMUSG00000048814, ENSMUSG00000043279, ENSMUSG00000036840, ENSMUSG00000038784, ENSMUSG00000035357, ENSMUSG00000036469, ENSMUSG00000036218, ENSMUSG00000058446,…	1047	445	20594	1.32604	1	1	0.982781
INTERPRO	IPR001841:Zinc finger, RING-type	19	1.4158	0.206391	ENSMUSG00000029397, ENSMUSG00000031651, ENSMUSG00000036218, ENSMUSG00000058446, ENSMUSG00000022280, ENSMUSG00000029130, ENSMUSG00000026196, ENSMUSG00000027993, ENSMUSG00000047747, ENSMUSG00000029833, ENSMUSG00000040351, ENSMUSG00000048814, ENSMUSG00000040374, ENSMUSG00000043279, ENSMUSG00000051956, ENSMUSG00000051675, ENSMUSG00000038784, ENSMUSG00000036840, ENSMUSG00000035357	1047	286	20594	1.30672	1	1	0.982781
INTERPRO	IPR027370:RING-type zinc-finger, LisH dimerisation motif	4	0.298063	0.289723	ENSMUSG00000043279, ENSMUSG00000029130, ENSMUSG00000051675, ENSMUSG00000027993	1047	37	20594	2.12644	1	1	0.982781
INTERPRO	IPR017907:Zinc finger, RING-type, conserved site	10	0.745156	0.447459	ENSMUSG00000031651, ENSMUSG00000036218, ENSMUSG00000048814, ENSMUSG00000043279, ENSMUSG00000040374, ENSMUSG00000026196, ENSMUSG00000051675, ENSMUSG00000027993, ENSMUSG00000035357, ENSMUSG00000029833	1047	163	20594	1.20672	1	1	0.982781
INTERPRO	IPR000315:Zinc finger, B-box	5	0.372578	0.48966	ENSMUSG00000043279, ENSMUSG00000034151, ENSMUSG00000051675, ENSMUSG00000027993, ENSMUSG00000029833	1047	71	20594	1.38518	1	1	0.982781
UP_SEQ_FEATURE	zinc finger region:RING-type	10	0.745156	0.615339	ENSMUSG00000029397, ENSMUSG00000031651, ENSMUSG00000043279, ENSMUSG00000040374, ENSMUSG00000026196, ENSMUSG00000051675, ENSMUSG00000036840, ENSMUSG00000027674, ENSMUSG00000027993, ENSMUSG00000029833	922	186	18012	1.05031	1	1	0.984062
SMART	SM00184:RING	15	1.11773	0.626679	ENSMUSG00000029397, ENSMUSG00000031651, ENSMUSG00000058446, ENSMUSG00000022280, ENSMUSG00000029130, ENSMUSG00000027993, ENSMUSG00000047747, ENSMUSG00000029833, ENSMUSG00000040351, ENSMUSG00000048814, ENSMUSG00000040374, ENSMUSG00000043279, ENSMUSG00000051956, ENSMUSG00000051675, ENSMUSG00000035357	661	234	10425	1.011	1	1	0.966759
SMART	SM00336:BBOX	4	0.298063	0.751301	ENSMUSG00000043279, ENSMUSG00000051675, ENSMUSG00000027993, ENSMUSG00000029833	661	61	10425	1.0342	1	1	0.966759
Annotation Cluster 89	Enrichment Score: 0.5075129335256504
Category	Term	Count	%	PValue	Genes	List Total	Pop Hits	Pop Total	Fold Enrichment	Bonferroni	Benjamini	FDR
UP_SEQ_FEATURE	zinc finger region:C2H2-type 18	3	0.223547	0.158531	ENSMUSG00000045333, ENSMUSG00000038872, ENSMUSG00000022335	922	14	18012	4.18624	1	1	0.984062
UP_SEQ_FEATURE	zinc finger region:C2H2-type 17	3	0.223547	0.195849	ENSMUSG00000045333, ENSMUSG00000038872, ENSMUSG00000022335	922	16	18012	3.66296	1	1	0.984062
UP_SEQ_FEATURE	zinc finger region:C2H2-type 16	3	0.223547	0.292007	ENSMUSG00000045333, ENSMUSG00000038872, ENSMUSG00000022335	922	21	18012	2.79083	1	1	0.984062
UP_SEQ_FEATURE	zinc finger region:C2H2-type 15	3	0.223547	0.368099	ENSMUSG00000045333, ENSMUSG00000038872, ENSMUSG00000022335	922	25	18012	2.3443	1	1	0.984062
UP_SEQ_FEATURE	zinc finger region:C2H2-type 12	3	0.223547	0.869038	ENSMUSG00000045333, ENSMUSG00000038872, ENSMUSG00000022335	922	68	18012	0.861873	1	1	0.984062
Annotation Cluster 90	Enrichment Score: 0.48828906555443113
Category	Term	Count	%	PValue	Genes	List Total	Pop Hits	Pop Total	Fold Enrichment	Bonferroni	Benjamini	FDR
UP_KEYWORDS	Motor protein	10	0.745156	0.186048	ENSMUSG00000046755, ENSMUSG00000030761, ENSMUSG00000023999, ENSMUSG00000039057, ENSMUSG00000061816, ENSMUSG00000018417, ENSMUSG00000022262, ENSMUSG00000045328, ENSMUSG00000034467, ENSMUSG00000038844	1127	128	22680	1.5722	1	0.790184	0.721199
GOTERM_MF_DIRECT	GO:0003777~microtubule motor activity	7	0.52161	0.21073	ENSMUSG00000046755, ENSMUSG00000041144, ENSMUSG00000023999, ENSMUSG00000101337, ENSMUSG00000022262, ENSMUSG00000045328, ENSMUSG00000038844	920	76	17446	1.7466	1	1	0.989184
GOTERM_BP_DIRECT	GO:0007018~microtubule-based movement	7	0.52161	0.22745	ENSMUSG00000046755, ENSMUSG00000023999, ENSMUSG00000101337, ENSMUSG00000022262, ENSMUSG00000045328, ENSMUSG00000034467, ENSMUSG00000038844	953	78	18082	1.70277	1	1	0.997994
INTERPRO	IPR019821:Kinesin, motor region, conserved site	4	0.298063	0.360251	ENSMUSG00000046755, ENSMUSG00000023999, ENSMUSG00000045328, ENSMUSG00000038844	1047	42	20594	1.87329	1	1	0.982781
INTERPRO	IPR001752:Kinesin, motor domain	4	0.298063	0.415969	ENSMUSG00000046755, ENSMUSG00000023999, ENSMUSG00000045328, ENSMUSG00000038844	1047	46	20594	1.71039	1	1	0.982781
GOTERM_CC_DIRECT	GO:0005871~kinesin complex	4	0.298063	0.520524	ENSMUSG00000046755, ENSMUSG00000023999, ENSMUSG00000045328, ENSMUSG00000038844	1036	52	19662	1.4599	1	1	0.958781
SMART	SM00129:KISc	4	0.298063	0.549073	ENSMUSG00000046755, ENSMUSG00000023999, ENSMUSG00000045328, ENSMUSG00000038844	661	45	10425	1.40192	1	1	0.966759
Annotation Cluster 91	Enrichment Score: 0.4879851067425698
Category	Term	Count	%	PValue	Genes	List Total	Pop Hits	Pop Total	Fold Enrichment	Bonferroni	Benjamini	FDR
GOTERM_BP_DIRECT	GO:0010888~negative regulation of lipid storage	3	0.223547	0.264266	ENSMUSG00000078688, ENSMUSG00000059201, ENSMUSG00000078675	953	19	18082	2.99586	1	1	0.997994
GOTERM_BP_DIRECT	GO:0006112~energy reserve metabolic process	3	0.223547	0.323768	ENSMUSG00000078688, ENSMUSG00000059201, ENSMUSG00000078675	953	22	18082	2.58733	1	1	0.997994
GOTERM_BP_DIRECT	GO:0042593~glucose homeostasis	9	0.670641	0.401576	ENSMUSG00000022315, ENSMUSG00000044288, ENSMUSG00000004110, ENSMUSG00000060924, ENSMUSG00000078688, ENSMUSG00000025927, ENSMUSG00000059201, ENSMUSG00000078675, ENSMUSG00000005534	953	133	18082	1.28394	1	1	0.997994
Annotation Cluster 92	Enrichment Score: 0.4724979193421936
Category	Term	Count	%	PValue	Genes	List Total	Pop Hits	Pop Total	Fold Enrichment	Bonferroni	Benjamini	FDR
INTERPRO	IPR024066:Regulator of G-protein signaling, domain 1	4	0.298063	0.0981995	ENSMUSG00000026527, ENSMUSG00000002459, ENSMUSG00000026357, ENSMUSG00000098509	1047	22	20594	3.57628	1	1	0.982781
INTERPRO	IPR016137:Regulator of G protein signalling superfamily	4	0.298063	0.289723	ENSMUSG00000026527, ENSMUSG00000002459, ENSMUSG00000026357, ENSMUSG00000098509	1047	37	20594	2.12644	1	1	0.982781
SMART	SM00315:RGS	4	0.298063	0.365844	ENSMUSG00000026527, ENSMUSG00000002459, ENSMUSG00000026357, ENSMUSG00000098509	661	34	10425	1.85548	1	1	0.966759
UP_SEQ_FEATURE	domain:RGS	3	0.223547	0.440792	ENSMUSG00000026527, ENSMUSG00000002459, ENSMUSG00000026357	922	29	18012	2.02094	1	1	0.984062
GOTERM_BP_DIRECT	GO:0009968~negative regulation of signal transduction	4	0.298063	0.533636	ENSMUSG00000026527, ENSMUSG00000002459, ENSMUSG00000064325, ENSMUSG00000026357	953	53	18082	1.43198	1	1	0.997994
UP_KEYWORDS	Signal transduction inhibitor	3	0.223547	0.597235	ENSMUSG00000026527, ENSMUSG00000002459, ENSMUSG00000026357	1127	40	22680	1.50932	1	1	0.915119
Annotation Cluster 93	Enrichment Score: 0.4702788169296236
Category	Term	Count	%	PValue	Genes	List Total	Pop Hits	Pop Total	Fold Enrichment	Bonferroni	Benjamini	FDR
UP_KEYWORDS	Zinc transport	3	0.223547	0.298935	ENSMUSG00000022315, ENSMUSG00000025986, ENSMUSG00000041654	1127	22	22680	2.74421	1	1	0.915119
GOTERM_MF_DIRECT	GO:0005385~zinc ion transmembrane transporter activity	3	0.223547	0.323999	ENSMUSG00000022315, ENSMUSG00000025986, ENSMUSG00000041654	920	22	17446	2.58587	1	1	0.989184
GOTERM_BP_DIRECT	GO:0006829~zinc II ion transport	3	0.223547	0.400907	ENSMUSG00000022315, ENSMUSG00000025986, ENSMUSG00000041654	953	26	18082	2.18928	1	1	0.997994
Annotation Cluster 94	Enrichment Score: 0.4667896400117188
Category	Term	Count	%	PValue	Genes	List Total	Pop Hits	Pop Total	Fold Enrichment	Bonferroni	Benjamini	FDR
UP_KEYWORDS	Telomere	5	0.372578	0.135449	ENSMUSG00000025925, ENSMUSG00000027770, ENSMUSG00000031529, ENSMUSG00000059586, ENSMUSG00000029676	1127	40	22680	2.51553	1	0.656405	0.5991
GOTERM_CC_DIRECT	GO:0000781~chromosome, telomeric region	5	0.372578	0.364935	ENSMUSG00000025925, ENSMUSG00000027770, ENSMUSG00000031529, ENSMUSG00000059586, ENSMUSG00000029676	1036	58	19662	1.6361	1	1	0.958781
GOTERM_CC_DIRECT	GO:0000784~nuclear chromosome, telomeric region	6	0.447094	0.804714	ENSMUSG00000025925, ENSMUSG00000031583, ENSMUSG00000031529, ENSMUSG00000026037, ENSMUSG00000029676, ENSMUSG00000009575	1036	127	19662	0.896635	1	1	0.958781
Annotation Cluster 95	Enrichment Score: 0.4642363807946367
Category	Term	Count	%	PValue	Genes	List Total	Pop Hits	Pop Total	Fold Enrichment	Bonferroni	Benjamini	FDR
UP_SEQ_FEATURE	domain:LIM zinc-binding 3	4	0.298063	0.145358	ENSMUSG00000008136, ENSMUSG00000030020, ENSMUSG00000028259, ENSMUSG00000025239	922	26	18012	3.00551	1	1	0.984062
UP_KEYWORDS	LIM domain	6	0.447094	0.30596	ENSMUSG00000037736, ENSMUSG00000008136, ENSMUSG00000030020, ENSMUSG00000028259, ENSMUSG00000033060, ENSMUSG00000025239	1127	74	22680	1.63169	1	1	0.915119
INTERPRO	IPR001781:Zinc finger, LIM-type	6	0.447094	0.322726	ENSMUSG00000037736, ENSMUSG00000008136, ENSMUSG00000030020, ENSMUSG00000028259, ENSMUSG00000033060, ENSMUSG00000025239	1047	74	20594	1.59483	1	1	0.982781
UP_SEQ_FEATURE	domain:LIM zinc-binding 2	4	0.298063	0.474509	ENSMUSG00000008136, ENSMUSG00000030020, ENSMUSG00000028259, ENSMUSG00000025239	922	50	18012	1.56286	1	1	0.984062
UP_SEQ_FEATURE	domain:LIM zinc-binding 1	4	0.298063	0.474509	ENSMUSG00000008136, ENSMUSG00000030020, ENSMUSG00000028259, ENSMUSG00000025239	922	50	18012	1.56286	1	1	0.984062
SMART	SM00132:LIM	6	0.447094	0.507172	ENSMUSG00000037736, ENSMUSG00000008136, ENSMUSG00000030020, ENSMUSG00000028259, ENSMUSG00000033060, ENSMUSG00000025239	661	74	10425	1.27877	1	1	0.966759
Annotation Cluster 96	Enrichment Score: 0.4613867176607519
Category	Term	Count	%	PValue	Genes	List Total	Pop Hits	Pop Total	Fold Enrichment	Bonferroni	Benjamini	FDR
UP_SEQ_FEATURE	domain:CTCK	3	0.223547	0.292007	ENSMUSG00000037362, ENSMUSG00000050069, ENSMUSG00000031558	922	21	18012	2.79083	1	1	0.984062
INTERPRO	IPR006207:Cystine knot, C-terminal	3	0.223547	0.364959	ENSMUSG00000037362, ENSMUSG00000050069, ENSMUSG00000031558	1047	25	20594	2.36034	1	1	0.982781
SMART	SM00041:CT	3	0.223547	0.387438	ENSMUSG00000037362, ENSMUSG00000050069, ENSMUSG00000031558	661	21	10425	2.25308	1	1	0.966759
Annotation Cluster 97	Enrichment Score: 0.4612862151950048
Category	Term	Count	%	PValue	Genes	List Total	Pop Hits	Pop Total	Fold Enrichment	Bonferroni	Benjamini	FDR
UP_KEYWORDS	Carbohydrate metabolism	9	0.670641	0.0865227	ENSMUSG00000036879, ENSMUSG00000089992, ENSMUSG00000042717, ENSMUSG00000035804, ENSMUSG00000046794, ENSMUSG00000047674, ENSMUSG00000026005, ENSMUSG00000029209, ENSMUSG00000062778	1127	92	22680	1.96867	1	0.488143	0.445527
UP_KEYWORDS	Glycogen metabolism	3	0.223547	0.354408	ENSMUSG00000036879, ENSMUSG00000042717, ENSMUSG00000046794	1127	25	22680	2.41491	1	1	0.915119
GOTERM_BP_DIRECT	GO:0005977~glycogen metabolic process	3	0.223547	0.616027	ENSMUSG00000036879, ENSMUSG00000042717, ENSMUSG00000046794	953	39	18082	1.45952	1	1	0.997994
KEGG_PATHWAY	mmu04910:Insulin signaling pathway	7	0.52161	0.756174	ENSMUSG00000036879, ENSMUSG00000029167, ENSMUSG00000042717, ENSMUSG00000035804, ENSMUSG00000046794, ENSMUSG00000028156, ENSMUSG00000005534	407	140	7691	0.94484	1	1	0.973384
Annotation Cluster 98	Enrichment Score: 0.45998542458578245
Category	Term	Count	%	PValue	Genes	List Total	Pop Hits	Pop Total	Fold Enrichment	Bonferroni	Benjamini	FDR
GOTERM_BP_DIRECT	GO:0050729~positive regulation of inflammatory response	6	0.447094	0.236779	ENSMUSG00000024789, ENSMUSG00000056220, ENSMUSG00000031639, ENSMUSG00000039942, ENSMUSG00000026069, ENSMUSG00000039005	953	63	18082	1.80703	1	1	0.997994
UP_SEQ_FEATURE	domain:TIR	3	0.223547	0.368099	ENSMUSG00000031639, ENSMUSG00000026069, ENSMUSG00000039005	922	25	18012	2.3443	1	1	0.984062
INTERPRO	IPR000157:Toll/interleukin-1 receptor homology (TIR) domain	3	0.223547	0.38343	ENSMUSG00000031639, ENSMUSG00000026069, ENSMUSG00000039005	1047	26	20594	2.26956	1	1	0.982781
SMART	SM00255:TIR	3	0.223547	0.432578	ENSMUSG00000031639, ENSMUSG00000026069, ENSMUSG00000039005	661	23	10425	2.05716	1	1	0.966759
Annotation Cluster 99	Enrichment Score: 0.4553708709816256
Category	Term	Count	%	PValue	Genes	List Total	Pop Hits	Pop Total	Fold Enrichment	Bonferroni	Benjamini	FDR
UP_KEYWORDS	NADP	14	1.04322	0.0964035	ENSMUSG00000031641, ENSMUSG00000029695, ENSMUSG00000039519, ENSMUSG00000028199, ENSMUSG00000001467, ENSMUSG00000028236, ENSMUSG00000022253, ENSMUSG00000025921, ENSMUSG00000027827, ENSMUSG00000024228, ENSMUSG00000089992, ENSMUSG00000004637, ENSMUSG00000033308, ENSMUSG00000028070	1127	175	22680	1.60994	1	0.513247	0.46844
UP_KEYWORDS	NAD	10	0.745156	0.559732	ENSMUSG00000029772, ENSMUSG00000031641, ENSMUSG00000029695, ENSMUSG00000024228, ENSMUSG00000031529, ENSMUSG00000031613, ENSMUSG00000028236, ENSMUSG00000022253, ENSMUSG00000015652, ENSMUSG00000028070	1127	183	22680	1.09968	1	1	0.915119
INTERPRO	IPR016040:NAD(P)-binding domain	9	0.670641	0.797654	ENSMUSG00000029772, ENSMUSG00000031641, ENSMUSG00000029695, ENSMUSG00000089992, ENSMUSG00000004637, ENSMUSG00000028199, ENSMUSG00000031613, ENSMUSG00000028236, ENSMUSG00000025921	1047	199	20594	0.889577	1	1	0.982781
Annotation Cluster 100	Enrichment Score: 0.45111211714317206
Category	Term	Count	%	PValue	Genes	List Total	Pop Hits	Pop Total	Fold Enrichment	Bonferroni	Benjamini	FDR
UP_KEYWORDS	Coated pit	5	0.372578	0.224864	ENSMUSG00000024924, ENSMUSG00000022789, ENSMUSG00000022150, ENSMUSG00000070000, ENSMUSG00000022892	1127	49	22680	2.05349	1	0.899219	0.820716
UP_KEYWORDS	Endocytosis	8	0.596125	0.370259	ENSMUSG00000024924, ENSMUSG00000022789, ENSMUSG00000025044, ENSMUSG00000022150, ENSMUSG00000070000, ENSMUSG00000055737, ENSMUSG00000022892, ENSMUSG00000066151	1127	118	22680	1.36435	1	1	0.915119
GOTERM_CC_DIRECT	GO:0005905~clathrin-coated pit	5	0.372578	0.389157	ENSMUSG00000024924, ENSMUSG00000022789, ENSMUSG00000022150, ENSMUSG00000070000, ENSMUSG00000022892	1036	60	19662	1.58156	1	1	0.958781
GOTERM_BP_DIRECT	GO:0006897~endocytosis	11	0.819672	0.484176	ENSMUSG00000024924, ENSMUSG00000022789, ENSMUSG00000033793, ENSMUSG00000035392, ENSMUSG00000025044, ENSMUSG00000022150, ENSMUSG00000070000, ENSMUSG00000028007, ENSMUSG00000055737, ENSMUSG00000022892, ENSMUSG00000066151	953	181	18082	1.1531	1	1	0.997994
Annotation Cluster 101	Enrichment Score: 0.43304379712825786
Category	Term	Count	%	PValue	Genes	List Total	Pop Hits	Pop Total	Fold Enrichment	Bonferroni	Benjamini	FDR
GOTERM_MF_DIRECT	GO:0004622~lysophospholipase activity	3	0.223547	0.204973	ENSMUSG00000022425, ENSMUSG00000056220, ENSMUSG00000004565	920	16	17446	3.55557	1	1	0.989184
GOTERM_BP_DIRECT	GO:0016042~lipid catabolic process	8	0.596125	0.350474	ENSMUSG00000022425, ENSMUSG00000056220, ENSMUSG00000015568, ENSMUSG00000049148, ENSMUSG00000027630, ENSMUSG00000021003, ENSMUSG00000039206, ENSMUSG00000004565	953	109	18082	1.39257	1	1	0.997994
UP_KEYWORDS	Lipid degradation	7	0.52161	0.377618	ENSMUSG00000022425, ENSMUSG00000056220, ENSMUSG00000015568, ENSMUSG00000049148, ENSMUSG00000021003, ENSMUSG00000039206, ENSMUSG00000004565	1127	100	22680	1.4087	1	1	0.915119
UP_KEYWORDS	Lipid metabolism	20	1.49031	0.682997	ENSMUSG00000060317, ENSMUSG00000031641, ENSMUSG00000039519, ENSMUSG00000008035, ENSMUSG00000056220, ENSMUSG00000001467, ENSMUSG00000049148, ENSMUSG00000029314, ENSMUSG00000026623, ENSMUSG00000021003, ENSMUSG00000004565, ENSMUSG00000021786, ENSMUSG00000024978, ENSMUSG00000022425, ENSMUSG00000024924, ENSMUSG00000015568, ENSMUSG00000031613, ENSMUSG00000032854, ENSMUSG00000054469, ENSMUSG00000039206	1127	417	22680	0.965191	1	1	0.915119
Annotation Cluster 102	Enrichment Score: 0.4233463869262205
Category	Term	Count	%	PValue	Genes	List Total	Pop Hits	Pop Total	Fold Enrichment	Bonferroni	Benjamini	FDR
GOTERM_BP_DIRECT	GO:0060070~canonical Wnt signaling pathway	8	0.596125	0.188088	ENSMUSG00000025902, ENSMUSG00000021313, ENSMUSG00000010797, ENSMUSG00000003032, ENSMUSG00000044674, ENSMUSG00000027840, ENSMUSG00000027630, ENSMUSG00000062327	953	89	18082	1.70551	1	1	0.997994
KEGG_PATHWAY	mmu04916:Melanogenesis	8	0.596125	0.267459	ENSMUSG00000025958, ENSMUSG00000010797, ENSMUSG00000044674, ENSMUSG00000053819, ENSMUSG00000022122, ENSMUSG00000027840, ENSMUSG00000057614, ENSMUSG00000022376	407	99	7691	1.52701	1	1	0.973384
GOTERM_BP_DIRECT	GO:0007267~cell-cell signaling	7	0.52161	0.459961	ENSMUSG00000021974, ENSMUSG00000010797, ENSMUSG00000044674, ENSMUSG00000021647, ENSMUSG00000029819, ENSMUSG00000027840, ENSMUSG00000061762	953	103	18082	1.28948	1	1	0.997994
KEGG_PATHWAY	mmu05217:Basal cell carcinoma	4	0.298063	0.548625	ENSMUSG00000010797, ENSMUSG00000044674, ENSMUSG00000064325, ENSMUSG00000027840	407	54	7691	1.39976	1	1	0.973384
GOTERM_MF_DIRECT	GO:0005109~frizzled binding	3	0.223547	0.602077	ENSMUSG00000010797, ENSMUSG00000044674, ENSMUSG00000027840	920	38	17446	1.49708	1	1	0.989184
Annotation Cluster 103	Enrichment Score: 0.4214292866013618
Category	Term	Count	%	PValue	Genes	List Total	Pop Hits	Pop Total	Fold Enrichment	Bonferroni	Benjamini	FDR
GOTERM_BP_DIRECT	GO:0032757~positive regulation of interleukin-8 production	4	0.298063	0.142092	ENSMUSG00000031077, ENSMUSG00000031639, ENSMUSG00000039942, ENSMUSG00000039005	953	25	18082	3.0358	1	1	0.997994
GOTERM_BP_DIRECT	GO:0050729~positive regulation of inflammatory response	6	0.447094	0.236779	ENSMUSG00000024789, ENSMUSG00000056220, ENSMUSG00000031639, ENSMUSG00000039942, ENSMUSG00000026069, ENSMUSG00000039005	953	63	18082	1.80703	1	1	0.997994
GOTERM_BP_DIRECT	GO:0032760~positive regulation of tumor necrosis factor production	5	0.372578	0.377186	ENSMUSG00000031077, ENSMUSG00000024789, ENSMUSG00000031639, ENSMUSG00000059201, ENSMUSG00000039005	953	59	18082	1.60795	1	1	0.997994
GOTERM_BP_DIRECT	GO:0071260~cellular response to mechanical stimulus	6	0.447094	0.392531	ENSMUSG00000031077, ENSMUSG00000041695, ENSMUSG00000029840, ENSMUSG00000031639, ENSMUSG00000039942, ENSMUSG00000039005	953	78	18082	1.45952	1	1	0.997994
KEGG_PATHWAY	mmu04620:Toll-like receptor signaling pathway	6	0.447094	0.62297	ENSMUSG00000028284, ENSMUSG00000031077, ENSMUSG00000020623, ENSMUSG00000031639, ENSMUSG00000053436, ENSMUSG00000039005	407	101	7691	1.12258	1	1	0.973384
KEGG_PATHWAY	mmu05161:Hepatitis B	5	0.372578	0.954142	ENSMUSG00000025958, ENSMUSG00000040274, ENSMUSG00000031077, ENSMUSG00000031639, ENSMUSG00000039005	407	146	7691	0.647151	1	1	0.973384
Annotation Cluster 104	Enrichment Score: 0.4195950270273759
Category	Term	Count	%	PValue	Genes	List Total	Pop Hits	Pop Total	Fold Enrichment	Bonferroni	Benjamini	FDR
INTERPRO	IPR019748:FERM central domain	5	0.372578	0.236947	ENSMUSG00000030761, ENSMUSG00000024789, ENSMUSG00000030064, ENSMUSG00000022607, ENSMUSG00000027356	1047	49	20594	2.0071	1	1	0.982781
INTERPRO	IPR019749:Band 4.1 domain	5	0.372578	0.236947	ENSMUSG00000030761, ENSMUSG00000024789, ENSMUSG00000030064, ENSMUSG00000022607, ENSMUSG00000027356	1047	49	20594	2.0071	1	1	0.982781
SMART	SM00295:B41	5	0.372578	0.376346	ENSMUSG00000030761, ENSMUSG00000024789, ENSMUSG00000030064, ENSMUSG00000022607, ENSMUSG00000027356	661	49	10425	1.60934	1	1	0.966759
UP_SEQ_FEATURE	domain:FERM	4	0.298063	0.420242	ENSMUSG00000024789, ENSMUSG00000030064, ENSMUSG00000022607, ENSMUSG00000027356	922	46	18012	1.69876	1	1	0.984062
INTERPRO	IPR000299:FERM domain	4	0.298063	0.456709	ENSMUSG00000030761, ENSMUSG00000024789, ENSMUSG00000030064, ENSMUSG00000022607	1047	49	20594	1.60568	1	1	0.982781
INTERPRO	IPR014352:FERM/acyl-CoA-binding protein, 3-helical bundle	3	0.223547	0.748859	ENSMUSG00000030761, ENSMUSG00000030064, ENSMUSG00000027356	1047	52	20594	1.13478	1	1	0.982781
Annotation Cluster 105	Enrichment Score: 0.4041288728300294
Category	Term	Count	%	PValue	Genes	List Total	Pop Hits	Pop Total	Fold Enrichment	Bonferroni	Benjamini	FDR
GOTERM_CC_DIRECT	GO:0005643~nuclear pore	7	0.52161	0.11966	ENSMUSG00000021952, ENSMUSG00000050192, ENSMUSG00000004880, ENSMUSG00000022338, ENSMUSG00000031529, ENSMUSG00000072878, ENSMUSG00000029910	1036	64	19662	2.0758	1	1	0.958781
UP_KEYWORDS	Translocation	7	0.52161	0.190542	ENSMUSG00000025935, ENSMUSG00000050192, ENSMUSG00000022338, ENSMUSG00000078974, ENSMUSG00000031529, ENSMUSG00000027663, ENSMUSG00000042895	1127	78	22680	1.80602	1	0.800278	0.730413
UP_KEYWORDS	Nuclear pore complex	3	0.223547	0.610779	ENSMUSG00000050192, ENSMUSG00000022338, ENSMUSG00000031529	1127	41	22680	1.4725	1	1	0.915119
UP_KEYWORDS	mRNA transport	4	0.298063	0.806668	ENSMUSG00000050192, ENSMUSG00000022338, ENSMUSG00000031529, ENSMUSG00000029814	1127	86	22680	0.93601	1	1	0.915119
GOTERM_BP_DIRECT	GO:0051028~mRNA transport	4	0.298063	0.848859	ENSMUSG00000050192, ENSMUSG00000022338, ENSMUSG00000031529, ENSMUSG00000029814	953	88	18082	0.862444	1	1	0.997994
Annotation Cluster 106	Enrichment Score: 0.3862999946290796
Category	Term	Count	%	PValue	Genes	List Total	Pop Hits	Pop Total	Fold Enrichment	Bonferroni	Benjamini	FDR
GOTERM_BP_DIRECT	GO:0000266~mitochondrial fission	3	0.223547	0.264266	ENSMUSG00000022789, ENSMUSG00000019054, ENSMUSG00000025777	953	19	18082	2.99586	1	1	0.997994
GOTERM_CC_DIRECT	GO:0031307~integral component of mitochondrial outer membrane	3	0.223547	0.323689	ENSMUSG00000025040, ENSMUSG00000019054, ENSMUSG00000025777	1036	22	19662	2.58801	1	1	0.958781
UP_KEYWORDS	Mitochondrion outer membrane	7	0.52161	0.475358	ENSMUSG00000024978, ENSMUSG00000025040, ENSMUSG00000022789, ENSMUSG00000031991, ENSMUSG00000022051, ENSMUSG00000019054, ENSMUSG00000025777	1127	111	22680	1.2691	1	1	0.915119
GOTERM_CC_DIRECT	GO:0005741~mitochondrial outer membrane	8	0.596125	0.700825	ENSMUSG00000024978, ENSMUSG00000025040, ENSMUSG00000027282, ENSMUSG00000022789, ENSMUSG00000031991, ENSMUSG00000022051, ENSMUSG00000019054, ENSMUSG00000025777	1036	153	19662	0.992354	1	1	0.958781
Annotation Cluster 107	Enrichment Score: 0.38365776539070034
Category	Term	Count	%	PValue	Genes	List Total	Pop Hits	Pop Total	Fold Enrichment	Bonferroni	Benjamini	FDR
INTERPRO	IPR000008:C2 calcium-dependent membrane targeting	12	0.894188	0.170467	ENSMUSG00000041670, ENSMUSG00000020422, ENSMUSG00000056220, ENSMUSG00000042807, ENSMUSG00000037386, ENSMUSG00000033282, ENSMUSG00000037940, ENSMUSG00000017978, ENSMUSG00000041058, ENSMUSG00000038349, ENSMUSG00000048612, ENSMUSG00000021301	1047	156	20594	1.51304	1	1	0.982781
SMART	SM00239:C2	9	0.670641	0.539902	ENSMUSG00000041670, ENSMUSG00000056220, ENSMUSG00000042807, ENSMUSG00000037386, ENSMUSG00000033282, ENSMUSG00000041058, ENSMUSG00000038349, ENSMUSG00000048612, ENSMUSG00000021301	661	125	10425	1.13555	1	1	0.966759
UP_SEQ_FEATURE	domain:C2 1	4	0.298063	0.563257	ENSMUSG00000041670, ENSMUSG00000037386, ENSMUSG00000033282, ENSMUSG00000048612	922	57	18012	1.37093	1	1	0.984062
UP_SEQ_FEATURE	domain:C2 2	4	0.298063	0.563257	ENSMUSG00000041670, ENSMUSG00000037386, ENSMUSG00000033282, ENSMUSG00000048612	922	57	18012	1.37093	1	1	0.984062
Annotation Cluster 108	Enrichment Score: 0.37911830949196357
Category	Term	Count	%	PValue	Genes	List Total	Pop Hits	Pop Total	Fold Enrichment	Bonferroni	Benjamini	FDR
UP_SEQ_FEATURE	chain:Major urinary protein 1	3	0.223547	0.195849	ENSMUSG00000078688, ENSMUSG00000078675, ENSMUSG00000073842	922	16	18012	3.66296	1	1	0.984062
UP_SEQ_FEATURE	chain:Major urinary protein 2	3	0.223547	0.195849	ENSMUSG00000078688, ENSMUSG00000078675, ENSMUSG00000073842	922	16	18012	3.66296	1	1	0.984062
UP_SEQ_FEATURE	chain:Major urinary protein 6	3	0.223547	0.195849	ENSMUSG00000078688, ENSMUSG00000078675, ENSMUSG00000073842	922	16	18012	3.66296	1	1	0.984062
INTERPRO	IPR002971:Major urinary protein	3	0.223547	0.38343	ENSMUSG00000078688, ENSMUSG00000078675, ENSMUSG00000073842	1047	26	20594	2.26956	1	1	0.982781
INTERPRO	IPR002345:Lipocalin	3	0.223547	0.471816	ENSMUSG00000078688, ENSMUSG00000078675, ENSMUSG00000073842	1047	31	20594	1.9035	1	1	0.982781
INTERPRO	IPR012674:Calycin	5	0.372578	0.500665	ENSMUSG00000046764, ENSMUSG00000078688, ENSMUSG00000073045, ENSMUSG00000078675, ENSMUSG00000073842	1047	72	20594	1.36594	1	1	0.982781
GOTERM_MF_DIRECT	GO:0036094~small molecule binding	3	0.223547	0.508271	ENSMUSG00000078688, ENSMUSG00000078675, ENSMUSG00000073842	920	32	17446	1.77779	1	1	0.989184
INTERPRO	IPR011038:Calycin-like	5	0.372578	0.511566	ENSMUSG00000046764, ENSMUSG00000078688, ENSMUSG00000073045, ENSMUSG00000078675, ENSMUSG00000073842	1047	73	20594	1.34723	1	1	0.982781
INTERPRO	IPR022272:Lipocalin conserved site	3	0.223547	0.53678	ENSMUSG00000078688, ENSMUSG00000078675, ENSMUSG00000073842	1047	35	20594	1.68596	1	1	0.982781
GOTERM_MF_DIRECT	GO:0005550~pheromone binding	5	0.372578	0.837747	ENSMUSG00000078688, ENSMUSG00000078675, ENSMUSG00000095670, ENSMUSG00000060245, ENSMUSG00000073842	920	110	17446	0.861957	1	1	0.989184
INTERPRO	IPR000566:Lipocalin/cytosolic fatty-acid binding protein domain	3	0.223547	0.849216	ENSMUSG00000078688, ENSMUSG00000078675, ENSMUSG00000073842	1047	65	20594	0.907825	1	1	0.982781
Annotation Cluster 109	Enrichment Score: 0.367056293106739
Category	Term	Count	%	PValue	Genes	List Total	Pop Hits	Pop Total	Fold Enrichment	Bonferroni	Benjamini	FDR
GOTERM_MF_DIRECT	GO:0046983~protein dimerization activity	13	0.968703	0.300411	ENSMUSG00000029553, ENSMUSG00000028161, ENSMUSG00000073043, ENSMUSG00000059003, ENSMUSG00000025025, ENSMUSG00000029802, ENSMUSG00000063887, ENSMUSG00000025930, ENSMUSG00000044597, ENSMUSG00000022329, ENSMUSG00000025927, ENSMUSG00000045680, ENSMUSG00000037984	920	190	17446	1.29747	1	1	0.989184
UP_SEQ_FEATURE	domain:Helix-loop-helix motif	8	0.596125	0.331804	ENSMUSG00000029553, ENSMUSG00000044597, ENSMUSG00000073043, ENSMUSG00000025025, ENSMUSG00000045680, ENSMUSG00000037984, ENSMUSG00000039987, ENSMUSG00000025930	922	110	18012	1.42078	1	1	0.984062
UP_SEQ_FEATURE	DNA-binding region:Basic motif	10	0.745156	0.404032	ENSMUSG00000025958, ENSMUSG00000029553, ENSMUSG00000044597, ENSMUSG00000073043, ENSMUSG00000025025, ENSMUSG00000045680, ENSMUSG00000037984, ENSMUSG00000055435, ENSMUSG00000039987, ENSMUSG00000025930	922	156	18012	1.25229	1	1	0.984062
INTERPRO	IPR011598:Myc-type, basic helix-loop-helix (bHLH) domain	7	0.52161	0.515161	ENSMUSG00000029553, ENSMUSG00000044597, ENSMUSG00000073043, ENSMUSG00000025025, ENSMUSG00000045680, ENSMUSG00000037984, ENSMUSG00000025930	1047	113	20594	1.21847	1	1	0.982781
SMART	SM00353:HLH	7	0.52161	0.704307	ENSMUSG00000029553, ENSMUSG00000044597, ENSMUSG00000073043, ENSMUSG00000025025, ENSMUSG00000045680, ENSMUSG00000037984, ENSMUSG00000025930	661	110	10425	1.00364	1	1	0.966759
Annotation Cluster 110	Enrichment Score: 0.3614281489344913
Category	Term	Count	%	PValue	Genes	List Total	Pop Hits	Pop Total	Fold Enrichment	Bonferroni	Benjamini	FDR
UP_KEYWORDS	Tricarboxylic acid cycle	3	0.223547	0.354408	ENSMUSG00000061838, ENSMUSG00000047674, ENSMUSG00000028405	1127	25	22680	2.41491	1	1	0.915119
GOTERM_BP_DIRECT	GO:0006099~tricarboxylic acid cycle	3	0.223547	0.455959	ENSMUSG00000061838, ENSMUSG00000047674, ENSMUSG00000028405	953	29	18082	1.9628	1	1	0.997994
KEGG_PATHWAY	mmu00020:Citrate cycle (TCA cycle)	3	0.223547	0.509666	ENSMUSG00000061838, ENSMUSG00000047674, ENSMUSG00000028405	407	32	7691	1.77158	1	1	0.973384
Annotation Cluster 111	Enrichment Score: 0.35645009156817653
Category	Term	Count	%	PValue	Genes	List Total	Pop Hits	Pop Total	Fold Enrichment	Bonferroni	Benjamini	FDR
GOTERM_CC_DIRECT	GO:0005930~axoneme	7	0.52161	0.280798	ENSMUSG00000053153, ENSMUSG00000022722, ENSMUSG00000025900, ENSMUSG00000020319, ENSMUSG00000022262, ENSMUSG00000033282, ENSMUSG00000036962	1036	84	19662	1.58156	1	1	0.958781
GOTERM_CC_DIRECT	GO:0005929~cilium	15	1.11773	0.496445	ENSMUSG00000053153, ENSMUSG00000022262, ENSMUSG00000033282, ENSMUSG00000004347, ENSMUSG00000022375, ENSMUSG00000027867, ENSMUSG00000043987, ENSMUSG00000022722, ENSMUSG00000025900, ENSMUSG00000020319, ENSMUSG00000036962, ENSMUSG00000038725, ENSMUSG00000028070, ENSMUSG00000036745, ENSMUSG00000068082	1036	257	19662	1.10771	1	1	0.958781
UP_KEYWORDS	Cilium	10	0.745156	0.611483	ENSMUSG00000053153, ENSMUSG00000025900, ENSMUSG00000020319, ENSMUSG00000022262, ENSMUSG00000033282, ENSMUSG00000022375, ENSMUSG00000036962, ENSMUSG00000027867, ENSMUSG00000036745, ENSMUSG00000068082	1127	191	22680	1.05362	1	1	0.915119
Annotation Cluster 112	Enrichment Score: 0.350048591988478
Category	Term	Count	%	PValue	Genes	List Total	Pop Hits	Pop Total	Fold Enrichment	Bonferroni	Benjamini	FDR
UP_KEYWORDS	Peroxisome	8	0.596125	0.281711	ENSMUSG00000060317, ENSMUSG00000040374, ENSMUSG00000024228, ENSMUSG00000022789, ENSMUSG00000027870, ENSMUSG00000019054, ENSMUSG00000075543, ENSMUSG00000031767	1127	107	22680	1.50461	1	1	0.915119
UP_SEQ_FEATURE	short sequence motif:Microbody targeting signal	4	0.298063	0.406369	ENSMUSG00000060317, ENSMUSG00000024228, ENSMUSG00000027870, ENSMUSG00000031767	922	45	18012	1.73651	1	1	0.984062
GOTERM_CC_DIRECT	GO:0005777~peroxisome	8	0.596125	0.538757	ENSMUSG00000060317, ENSMUSG00000040374, ENSMUSG00000024228, ENSMUSG00000022789, ENSMUSG00000027870, ENSMUSG00000019054, ENSMUSG00000075543, ENSMUSG00000031767	1036	131	19662	1.15901	1	1	0.958781
KEGG_PATHWAY	mmu04146:Peroxisome	5	0.372578	0.64519	ENSMUSG00000040374, ENSMUSG00000024228, ENSMUSG00000027870, ENSMUSG00000031767, ENSMUSG00000027674	407	83	7691	1.13836	1	1	0.973384
Annotation Cluster 113	Enrichment Score: 0.33926386332572617
Category	Term	Count	%	PValue	Genes	List Total	Pop Hits	Pop Total	Fold Enrichment	Bonferroni	Benjamini	FDR
UP_KEYWORDS	Motor protein	10	0.745156	0.186048	ENSMUSG00000046755, ENSMUSG00000030761, ENSMUSG00000023999, ENSMUSG00000039057, ENSMUSG00000061816, ENSMUSG00000018417, ENSMUSG00000022262, ENSMUSG00000045328, ENSMUSG00000034467, ENSMUSG00000038844	1127	128	22680	1.5722	1	0.790184	0.721199
GOTERM_MF_DIRECT	GO:0051015~actin filament binding	9	0.670641	0.394049	ENSMUSG00000041362, ENSMUSG00000022788, ENSMUSG00000030761, ENSMUSG00000063063, ENSMUSG00000026341, ENSMUSG00000039057, ENSMUSG00000031590, ENSMUSG00000032827, ENSMUSG00000018417	920	132	17446	1.29293	1	1	0.989184
UP_KEYWORDS	Myosin	4	0.298063	0.428494	ENSMUSG00000030761, ENSMUSG00000039057, ENSMUSG00000061816, ENSMUSG00000018417	1127	48	22680	1.67702	1	1	0.915119
GOTERM_CC_DIRECT	GO:0016459~myosin complex	4	0.298063	0.520524	ENSMUSG00000030761, ENSMUSG00000039057, ENSMUSG00000061816, ENSMUSG00000018417	1036	52	19662	1.4599	1	1	0.958781
INTERPRO	IPR001609:Myosin head, motor domain	3	0.223547	0.596025	ENSMUSG00000030761, ENSMUSG00000039057, ENSMUSG00000018417	1047	39	20594	1.51304	1	1	0.982781
GOTERM_MF_DIRECT	GO:0003774~motor activity	5	0.372578	0.603803	ENSMUSG00000030761, ENSMUSG00000039057, ENSMUSG00000018417, ENSMUSG00000022262, ENSMUSG00000034467	920	79	17446	1.20019	1	1	0.989184
SMART	SM00242:MYSc	3	0.223547	0.716858	ENSMUSG00000030761, ENSMUSG00000039057, ENSMUSG00000018417	661	39	10425	1.2132	1	1	0.966759
Annotation Cluster 114	Enrichment Score: 0.3335212656741058
Category	Term	Count	%	PValue	Genes	List Total	Pop Hits	Pop Total	Fold Enrichment	Bonferroni	Benjamini	FDR
INTERPRO	IPR001163:Ribonucleoprotein LSM domain	4	0.298063	0.0782464	ENSMUSG00000031683, ENSMUSG00000090553, ENSMUSG00000044155, ENSMUSG00000091625	1047	20	20594	3.93391	1	1	0.982781
INTERPRO	IPR010920:Like-Sm (LSM) domain	4	0.298063	0.108868	ENSMUSG00000031683, ENSMUSG00000090553, ENSMUSG00000044155, ENSMUSG00000091625	1047	23	20594	3.42079	1	1	0.982781
SMART	SM00651:Sm	4	0.298063	0.129381	ENSMUSG00000031683, ENSMUSG00000090553, ENSMUSG00000044155, ENSMUSG00000091625	661	20	10425	3.15431	1	1	0.966759
GOTERM_CC_DIRECT	GO:0046540~U4/U6 x U5 tri-snRNP complex	4	0.298063	0.129796	ENSMUSG00000031683, ENSMUSG00000090553, ENSMUSG00000044155, ENSMUSG00000091625	1036	24	19662	3.16313	1	1	0.958781
KEGG_PATHWAY	mmu03018:RNA degradation	7	0.52161	0.264328	ENSMUSG00000031683, ENSMUSG00000044155, ENSMUSG00000027770, ENSMUSG00000091625, ENSMUSG00000038784, ENSMUSG00000031843, ENSMUSG00000031601	407	82	7691	1.61314	1	1	0.973384
GOTERM_CC_DIRECT	GO:0005681~spliceosomal complex	8	0.596125	0.578848	ENSMUSG00000031683, ENSMUSG00000090553, ENSMUSG00000028134, ENSMUSG00000044155, ENSMUSG00000031590, ENSMUSG00000024283, ENSMUSG00000027655, ENSMUSG00000091625	1036	136	19662	1.1164	1	1	0.958781
UP_KEYWORDS	Spliceosome	5	0.372578	0.838548	ENSMUSG00000031683, ENSMUSG00000090553, ENSMUSG00000044155, ENSMUSG00000031590, ENSMUSG00000091625	1127	117	22680	0.86001	1	1	0.915119
UP_KEYWORDS	mRNA splicing	10	0.745156	0.847404	ENSMUSG00000036109, ENSMUSG00000031683, ENSMUSG00000090553, ENSMUSG00000028134, ENSMUSG00000052144, ENSMUSG00000044155, ENSMUSG00000031590, ENSMUSG00000091625, ENSMUSG00000027763, ENSMUSG00000008658	1127	240	22680	0.838509	1	1	0.915119
GOTERM_BP_DIRECT	GO:0000398~mRNA splicing, via spliceosome	5	0.372578	0.847453	ENSMUSG00000031683, ENSMUSG00000090553, ENSMUSG00000027981, ENSMUSG00000044155, ENSMUSG00000091625	953	112	18082	0.847043	1	1	0.997994
GOTERM_BP_DIRECT	GO:0008380~RNA splicing	10	0.745156	0.89313	ENSMUSG00000036109, ENSMUSG00000031683, ENSMUSG00000090553, ENSMUSG00000028134, ENSMUSG00000052144, ENSMUSG00000044155, ENSMUSG00000031590, ENSMUSG00000091625, ENSMUSG00000027763, ENSMUSG00000008658	953	241	18082	0.787293	1	1	0.997994
GOTERM_BP_DIRECT	GO:0006397~mRNA processing	13	0.968703	0.921226	ENSMUSG00000036109, ENSMUSG00000031683, ENSMUSG00000028134, ENSMUSG00000052144, ENSMUSG00000031590, ENSMUSG00000066800, ENSMUSG00000027763, ENSMUSG00000026058, ENSMUSG00000008658, ENSMUSG00000022019, ENSMUSG00000090553, ENSMUSG00000044155, ENSMUSG00000091625	953	322	18082	0.766022	1	1	0.997994
UP_KEYWORDS	mRNA processing	11	0.819672	0.943371	ENSMUSG00000036109, ENSMUSG00000031683, ENSMUSG00000090553, ENSMUSG00000028134, ENSMUSG00000052144, ENSMUSG00000044155, ENSMUSG00000031590, ENSMUSG00000091625, ENSMUSG00000027763, ENSMUSG00000026058, ENSMUSG00000008658	1127	307	22680	0.721063	1	1	0.943371
KEGG_PATHWAY	mmu03040:Spliceosome	4	0.298063	0.974603	ENSMUSG00000031683, ENSMUSG00000090553, ENSMUSG00000044155, ENSMUSG00000091625	407	133	7691	0.568325	1	1	0.974603
UP_KEYWORDS	Ribonucleoprotein	7	0.52161	0.998201	ENSMUSG00000025290, ENSMUSG00000031683, ENSMUSG00000014907, ENSMUSG00000090553, ENSMUSG00000044155, ENSMUSG00000049960, ENSMUSG00000091625	1127	308	22680	0.457369	1	1	0.998201
GOTERM_CC_DIRECT	GO:0030529~intracellular ribonucleoprotein complex	8	0.596125	0.998239	ENSMUSG00000022897, ENSMUSG00000025290, ENSMUSG00000031683, ENSMUSG00000014907, ENSMUSG00000090553, ENSMUSG00000044155, ENSMUSG00000049960, ENSMUSG00000091625	1036	320	19662	0.474469	1	1	0.998239
Annotation Cluster 115	Enrichment Score: 0.3185314011155248
Category	Term	Count	%	PValue	Genes	List Total	Pop Hits	Pop Total	Fold Enrichment	Bonferroni	Benjamini	FDR
UP_KEYWORDS	Growth factor	9	0.670641	0.296085	ENSMUSG00000021974, ENSMUSG00000031520, ENSMUSG00000037362, ENSMUSG00000029838, ENSMUSG00000026100, ENSMUSG00000028864, ENSMUSG00000025551, ENSMUSG00000022144, ENSMUSG00000031603	1127	127	22680	1.42613	1	1	0.915119
UP_KEYWORDS	Mitogen	3	0.223547	0.539555	ENSMUSG00000021974, ENSMUSG00000031520, ENSMUSG00000029838	1127	36	22680	1.67702	1	1	0.915119
GOTERM_BP_DIRECT	GO:0051781~positive regulation of cell division	3	0.223547	0.693351	ENSMUSG00000021974, ENSMUSG00000031520, ENSMUSG00000029838	953	45	18082	1.26492	1	1	0.997994
Annotation Cluster 116	Enrichment Score: 0.31794909451819475
Category	Term	Count	%	PValue	Genes	List Total	Pop Hits	Pop Total	Fold Enrichment	Bonferroni	Benjamini	FDR
GOTERM_MF_DIRECT	GO:0004866~endopeptidase inhibitor activity	4	0.298063	0.2224	ENSMUSG00000030131, ENSMUSG00000033156, ENSMUSG00000059908, ENSMUSG00000027447	920	31	17446	2.44684	1	1	0.989184
UP_KEYWORDS	Protease inhibitor	8	0.596125	0.394849	ENSMUSG00000030131, ENSMUSG00000067780, ENSMUSG00000029664, ENSMUSG00000054162, ENSMUSG00000059908, ENSMUSG00000022892, ENSMUSG00000021640, ENSMUSG00000027447	1127	121	22680	1.33053	1	1	0.915119
GOTERM_BP_DIRECT	GO:0010466~negative regulation of peptidase activity	8	0.596125	0.420091	ENSMUSG00000030131, ENSMUSG00000067780, ENSMUSG00000029664, ENSMUSG00000054162, ENSMUSG00000059908, ENSMUSG00000022892, ENSMUSG00000021640, ENSMUSG00000027447	953	117	18082	1.29735	1	1	0.997994
GOTERM_MF_DIRECT	GO:0030414~peptidase inhibitor activity	8	0.596125	0.472487	ENSMUSG00000030131, ENSMUSG00000067780, ENSMUSG00000029664, ENSMUSG00000054162, ENSMUSG00000059908, ENSMUSG00000022892, ENSMUSG00000021640, ENSMUSG00000027447	920	123	17446	1.23337	1	1	0.989184
UP_KEYWORDS	Serine protease inhibitor	4	0.298063	0.793725	ENSMUSG00000030131, ENSMUSG00000029664, ENSMUSG00000059908, ENSMUSG00000022892	1127	84	22680	0.958296	1	1	0.915119
GOTERM_MF_DIRECT	GO:0004867~serine-type endopeptidase inhibitor activity	5	0.372578	0.893997	ENSMUSG00000030131, ENSMUSG00000029664, ENSMUSG00000024074, ENSMUSG00000059908, ENSMUSG00000022892	920	123	17446	0.770855	1	1	0.989184
Annotation Cluster 117	Enrichment Score: 0.3093888378626647
Category	Term	Count	%	PValue	Genes	List Total	Pop Hits	Pop Total	Fold Enrichment	Bonferroni	Benjamini	FDR
UP_SEQ_FEATURE	domain:C1q	3	0.223547	0.440792	ENSMUSG00000054641, ENSMUSG00000068196, ENSMUSG00000027788	922	29	18012	2.02094	1	1	0.984062
INTERPRO	IPR008983:Tumour necrosis factor-like domain	4	0.298063	0.48319	ENSMUSG00000054641, ENSMUSG00000068196, ENSMUSG00000022015, ENSMUSG00000027788	1047	51	20594	1.54271	1	1	0.982781
INTERPRO	IPR001073:Complement C1q protein	3	0.223547	0.488572	ENSMUSG00000054641, ENSMUSG00000068196, ENSMUSG00000027788	1047	32	20594	1.84402	1	1	0.982781
SMART	SM00110:C1Q	3	0.223547	0.556115	ENSMUSG00000054641, ENSMUSG00000068196, ENSMUSG00000027788	661	29	10425	1.63154	1	1	0.966759
Annotation Cluster 118	Enrichment Score: 0.2944913432044283
Category	Term	Count	%	PValue	Genes	List Total	Pop Hits	Pop Total	Fold Enrichment	Bonferroni	Benjamini	FDR
UP_KEYWORDS	Symport	7	0.52161	0.475358	ENSMUSG00000005360, ENSMUSG00000023073, ENSMUSG00000030307, ENSMUSG00000060961, ENSMUSG00000037656, ENSMUSG00000022464, ENSMUSG00000029700	1127	111	22680	1.2691	1	1	0.915119
GOTERM_BP_DIRECT	GO:0006814~sodium ion transport	8	0.596125	0.48046	ENSMUSG00000061306, ENSMUSG00000054640, ENSMUSG00000023073, ENSMUSG00000016327, ENSMUSG00000060961, ENSMUSG00000037656, ENSMUSG00000022464, ENSMUSG00000029700	953	124	18082	1.22411	1	1	0.997994
UP_KEYWORDS	Sodium transport	7	0.52161	0.492734	ENSMUSG00000061306, ENSMUSG00000054640, ENSMUSG00000023073, ENSMUSG00000060961, ENSMUSG00000037656, ENSMUSG00000022464, ENSMUSG00000029700	1127	113	22680	1.24663	1	1	0.915119
GOTERM_MF_DIRECT	GO:0015293~symporter activity	7	0.52161	0.542537	ENSMUSG00000005360, ENSMUSG00000023073, ENSMUSG00000030307, ENSMUSG00000060961, ENSMUSG00000037656, ENSMUSG00000022464, ENSMUSG00000029700	920	112	17446	1.18519	1	1	0.989184
UP_KEYWORDS	Sodium	7	0.52161	0.551852	ENSMUSG00000061306, ENSMUSG00000054640, ENSMUSG00000023073, ENSMUSG00000060961, ENSMUSG00000037656, ENSMUSG00000022464, ENSMUSG00000029700	1127	120	22680	1.17391	1	1	0.915119
Annotation Cluster 119	Enrichment Score: 0.29094879590195305
Category	Term	Count	%	PValue	Genes	List Total	Pop Hits	Pop Total	Fold Enrichment	Bonferroni	Benjamini	FDR
GOTERM_BP_DIRECT	GO:0097191~extrinsic apoptotic signaling pathway	4	0.298063	0.36731	ENSMUSG00000031077, ENSMUSG00000024789, ENSMUSG00000004637, ENSMUSG00000031639	953	41	18082	1.8511	1	1	0.997994
GOTERM_BP_DIRECT	GO:0032760~positive regulation of tumor necrosis factor production	5	0.372578	0.377186	ENSMUSG00000031077, ENSMUSG00000024789, ENSMUSG00000031639, ENSMUSG00000059201, ENSMUSG00000039005	953	59	18082	1.60795	1	1	0.997994
KEGG_PATHWAY	mmu05168:Herpes simplex infection	7	0.52161	0.967307	ENSMUSG00000028284, ENSMUSG00000031077, ENSMUSG00000024789, ENSMUSG00000058124, ENSMUSG00000031639, ENSMUSG00000066800, ENSMUSG00000031712	407	208	7691	0.63595	1	1	0.973384
Annotation Cluster 120	Enrichment Score: 0.2888299329426639
Category	Term	Count	%	PValue	Genes	List Total	Pop Hits	Pop Total	Fold Enrichment	Bonferroni	Benjamini	FDR
GOTERM_BP_DIRECT	GO:0031146~SCF-dependent proteasomal ubiquitin-dependent protein catabolic process	3	0.223547	0.381969	ENSMUSG00000028086, ENSMUSG00000022184, ENSMUSG00000043556	953	25	18082	2.27685	1	1	0.997994
GOTERM_CC_DIRECT	GO:0019005~SCF ubiquitin ligase complex	5	0.372578	0.389157	ENSMUSG00000022358, ENSMUSG00000028086, ENSMUSG00000062098, ENSMUSG00000022184, ENSMUSG00000043556	1036	60	19662	1.58156	1	1	0.958781
UP_SEQ_FEATURE	domain:F-box	5	0.372578	0.44987	ENSMUSG00000022358, ENSMUSG00000028086, ENSMUSG00000022184, ENSMUSG00000038206, ENSMUSG00000043556	922	67	18012	1.45789	1	1	0.984062
INTERPRO	IPR001810:F-box domain, cyclin-like	5	0.372578	0.632576	ENSMUSG00000022358, ENSMUSG00000028086, ENSMUSG00000022184, ENSMUSG00000038206, ENSMUSG00000043556	1047	85	20594	1.15703	1	1	0.982781
SMART	SM00256:FBOX	3	0.223547	0.850154	ENSMUSG00000028086, ENSMUSG00000022184, ENSMUSG00000043556	661	52	10425	0.909898	1	1	0.966759
Annotation Cluster 121	Enrichment Score: 0.2865231693158109
Category	Term	Count	%	PValue	Genes	List Total	Pop Hits	Pop Total	Fold Enrichment	Bonferroni	Benjamini	FDR
KEGG_PATHWAY	mmu04380:Osteoclast differentiation	10	0.745156	0.220699	ENSMUSG00000095788, ENSMUSG00000025958, ENSMUSG00000008136, ENSMUSG00000028284, ENSMUSG00000023802, ENSMUSG00000028161, ENSMUSG00000020623, ENSMUSG00000063727, ENSMUSG00000053436, ENSMUSG00000022015	407	126	7691	1.49975	1	1	0.973384
BIOCARTA	M_p38mapkPathway:p38 MAPK Signaling Pathway	5	0.372578	0.225054	ENSMUSG00000025958, ENSMUSG00000028284, ENSMUSG00000020623, ENSMUSG00000062232, ENSMUSG00000053436	84	38	1289	2.01911	1	1	1
BIOCARTA	m_hcmvPathway:Human Cytomegalovirus and Map Kinase Pathways	3	0.223547	0.300132	ENSMUSG00000025958, ENSMUSG00000020623, ENSMUSG00000053436	84	17	1289	2.70798	1	1	1
KEGG_PATHWAY	mmu05133:Pertussis	6	0.447094	0.352186	ENSMUSG00000053436, ENSMUSG00000036463, ENSMUSG00000025809, ENSMUSG00000041515, ENSMUSG00000039005, ENSMUSG00000057614	407	74	7691	1.53217	1	1	0.973384
BIOCARTA	m_il12Pathway:IL12 and Stat4 Dependent Signaling Pathway in Th1 Development	3	0.223547	0.419703	ENSMUSG00000024789, ENSMUSG00000020623, ENSMUSG00000053436	84	22	1289	2.09253	1	1	1
KEGG_PATHWAY	mmu05145:Toxoplasmosis	7	0.52161	0.481508	ENSMUSG00000028284, ENSMUSG00000024789, ENSMUSG00000020623, ENSMUSG00000053436, ENSMUSG00000025809, ENSMUSG00000039005, ENSMUSG00000057614	407	105	7691	1.25979	1	1	0.973384
BIOCARTA	m_nthiPathway:NFkB activation by Nontypeable Hemophilus influenzae	3	0.223547	0.486535	ENSMUSG00000028284, ENSMUSG00000020623, ENSMUSG00000053436	84	25	1289	1.84143	1	1	1
KEGG_PATHWAY	mmu04668:TNF signaling pathway	7	0.52161	0.518313	ENSMUSG00000025958, ENSMUSG00000028284, ENSMUSG00000031077, ENSMUSG00000022789, ENSMUSG00000020623, ENSMUSG00000053436, ENSMUSG00000031712	407	109	7691	1.21356	1	1	0.973384
KEGG_PATHWAY	mmu04620:Toll-like receptor signaling pathway	6	0.447094	0.62297	ENSMUSG00000028284, ENSMUSG00000031077, ENSMUSG00000020623, ENSMUSG00000031639, ENSMUSG00000053436, ENSMUSG00000039005	407	101	7691	1.12258	1	1	0.973384
BIOCARTA	M_il1rPathway:Signal transduction through IL1R	3	0.223547	0.639839	ENSMUSG00000028284, ENSMUSG00000020623, ENSMUSG00000053436	84	33	1289	1.39502	1	1	1
KEGG_PATHWAY	mmu05164:Influenza A	9	0.670641	0.688304	ENSMUSG00000029882, ENSMUSG00000024789, ENSMUSG00000020623, ENSMUSG00000031639, ENSMUSG00000053436, ENSMUSG00000066800, ENSMUSG00000057163, ENSMUSG00000039005, ENSMUSG00000054106	407	171	7691	0.994569	1	1	0.973384
UP_KEYWORDS	Stress response	4	0.298063	0.726333	ENSMUSG00000028284, ENSMUSG00000045336, ENSMUSG00000020623, ENSMUSG00000053436	1127	75	22680	1.07329	1	1	0.915119
KEGG_PATHWAY	mmu05169:Epstein-Barr virus infection	7	0.52161	0.731102	ENSMUSG00000028284, ENSMUSG00000026616, ENSMUSG00000042541, ENSMUSG00000020623, ENSMUSG00000058124, ENSMUSG00000039067, ENSMUSG00000053436	407	136	7691	0.97263	1	1	0.973384
BIOCARTA	m_mapkPathway:MAPKinase Signaling Pathway	5	0.372578	0.828453	ENSMUSG00000025958, ENSMUSG00000028284, ENSMUSG00000020623, ENSMUSG00000062232, ENSMUSG00000053436	84	87	1289	0.88191	1	1	1
KEGG_PATHWAY	mmu04622:RIG-I-like receptor signaling pathway	3	0.223547	0.881245	ENSMUSG00000028284, ENSMUSG00000031077, ENSMUSG00000053436	407	68	7691	0.833683	1	1	0.973384
KEGG_PATHWAY	mmu05142:Chagas disease (American trypanosomiasis)	4	0.298063	0.914982	ENSMUSG00000031077, ENSMUSG00000053436, ENSMUSG00000039005, ENSMUSG00000057614	407	103	7691	0.733857	1	1	0.973384
Annotation Cluster 122	Enrichment Score: 0.27632016247674984
Category	Term	Count	%	PValue	Genes	List Total	Pop Hits	Pop Total	Fold Enrichment	Bonferroni	Benjamini	FDR
GOTERM_MF_DIRECT	GO:0004871~signal transducer activity	45	3.3532	0.0491028	ENSMUSG00000037759, ENSMUSG00000028184, ENSMUSG00000033470, ENSMUSG00000027699, ENSMUSG00000049148, ENSMUSG00000022122, ENSMUSG00000040003, ENSMUSG00000045613, ENSMUSG00000029778, ENSMUSG00000044288, ENSMUSG00000024107, ENSMUSG00000026527, ENSMUSG00000038760, ENSMUSG00000022607, ENSMUSG00000071275, ENSMUSG00000052336, ENSMUSG00000045092, ENSMUSG00000036402, ENSMUSG00000038349, ENSMUSG00000056755,…	920	648	17446	1.31688	1	1	0.989184
GOTERM_BP_DIRECT	GO:0007165~signal transduction	79	5.88674	0.0696947	ENSMUSG00000059921, ENSMUSG00000031077, ENSMUSG00000028184, ENSMUSG00000059201, ENSMUSG00000022122, ENSMUSG00000026640, ENSMUSG00000063626, ENSMUSG00000044667, ENSMUSG00000024109, ENSMUSG00000024789, ENSMUSG00000024107, ENSMUSG00000021559, ENSMUSG00000022329, ENSMUSG00000031639, ENSMUSG00000052336, ENSMUSG00000038069, ENSMUSG00000031712, ENSMUSG00000032769, ENSMUSG00000038349, ENSMUSG00000036402,…	953	1255	18082	1.19436	1	1	0.997994
UP_KEYWORDS	Receptor	114	8.49478	0.952551	ENSMUSG00000059921, ENSMUSG00000001260, ENSMUSG00000028184, ENSMUSG00000059887, ENSMUSG00000059003, ENSMUSG00000022122, ENSMUSG00000041439, ENSMUSG00000022883, ENSMUSG00000063626, ENSMUSG00000068758, ENSMUSG00000021313, ENSMUSG00000031639, ENSMUSG00000052336, ENSMUSG00000051003, ENSMUSG00000017688, ENSMUSG00000037605, ENSMUSG00000039904, ENSMUSG00000044819, ENSMUSG00000003974, ENSMUSG00000002885,…	1127	2613	22680	0.87798	1	1	0.952551
GOTERM_BP_DIRECT	GO:0007186~G-protein coupled receptor signaling pathway	61	4.54545	0.99986	ENSMUSG00000028184, ENSMUSG00000059887, ENSMUSG00000073111, ENSMUSG00000022122, ENSMUSG00000024789, ENSMUSG00000024107, ENSMUSG00000026527, ENSMUSG00000066257, ENSMUSG00000052336, ENSMUSG00000051003, ENSMUSG00000036402, ENSMUSG00000037605, ENSMUSG00000039904, ENSMUSG00000044819, ENSMUSG00000058400, ENSMUSG00000003974, ENSMUSG00000024211, ENSMUSG00000002885, ENSMUSG00000026357, ENSMUSG00000048960,…	953	1706	18082	0.678429	1	1	0.99986
UP_KEYWORDS	Transducer	57	4.24739	0.999977	ENSMUSG00000028184, ENSMUSG00000059887, ENSMUSG00000073111, ENSMUSG00000022122, ENSMUSG00000043897, ENSMUSG00000024107, ENSMUSG00000066257, ENSMUSG00000029917, ENSMUSG00000052336, ENSMUSG00000051003, ENSMUSG00000091468, ENSMUSG00000038349, ENSMUSG00000036402, ENSMUSG00000037605, ENSMUSG00000039904, ENSMUSG00000044819, ENSMUSG00000058400, ENSMUSG00000003974, ENSMUSG00000024211, ENSMUSG00000002885,…	1127	1801	22680	0.636913	1	1	0.999977
UP_KEYWORDS	G-protein coupled receptor	53	3.94933	0.999991	ENSMUSG00000028184, ENSMUSG00000059887, ENSMUSG00000073111, ENSMUSG00000022122, ENSMUSG00000043897, ENSMUSG00000024107, ENSMUSG00000066257, ENSMUSG00000029917, ENSMUSG00000052336, ENSMUSG00000051003, ENSMUSG00000091468, ENSMUSG00000037605, ENSMUSG00000039904, ENSMUSG00000044819, ENSMUSG00000058400, ENSMUSG00000003974, ENSMUSG00000024211, ENSMUSG00000002885, ENSMUSG00000040016, ENSMUSG00000025946,…	1127	1741	22680	0.612627	1	1	0.999991
GOTERM_MF_DIRECT	GO:0004930~G-protein coupled receptor activity	53	3.94933	1	ENSMUSG00000028184, ENSMUSG00000059887, ENSMUSG00000073111, ENSMUSG00000022122, ENSMUSG00000043897, ENSMUSG00000024107, ENSMUSG00000066257, ENSMUSG00000029917, ENSMUSG00000052336, ENSMUSG00000051003, ENSMUSG00000091468, ENSMUSG00000037605, ENSMUSG00000039904, ENSMUSG00000044819, ENSMUSG00000058400, ENSMUSG00000003974, ENSMUSG00000024211, ENSMUSG00000002885, ENSMUSG00000040016, ENSMUSG00000025946,…	920	1749	17446	0.574638	1	1	1
INTERPRO	IPR000276:G protein-coupled receptor, rhodopsin-like	35	2.60805	1	ENSMUSG00000037759, ENSMUSG00000059887, ENSMUSG00000073111, ENSMUSG00000033470, ENSMUSG00000022122, ENSMUSG00000062314, ENSMUSG00000045613, ENSMUSG00000044288, ENSMUSG00000024107, ENSMUSG00000038760, ENSMUSG00000066257, ENSMUSG00000029917, ENSMUSG00000071275, ENSMUSG00000052336, ENSMUSG00000051003, ENSMUSG00000045092, ENSMUSG00000039904, ENSMUSG00000044819, ENSMUSG00000058400, ENSMUSG00000024553,…	1047	1458	20594	0.472177	1	1	1
INTERPRO	IPR017452:GPCR, rhodopsin-like, 7TM	42	3.12966	1	ENSMUSG00000037759, ENSMUSG00000059887, ENSMUSG00000073111, ENSMUSG00000033470, ENSMUSG00000022122, ENSMUSG00000062314, ENSMUSG00000045613, ENSMUSG00000044288, ENSMUSG00000024107, ENSMUSG00000038760, ENSMUSG00000066257, ENSMUSG00000029917, ENSMUSG00000071275, ENSMUSG00000052336, ENSMUSG00000051003, ENSMUSG00000045092, ENSMUSG00000039904, ENSMUSG00000044819, ENSMUSG00000058400, ENSMUSG00000095670,…	1047	1708	20594	0.483677	1	1	1
Annotation Cluster 123	Enrichment Score: 0.26888994124278837
Category	Term	Count	%	PValue	Genes	List Total	Pop Hits	Pop Total	Fold Enrichment	Bonferroni	Benjamini	FDR
INTERPRO	IPR001214:SET domain	5	0.372578	0.248104	ENSMUSG00000027684, ENSMUSG00000034639, ENSMUSG00000055067, ENSMUSG00000026603, ENSMUSG00000040478	1047	50	20594	1.96695	1	1	0.982781
UP_KEYWORDS	Methyltransferase	10	0.745156	0.512264	ENSMUSG00000034639, ENSMUSG00000054619, ENSMUSG00000055660, ENSMUSG00000051285, ENSMUSG00000055067, ENSMUSG00000049300, ENSMUSG00000050312, ENSMUSG00000042742, ENSMUSG00000026603, ENSMUSG00000040478	1127	176	22680	1.14342	1	1	0.915119
GOTERM_MF_DIRECT	GO:0018024~histone-lysine N-methyltransferase activity	3	0.223547	0.524878	ENSMUSG00000034639, ENSMUSG00000055067, ENSMUSG00000026603	920	33	17446	1.72391	1	1	0.989184
UP_SEQ_FEATURE	domain:SET	3	0.223547	0.65312	ENSMUSG00000034639, ENSMUSG00000055067, ENSMUSG00000026603	922	43	18012	1.36296	1	1	0.984062
GOTERM_MF_DIRECT	GO:0008168~methyltransferase activity	9	0.670641	0.665362	ENSMUSG00000034639, ENSMUSG00000054619, ENSMUSG00000055660, ENSMUSG00000055067, ENSMUSG00000049300, ENSMUSG00000050312, ENSMUSG00000042742, ENSMUSG00000026603, ENSMUSG00000040478	920	168	17446	1.01588	1	1	0.989184
GOTERM_BP_DIRECT	GO:0032259~methylation	9	0.670641	0.671212	ENSMUSG00000034639, ENSMUSG00000054619, ENSMUSG00000055660, ENSMUSG00000055067, ENSMUSG00000049300, ENSMUSG00000050312, ENSMUSG00000042742, ENSMUSG00000026603, ENSMUSG00000040478	953	169	18082	1.01044	1	1	0.997994
UP_KEYWORDS	S-adenosyl-L-methionine	8	0.596125	0.674022	ENSMUSG00000045100, ENSMUSG00000034639, ENSMUSG00000055067, ENSMUSG00000049300, ENSMUSG00000050312, ENSMUSG00000042742, ENSMUSG00000026603, ENSMUSG00000040478	1127	158	22680	1.01895	1	1	0.915119
Annotation Cluster 124	Enrichment Score: 0.26884246546533425
Category	Term	Count	%	PValue	Genes	List Total	Pop Hits	Pop Total	Fold Enrichment	Bonferroni	Benjamini	FDR
UP_SEQ_FEATURE	DNA-binding region:HMG box	4	0.298063	0.406369	ENSMUSG00000025902, ENSMUSG00000096014, ENSMUSG00000051910, ENSMUSG00000043668	922	45	18012	1.73651	1	1	0.984062
INTERPRO	IPR009071:High mobility group (HMG) box domain	4	0.298063	0.570508	ENSMUSG00000025902, ENSMUSG00000096014, ENSMUSG00000051910, ENSMUSG00000043668	1047	58	20594	1.35652	1	1	0.982781
SMART	SM00398:HMG	4	0.298063	0.673426	ENSMUSG00000025902, ENSMUSG00000096014, ENSMUSG00000051910, ENSMUSG00000043668	661	54	10425	1.16826	1	1	0.966759
Annotation Cluster 125	Enrichment Score: 0.26715486152962337
Category	Term	Count	%	PValue	Genes	List Total	Pop Hits	Pop Total	Fold Enrichment	Bonferroni	Benjamini	FDR
UP_SEQ_FEATURE	zinc finger region:C2H2-type 4	15	1.11773	0.212009	ENSMUSG00000029697, ENSMUSG00000027684, ENSMUSG00000050064, ENSMUSG00000028358, ENSMUSG00000057691, ENSMUSG00000025997, ENSMUSG00000063659, ENSMUSG00000022335, ENSMUSG00000067860, ENSMUSG00000045333, ENSMUSG00000022508, ENSMUSG00000016503, ENSMUSG00000038872, ENSMUSG00000038679, ENSMUSG00000031665	922	215	18012	1.36296	1	1	0.984062
UP_SEQ_FEATURE	zinc finger region:C2H2-type 3	17	1.26677	0.262183	ENSMUSG00000029697, ENSMUSG00000003032, ENSMUSG00000027684, ENSMUSG00000050064, ENSMUSG00000028358, ENSMUSG00000057691, ENSMUSG00000025997, ENSMUSG00000063659, ENSMUSG00000022335, ENSMUSG00000067860, ENSMUSG00000073209, ENSMUSG00000022306, ENSMUSG00000045333, ENSMUSG00000022508, ENSMUSG00000016503, ENSMUSG00000038872, ENSMUSG00000031665	922	261	18012	1.27245	1	1	0.984062
INTERPRO	IPR015880:Zinc finger, C2H2-like	39	2.90611	0.339305	ENSMUSG00000029697, ENSMUSG00000073197, ENSMUSG00000025997, ENSMUSG00000067860, ENSMUSG00000069743, ENSMUSG00000037492, ENSMUSG00000022306, ENSMUSG00000045333, ENSMUSG00000021514, ENSMUSG00000074829, ENSMUSG00000096696, ENSMUSG00000022508, ENSMUSG00000022529, ENSMUSG00000056019, ENSMUSG00000078496, ENSMUSG00000060206, ENSMUSG00000056300, ENSMUSG00000003032, ENSMUSG00000078495, ENSMUSG00000027684,…	1047	693	20594	1.10694	1	1	0.982781
UP_SEQ_FEATURE	zinc finger region:C2H2-type 6	10	0.745156	0.374637	ENSMUSG00000045333, ENSMUSG00000029697, ENSMUSG00000027684, ENSMUSG00000022508, ENSMUSG00000050064, ENSMUSG00000016503, ENSMUSG00000025997, ENSMUSG00000022335, ENSMUSG00000038679, ENSMUSG00000031665	922	152	18012	1.28525	1	1	0.984062
INTERPRO	IPR013087:Zinc finger C2H2-type/integrase DNA-binding domain	36	2.68256	0.388084	ENSMUSG00000029697, ENSMUSG00000073197, ENSMUSG00000025997, ENSMUSG00000067860, ENSMUSG00000069743, ENSMUSG00000022306, ENSMUSG00000045333, ENSMUSG00000021514, ENSMUSG00000074829, ENSMUSG00000096696, ENSMUSG00000022508, ENSMUSG00000022529, ENSMUSG00000056019, ENSMUSG00000078496, ENSMUSG00000060206, ENSMUSG00000056300, ENSMUSG00000003032, ENSMUSG00000078495, ENSMUSG00000027684, ENSMUSG00000050064,…	1047	652	20594	1.08605	1	1	0.982781
UP_SEQ_FEATURE	zinc finger region:C2H2-type 5	12	0.894188	0.406529	ENSMUSG00000067860, ENSMUSG00000045333, ENSMUSG00000029697, ENSMUSG00000027684, ENSMUSG00000022508, ENSMUSG00000050064, ENSMUSG00000016503, ENSMUSG00000038872, ENSMUSG00000025997, ENSMUSG00000022335, ENSMUSG00000038679, ENSMUSG00000031665	922	194	18012	1.2084	1	1	0.984062
INTERPRO	IPR007087:Zinc finger, C2H2	39	2.90611	0.457649	ENSMUSG00000029697, ENSMUSG00000073197, ENSMUSG00000025997, ENSMUSG00000067860, ENSMUSG00000069743, ENSMUSG00000037492, ENSMUSG00000022306, ENSMUSG00000045333, ENSMUSG00000021514, ENSMUSG00000074829, ENSMUSG00000096696, ENSMUSG00000022508, ENSMUSG00000022529, ENSMUSG00000056019, ENSMUSG00000034522, ENSMUSG00000078496, ENSMUSG00000060206, ENSMUSG00000056300, ENSMUSG00000003032, ENSMUSG00000078495,…	1047	731	20594	1.0494	1	1	0.982781
UP_SEQ_FEATURE	zinc finger region:C2H2-type 2	15	1.11773	0.504813	ENSMUSG00000029697, ENSMUSG00000003032, ENSMUSG00000027684, ENSMUSG00000050064, ENSMUSG00000028358, ENSMUSG00000057691, ENSMUSG00000025997, ENSMUSG00000063659, ENSMUSG00000073209, ENSMUSG00000022306, ENSMUSG00000045333, ENSMUSG00000022508, ENSMUSG00000016503, ENSMUSG00000038872, ENSMUSG00000031665	922	268	18012	1.09342	1	1	0.984062
UP_SEQ_FEATURE	zinc finger region:C2H2-type 1	14	1.04322	0.590325	ENSMUSG00000029697, ENSMUSG00000003032, ENSMUSG00000027684, ENSMUSG00000050064, ENSMUSG00000028358, ENSMUSG00000025997, ENSMUSG00000063659, ENSMUSG00000022335, ENSMUSG00000073209, ENSMUSG00000022306, ENSMUSG00000022508, ENSMUSG00000016503, ENSMUSG00000038872, ENSMUSG00000031665	922	263	18012	1.03993	1	1	0.984062
INTERPRO	IPR001909:Krueppel-associated box	19	1.4158	0.622867	ENSMUSG00000078496, ENSMUSG00000056300, ENSMUSG00000078495, ENSMUSG00000073164, ENSMUSG00000073197, ENSMUSG00000023882, ENSMUSG00000057691, ENSMUSG00000025821, ENSMUSG00000065999, ENSMUSG00000069743, ENSMUSG00000071302, ENSMUSG00000021514, ENSMUSG00000074829, ENSMUSG00000072774, ENSMUSG00000096696, ENSMUSG00000022529, ENSMUSG00000056019, ENSMUSG00000074832, ENSMUSG00000036898	1047	373	20594	1.00193	1	1	0.982781
UP_SEQ_FEATURE	zinc finger region:C2H2-type 7	7	0.52161	0.65155	ENSMUSG00000045333, ENSMUSG00000027684, ENSMUSG00000050064, ENSMUSG00000016503, ENSMUSG00000022335, ENSMUSG00000038679, ENSMUSG00000031665	922	129	18012	1.06008	1	1	0.984062
UP_SEQ_FEATURE	zinc finger region:C2H2-type 8	6	0.447094	0.734134	ENSMUSG00000045333, ENSMUSG00000027684, ENSMUSG00000050064, ENSMUSG00000016503, ENSMUSG00000022335, ENSMUSG00000031665	922	119	18012	0.984998	1	1	0.984062
UP_SEQ_FEATURE	zinc finger region:C2H2-type 9	5	0.372578	0.765517	ENSMUSG00000027684, ENSMUSG00000050064, ENSMUSG00000016503, ENSMUSG00000022335, ENSMUSG00000031665	922	101	18012	0.967118	1	1	0.984062
GOTERM_MF_DIRECT	GO:0003676~nucleic acid binding	61	4.54545	0.77038	ENSMUSG00000039717, ENSMUSG00000040429, ENSMUSG00000073197, ENSMUSG00000027770, ENSMUSG00000027655, ENSMUSG00000008658, ENSMUSG00000025997, ENSMUSG00000067860, ENSMUSG00000037492, ENSMUSG00000021514, ENSMUSG00000072663, ENSMUSG00000039396, ENSMUSG00000037214, ENSMUSG00000038784, ENSMUSG00000056019, ENSMUSG00000060206, ENSMUSG00000056300, ENSMUSG00000031583, ENSMUSG00000027684, ENSMUSG00000028134,…	920	1237	17446	0.935122	1	1	0.989184
UP_SEQ_FEATURE	zinc finger region:C2H2-type 10	4	0.298063	0.845426	ENSMUSG00000045333, ENSMUSG00000027684, ENSMUSG00000050064, ENSMUSG00000022335	922	90	18012	0.868257	1	1	0.984062
SMART	SM00355:ZnF_C2H2	39	2.90611	0.848706	ENSMUSG00000029697, ENSMUSG00000073197, ENSMUSG00000025997, ENSMUSG00000067860, ENSMUSG00000069743, ENSMUSG00000037492, ENSMUSG00000022306, ENSMUSG00000045333, ENSMUSG00000021514, ENSMUSG00000074829, ENSMUSG00000096696, ENSMUSG00000022508, ENSMUSG00000022529, ENSMUSG00000056019, ENSMUSG00000078496, ENSMUSG00000060206, ENSMUSG00000056300, ENSMUSG00000003032, ENSMUSG00000078495, ENSMUSG00000027684,…	661	693	10425	0.887577	1	1	0.966759
SMART	SM00349:KRAB	19	1.4158	0.898306	ENSMUSG00000078496, ENSMUSG00000056300, ENSMUSG00000078495, ENSMUSG00000073164, ENSMUSG00000073197, ENSMUSG00000023882, ENSMUSG00000057691, ENSMUSG00000025821, ENSMUSG00000065999, ENSMUSG00000069743, ENSMUSG00000071302, ENSMUSG00000021514, ENSMUSG00000074829, ENSMUSG00000072774, ENSMUSG00000096696, ENSMUSG00000022529, ENSMUSG00000056019, ENSMUSG00000074832, ENSMUSG00000036898	661	367	10425	0.816511	1	1	0.966759
UP_SEQ_FEATURE	zinc finger region:C2H2-type 11	3	0.223547	0.902078	ENSMUSG00000045333, ENSMUSG00000050064, ENSMUSG00000022335	922	75	18012	0.781432	1	1	0.984062
Annotation Cluster 126	Enrichment Score: 0.2554700965170286
Category	Term	Count	%	PValue	Genes	List Total	Pop Hits	Pop Total	Fold Enrichment	Bonferroni	Benjamini	FDR
GOTERM_MF_DIRECT	GO:0030246~carbohydrate binding	16	1.19225	0.227617	ENSMUSG00000027790, ENSMUSG00000037605, ENSMUSG00000028184, ENSMUSG00000059991, ENSMUSG00000026005, ENSMUSG00000026542, ENSMUSG00000038591, ENSMUSG00000045930, ENSMUSG00000071356, ENSMUSG00000029915, ENSMUSG00000031608, ENSMUSG00000021903, ENSMUSG00000022707, ENSMUSG00000030017, ENSMUSG00000053604, ENSMUSG00000071537	920	229	17446	1.32493	1	1	0.989184
UP_KEYWORDS	Lectin	11	0.819672	0.356961	ENSMUSG00000038591, ENSMUSG00000037605, ENSMUSG00000045930, ENSMUSG00000071356, ENSMUSG00000029915, ENSMUSG00000031608, ENSMUSG00000021903, ENSMUSG00000059991, ENSMUSG00000026542, ENSMUSG00000030017, ENSMUSG00000071537	1127	173	22680	1.27957	1	1	0.915119
UP_SEQ_FEATURE	domain:C-type lectin	6	0.447094	0.584691	ENSMUSG00000038591, ENSMUSG00000045930, ENSMUSG00000071356, ENSMUSG00000029915, ENSMUSG00000030017, ENSMUSG00000071537	922	100	18012	1.17215	1	1	0.984062
INTERPRO	IPR001304:C-type lectin	7	0.52161	0.606691	ENSMUSG00000038591, ENSMUSG00000045930, ENSMUSG00000071356, ENSMUSG00000029915, ENSMUSG00000051906, ENSMUSG00000030017, ENSMUSG00000071537	1047	124	20594	1.11038	1	1	0.982781
INTERPRO	IPR016186:C-type lectin-like	7	0.52161	0.701396	ENSMUSG00000038591, ENSMUSG00000045930, ENSMUSG00000071356, ENSMUSG00000029915, ENSMUSG00000051906, ENSMUSG00000030017, ENSMUSG00000071537	1047	137	20594	1.00501	1	1	0.982781
INTERPRO	IPR018378:C-type lectin, conserved site	3	0.223547	0.739141	ENSMUSG00000038591, ENSMUSG00000071356, ENSMUSG00000051906	1047	51	20594	1.15703	1	1	0.982781
INTERPRO	IPR016187:C-type lectin fold	7	0.52161	0.751426	ENSMUSG00000038591, ENSMUSG00000045930, ENSMUSG00000071356, ENSMUSG00000029915, ENSMUSG00000051906, ENSMUSG00000030017, ENSMUSG00000071537	1047	145	20594	0.949564	1	1	0.982781
SMART	SM00034:CLECT	7	0.52161	0.805274	ENSMUSG00000038591, ENSMUSG00000045930, ENSMUSG00000071356, ENSMUSG00000029915, ENSMUSG00000051906, ENSMUSG00000030017, ENSMUSG00000071537	661	124	10425	0.89033	1	1	0.966759
Annotation Cluster 127	Enrichment Score: 0.2553174613454746
Category	Term	Count	%	PValue	Genes	List Total	Pop Hits	Pop Total	Fold Enrichment	Bonferroni	Benjamini	FDR
UP_KEYWORDS	GTPase activation	11	0.819672	0.291511	ENSMUSG00000028175, ENSMUSG00000031709, ENSMUSG00000026527, ENSMUSG00000062232, ENSMUSG00000016128, ENSMUSG00000031523, ENSMUSG00000003134, ENSMUSG00000022377, ENSMUSG00000020709, ENSMUSG00000026425, ENSMUSG00000026721	1127	163	22680	1.35808	1	1	0.915119
INTERPRO	IPR008936:Rho GTPase activation protein	6	0.447094	0.474531	ENSMUSG00000028175, ENSMUSG00000016128, ENSMUSG00000026640, ENSMUSG00000031523, ENSMUSG00000029765, ENSMUSG00000026425	1047	89	20594	1.32604	1	1	0.982781
UP_SEQ_FEATURE	domain:Rho-GAP	4	0.298063	0.631611	ENSMUSG00000028175, ENSMUSG00000016128, ENSMUSG00000031523, ENSMUSG00000026425	922	63	18012	1.24037	1	1	0.984062
INTERPRO	IPR000198:Rho GTPase-activating protein domain	4	0.298063	0.658311	ENSMUSG00000028175, ENSMUSG00000016128, ENSMUSG00000031523, ENSMUSG00000026425	1047	66	20594	1.19209	1	1	0.982781
SMART	SM00324:RhoGAP	3	0.223547	0.919627	ENSMUSG00000016128, ENSMUSG00000031523, ENSMUSG00000026425	661	64	10425	0.739292	1	1	0.966759
Annotation Cluster 128	Enrichment Score: 0.2548736467499649
Category	Term	Count	%	PValue	Genes	List Total	Pop Hits	Pop Total	Fold Enrichment	Bonferroni	Benjamini	FDR
INTERPRO	IPR006028:Gamma-aminobutyric acid A receptor	3	0.223547	0.327418	ENSMUSG00000001260, ENSMUSG00000020436, ENSMUSG00000038257	1047	23	20594	2.56559	1	1	0.982781
UP_KEYWORDS	Chloride channel	4	0.298063	0.401611	ENSMUSG00000001260, ENSMUSG00000020436, ENSMUSG00000038257, ENSMUSG00000041301	1127	46	22680	1.74993	1	1	0.915119
UP_KEYWORDS	Chloride	5	0.372578	0.427382	ENSMUSG00000001260, ENSMUSG00000022206, ENSMUSG00000020436, ENSMUSG00000038257, ENSMUSG00000041301	1127	67	22680	1.50181	1	1	0.915119
GOTERM_CC_DIRECT	GO:0034707~chloride channel complex	4	0.298063	0.438943	ENSMUSG00000001260, ENSMUSG00000020436, ENSMUSG00000038257, ENSMUSG00000041301	1036	46	19662	1.65033	1	1	0.958781
INTERPRO	IPR018000:Neurotransmitter-gated ion-channel, conserved site	3	0.223547	0.623444	ENSMUSG00000001260, ENSMUSG00000020436, ENSMUSG00000038257	1047	41	20594	1.43923	1	1	0.982781
INTERPRO	IPR006201:Neurotransmitter-gated ion-channel	3	0.223547	0.636603	ENSMUSG00000001260, ENSMUSG00000020436, ENSMUSG00000038257	1047	42	20594	1.40497	1	1	0.982781
INTERPRO	IPR006202:Neurotransmitter-gated ion-channel ligand-binding	3	0.223547	0.636603	ENSMUSG00000001260, ENSMUSG00000020436, ENSMUSG00000038257	1047	42	20594	1.40497	1	1	0.982781
INTERPRO	IPR006029:Neurotransmitter-gated ion-channel transmembrane domain	3	0.223547	0.636603	ENSMUSG00000001260, ENSMUSG00000020436, ENSMUSG00000038257	1047	42	20594	1.40497	1	1	0.982781
GOTERM_MF_DIRECT	GO:0005230~extracellular ligand-gated ion channel activity	3	0.223547	0.643653	ENSMUSG00000001260, ENSMUSG00000020436, ENSMUSG00000038257	920	41	17446	1.38754	1	1	0.989184
GOTERM_MF_DIRECT	GO:0005254~chloride channel activity	4	0.298063	0.651887	ENSMUSG00000001260, ENSMUSG00000020436, ENSMUSG00000038257, ENSMUSG00000041301	920	63	17446	1.204	1	1	0.989184
GOTERM_BP_DIRECT	GO:1902476~chloride transmembrane transport	3	0.223547	0.656426	ENSMUSG00000020436, ENSMUSG00000038257, ENSMUSG00000041301	953	42	18082	1.35527	1	1	0.997994
GOTERM_BP_DIRECT	GO:0006821~chloride transport	4	0.298063	0.799779	ENSMUSG00000001260, ENSMUSG00000020436, ENSMUSG00000038257, ENSMUSG00000041301	953	80	18082	0.948688	1	1	0.997994
Annotation Cluster 129	Enrichment Score: 0.23089349927543423
Category	Term	Count	%	PValue	Genes	List Total	Pop Hits	Pop Total	Fold Enrichment	Bonferroni	Benjamini	FDR
UP_KEYWORDS	Iron	21	1.56483	0.400846	ENSMUSG00000039519, ENSMUSG00000028161, ENSMUSG00000075551, ENSMUSG00000079554, ENSMUSG00000056035, ENSMUSG00000026005, ENSMUSG00000001467, ENSMUSG00000026134, ENSMUSG00000022892, ENSMUSG00000040943, ENSMUSG00000028405, ENSMUSG00000063415, ENSMUSG00000063558, ENSMUSG00000064294, ENSMUSG00000061292, ENSMUSG00000038168, ENSMUSG00000033308, ENSMUSG00000070419, ENSMUSG00000015652, ENSMUSG00000055932,…	1127	375	22680	1.12696	1	1	0.915119
GOTERM_MF_DIRECT	GO:0005506~iron ion binding	13	0.968703	0.441323	ENSMUSG00000039519, ENSMUSG00000075551, ENSMUSG00000079554, ENSMUSG00000056035, ENSMUSG00000001467, ENSMUSG00000040943, ENSMUSG00000063415, ENSMUSG00000063558, ENSMUSG00000064294, ENSMUSG00000061292, ENSMUSG00000038168, ENSMUSG00000033308, ENSMUSG00000070419	920	212	17446	1.16283	1	1	0.989184
UP_KEYWORDS	Oxidoreductase	30	2.23547	0.71857	ENSMUSG00000029695, ENSMUSG00000039519, ENSMUSG00000075551, ENSMUSG00000027870, ENSMUSG00000079554, ENSMUSG00000056035, ENSMUSG00000001467, ENSMUSG00000040943, ENSMUSG00000089992, ENSMUSG00000064294, ENSMUSG00000004637, ENSMUSG00000047674, ENSMUSG00000038168, ENSMUSG00000031613, ENSMUSG00000034445, ENSMUSG00000031641, ENSMUSG00000028199, ENSMUSG00000028236, ENSMUSG00000029885, ENSMUSG00000025921,…	1127	639	22680	0.944799	1	1	0.915119
GOTERM_MF_DIRECT	GO:0016491~oxidoreductase activity	30	2.23547	0.725302	ENSMUSG00000029695, ENSMUSG00000039519, ENSMUSG00000075551, ENSMUSG00000027870, ENSMUSG00000079554, ENSMUSG00000056035, ENSMUSG00000001467, ENSMUSG00000040943, ENSMUSG00000089992, ENSMUSG00000064294, ENSMUSG00000004637, ENSMUSG00000022307, ENSMUSG00000047674, ENSMUSG00000038168, ENSMUSG00000031613, ENSMUSG00000034445, ENSMUSG00000031641, ENSMUSG00000028199, ENSMUSG00000028236, ENSMUSG00000029885,…	920	604	17446	0.941873	1	1	0.989184
GOTERM_BP_DIRECT	GO:0055114~oxidation-reduction process	33	2.45902	0.759994	ENSMUSG00000029695, ENSMUSG00000039519, ENSMUSG00000075551, ENSMUSG00000027870, ENSMUSG00000079554, ENSMUSG00000056035, ENSMUSG00000001467, ENSMUSG00000040943, ENSMUSG00000029632, ENSMUSG00000089992, ENSMUSG00000064294, ENSMUSG00000004637, ENSMUSG00000047674, ENSMUSG00000038168, ENSMUSG00000031613, ENSMUSG00000034445, ENSMUSG00000031641, ENSMUSG00000004880, ENSMUSG00000028199, ENSMUSG00000028236,…	953	676	18082	0.926234	1	1	0.997994
Annotation Cluster 130	Enrichment Score: 0.2206405506456907
Category	Term	Count	%	PValue	Genes	List Total	Pop Hits	Pop Total	Fold Enrichment	Bonferroni	Benjamini	FDR
UP_SEQ_FEATURE	metal ion-binding site:Calcium 1; via carbonyl oxygen	3	0.223547	0.540492	ENSMUSG00000022887, ENSMUSG00000059991, ENSMUSG00000026542	922	35	18012	1.6745	1	1	0.984062
UP_SEQ_FEATURE	metal ion-binding site:Calcium 2	4	0.298063	0.575173	ENSMUSG00000022887, ENSMUSG00000002588, ENSMUSG00000059991, ENSMUSG00000026542	922	58	18012	1.3473	1	1	0.984062
UP_SEQ_FEATURE	metal ion-binding site:Calcium 1	3	0.223547	0.700633	ENSMUSG00000022887, ENSMUSG00000059991, ENSMUSG00000026542	922	47	18012	1.24697	1	1	0.984062
Annotation Cluster 131	Enrichment Score: 0.2191288673135321
Category	Term	Count	%	PValue	Genes	List Total	Pop Hits	Pop Total	Fold Enrichment	Bonferroni	Benjamini	FDR
UP_KEYWORDS	Innate immunity	13	0.968703	0.537796	ENSMUSG00000031077, ENSMUSG00000022887, ENSMUSG00000022149, ENSMUSG00000043496, ENSMUSG00000024789, ENSMUSG00000026616, ENSMUSG00000027639, ENSMUSG00000043279, ENSMUSG00000029915, ENSMUSG00000070034, ENSMUSG00000031639, ENSMUSG00000039005, ENSMUSG00000028291	1127	241	22680	1.08554	1	1	0.915119
UP_KEYWORDS	Immunity	20	1.49031	0.616437	ENSMUSG00000031077, ENSMUSG00000051076, ENSMUSG00000041439, ENSMUSG00000041247, ENSMUSG00000062778, ENSMUSG00000022887, ENSMUSG00000022149, ENSMUSG00000022303, ENSMUSG00000043496, ENSMUSG00000024789, ENSMUSG00000026616, ENSMUSG00000027639, ENSMUSG00000043279, ENSMUSG00000029915, ENSMUSG00000070034, ENSMUSG00000031639, ENSMUSG00000022508, ENSMUSG00000039005, ENSMUSG00000028291, ENSMUSG00000036469	1127	401	22680	1.0037	1	1	0.915119
GOTERM_BP_DIRECT	GO:0045087~innate immune response	21	1.56483	0.627143	ENSMUSG00000031077, ENSMUSG00000022892, ENSMUSG00000026542, ENSMUSG00000027832, ENSMUSG00000022887, ENSMUSG00000022149, ENSMUSG00000043496, ENSMUSG00000024789, ENSMUSG00000026616, ENSMUSG00000027639, ENSMUSG00000043279, ENSMUSG00000029915, ENSMUSG00000067149, ENSMUSG00000070034, ENSMUSG00000022607, ENSMUSG00000031639, ENSMUSG00000067773, ENSMUSG00000051675, ENSMUSG00000073730, ENSMUSG00000039005,…	953	400	18082	0.996123	1	1	0.997994
GOTERM_BP_DIRECT	GO:0002376~immune system process	20	1.49031	0.639163	ENSMUSG00000031077, ENSMUSG00000051076, ENSMUSG00000041439, ENSMUSG00000041247, ENSMUSG00000062778, ENSMUSG00000022887, ENSMUSG00000022149, ENSMUSG00000022303, ENSMUSG00000043496, ENSMUSG00000024789, ENSMUSG00000026616, ENSMUSG00000027639, ENSMUSG00000043279, ENSMUSG00000029915, ENSMUSG00000070034, ENSMUSG00000031639, ENSMUSG00000022508, ENSMUSG00000039005, ENSMUSG00000028291, ENSMUSG00000036469	953	383	18082	0.990797	1	1	0.997994
Annotation Cluster 132	Enrichment Score: 0.21557934764774403
Category	Term	Count	%	PValue	Genes	List Total	Pop Hits	Pop Total	Fold Enrichment	Bonferroni	Benjamini	FDR
UP_SEQ_FEATURE	repeat:TPR 5	5	0.372578	0.415222	ENSMUSG00000041594, ENSMUSG00000040374, ENSMUSG00000037101, ENSMUSG00000024078, ENSMUSG00000027674	922	64	18012	1.52623	1	1	0.984062
UP_SEQ_FEATURE	repeat:TPR 4	6	0.447094	0.450466	ENSMUSG00000041594, ENSMUSG00000040374, ENSMUSG00000038168, ENSMUSG00000037101, ENSMUSG00000024078, ENSMUSG00000027674	922	86	18012	1.36296	1	1	0.984062
INTERPRO	IPR011990:Tetratricopeptide-like helical	12	0.894188	0.463443	ENSMUSG00000022337, ENSMUSG00000031662, ENSMUSG00000041594, ENSMUSG00000048814, ENSMUSG00000019054, ENSMUSG00000038168, ENSMUSG00000037101, ENSMUSG00000024078, ENSMUSG00000027674, ENSMUSG00000026603, ENSMUSG00000029534, ENSMUSG00000028229	1047	204	20594	1.15703	1	1	0.982781
UP_SEQ_FEATURE	repeat:TPR 1	8	0.596125	0.555555	ENSMUSG00000022337, ENSMUSG00000041594, ENSMUSG00000040374, ENSMUSG00000038168, ENSMUSG00000037101, ENSMUSG00000024078, ENSMUSG00000027674, ENSMUSG00000028229	922	137	18012	1.14078	1	1	0.984062
UP_SEQ_FEATURE	repeat:TPR 2	8	0.596125	0.555555	ENSMUSG00000022337, ENSMUSG00000041594, ENSMUSG00000040374, ENSMUSG00000038168, ENSMUSG00000037101, ENSMUSG00000024078, ENSMUSG00000027674, ENSMUSG00000028229	922	137	18012	1.14078	1	1	0.984062
UP_KEYWORDS	TPR repeat	8	0.596125	0.577076	ENSMUSG00000022337, ENSMUSG00000041594, ENSMUSG00000019054, ENSMUSG00000038168, ENSMUSG00000037101, ENSMUSG00000024078, ENSMUSG00000027674, ENSMUSG00000028229	1127	144	22680	1.11801	1	1	0.915119
UP_SEQ_FEATURE	repeat:TPR 3	7	0.52161	0.621172	ENSMUSG00000022337, ENSMUSG00000041594, ENSMUSG00000040374, ENSMUSG00000038168, ENSMUSG00000037101, ENSMUSG00000024078, ENSMUSG00000027674	922	125	18012	1.094	1	1	0.984062
INTERPRO	IPR013026:Tetratricopeptide repeat-containing domain	5	0.372578	0.864612	ENSMUSG00000022337, ENSMUSG00000041594, ENSMUSG00000037101, ENSMUSG00000024078, ENSMUSG00000027674	1047	120	20594	0.819564	1	1	0.982781
INTERPRO	IPR019734:Tetratricopeptide repeat	5	0.372578	0.888143	ENSMUSG00000022337, ENSMUSG00000041594, ENSMUSG00000037101, ENSMUSG00000024078, ENSMUSG00000027674	1047	126	20594	0.780537	1	1	0.982781
SMART	SM00028:TPR	5	0.372578	0.948558	ENSMUSG00000022337, ENSMUSG00000041594, ENSMUSG00000037101, ENSMUSG00000024078, ENSMUSG00000027674	661	119	10425	0.662671	1	1	0.966759
Annotation Cluster 133	Enrichment Score: 0.20580541796460414
Category	Term	Count	%	PValue	Genes	List Total	Pop Hits	Pop Total	Fold Enrichment	Bonferroni	Benjamini	FDR
INTERPRO	IPR002347:Glucose/ribitol dehydrogenase	5	0.372578	0.363636	ENSMUSG00000031641, ENSMUSG00000004637, ENSMUSG00000031613, ENSMUSG00000028236, ENSMUSG00000025921	1047	60	20594	1.63913	1	1	0.982781
INTERPRO	IPR020904:Short-chain dehydrogenase/reductase, conserved site	3	0.223547	0.567134	ENSMUSG00000031641, ENSMUSG00000031613, ENSMUSG00000025921	1047	37	20594	1.59483	1	1	0.982781
INTERPRO	IPR016040:NAD(P)-binding domain	9	0.670641	0.797654	ENSMUSG00000029772, ENSMUSG00000031641, ENSMUSG00000029695, ENSMUSG00000089992, ENSMUSG00000004637, ENSMUSG00000028199, ENSMUSG00000031613, ENSMUSG00000028236, ENSMUSG00000025921	1047	199	20594	0.889577	1	1	0.982781
UP_SEQ_FEATURE	binding site:Substrate	12	0.894188	0.913295	ENSMUSG00000029772, ENSMUSG00000031641, ENSMUSG00000089992, ENSMUSG00000066324, ENSMUSG00000004637, ENSMUSG00000027870, ENSMUSG00000031613, ENSMUSG00000028236, ENSMUSG00000054446, ENSMUSG00000025921, ENSMUSG00000042501, ENSMUSG00000060579	922	304	18012	0.77115	1	1	0.984062
Annotation Cluster 134	Enrichment Score: 0.19389357460581846
Category	Term	Count	%	PValue	Genes	List Total	Pop Hits	Pop Total	Fold Enrichment	Bonferroni	Benjamini	FDR
GOTERM_CC_DIRECT	GO:0005783~endoplasmic reticulum	70	5.2161	0.551486	ENSMUSG00000016918, ENSMUSG00000056457, ENSMUSG00000050192, ENSMUSG00000039519, ENSMUSG00000028420, ENSMUSG00000059003, ENSMUSG00000001467, ENSMUSG00000029314, ENSMUSG00000024109, ENSMUSG00000021313, ENSMUSG00000024107, ENSMUSG00000029838, ENSMUSG00000031639, ENSMUSG00000043252, ENSMUSG00000053469, ENSMUSG00000055963, ENSMUSG00000030104, ENSMUSG00000073678, ENSMUSG00000030102, ENSMUSG00000039904,…	1036	1323	19662	1.00417	1	1	0.958781
GOTERM_CC_DIRECT	GO:0005789~endoplasmic reticulum membrane	37	2.75708	0.617639	ENSMUSG00000030287, ENSMUSG00000039519, ENSMUSG00000054455, ENSMUSG00000050192, ENSMUSG00000075551, ENSMUSG00000028420, ENSMUSG00000056035, ENSMUSG00000001467, ENSMUSG00000029314, ENSMUSG00000026623, ENSMUSG00000025935, ENSMUSG00000022303, ENSMUSG00000020524, ENSMUSG00000031639, ENSMUSG00000031618, ENSMUSG00000055963, ENSMUSG00000073678, ENSMUSG00000030102, ENSMUSG00000036469, ENSMUSG00000033981,…	1036	710	19662	0.989034	1	1	0.958781
UP_KEYWORDS	Endoplasmic reticulum	46	3.42772	0.76922	ENSMUSG00000030287, ENSMUSG00000016918, ENSMUSG00000029772, ENSMUSG00000056457, ENSMUSG00000039519, ENSMUSG00000054455, ENSMUSG00000050192, ENSMUSG00000075551, ENSMUSG00000028420, ENSMUSG00000056035, ENSMUSG00000001467, ENSMUSG00000029314, ENSMUSG00000026623, ENSMUSG00000025935, ENSMUSG00000022303, ENSMUSG00000020524, ENSMUSG00000031639, ENSMUSG00000031618, ENSMUSG00000043252, ENSMUSG00000038168,…	1127	997	22680	0.9285	1	1	0.915119
Annotation Cluster 135	Enrichment Score: 0.19078222051869168
Category	Term	Count	%	PValue	Genes	List Total	Pop Hits	Pop Total	Fold Enrichment	Bonferroni	Benjamini	FDR
INTERPRO	IPR009060:UBA-like	4	0.298063	0.570508	ENSMUSG00000022019, ENSMUSG00000028433, ENSMUSG00000038305, ENSMUSG00000028426	1047	58	20594	1.35652	1	1	0.982781
SMART	SM00165:UBA	3	0.223547	0.643579	ENSMUSG00000022019, ENSMUSG00000028433, ENSMUSG00000028426	661	34	10425	1.39161	1	1	0.966759
INTERPRO	IPR015940:Ubiquitin-associated/translation elongation factor EF1B, N-terminal, eukaryote	3	0.223547	0.729104	ENSMUSG00000022019, ENSMUSG00000028433, ENSMUSG00000028426	1047	50	20594	1.18017	1	1	0.982781
Annotation Cluster 136	Enrichment Score: 0.19069866185486495
Category	Term	Count	%	PValue	Genes	List Total	Pop Hits	Pop Total	Fold Enrichment	Bonferroni	Benjamini	FDR
GOTERM_MF_DIRECT	GO:0003887~DNA-directed DNA polymerase activity	3	0.223547	0.438199	ENSMUSG00000025218, ENSMUSG00000030042, ENSMUSG00000026134	920	28	17446	2.03175	1	1	0.989184
UP_KEYWORDS	Nucleotidyltransferase	4	0.298063	0.734593	ENSMUSG00000026082, ENSMUSG00000025218, ENSMUSG00000030042, ENSMUSG00000026134	1127	76	22680	1.05917	1	1	0.915119
GOTERM_MF_DIRECT	GO:0016779~nucleotidyltransferase activity	4	0.298063	0.832119	ENSMUSG00000026082, ENSMUSG00000025218, ENSMUSG00000030042, ENSMUSG00000026134	920	85	17446	0.892379	1	1	0.989184
Annotation Cluster 137	Enrichment Score: 0.19006244334560973
Category	Term	Count	%	PValue	Genes	List Total	Pop Hits	Pop Total	Fold Enrichment	Bonferroni	Benjamini	FDR
UP_KEYWORDS	Carboxypeptidase	3	0.223547	0.508643	ENSMUSG00000039007, ENSMUSG00000054446, ENSMUSG00000042501	1127	34	22680	1.77567	1	1	0.915119
GOTERM_MF_DIRECT	GO:0004180~carboxypeptidase activity	3	0.223547	0.556937	ENSMUSG00000039007, ENSMUSG00000054446, ENSMUSG00000042501	920	35	17446	1.6254	1	1	0.989184
UP_SEQ_FEATURE	active site:Nucleophile	9	0.670641	0.949716	ENSMUSG00000055137, ENSMUSG00000050312, ENSMUSG00000015568, ENSMUSG00000039007, ENSMUSG00000054446, ENSMUSG00000025932, ENSMUSG00000031521, ENSMUSG00000073987, ENSMUSG00000042501	922	253	18012	0.694949	1	1	0.984062
Annotation Cluster 138	Enrichment Score: 0.17981544513620262
Category	Term	Count	%	PValue	Genes	List Total	Pop Hits	Pop Total	Fold Enrichment	Bonferroni	Benjamini	FDR
INTERPRO	IPR011705:BTB/Kelch-associated	4	0.298063	0.582217	ENSMUSG00000062098, ENSMUSG00000036782, ENSMUSG00000033182, ENSMUSG00000040387	1047	59	20594	1.33353	1	1	0.982781
INTERPRO	IPR006652:Kelch repeat type 1	4	0.298063	0.616104	ENSMUSG00000036782, ENSMUSG00000033182, ENSMUSG00000040387, ENSMUSG00000022761	1047	62	20594	1.269	1	1	0.982781
INTERPRO	IPR017096:Kelch-like protein, gigaxonin	3	0.223547	0.623444	ENSMUSG00000036782, ENSMUSG00000033182, ENSMUSG00000040387	1047	41	20594	1.43923	1	1	0.982781
PIR_SUPERFAMILY	PIRSF037037:kelch-like protein, gigaxonin type	3	0.223547	0.668222	ENSMUSG00000036782, ENSMUSG00000033182, ENSMUSG00000040387	100	41	1807	1.3222	1	1	1
UP_KEYWORDS	Kelch repeat	4	0.298063	0.691275	ENSMUSG00000036782, ENSMUSG00000033182, ENSMUSG00000040387, ENSMUSG00000022761	1127	71	22680	1.13376	1	1	0.915119
GOTERM_CC_DIRECT	GO:0031463~Cul3-RING ubiquitin ligase complex	4	0.298063	0.692103	ENSMUSG00000004364, ENSMUSG00000036782, ENSMUSG00000033182, ENSMUSG00000040387	1036	67	19662	1.13306	1	1	0.958781
SMART	SM00612:Kelch	4	0.298063	0.697352	ENSMUSG00000036782, ENSMUSG00000033182, ENSMUSG00000040387, ENSMUSG00000022761	661	56	10425	1.12654	1	1	0.966759
SMART	SM00875:SM00875	4	0.298063	0.730712	ENSMUSG00000062098, ENSMUSG00000036782, ENSMUSG00000033182, ENSMUSG00000040387	661	59	10425	1.06926	1	1	0.966759
Annotation Cluster 139	Enrichment Score: 0.17827562178360554
Category	Term	Count	%	PValue	Genes	List Total	Pop Hits	Pop Total	Fold Enrichment	Bonferroni	Benjamini	FDR
GOTERM_MF_DIRECT	GO:0005179~hormone activity	7	0.52161	0.542537	ENSMUSG00000056457, ENSMUSG00000022847, ENSMUSG00000035804, ENSMUSG00000029819, ENSMUSG00000059201, ENSMUSG00000053469, ENSMUSG00000024256	920	112	17446	1.18519	1	1	0.989184
UP_KEYWORDS	Hormone	6	0.447094	0.626699	ENSMUSG00000056457, ENSMUSG00000022847, ENSMUSG00000035804, ENSMUSG00000053469, ENSMUSG00000024256, ENSMUSG00000018259	1127	108	22680	1.11801	1	1	0.915119
INTERPRO	IPR009079:Four-helical cytokine-like, core	5	0.372578	0.685291	ENSMUSG00000056457, ENSMUSG00000022847, ENSMUSG00000059201, ENSMUSG00000031712, ENSMUSG00000018259	1047	91	20594	1.08074	1	1	0.982781
INTERPRO	IPR012351:Four-helical cytokine, core	4	0.298063	0.830872	ENSMUSG00000056457, ENSMUSG00000022847, ENSMUSG00000059201, ENSMUSG00000018259	1047	88	20594	0.89407	1	1	0.982781
Annotation Cluster 140	Enrichment Score: 0.17700885304066383
Category	Term	Count	%	PValue	Genes	List Total	Pop Hits	Pop Total	Fold Enrichment	Bonferroni	Benjamini	FDR
GOTERM_BP_DIRECT	GO:0006629~lipid metabolic process	24	1.78838	0.627775	ENSMUSG00000060317, ENSMUSG00000031641, ENSMUSG00000039519, ENSMUSG00000008035, ENSMUSG00000056220, ENSMUSG00000059201, ENSMUSG00000001467, ENSMUSG00000049148, ENSMUSG00000029314, ENSMUSG00000049537, ENSMUSG00000026623, ENSMUSG00000021003, ENSMUSG00000004565, ENSMUSG00000037270, ENSMUSG00000021786, ENSMUSG00000024978, ENSMUSG00000022425, ENSMUSG00000024924, ENSMUSG00000015568, ENSMUSG00000031613,…	953	459	18082	0.992092	1	1	0.997994
UP_KEYWORDS	Lipid metabolism	20	1.49031	0.682997	ENSMUSG00000060317, ENSMUSG00000031641, ENSMUSG00000039519, ENSMUSG00000008035, ENSMUSG00000056220, ENSMUSG00000001467, ENSMUSG00000049148, ENSMUSG00000029314, ENSMUSG00000026623, ENSMUSG00000021003, ENSMUSG00000004565, ENSMUSG00000021786, ENSMUSG00000024978, ENSMUSG00000022425, ENSMUSG00000024924, ENSMUSG00000015568, ENSMUSG00000031613, ENSMUSG00000032854, ENSMUSG00000054469, ENSMUSG00000039206	1127	417	22680	0.965191	1	1	0.915119
UP_KEYWORDS	Lipid biosynthesis	8	0.596125	0.686674	ENSMUSG00000021786, ENSMUSG00000024978, ENSMUSG00000031641, ENSMUSG00000008035, ENSMUSG00000001467, ENSMUSG00000029314, ENSMUSG00000054469, ENSMUSG00000026623	1127	160	22680	1.00621	1	1	0.915119
Annotation Cluster 141	Enrichment Score: 0.17691467143257306
Category	Term	Count	%	PValue	Genes	List Total	Pop Hits	Pop Total	Fold Enrichment	Bonferroni	Benjamini	FDR
UP_SEQ_FEATURE	domain:Rab-GAP TBC	3	0.223547	0.508643	ENSMUSG00000031709, ENSMUSG00000003134, ENSMUSG00000026721	922	33	18012	1.77598	1	1	0.984062
GOTERM_BP_DIRECT	GO:0031338~regulation of vesicle fusion	3	0.223547	0.587123	ENSMUSG00000031709, ENSMUSG00000003134, ENSMUSG00000026721	953	37	18082	1.53841	1	1	0.997994
INTERPRO	IPR000195:Rab-GTPase-TBC domain	3	0.223547	0.609918	ENSMUSG00000031709, ENSMUSG00000003134, ENSMUSG00000026721	1047	40	20594	1.47521	1	1	0.982781
SMART	SM00164:TBC	3	0.223547	0.689194	ENSMUSG00000031709, ENSMUSG00000003134, ENSMUSG00000026721	661	37	10425	1.27877	1	1	0.966759
GOTERM_BP_DIRECT	GO:0090630~activation of GTPase activity	4	0.298063	0.746481	ENSMUSG00000031709, ENSMUSG00000027699, ENSMUSG00000003134, ENSMUSG00000026721	953	73	18082	1.03966	1	1	0.997994
GOTERM_BP_DIRECT	GO:0006886~intracellular protein transport	9	0.670641	0.926269	ENSMUSG00000041670, ENSMUSG00000030761, ENSMUSG00000030662, ENSMUSG00000031709, ENSMUSG00000037386, ENSMUSG00000060992, ENSMUSG00000003134, ENSMUSG00000026303, ENSMUSG00000026721	953	232	18082	0.736051	1	1	0.997994
Annotation Cluster 142	Enrichment Score: 0.15628096012297826
Category	Term	Count	%	PValue	Genes	List Total	Pop Hits	Pop Total	Fold Enrichment	Bonferroni	Benjamini	FDR
INTERPRO	IPR015421:Pyridoxal phosphate-dependent transferase, major region, subdomain 1	3	0.223547	0.649399	ENSMUSG00000031672, ENSMUSG00000029173, ENSMUSG00000057228	1047	43	20594	1.37229	1	1	0.982781
INTERPRO	IPR015424:Pyridoxal phosphate-dependent transferase	3	0.223547	0.649399	ENSMUSG00000031672, ENSMUSG00000029173, ENSMUSG00000057228	1047	43	20594	1.37229	1	1	0.982781
UP_KEYWORDS	Pyridoxal phosphate	3	0.223547	0.805627	ENSMUSG00000031672, ENSMUSG00000029173, ENSMUSG00000057228	1127	60	22680	1.00621	1	1	0.915119
Annotation Cluster 143	Enrichment Score: 0.15335662184049448
Category	Term	Count	%	PValue	Genes	List Total	Pop Hits	Pop Total	Fold Enrichment	Bonferroni	Benjamini	FDR
UP_SEQ_FEATURE	DNA-binding region:Fork-head	3	0.223547	0.65312	ENSMUSG00000030067, ENSMUSG00000029563, ENSMUSG00000056493	922	43	18012	1.36296	1	1	0.984062
INTERPRO	IPR001766:Transcription factor, fork head	3	0.223547	0.673912	ENSMUSG00000030067, ENSMUSG00000029563, ENSMUSG00000056493	1047	45	20594	1.3113	1	1	0.982781
SMART	SM00339:FH	3	0.223547	0.787651	ENSMUSG00000030067, ENSMUSG00000029563, ENSMUSG00000056493	661	45	10425	1.05144	1	1	0.966759
Annotation Cluster 144	Enrichment Score: 0.15316752605075787
Category	Term	Count	%	PValue	Genes	List Total	Pop Hits	Pop Total	Fold Enrichment	Bonferroni	Benjamini	FDR
GOTERM_BP_DIRECT	GO:0008203~cholesterol metabolic process	7	0.52161	0.327385	ENSMUSG00000024924, ENSMUSG00000039519, ENSMUSG00000015243, ENSMUSG00000059201, ENSMUSG00000002588, ENSMUSG00000001467, ENSMUSG00000022892	953	89	18082	1.49232	1	1	0.997994
UP_KEYWORDS	Cholesterol metabolism	3	0.223547	0.765004	ENSMUSG00000024924, ENSMUSG00000039519, ENSMUSG00000001467	1127	55	22680	1.09768	1	1	0.915119
UP_KEYWORDS	Sterol metabolism	3	0.223547	0.820046	ENSMUSG00000024924, ENSMUSG00000039519, ENSMUSG00000001467	1127	62	22680	0.973753	1	1	0.915119
UP_KEYWORDS	Steroid metabolism	3	0.223547	0.888031	ENSMUSG00000024924, ENSMUSG00000039519, ENSMUSG00000001467	1127	74	22680	0.815847	1	1	0.915119
GOTERM_BP_DIRECT	GO:0008202~steroid metabolic process	3	0.223547	0.940098	ENSMUSG00000024924, ENSMUSG00000039519, ENSMUSG00000001467	953	84	18082	0.677635	1	1	0.997994
Annotation Cluster 145	Enrichment Score: 0.13595940960577885
Category	Term	Count	%	PValue	Genes	List Total	Pop Hits	Pop Total	Fold Enrichment	Bonferroni	Benjamini	FDR
GOTERM_MF_DIRECT	GO:0004722~protein serine/threonine phosphatase activity	4	0.298063	0.534008	ENSMUSG00000028161, ENSMUSG00000042717, ENSMUSG00000027784, ENSMUSG00000033502	920	53	17446	1.43117	1	1	0.989184
GOTERM_MF_DIRECT	GO:0004721~phosphoprotein phosphatase activity	8	0.596125	0.602913	ENSMUSG00000042662, ENSMUSG00000021745, ENSMUSG00000028161, ENSMUSG00000046794, ENSMUSG00000027784, ENSMUSG00000025932, ENSMUSG00000033502, ENSMUSG00000068748	920	139	17446	1.0914	1	1	0.989184
INTERPRO	IPR003595:Protein-tyrosine phosphatase, catalytic	4	0.298063	0.626978	ENSMUSG00000020422, ENSMUSG00000021745, ENSMUSG00000033502, ENSMUSG00000068748	1047	63	20594	1.24886	1	1	0.982781
UP_KEYWORDS	Protein phosphatase	7	0.52161	0.630321	ENSMUSG00000042662, ENSMUSG00000021745, ENSMUSG00000028161, ENSMUSG00000027784, ENSMUSG00000025932, ENSMUSG00000033502, ENSMUSG00000068748	1127	130	22680	1.08361	1	1	0.915119
INTERPRO	IPR016130:Protein-tyrosine phosphatase, active site	4	0.298063	0.723876	ENSMUSG00000042662, ENSMUSG00000021745, ENSMUSG00000033502, ENSMUSG00000068748	1047	73	20594	1.07778	1	1	0.982781
GOTERM_BP_DIRECT	GO:0006470~protein dephosphorylation	7	0.52161	0.740159	ENSMUSG00000042662, ENSMUSG00000021745, ENSMUSG00000028161, ENSMUSG00000027784, ENSMUSG00000025932, ENSMUSG00000033502, ENSMUSG00000068748	953	138	18082	0.962437	1	1	0.997994
GOTERM_MF_DIRECT	GO:0004725~protein tyrosine phosphatase activity	5	0.372578	0.758453	ENSMUSG00000042662, ENSMUSG00000021745, ENSMUSG00000025932, ENSMUSG00000033502, ENSMUSG00000068748	920	97	17446	0.977476	1	1	0.989184
SMART	SM00404:PTPc_motif	4	0.298063	0.770609	ENSMUSG00000020422, ENSMUSG00000021745, ENSMUSG00000033502, ENSMUSG00000068748	661	63	10425	1.00137	1	1	0.966759
INTERPRO	IPR000387:Protein-tyrosine/Dual specificity phosphatase	4	0.298063	0.793206	ENSMUSG00000042662, ENSMUSG00000021745, ENSMUSG00000033502, ENSMUSG00000068748	1047	82	20594	0.959489	1	1	0.982781
GOTERM_BP_DIRECT	GO:0016311~dephosphorylation	5	0.372578	0.832191	ENSMUSG00000042662, ENSMUSG00000021745, ENSMUSG00000028161, ENSMUSG00000033502, ENSMUSG00000068748	953	109	18082	0.870356	1	1	0.997994
UP_SEQ_FEATURE	active site:Phosphocysteine intermediate	3	0.223547	0.933179	ENSMUSG00000042662, ENSMUSG00000021745, ENSMUSG00000033502	922	84	18012	0.697707	1	1	0.984062
GOTERM_MF_DIRECT	GO:0016791~phosphatase activity	4	0.298063	0.951799	ENSMUSG00000042662, ENSMUSG00000021745, ENSMUSG00000033502, ENSMUSG00000068748	920	118	17446	0.642815	1	1	0.989184
Annotation Cluster 146	Enrichment Score: 0.13566153499307726
Category	Term	Count	%	PValue	Genes	List Total	Pop Hits	Pop Total	Fold Enrichment	Bonferroni	Benjamini	FDR
GOTERM_BP_DIRECT	GO:0098609~cell-cell adhesion	11	0.819672	0.539736	ENSMUSG00000037605, ENSMUSG00000022336, ENSMUSG00000026192, ENSMUSG00000063063, ENSMUSG00000054455, ENSMUSG00000030172, ENSMUSG00000018417, ENSMUSG00000051379, ENSMUSG00000040459, ENSMUSG00000028433, ENSMUSG00000063626	953	189	18082	1.10429	1	1	0.997994
GOTERM_CC_DIRECT	GO:0005913~cell-cell adherens junction	15	1.11773	0.78312	ENSMUSG00000026192, ENSMUSG00000054455, ENSMUSG00000030172, ENSMUSG00000040459, ENSMUSG00000033060, ENSMUSG00000064115, ENSMUSG00000028433, ENSMUSG00000022377, ENSMUSG00000041362, ENSMUSG00000022656, ENSMUSG00000022336, ENSMUSG00000025812, ENSMUSG00000063063, ENSMUSG00000018417, ENSMUSG00000025809	1036	316	19662	0.900891	1	1	0.958781
GOTERM_MF_DIRECT	GO:0098641~cadherin binding involved in cell-cell adhesion	11	0.819672	0.926842	ENSMUSG00000041362, ENSMUSG00000022336, ENSMUSG00000026192, ENSMUSG00000063063, ENSMUSG00000054455, ENSMUSG00000030172, ENSMUSG00000018417, ENSMUSG00000040459, ENSMUSG00000025809, ENSMUSG00000028433, ENSMUSG00000022377	920	279	17446	0.747647	1	1	0.989184
Annotation Cluster 147	Enrichment Score: 0.12294828926339972
Category	Term	Count	%	PValue	Genes	List Total	Pop Hits	Pop Total	Fold Enrichment	Bonferroni	Benjamini	FDR
GOTERM_BP_DIRECT	GO:0007586~digestion	5	0.372578	0.0933463	ENSMUSG00000029882, ENSMUSG00000039519, ENSMUSG00000029819, ENSMUSG00000057163, ENSMUSG00000054106	953	33	18082	2.87481	1	1	0.997994
INTERPRO	IPR001314:Peptidase S1A, chymotrypsin-type	5	0.372578	0.951851	ENSMUSG00000022887, ENSMUSG00000029882, ENSMUSG00000028864, ENSMUSG00000057163, ENSMUSG00000054106	1047	151	20594	0.651309	1	1	0.982781
INTERPRO	IPR001254:Peptidase S1	5	0.372578	0.965022	ENSMUSG00000022887, ENSMUSG00000029882, ENSMUSG00000028864, ENSMUSG00000057163, ENSMUSG00000054106	1047	160	20594	0.614673	1	1	0.982781
INTERPRO	IPR018114:Peptidase S1, trypsin family, active site	4	0.298063	0.972645	ENSMUSG00000022887, ENSMUSG00000029882, ENSMUSG00000057163, ENSMUSG00000054106	1047	137	20594	0.574293	1	1	0.982781
INTERPRO	IPR009003:Trypsin-like cysteine/serine peptidase domain	5	0.372578	0.973834	ENSMUSG00000022887, ENSMUSG00000029882, ENSMUSG00000028864, ENSMUSG00000057163, ENSMUSG00000054106	1047	168	20594	0.585403	1	1	0.982781
UP_SEQ_FEATURE	domain:Peptidase S1	3	0.223547	0.982242	ENSMUSG00000022887, ENSMUSG00000028864, ENSMUSG00000057163	922	114	18012	0.5141	1	1	0.984062
SMART	SM00020:Tryp_SPc	5	0.372578	0.991654	ENSMUSG00000022887, ENSMUSG00000029882, ENSMUSG00000028864, ENSMUSG00000057163, ENSMUSG00000054106	661	158	10425	0.4991	1	1	0.991654
UP_KEYWORDS	Serine protease	4	0.298063	0.992595	ENSMUSG00000022887, ENSMUSG00000029882, ENSMUSG00000057163, ENSMUSG00000054106	1127	173	22680	0.4653	1	1	0.992595
GOTERM_MF_DIRECT	GO:0004252~serine-type endopeptidase activity	5	0.372578	0.996486	ENSMUSG00000022887, ENSMUSG00000029882, ENSMUSG00000028864, ENSMUSG00000057163, ENSMUSG00000054106	920	212	17446	0.447242	1	1	0.996486
Annotation Cluster 148	Enrichment Score: 0.12274250668268144
Category	Term	Count	%	PValue	Genes	List Total	Pop Hits	Pop Total	Fold Enrichment	Bonferroni	Benjamini	FDR
INTERPRO	IPR006652:Kelch repeat type 1	4	0.298063	0.616104	ENSMUSG00000036782, ENSMUSG00000033182, ENSMUSG00000040387, ENSMUSG00000022761	1047	62	20594	1.269	1	1	0.982781
UP_KEYWORDS	Kelch repeat	4	0.298063	0.691275	ENSMUSG00000036782, ENSMUSG00000033182, ENSMUSG00000040387, ENSMUSG00000022761	1127	71	22680	1.13376	1	1	0.915119
SMART	SM00612:Kelch	4	0.298063	0.697352	ENSMUSG00000036782, ENSMUSG00000033182, ENSMUSG00000040387, ENSMUSG00000022761	661	56	10425	1.12654	1	1	0.966759
INTERPRO	IPR015915:Kelch-type beta propeller	3	0.223547	0.767362	ENSMUSG00000033182, ENSMUSG00000040387, ENSMUSG00000022761	1047	54	20594	1.09275	1	1	0.982781
UP_SEQ_FEATURE	repeat:Kelch 4	3	0.223547	0.811576	ENSMUSG00000036782, ENSMUSG00000033182, ENSMUSG00000022761	922	59	18012	0.993345	1	1	0.984062
UP_SEQ_FEATURE	repeat:Kelch 1	3	0.223547	0.826021	ENSMUSG00000036782, ENSMUSG00000033182, ENSMUSG00000022761	922	61	18012	0.960777	1	1	0.984062
UP_SEQ_FEATURE	repeat:Kelch 2	3	0.223547	0.826021	ENSMUSG00000036782, ENSMUSG00000033182, ENSMUSG00000022761	922	61	18012	0.960777	1	1	0.984062
UP_SEQ_FEATURE	repeat:Kelch 3	3	0.223547	0.826021	ENSMUSG00000036782, ENSMUSG00000033182, ENSMUSG00000022761	922	61	18012	0.960777	1	1	0.984062
Annotation Cluster 149	Enrichment Score: 0.12044010801587379
Category	Term	Count	%	PValue	Genes	List Total	Pop Hits	Pop Total	Fold Enrichment	Bonferroni	Benjamini	FDR
GOTERM_BP_DIRECT	GO:0007606~sensory perception of chemical stimulus	3	0.223547	0.419566	ENSMUSG00000094586, ENSMUSG00000095670, ENSMUSG00000091734	953	27	18082	2.1082	1	1	0.997994
GOTERM_MF_DIRECT	GO:0016503~pheromone receptor activity	8	0.596125	0.910091	ENSMUSG00000093755, ENSMUSG00000094586, ENSMUSG00000095670, ENSMUSG00000091734, ENSMUSG00000070817, ENSMUSG00000060245, ENSMUSG00000091539, ENSMUSG00000090966	920	201	17446	0.754748	1	1	0.989184
GOTERM_BP_DIRECT	GO:0019236~response to pheromone	4	0.298063	0.916488	ENSMUSG00000094586, ENSMUSG00000095670, ENSMUSG00000060245, ENSMUSG00000090966	953	104	18082	0.72976	1	1	0.997994
INTERPRO	IPR004072:Vomeronasal receptor, type 1	7	0.52161	0.942383	ENSMUSG00000093755, ENSMUSG00000094586, ENSMUSG00000095670, ENSMUSG00000091734, ENSMUSG00000070817, ENSMUSG00000060245, ENSMUSG00000091539	1047	199	20594	0.691893	1	1	0.982781
Annotation Cluster 150	Enrichment Score: 0.10296880979515216
Category	Term	Count	%	PValue	Genes	List Total	Pop Hits	Pop Total	Fold Enrichment	Bonferroni	Benjamini	FDR
UP_SEQ_FEATURE	repeat:Solcar 1	3	0.223547	0.742612	ENSMUSG00000027282, ENSMUSG00000045100, ENSMUSG00000015112	922	51	18012	1.14916	1	1	0.984062
UP_SEQ_FEATURE	repeat:Solcar 2	3	0.223547	0.742612	ENSMUSG00000027282, ENSMUSG00000045100, ENSMUSG00000015112	922	51	18012	1.14916	1	1	0.984062
INTERPRO	IPR023395:Mitochondrial carrier domain	3	0.223547	0.748859	ENSMUSG00000027282, ENSMUSG00000045100, ENSMUSG00000015112	1047	52	20594	1.13478	1	1	0.982781
INTERPRO	IPR018108:Mitochondrial substrate/solute carrier	3	0.223547	0.748859	ENSMUSG00000027282, ENSMUSG00000045100, ENSMUSG00000015112	1047	52	20594	1.13478	1	1	0.982781
UP_KEYWORDS	Mitochondrion inner membrane	7	0.52161	0.988171	ENSMUSG00000027282, ENSMUSG00000045100, ENSMUSG00000030086, ENSMUSG00000029632, ENSMUSG00000015112, ENSMUSG00000053768, ENSMUSG00000014313	1127	254	22680	0.554605	1	1	0.988171
Annotation Cluster 151	Enrichment Score: 0.09217745510328133
Category	Term	Count	%	PValue	Genes	List Total	Pop Hits	Pop Total	Fold Enrichment	Bonferroni	Benjamini	FDR
KEGG_PATHWAY	mmu05412:Arrhythmogenic right ventricular cardiomyopathy (ARVC)	4	0.298063	0.694703	ENSMUSG00000021313, ENSMUSG00000063063, ENSMUSG00000025809, ENSMUSG00000021991	407	67	7691	1.12817	1	1	0.973384
KEGG_PATHWAY	mmu05414:Dilated cardiomyopathy	4	0.298063	0.821858	ENSMUSG00000021313, ENSMUSG00000025809, ENSMUSG00000021991, ENSMUSG00000022376	407	83	7691	0.910689	1	1	0.973384
KEGG_PATHWAY	mmu05410:Hypertrophic cardiomyopathy (HCM)	3	0.223547	0.926556	ENSMUSG00000021313, ENSMUSG00000025809, ENSMUSG00000021991	407	79	7691	0.7176	1	1	0.973384
Annotation Cluster 152	Enrichment Score: 0.09129625796670351
Category	Term	Count	%	PValue	Genes	List Total	Pop Hits	Pop Total	Fold Enrichment	Bonferroni	Benjamini	FDR
GOTERM_MF_DIRECT	GO:0008234~cysteine-type peptidase activity	7	0.52161	0.758973	ENSMUSG00000041264, ENSMUSG00000029640, ENSMUSG00000030967, ENSMUSG00000054814, ENSMUSG00000043415, ENSMUSG00000032357, ENSMUSG00000091318	920	141	17446	0.941428	1	1	0.989184
GOTERM_MF_DIRECT	GO:0036459~thiol-dependent ubiquitinyl hydrolase activity	4	0.298063	0.778527	ENSMUSG00000029640, ENSMUSG00000030967, ENSMUSG00000054814, ENSMUSG00000043415	920	77	17446	0.985093	1	1	0.989184
GOTERM_MF_DIRECT	GO:0004843~thiol-dependent ubiquitin-specific protease activity	4	0.298063	0.806885	ENSMUSG00000029640, ENSMUSG00000030967, ENSMUSG00000054814, ENSMUSG00000043415	920	81	17446	0.936447	1	1	0.989184
UP_KEYWORDS	Thiol protease	5	0.372578	0.904698	ENSMUSG00000041264, ENSMUSG00000029640, ENSMUSG00000030967, ENSMUSG00000054814, ENSMUSG00000043415	1127	134	22680	0.750904	1	1	0.915119
Annotation Cluster 153	Enrichment Score: 0.09104513379752385
Category	Term	Count	%	PValue	Genes	List Total	Pop Hits	Pop Total	Fold Enrichment	Bonferroni	Benjamini	FDR
INTERPRO	IPR011011:Zinc finger, FYVE/PHD-type	7	0.52161	0.694691	ENSMUSG00000041670, ENSMUSG00000021767, ENSMUSG00000029629, ENSMUSG00000037386, ENSMUSG00000048874, ENSMUSG00000026303, ENSMUSG00000029833	1047	136	20594	1.0124	1	1	0.982781
INTERPRO	IPR019787:Zinc finger, PHD-finger	4	0.298063	0.756694	ENSMUSG00000021767, ENSMUSG00000029629, ENSMUSG00000048874, ENSMUSG00000029833	1047	77	20594	1.02179	1	1	0.982781
INTERPRO	IPR019786:Zinc finger, PHD-type, conserved site	3	0.223547	0.843028	ENSMUSG00000029629, ENSMUSG00000048874, ENSMUSG00000029833	1047	64	20594	0.922009	1	1	0.982781
INTERPRO	IPR001965:Zinc finger, PHD-type	4	0.298063	0.847391	ENSMUSG00000021767, ENSMUSG00000029629, ENSMUSG00000048874, ENSMUSG00000029833	1047	91	20594	0.864595	1	1	0.982781
SMART	SM00249:PHD	4	0.298063	0.933548	ENSMUSG00000021767, ENSMUSG00000029629, ENSMUSG00000048874, ENSMUSG00000029833	661	91	10425	0.693255	1	1	0.966759
Annotation Cluster 154	Enrichment Score: 0.07605419997722583
Category	Term	Count	%	PValue	Genes	List Total	Pop Hits	Pop Total	Fold Enrichment	Bonferroni	Benjamini	FDR
UP_KEYWORDS	SH2 domain	5	0.372578	0.771479	ENSMUSG00000020422, ENSMUSG00000024789, ENSMUSG00000053886, ENSMUSG00000020176, ENSMUSG00000037833	1127	105	22680	0.958296	1	1	0.915119
INTERPRO	IPR000980:SH2 domain	5	0.372578	0.831919	ENSMUSG00000020422, ENSMUSG00000024789, ENSMUSG00000053886, ENSMUSG00000020176, ENSMUSG00000037833	1047	113	20594	0.870333	1	1	0.982781
UP_SEQ_FEATURE	domain:SH2	4	0.298063	0.860802	ENSMUSG00000020422, ENSMUSG00000053886, ENSMUSG00000020176, ENSMUSG00000037833	922	93	18012	0.840249	1	1	0.984062
SMART	SM00252:SH2	5	0.372578	0.898411	ENSMUSG00000020422, ENSMUSG00000024789, ENSMUSG00000053886, ENSMUSG00000020176, ENSMUSG00000037833	661	103	10425	0.76561	1	1	0.966759
Annotation Cluster 155	Enrichment Score: 0.06892838786023714
Category	Term	Count	%	PValue	Genes	List Total	Pop Hits	Pop Total	Fold Enrichment	Bonferroni	Benjamini	FDR
UP_SEQ_FEATURE	calcium-binding region:3	3	0.223547	0.570879	ENSMUSG00000024857, ENSMUSG00000015112, ENSMUSG00000051359	922	37	18012	1.58398	1	1	0.984062
COG_ONTOLOGY	Signal transduction mechanisms / Cytoskeleton / Cell division and chromosome partitioning / General function prediction only	3	0.223547	0.731555	ENSMUSG00000024857, ENSMUSG00000015112, ENSMUSG00000051359	111	49	2126	1.17264	1	1	1
INTERPRO	IPR002048:EF-hand domain	10	0.745156	0.804173	ENSMUSG00000024857, ENSMUSG00000021313, ENSMUSG00000041144, ENSMUSG00000031709, ENSMUSG00000004110, ENSMUSG00000061816, ENSMUSG00000101337, ENSMUSG00000034098, ENSMUSG00000015112, ENSMUSG00000051359	1047	223	20594	0.882042	1	1	0.982781
UP_SEQ_FEATURE	domain:EF-hand 4	3	0.223547	0.811576	ENSMUSG00000024857, ENSMUSG00000015112, ENSMUSG00000051359	922	59	18012	0.993345	1	1	0.984062
UP_SEQ_FEATURE	domain:EF-hand 3	4	0.298063	0.850708	ENSMUSG00000024857, ENSMUSG00000061816, ENSMUSG00000015112, ENSMUSG00000051359	922	91	18012	0.858716	1	1	0.984062
INTERPRO	IPR011992:EF-hand-like domain	11	0.819672	0.891901	ENSMUSG00000024857, ENSMUSG00000021313, ENSMUSG00000031709, ENSMUSG00000054162, ENSMUSG00000072663, ENSMUSG00000061816, ENSMUSG00000034098, ENSMUSG00000003134, ENSMUSG00000038349, ENSMUSG00000015112, ENSMUSG00000051359	1047	273	20594	0.792545	1	1	0.982781
UP_SEQ_FEATURE	calcium-binding region:2	4	0.298063	0.935444	ENSMUSG00000024857, ENSMUSG00000034098, ENSMUSG00000015112, ENSMUSG00000051359	922	114	18012	0.685466	1	1	0.984062
UP_SEQ_FEATURE	calcium-binding region:1	4	0.298063	0.959332	ENSMUSG00000024857, ENSMUSG00000034098, ENSMUSG00000015112, ENSMUSG00000051359	922	126	18012	0.620184	1	1	0.984062
UP_SEQ_FEATURE	domain:EF-hand 2	5	0.372578	0.979221	ENSMUSG00000024857, ENSMUSG00000061816, ENSMUSG00000034098, ENSMUSG00000015112, ENSMUSG00000051359	922	173	18012	0.564618	1	1	0.984062
INTERPRO	IPR018247:EF-Hand 1, calcium-binding site	5	0.372578	0.979792	ENSMUSG00000024857, ENSMUSG00000041144, ENSMUSG00000101337, ENSMUSG00000034098, ENSMUSG00000051359	1047	175	20594	0.561987	1	1	0.982781
UP_SEQ_FEATURE	domain:EF-hand 1	5	0.372578	0.979985	ENSMUSG00000024857, ENSMUSG00000061816, ENSMUSG00000034098, ENSMUSG00000015112, ENSMUSG00000051359	922	174	18012	0.561373	1	1	0.984062
Annotation Cluster 156	Enrichment Score: 0.06779723857436852
Category	Term	Count	%	PValue	Genes	List Total	Pop Hits	Pop Total	Fold Enrichment	Bonferroni	Benjamini	FDR
UP_SEQ_FEATURE	domain:SH3	8	0.596125	0.750747	ENSMUSG00000030761, ENSMUSG00000052572, ENSMUSG00000022263, ENSMUSG00000038388, ENSMUSG00000021065, ENSMUSG00000022377, ENSMUSG00000026425, ENSMUSG00000059182	922	166	18012	0.941484	1	1	0.984062
INTERPRO	IPR001452:Src homology-3 domain	9	0.670641	0.849357	ENSMUSG00000030761, ENSMUSG00000052572, ENSMUSG00000022263, ENSMUSG00000038388, ENSMUSG00000021065, ENSMUSG00000022377, ENSMUSG00000036885, ENSMUSG00000026425, ENSMUSG00000059182	1047	212	20594	0.835027	1	1	0.982781
UP_KEYWORDS	SH3 domain	8	0.596125	0.896213	ENSMUSG00000030761, ENSMUSG00000052572, ENSMUSG00000022263, ENSMUSG00000038388, ENSMUSG00000021065, ENSMUSG00000022377, ENSMUSG00000026425, ENSMUSG00000059182	1127	208	22680	0.774009	1	1	0.915119
SMART	SM00326:SH3	9	0.670641	0.937164	ENSMUSG00000030761, ENSMUSG00000052572, ENSMUSG00000022263, ENSMUSG00000038388, ENSMUSG00000021065, ENSMUSG00000022377, ENSMUSG00000036885, ENSMUSG00000026425, ENSMUSG00000059182	661	197	10425	0.720528	1	1	0.966759
Annotation Cluster 157	Enrichment Score: 0.06571882773580659
Category	Term	Count	%	PValue	Genes	List Total	Pop Hits	Pop Total	Fold Enrichment	Bonferroni	Benjamini	FDR
GOTERM_MF_DIRECT	GO:0004518~nuclease activity	6	0.447094	0.730802	ENSMUSG00000031583, ENSMUSG00000026374, ENSMUSG00000041238, ENSMUSG00000066800, ENSMUSG00000073678, ENSMUSG00000031601	920	115	17446	0.989376	1	1	0.989184
UP_KEYWORDS	Nuclease	5	0.372578	0.873425	ENSMUSG00000031583, ENSMUSG00000026374, ENSMUSG00000041238, ENSMUSG00000066800, ENSMUSG00000031601	1127	125	22680	0.804969	1	1	0.915119
UP_KEYWORDS	Endonuclease	3	0.223547	0.912265	ENSMUSG00000026374, ENSMUSG00000041238, ENSMUSG00000066800	1127	80	22680	0.754658	1	1	0.915119
GOTERM_MF_DIRECT	GO:0004519~endonuclease activity	3	0.223547	0.937516	ENSMUSG00000026374, ENSMUSG00000041238, ENSMUSG00000066800	920	83	17446	0.685411	1	1	0.989184
Annotation Cluster 158	Enrichment Score: 0.06549827604384557
Category	Term	Count	%	PValue	Genes	List Total	Pop Hits	Pop Total	Fold Enrichment	Bonferroni	Benjamini	FDR
GOTERM_BP_DIRECT	GO:0006413~translational initiation	3	0.223547	0.784792	ENSMUSG00000022336, ENSMUSG00000028156, ENSMUSG00000022312	953	54	18082	1.0541	1	1	0.997994
UP_KEYWORDS	Initiation factor	3	0.223547	0.833498	ENSMUSG00000022336, ENSMUSG00000028156, ENSMUSG00000022312	1127	64	22680	0.943323	1	1	0.915119
UP_KEYWORDS	Protein biosynthesis	6	0.447094	0.860007	ENSMUSG00000022336, ENSMUSG00000050192, ENSMUSG00000029173, ENSMUSG00000028156, ENSMUSG00000022241, ENSMUSG00000022312	1127	147	22680	0.821397	1	1	0.915119
GOTERM_MF_DIRECT	GO:0003743~translation initiation factor activity	3	0.223547	0.879871	ENSMUSG00000022336, ENSMUSG00000028156, ENSMUSG00000022312	920	68	17446	0.836605	1	1	0.989184
KEGG_PATHWAY	mmu03013:RNA transport	6	0.447094	0.950447	ENSMUSG00000022336, ENSMUSG00000022325, ENSMUSG00000028156, ENSMUSG00000028287, ENSMUSG00000022312, ENSMUSG00000091318	407	170	7691	0.666946	1	1	0.973384
Annotation Cluster 159	Enrichment Score: 0.05308413097281788
Category	Term	Count	%	PValue	Genes	List Total	Pop Hits	Pop Total	Fold Enrichment	Bonferroni	Benjamini	FDR
INTERPRO	IPR020472:G-protein beta WD-40 repeat	6	0.447094	0.494163	ENSMUSG00000053153, ENSMUSG00000039828, ENSMUSG00000028086, ENSMUSG00000028409, ENSMUSG00000027630, ENSMUSG00000021147	1047	91	20594	1.29689	1	1	0.982781
INTERPRO	IPR015943:WD40/YVTN repeat-like-containing domain	15	1.11773	0.825305	ENSMUSG00000053153, ENSMUSG00000039828, ENSMUSG00000028086, ENSMUSG00000054079, ENSMUSG00000028883, ENSMUSG00000022231, ENSMUSG00000027630, ENSMUSG00000026640, ENSMUSG00000029765, ENSMUSG00000025995, ENSMUSG00000027799, ENSMUSG00000021147, ENSMUSG00000028409, ENSMUSG00000020319, ENSMUSG00000034098	1047	340	20594	0.867773	1	1	0.982781
UP_SEQ_FEATURE	repeat:WD 6	7	0.52161	0.861332	ENSMUSG00000053153, ENSMUSG00000039828, ENSMUSG00000028086, ENSMUSG00000054079, ENSMUSG00000028409, ENSMUSG00000027630, ENSMUSG00000021147	922	167	18012	0.818866	1	1	0.984062
UP_KEYWORDS	WD repeat	10	0.745156	0.893582	ENSMUSG00000053153, ENSMUSG00000039828, ENSMUSG00000028086, ENSMUSG00000054079, ENSMUSG00000028409, ENSMUSG00000020319, ENSMUSG00000027630, ENSMUSG00000025995, ENSMUSG00000027799, ENSMUSG00000021147	1127	256	22680	0.786102	1	1	0.915119
UP_SEQ_FEATURE	repeat:WD 7	5	0.372578	0.894791	ENSMUSG00000053153, ENSMUSG00000039828, ENSMUSG00000028086, ENSMUSG00000027630, ENSMUSG00000021147	922	127	18012	0.769126	1	1	0.984062
INTERPRO	IPR019775:WD40 repeat, conserved site	6	0.447094	0.916512	ENSMUSG00000053153, ENSMUSG00000039828, ENSMUSG00000028086, ENSMUSG00000028409, ENSMUSG00000027630, ENSMUSG00000021147	1047	161	20594	0.733026	1	1	0.982781
UP_SEQ_FEATURE	repeat:WD 5	8	0.596125	0.919097	ENSMUSG00000053153, ENSMUSG00000039828, ENSMUSG00000028086, ENSMUSG00000054079, ENSMUSG00000028409, ENSMUSG00000027630, ENSMUSG00000027799, ENSMUSG00000021147	922	211	18012	0.740694	1	1	0.984062
UP_SEQ_FEATURE	repeat:WD 1	9	0.670641	0.942266	ENSMUSG00000053153, ENSMUSG00000039828, ENSMUSG00000028086, ENSMUSG00000054079, ENSMUSG00000028409, ENSMUSG00000020319, ENSMUSG00000027630, ENSMUSG00000027799, ENSMUSG00000021147	922	248	18012	0.70896	1	1	0.984062
UP_SEQ_FEATURE	repeat:WD 2	9	0.670641	0.942266	ENSMUSG00000053153, ENSMUSG00000039828, ENSMUSG00000028086, ENSMUSG00000054079, ENSMUSG00000028409, ENSMUSG00000020319, ENSMUSG00000027630, ENSMUSG00000027799, ENSMUSG00000021147	922	248	18012	0.70896	1	1	0.984062
UP_SEQ_FEATURE	repeat:WD 4	8	0.596125	0.952926	ENSMUSG00000053153, ENSMUSG00000039828, ENSMUSG00000028086, ENSMUSG00000054079, ENSMUSG00000028409, ENSMUSG00000027630, ENSMUSG00000027799, ENSMUSG00000021147	922	230	18012	0.679506	1	1	0.984062
INTERPRO	IPR001680:WD40 repeat	9	0.670641	0.96	ENSMUSG00000053153, ENSMUSG00000039828, ENSMUSG00000028086, ENSMUSG00000054079, ENSMUSG00000028409, ENSMUSG00000027630, ENSMUSG00000025995, ENSMUSG00000027799, ENSMUSG00000021147	1047	263	20594	0.673102	1	1	0.982781
UP_SEQ_FEATURE	repeat:WD 3	8	0.596125	0.968112	ENSMUSG00000053153, ENSMUSG00000039828, ENSMUSG00000028086, ENSMUSG00000054079, ENSMUSG00000028409, ENSMUSG00000027630, ENSMUSG00000027799, ENSMUSG00000021147	922	243	18012	0.643154	1	1	0.984062
INTERPRO	IPR017986:WD40-repeat-containing domain	10	0.745156	0.976172	ENSMUSG00000053153, ENSMUSG00000039828, ENSMUSG00000028086, ENSMUSG00000054079, ENSMUSG00000028409, ENSMUSG00000020319, ENSMUSG00000027630, ENSMUSG00000025995, ENSMUSG00000027799, ENSMUSG00000021147	1047	307	20594	0.640701	1	1	0.982781
SMART	SM00320:WD40	9	0.670641	0.994677	ENSMUSG00000053153, ENSMUSG00000039828, ENSMUSG00000028086, ENSMUSG00000054079, ENSMUSG00000028409, ENSMUSG00000027630, ENSMUSG00000025995, ENSMUSG00000027799, ENSMUSG00000021147	661	262	10425	0.541771	1	1	0.994677
Annotation Cluster 160	Enrichment Score: 0.04607144291205377
Category	Term	Count	%	PValue	Genes	List Total	Pop Hits	Pop Total	Fold Enrichment	Bonferroni	Benjamini	FDR
GOTERM_BP_DIRECT	GO:0098779~mitophagy in response to mitochondrial depolarization	6	0.447094	0.830741	ENSMUSG00000005360, ENSMUSG00000026100, ENSMUSG00000025762, ENSMUSG00000041216, ENSMUSG00000025909, ENSMUSG00000052920	953	132	18082	0.862444	1	1	0.997994
GOTERM_BP_DIRECT	GO:0098792~xenophagy	4	0.298063	0.913241	ENSMUSG00000005360, ENSMUSG00000026100, ENSMUSG00000025551, ENSMUSG00000025909	953	103	18082	0.736845	1	1	0.997994
GOTERM_BP_DIRECT	GO:0002230~positive regulation of defense response to virus by host	4	0.298063	0.958815	ENSMUSG00000005360, ENSMUSG00000026100, ENSMUSG00000025551, ENSMUSG00000025909	953	122	18082	0.622091	1	1	0.997994
Annotation Cluster 161	Enrichment Score: 0.01459772212365611
Category	Term	Count	%	PValue	Genes	List Total	Pop Hits	Pop Total	Fold Enrichment	Bonferroni	Benjamini	FDR
UP_SEQ_FEATURE	domain:RRM	4	0.298063	0.940167	ENSMUSG00000029167, ENSMUSG00000039717, ENSMUSG00000038784, ENSMUSG00000008658	922	116	18012	0.673648	1	1	0.984062
UP_SEQ_FEATURE	domain:RRM 1	4	0.298063	0.962398	ENSMUSG00000008489, ENSMUSG00000027981, ENSMUSG00000028134, ENSMUSG00000029814	922	128	18012	0.610493	1	1	0.984062
UP_SEQ_FEATURE	domain:RRM 2	4	0.298063	0.962398	ENSMUSG00000008489, ENSMUSG00000027981, ENSMUSG00000028134, ENSMUSG00000029814	922	128	18012	0.610493	1	1	0.984062
INTERPRO	IPR000504:RNA recognition motif domain	8	0.596125	0.964291	ENSMUSG00000008489, ENSMUSG00000029167, ENSMUSG00000039717, ENSMUSG00000027981, ENSMUSG00000028134, ENSMUSG00000038784, ENSMUSG00000029814, ENSMUSG00000008658	1047	241	20594	0.652931	1	1	0.982781
INTERPRO	IPR012677:Nucleotide-binding, alpha-beta plait	9	0.670641	0.976274	ENSMUSG00000008489, ENSMUSG00000029167, ENSMUSG00000025290, ENSMUSG00000039717, ENSMUSG00000027981, ENSMUSG00000028134, ENSMUSG00000038784, ENSMUSG00000029814, ENSMUSG00000008658	1047	281	20594	0.629985	1	1	0.982781
SMART	SM00360:RRM	7	0.52161	0.997055	ENSMUSG00000008489, ENSMUSG00000029167, ENSMUSG00000039717, ENSMUSG00000027981, ENSMUSG00000028134, ENSMUSG00000029814, ENSMUSG00000008658	661	229	10425	0.4821	1	1	0.997055
Annotation Cluster 162	Enrichment Score: 0.01203332854565497
Category	Term	Count	%	PValue	Genes	List Total	Pop Hits	Pop Total	Fold Enrichment	Bonferroni	Benjamini	FDR
UP_KEYWORDS	Transit peptide	19	1.4158	0.952507	ENSMUSG00000029695, ENSMUSG00000055137, ENSMUSG00000031991, ENSMUSG00000031672, ENSMUSG00000053178, ENSMUSG00000061838, ENSMUSG00000040429, ENSMUSG00000049960, ENSMUSG00000026103, ENSMUSG00000025991, ENSMUSG00000022253, ENSMUSG00000042505, ENSMUSG00000021786, ENSMUSG00000024978, ENSMUSG00000047565, ENSMUSG00000047674, ENSMUSG00000043162, ENSMUSG00000057228, ENSMUSG00000028070	1127	510	22680	0.749726	1	1	0.952507
UP_KEYWORDS	Mitochondrion	41	3.05514	0.9742	ENSMUSG00000029695, ENSMUSG00000031991, ENSMUSG00000031672, ENSMUSG00000030086, ENSMUSG00000040429, ENSMUSG00000049960, ENSMUSG00000026103, ENSMUSG00000025991, ENSMUSG00000042505, ENSMUSG00000029632, ENSMUSG00000025777, ENSMUSG00000022026, ENSMUSG00000022789, ENSMUSG00000004637, ENSMUSG00000022307, ENSMUSG00000047674, ENSMUSG00000035131, ENSMUSG00000057228, ENSMUSG00000053768, ENSMUSG00000028070,…	1127	1058	22680	0.779861	1	1	0.9742
UP_SEQ_FEATURE	transit peptide:Mitochondrion	16	1.19225	0.991707	ENSMUSG00000029695, ENSMUSG00000031991, ENSMUSG00000031672, ENSMUSG00000061838, ENSMUSG00000040429, ENSMUSG00000049960, ENSMUSG00000025991, ENSMUSG00000042505, ENSMUSG00000005268, ENSMUSG00000021786, ENSMUSG00000024978, ENSMUSG00000047565, ENSMUSG00000047674, ENSMUSG00000043162, ENSMUSG00000057228, ENSMUSG00000053768	922	496	18012	0.630187	1	1	0.991707
Annotation Cluster 163	Enrichment Score: 0.005445557784853785
Category	Term	Count	%	PValue	Genes	List Total	Pop Hits	Pop Total	Fold Enrichment	Bonferroni	Benjamini	FDR
INTERPRO	IPR001806:Small GTPase superfamily	4	0.298063	0.969198	ENSMUSG00000025170, ENSMUSG00000028287, ENSMUSG00000036463, ENSMUSG00000036894	1047	134	20594	0.58715	1	1	0.982781
INTERPRO	IPR005225:Small GTP-binding protein domain	5	0.372578	0.970807	ENSMUSG00000022722, ENSMUSG00000025170, ENSMUSG00000028287, ENSMUSG00000036463, ENSMUSG00000036894	1047	165	20594	0.596046	1	1	0.982781
UP_KEYWORDS	GTP-binding	9	0.670641	0.993849	ENSMUSG00000022722, ENSMUSG00000022789, ENSMUSG00000025170, ENSMUSG00000021559, ENSMUSG00000061838, ENSMUSG00000028287, ENSMUSG00000036894, ENSMUSG00000057614, ENSMUSG00000015961	1127	332	22680	0.545536	1	1	0.993849
GOTERM_BP_DIRECT	GO:0007264~small GTPase mediated signal transduction	6	0.447094	0.995406	ENSMUSG00000022722, ENSMUSG00000025170, ENSMUSG00000062232, ENSMUSG00000028287, ENSMUSG00000036463, ENSMUSG00000036894	953	236	18082	0.482384	1	1	0.997994
GOTERM_MF_DIRECT	GO:0005525~GTP binding	11	0.819672	0.99651	ENSMUSG00000022722, ENSMUSG00000022789, ENSMUSG00000025170, ENSMUSG00000021559, ENSMUSG00000061838, ENSMUSG00000028287, ENSMUSG00000036463, ENSMUSG00000036894, ENSMUSG00000057614, ENSMUSG00000005534, ENSMUSG00000015961	920	383	17446	0.54463	1	1	0.99651
UP_SEQ_FEATURE	nucleotide phosphate-binding region:GTP	5	0.372578	0.999952	ENSMUSG00000022722, ENSMUSG00000022789, ENSMUSG00000025170, ENSMUSG00000036894, ENSMUSG00000015961	922	319	18012	0.306204	1	1	0.999952
Annotation Cluster 164	Enrichment Score: 9.908918382858169E-4
Category	Term	Count	%	PValue	Genes	List Total	Pop Hits	Pop Total	Fold Enrichment	Bonferroni	Benjamini	FDR
UP_SEQ_FEATURE	repeat:3	3	0.223547	0.996628	ENSMUSG00000031520, ENSMUSG00000025089, ENSMUSG00000023852	922	150	18012	0.390716	1	1	0.996628
UP_SEQ_FEATURE	repeat:1	4	0.298063	0.998154	ENSMUSG00000031520, ENSMUSG00000025889, ENSMUSG00000025089, ENSMUSG00000023852	922	200	18012	0.390716	1	1	0.998154
UP_SEQ_FEATURE	repeat:2	4	0.298063	0.998382	ENSMUSG00000031520, ENSMUSG00000025889, ENSMUSG00000025089, ENSMUSG00000023852	922	203	18012	0.384942	1	1	0.998382
Annotation Cluster 165	Enrichment Score: 2.200689452792826E-8
Category	Term	Count	%	PValue	Genes	List Total	Pop Hits	Pop Total	Fold Enrichment	Bonferroni	Benjamini	FDR
GOTERM_MF_DIRECT	GO:0005549~odorant binding	4	0.298063	1	ENSMUSG00000066257, ENSMUSG00000051156, ENSMUSG00000062314, ENSMUSG00000051611	920	372	17446	0.203904	1	1	1
UP_KEYWORDS	Sensory transduction	21	1.56483	1	ENSMUSG00000059887, ENSMUSG00000056494, ENSMUSG00000073111, ENSMUSG00000024211, ENSMUSG00000062314, ENSMUSG00000049758, ENSMUSG00000043865, ENSMUSG00000045267, ENSMUSG00000025900, ENSMUSG00000069998, ENSMUSG00000045871, ENSMUSG00000066257, ENSMUSG00000043385, ENSMUSG00000051156, ENSMUSG00000032769, ENSMUSG00000051003, ENSMUSG00000094669, ENSMUSG00000056755, ENSMUSG00000051920, ENSMUSG00000051611,…	1127	1320	22680	0.320158	1	1	1
GOTERM_BP_DIRECT	GO:0007608~sensory perception of smell	17	1.26677	1	ENSMUSG00000059887, ENSMUSG00000073111, ENSMUSG00000024211, ENSMUSG00000004347, ENSMUSG00000022762, ENSMUSG00000062314, ENSMUSG00000049758, ENSMUSG00000069998, ENSMUSG00000066257, ENSMUSG00000043385, ENSMUSG00000051156, ENSMUSG00000031789, ENSMUSG00000051003, ENSMUSG00000094669, ENSMUSG00000056755, ENSMUSG00000051611, ENSMUSG00000107573	953	1143	18082	0.2822	1	1	1
KEGG_PATHWAY	mmu04740:Olfactory transduction	15	1.11773	1	ENSMUSG00000059887, ENSMUSG00000073111, ENSMUSG00000004347, ENSMUSG00000062314, ENSMUSG00000049758, ENSMUSG00000069998, ENSMUSG00000066257, ENSMUSG00000043385, ENSMUSG00000053819, ENSMUSG00000051156, ENSMUSG00000031789, ENSMUSG00000051003, ENSMUSG00000094669, ENSMUSG00000052920, ENSMUSG00000107573	407	1080	7691	0.262456	1	1	1
UP_KEYWORDS	Olfaction	14	1.04322	1	ENSMUSG00000059887, ENSMUSG00000073111, ENSMUSG00000024211, ENSMUSG00000062314, ENSMUSG00000049758, ENSMUSG00000069998, ENSMUSG00000066257, ENSMUSG00000043385, ENSMUSG00000051156, ENSMUSG00000051003, ENSMUSG00000094669, ENSMUSG00000056755, ENSMUSG00000051611, ENSMUSG00000107573	1127	1158	22680	0.243298	1	1	1
INTERPRO	IPR000725:Olfactory receptor	12	0.894188	1	ENSMUSG00000059887, ENSMUSG00000069998, ENSMUSG00000066257, ENSMUSG00000043385, ENSMUSG00000073111, ENSMUSG00000051156, ENSMUSG00000051003, ENSMUSG00000094669, ENSMUSG00000062314, ENSMUSG00000051611, ENSMUSG00000049758, ENSMUSG00000107573	1047	1149	20594	0.205426	1	1	1
GOTERM_MF_DIRECT	GO:0004984~olfactory receptor activity	12	0.894188	1	ENSMUSG00000059887, ENSMUSG00000069998, ENSMUSG00000066257, ENSMUSG00000043385, ENSMUSG00000073111, ENSMUSG00000051156, ENSMUSG00000051003, ENSMUSG00000094669, ENSMUSG00000062314, ENSMUSG00000051611, ENSMUSG00000049758, ENSMUSG00000107573	920	1154	17446	0.197189	1	1	1
