# Supplementary material for: Core circadian clock transcription factor BMAL1 regulates mammary epithelial cell growth, differentiation, and milk component synthesis
Source: PLoS One. 2021 Aug 20;16(8):e0248199. doi: 10.1371/journal.pone.0248199 (PMC8378744; doi:10.1371/journal.pone.0248199)
Supplement: S8 Table — (XLSX) [file pone.0248199.s013.xlsx]

## Sheet: Sheet1
Supplemental Table S8. Ingenuity Pathway Analysis of canonical pathways enriched enriched with BMAL1 targets
Ingenuity Canonical Pathways	-log(p-value)	Ratio	z-score	Molecules
Synaptogenesis Signaling Pathway	9.92	0.138	6.481	ACTR3,ADCY8,CAMK2D,CDH10,CDH11,CDH12,CDH13,CDH17,CDH18,CDH19,CDH20,CDH4,CDH5,CDH6,CDH7,CDH8,CDH9,CNTNAP2,CREB1,EFNA3,EFNA5,EFNB2,EPHA3,EPHA5,EPHA6,EPHA7,GRIA1,GRIA2,GRIA3,GRIN2A,GRIN3A,GRM3,GRM7,GRM8,ITPR1,MAPK14,NECTIN3,NLGN1,NRXN1,RAP2B,SNCA,THBS2,VLDLR
Axonal Guidance Signaling	5.33	0.0931	#NUM!	ACTR3,ADAM20,Adam24,ADAM29,Adam6a/Adam6b,ADAMDEC1,ADAMTS12,ADAMTS18,ADAMTS20,ADAMTS5,CXCR4,EFNA3,EFNA5,EFNB2,EIF4E,EPHA3,EPHA5,EPHA6,EPHA7,FZD1,GNAI1,GNG12,HHIP,ITGB1,MMP16,MYL1,NRP2,NTNG1,PAPPA,PLCL1,PLXNA2,PPP3CA,PTK2,RAP2B,ROBO1,ROBO2,SEMA3A,SEMA5A,SLIT2,SRGAP2,UNC5C,UNC5D,VEGFC,Wasl,WNT2,WNT2B
Glutamate Receptor Signaling	5.07	0.211	2.333	GLS,GLUL,GRIA1,GRIA2,GRIA3,GRID2,GRIN2A,GRIN3A,GRM3,GRM7,GRM8,SLC1A3
Gα12/13 Signaling	5.07	0.145	-2.357	CDH10,CDH11,CDH12,CDH13,CDH17,CDH18,CDH19,CDH20,CDH4,CDH5,CDH6,CDH7,CDH8,CDH9,ELP1,F2RL3,MYL1,PTK2,RAP2B
Neuropathic Pain Signaling In Dorsal Horn Neurons	4.85	0.158	4	CAMK2D,CREB1,GPR37,GRIA1,GRIA2,GRIA3,GRIN2A,GRIN3A,GRM3,GRM7,GRM8,ITPR1,ITPR2,KCNQ3,PLCL1,TAC1
cAMP-mediated signaling	4.25	0.109	2.858	ADCY8,AKAP13,CAMK2D,CHRM2,Cngb1,CNGB3,CNR1,CREB1,GNAI1,GRM3,GRM7,GRM8,LHCGR,NPR3,NPY1R,OPRK1,PDE1C,PKIA,PPP3CA,PTGER2,PTGER3,PTGER4,RGS18,RGS7,S1PR1
CREB Signaling in Neurons	4.21	0.0822	5.774	ADCY8,ADCYAP1R1,ADGRB3,ADGRE5,ADGRL3,Agtr1b,BMPR1B,CACNA1E,CACNA2D3,CAMK2D,CHRM2,CNR1,CREB1,CX3CR1,CYSLTR2,EDNRB,F2RL3,FZD1,GALR1,GHR,GNAI1,GNG12,GPR37,GPR63,GRIA1,GRIA2,GRIA3,GRID2,GRIN2A,GRM3,GRM7,GRM8,HGF,INSR,ITPR1,ITPR2,KDR,LHCGR,NPY1R,OPRK1,OXGR1,PLCL1,PTGER2,PTGER3,PTGER4,QRFPR,RAP2B,S1PR1,TRHR
Synaptic Long Term Potentiation	4.06	0.132	3.638	ADCY8,CAMK2D,CREB1,GRIA1,GRIA2,GRIA3,GRIN2A,GRIN3A,GRM3,GRM7,GRM8,ITPR1,ITPR2,PLCL1,PPP1R3A,PPP3CA,RAP2B
Amyotrophic Lateral Sclerosis Signaling	3.87	0.144	2.309	CACNA1E,GDNF,GLUL,GRIA1,GRIA2,GRIA3,GRID2,GRIN2A,GRIN3A,HECW1,Naip1 (includes others),PPP3CA,RNF19A,VEGFC
Ephrin Receptor Signaling	3.77	0.111	3.464	ACTR3,ANGPT1,CREB1,CXCR4,EFNA3,EFNA5,EFNB2,EPHA3,EPHA5,EPHA6,EPHA7,GNAI1,GNG12,GRIN2A,GRIN3A,ITGB1,JAK2,PTK2,RAP2B,VEGFC,Wasl
RhoGDI Signaling	3.35	0.106	-4.243	ACTR3,CDH10,CDH11,CDH12,CDH13,CDH17,CDH18,CDH19,CDH20,CDH4,CDH5,CDH6,CDH7,CDH8,CDH9,DLC1,GNAI1,GNG12,ITGB1,MYL1
Gαi Signaling	3.21	0.12	2.673	ADCY8,CHRM2,CNR1,GNAI1,GNG12,GRM3,GRM7,GRM8,NPR3,NPY1R,OPRK1,PTGER3,RAP2B,RGS7,S1PR1
Endocannabinoid Neuronal Synapse Pathway	3.1	0.117	2.84	ADCY8,CACNA1E,CACNA2D3,CNR1,GNAI1,GRIA1,GRIA2,GRIA3,GRIN2A,GRIN3A,ITPR1,MAPK14,PLCL1,PPP3CA,RIMS1
Cardiac Hypertrophy Signaling (Enhanced)	3.08	0.0785	5.667	ACVR2A,ADCY8,AKAP13,CACNA1E,CAMK2D,EDNRB,EIF4E,FGF14,FGF20,FGF9,FZD1,GHR,GNAI1,HDAC5,IL15,IL1RL1,IL3RA,IL5RA,IL7R,ITGB1,ITPR1,ITPR2,JAK2,LEP,MAP2K6,Map3k7,MAPK14,PDE1C,PLCL1,PPP3CA,PRKG1,PTK2,RAP2B,RYR2,TG,TNFRSF11B,TNFSF11,WNT2,WNT2B
Synaptic Long Term Depression	2.94	0.101	3.9	CACNA1E,CACNA2D3,GNAI1,GRIA1,GRIA2,GRIA3,GRID2,GRM3,GRM7,GRM8,ITPR1,ITPR2,NPR3,PLA2G4A,PLCL1,PPM1L,PRKG1,RAP2B,RYR2
Signaling by Rho Family GTPases	2.83	0.0909	4.472	ACTR3,CDH10,CDH11,CDH12,CDH13,CDH17,CDH18,CDH19,CDH20,CDH4,CDH5,CDH6,CDH7,CDH8,CDH9,GNAI1,GNG12,ITGB1,MYL1,NOX3,PARD3,PTK2,WASF3
Pentose Phosphate Pathway (Non-oxidative Branch)	2.76	0.5	#NUM!	RPE,RPIA,TKTL2
Neuroinflammation Signaling Pathway	2.51	0.0833	3.3	ACVR2A,APP,CREB1,CX3CR1,ELP1,FZD1,GABRG1,GABRG2,GDNF,GLS,GLUL,GRIA1,GRIN2A,GRIN3A,JAK2,MAPK14,Naip1 (includes others),NOX3,PLA2G4A,PPP3CA,SLC1A3,SLC6A11,SNCA,TLR3,TLR4
Calcium Signaling	2.51	0.0922	3.873	CACNA1E,CACNA2D3,CAMK2D,CREB1,GRIA1,GRIA2,GRIA3,GRIN2A,GRIN3A,HDAC5,ITPR1,ITPR2,MYL1,PPP3CA,RAP2B,RYR2,SLC8A1,TRPC3,TRPC4
Sperm Motility	2.47	0.0897	2.646	AATK,Cngb1,CNGB3,DYRK1A,EPHA3,EPHA5,EPHA6,ERBB4,INSR,ITPR1,ITPR2,JAK2,KDR,MAP2K6,PDE1C,PLA2G4A,PLCL1,PRKG1,PTK2,ZAN
G-Protein Coupled Receptor Signaling	2.39	0.0839	#NUM!	ADCY8,Agtr1b,CAMK2D,CHRM2,CNR1,CREB1,ELP1,GNAI1,GRM3,GRM7,GRM8,LHCGR,NPR3,NPY1R,OPRK1,PDE1C,PTGER2,PTGER3,PTGER4,RAP2B,RGS18,RGS7,S1PR1
Nicotine Degradation III	2.37	0.14	2.828	AOX1,Aox2,Aox3,CSGALNACT1,CYP3A5,CYP51A1,LARGE1,UGT3A1
Ephrin A Signaling	2.28	0.149	#NUM!	EFNA3,EFNA5,EPHA3,EPHA5,EPHA6,EPHA7,PTK2
Hepatic Fibrosis / Hepatic Stellate Cell Activation	2.26	0.0914	#NUM!	Agtr1b,COL11A1,COL1A2,COL22A1,COL3A1,COL5A2,COL8A1,COL9A1,EDNRB,HGF,IL1RL1,KDR,LEP,MYL1,TLR4,TNFRSF11B,VEGFC
PPARα/RXRα Activation	2.15	0.089	0	ABCA1,ACVR2A,ADCY8,ELP1,GHR,GOT2,IL1RL1,Ins1,INSR,JAK2,LPL,MAP2K6,MAPK14,MED24,PLCL1,PPARGC1A,RAP2B
Dopamine-DARPP32 Feedback in cAMP Signaling	2.09	0.092	2.496	ADCY8,CACNA1E,CREB1,GNAI1,GRIN2A,GRIN3A,ITPR1,ITPR2,KCNJ16,KCNJ2,PLCL1,PPM1L,PPP1R3A,PPP3CA,PRKG1
Pentose Phosphate Pathway	2.04	0.3	#NUM!	RPE,RPIA,TKTL2
Nicotine Degradation II	2.02	0.123	2.828	AOX1,Aox2,Aox3,CSGALNACT1,CYP3A5,CYP51A1,LARGE1,UGT3A1
IL-15 Production	2.01	0.0992	3.464	AATK,DYRK1A,EPHA3,EPHA5,EPHA6,ERBB4,IL15,INSR,JAK2,KDR,MAP2K6,PTK2
Opioid Signaling Pathway	1.99	0.081	2.683	ADCY8,CACNA1E,CACNA2D3,CAMK2D,CREB1,GNAI1,GRIN2A,GRIN3A,ITPR1,ITPR2,MAP2K6,OPRK1,PDE1C,PPP3CA,RAP2B,RGS18,RGS20,RGS21,RGS7,RYR2
White Adipose Tissue Browning Pathway	1.81	0.093	2.887	ADCY8,CACNA1E,CACNA2D3,CREB1,KDR,LEP,MAPK14,PPARGC1A,PRKG1,RARB,RUNX1T1,THRB
Circadian Rhythm Signaling	1.79	0.152	#NUM!	ADCYAP1,ADCYAP1R1,CREB1,GRIN2A,GRIN3A
Insulin Secretion Signaling Pathway	1.75	0.0779	4.359	ADCY8,CACNA1E,CAMK2D,CREB1,EIF4E,GHR,Ins1,INSR,ITPR1,ITPR2,JAK2,MAPK14,Pdha2,PLCL1,PRLR,RYR2,SEC61G,SLC2A2,SPCS3
Dermatan Sulfate Biosynthesis	1.75	0.119	2.646	CSGALNACT1,DSEL,HS3ST1,HS6ST1,HS6ST3,NDST4,SULT1C3
Dermatan Sulfate Biosynthesis (Late Stages)	1.74	0.13	2.449	DSEL,HS3ST1,HS6ST1,HS6ST3,NDST4,SULT1C3
GPCR-Mediated Integration of Enteroendocrine Signaling Exemplified by an L Cell	1.74	0.11	0	ADCY8,ADCYAP1,CHRM2,GALR1,GNAI1,ITPR1,ITPR2,PLCL1
Role of Macrophages, Fibroblasts and Endothelial Cells in Rheumatoid Arthritis	1.72	0.0732	#NUM!	2210010C04Rik,CAMK2D,CREB1,DKK2,ELP1,FZD1,IL15,IL1RL1,JAK2,MAP2K6,MAPK14,PLCL1,PPP3CA,PRSS2,PRSS3,RAP2B,TLR3,TLR4,TNFRSF11B,TNFSF11,VEGFC,WNT2,WNT2B
Lysine Degradation II	1.72	0.4	#NUM!	AADAT,AASS
STAT3 Pathway	1.67	0.0889	2.828	BMPR1B,GHR,HGF,IL1RL1,IL3RA,IL5RA,IL7R,INSR,JAK2,KDR,MAPK14,RAP2B
Chondroitin Sulfate Biosynthesis (Late Stages)	1.66	0.125	2.449	CSGALNACT1,HS3ST1,HS6ST1,HS6ST3,NDST4,SULT1C3
LXR/RXR Activation	1.63	0.0909	-0.707	A1BG,ABCA1,C9,CYP51A1,IL1RL1,LPL,MSR1,PON1,TLR3,TLR4,TNFRSF11B
Gαs Signaling	1.6	0.0935	2.828	ADCY8,CNGB3,CNR1,CREB1,GNG12,LHCGR,PTGER2,PTGER4,RAPGEF2,RYR2
Hepatic Fibrosis Signaling Pathway	1.57	0.0688	4.6	ACVR2A,Agtr1b,CACNA1E,CNR1,COL1A2,COL3A1,CREB1,FZD1,GNAI1,IL1RL1,Ins1,ITGB1,JAK2,KDR,LEP,MAP2K6,MAPK14,MYL1,NOX3,PTK2,RAP2B,TLR4,TNFRSF11B,VEGFC,WNT2,WNT2B
Zymosterol Biosynthesis	1.55	0.333	#NUM!	CYP51A1,LBR
Telomere Extension by Telomerase	1.54	0.2	#NUM!	POT1,TERF1,TNKS
Netrin Signaling	1.54	0.108	1.89	CACNA1E,CACNA2D3,PPP3CA,PRKG1,RYR2,UNC5C,UNC5D
Breast Cancer Regulation by Stathmin1	1.46	0.0627	5.667	ADCYAP1R1,ADGRB3,ADGRE5,ADGRL3,Agtr1b,CAMK2D,CDK6,CHRM2,CNR1,CREB1,CX3CR1,CYSLTR2,EDNRB,F2RL3,FZD1,GALR1,GNG12,GPR37,GPR63,GRM3,GRM7,GRM8,HGF,LHCGR,NPY1R,OPRK1,OXGR1,PPM1L,PPP1R3A,PTGER2,PTGER3,PTGER4,QRFPR,RAP2B,S1PR1,TRHR,VEGFC
Parkinson's Signaling	1.46	0.188	#NUM!	GPR37,MAPK14,SNCA
FGF Signaling	1.41	0.0952	2.828	CREB1,FGF14,FGF20,FGF9,HGF,ITPR1,MAP2K6,MAPK14
Ubiquinol-10 Biosynthesis (Eukaryotic)	1.39	0.176	#NUM!	CYP26B1,CYP7B1,URAD
Kinetochore Metaphase Signaling Pathway	1.37	0.0891	1.414	ANAPC10,CENPC,CENPE,CENPW,INCENP,KIF2B,MAD2L1,PPP1R3A,STAG3
Chondroitin Sulfate Biosynthesis	1.37	0.107	2.449	CSGALNACT1,HS3ST1,HS6ST1,HS6ST3,NDST4,SULT1C3
Thiamin Salvage III	1.34	1	#NUM!	TPK1
Glutamine Biosynthesis I	1.34	1	#NUM!	GLUL
Glutamate Removal from Folates	1.34	1	#NUM!	GGH
Epithelial Adherens Junction Signaling	1.32	0.0789	#NUM!	ACTR3,ACVR2A,CTNNA2,HGF,LMO7,MAGI1,MAGI2,MYL1,MYO7A,NECTIN3,PARD3,RAP2B
Hepatic Cholestasis	1.32	0.0753	#NUM!	ADCY8,CYP3A5,CYP7B1,ELP1,IL15,IL1RL1,Ins1,INSR,LEP,NR5A2,SLC10A2,TLR4,TNFRSF11B,TNFSF11
PTEN Signaling	1.31	0.0809	-3.162	BMPR1B,ELP1,GHR,INSR,ITGB1,KDR,MAGI1,MAGI2,PREX2,PTK2,RAP2B
Non-Small Cell Lung Cancer Signaling	1.3	0.0959	1	CDK6,FHIT,ITPR1,ITPR2,RAP2B,RARB,TFDP1
G Protein Signaling Mediated by Tubby	1.28	0.129	#NUM!	GNG12,Ins1,INSR,JAK2
Reelin Signaling in Neurons	1.27	0.082	3.162	ACTR3,APP,CAMK2D,CNR1,GRIN2A,GRIN3A,ITGB1,MAP2K6,NECTIN3,VLDLR
GNRH Signaling	1.25	0.0751	3.317	ADCY8,CACNA1E,CACNA2D3,CAMK2D,CREB1,GNAI1,ITPR1,ITPR2,MAP2K6,Map3k7,MAPK14,PTK2,RAP2B
Wnt/β-catenin Signaling	1.25	0.0751	-0.905	ACVR2A,CDH12,CDH5,DKK2,FZD1,NR5A2,PPM1L,RARB,SOX1,SOX17,SOX6,WNT2,WNT2B
Melatonin Degradation I	1.25	0.1	2.449	CSGALNACT1,CYP3A5,CYP51A1,LARGE1,SULT1C3,UGT3A1
SPINK1 Pancreatic Cancer Pathway	1.25	0.1	-2.449	2210010C04Rik,CPA1,CPA6,CPQ,PRSS2,PRSS3
Induction of Apoptosis by HIV1	1.22	0.0984	1.633	CXCR4,ELP1,FADD,Naip1 (includes others),SLC25A13,TNFRSF11B
GP6 Signaling Pathway	1.21	0.08	3.162	COL11A1,COL1A2,COL22A1,COL3A1,COL5A2,COL8A1,COL9A1,ITPR1,PTK2,SCHIP1
Role of NFAT in Cardiac Hypertrophy	1.16	0.0701	3.051	ADCY8,CACNA1E,CACNA2D3,CAMK2D,GNAI1,GNG12,HDAC5,ITPR1,ITPR2,MAP2K6,MAPK14,PLCL1,PPP3CA,RAP2B,SLC8A1
α-Adrenergic Signaling	1.15	0.0842	2.449	ADCY8,GNAI1,GNG12,ITPR1,ITPR2,PHKB,RAP2B,SLC8A1
GABA Receptor Signaling	1.15	0.0842	#NUM!	ADCY8,CACNA1E,CACNA2D3,GABRG1,GABRG2,GPR37,KCNQ3,SLC6A11
Adrenomedullin signaling pathway	1.15	0.0711	3.742	ADCY8,GPR37,ITPR1,ITPR2,KCNQ3,MAP2K6,MAPK14,NPR3,PLCL1,PRKG1,PTK2,RAP2B,TFAP2B,TFAP2D
Superpathway of Melatonin Degradation	1.11	0.0923	2.449	CSGALNACT1,CYP3A5,CYP51A1,LARGE1,SULT1C3,UGT3A1
Bladder Cancer Signaling	1.11	0.0825	2	DAPK1,FGF14,FGF20,FGF9,MMP16,RAP2B,TFDP1,VEGFC
CDP-diacylglycerol Biosynthesis I	1.11	0.136	#NUM!	GPAM,GPAT3,LCLAT1
Cellular Effects of Sildenafil (Viagra)	1.1	0.0763	#NUM!	ADCY8,CACNA1E,GPR37,ITPR1,ITPR2,KCNQ3,MYL1,PDE1C,PLCL1,PRKG1
Pyridoxal 5'-phosphate Salvage Pathway	1.09	0.0909	2.449	ACVR2A,CDK6,CDK8,DAPK1,DYRK1A,MAP2K6
Dendritic Cell Maturation	1.09	0.0707	3.317	COL1A2,COL3A1,CREB1,ELP1,IL15,IRF8,JAK2,LEP,MAPK14,PLCL1,TLR3,TLR4,TNFRSF11B
Nitric Oxide Signaling in the Cardiovascular System	1.07	0.0808	2.646	CACNA1E,ITPR1,ITPR2,KDR,PDE1C,PRKG1,RYR2,VEGFC
Purine Nucleotides De Novo Biosynthesis II	1.06	0.182	#NUM!	ADSS2,ATIC
Complement System	1.06	0.108	#NUM!	C6,C7,C9,CR2
Palmitate Biosynthesis I (Animals)	1.05	0.5	#NUM!	OXSM
Fatty Acid Biosynthesis Initiation II	1.05	0.5	#NUM!	OXSM
Glutamine Degradation I	1.05	0.5	#NUM!	GLS
Thyroid Hormone Metabolism II (via Conjugation and/or Degradation)	1.02	0.105	2	CSGALNACT1,LARGE1,SULT1C3,UGT3A1
Phosphatidylglycerol Biosynthesis II (Non-plastidic)	1.02	0.125	#NUM!	GPAM,GPAT3,LCLAT1
Hematopoiesis from Multipotent Stem Cells	0.991	0.167	#NUM!	IL15,THPO
Leukocyte Extravasation Signaling	0.967	0.0674	1.732	CDH5,CTNNA2,CXCR4,DLC1,EDIL3,GNAI1,ITGB1,MAPK14,MMP16,NOX3,PECAM1,PTK2,Wasl
Necroptosis Signaling Pathway	0.967	0.0701	2.111	CAMK2D,DAPK1,DNM1L,FADD,GLUL,PLA2G4A,PPP3CA,SLC25A13,TLR3,TLR4,TNFRSF11B
Heparan Sulfate Biosynthesis (Late Stages)	0.951	0.0833	2.449	EXT1,HS3ST1,HS6ST1,HS6ST3,NDST4,SULT1C3
Tumor Microenvironment Pathway	0.951	0.0682	3.464	COL1A2,CXCR4,FGF14,FGF20,FGF9,HGF,JAK2,LEP,MMP16,RAP2B,SLC2A2,VEGFC
Cell Cycle Control of Chromosomal Replication	0.947	0.0893	2.236	CDK14,CDK6,CDK8,ORC2,PRIM2
nNOS Signaling in Skeletal Muscle Cells	0.932	0.0976	#NUM!	CACNA1E,CACNA2D3,RYR2,SNTB1
Cholesterol Biosynthesis I	0.932	0.154	#NUM!	CYP51A1,LBR
Cholesterol Biosynthesis II (via 24,25-dihydrolanosterol)	0.932	0.154	#NUM!	CYP51A1,LBR
Cholesterol Biosynthesis III (via Desmosterol)	0.932	0.154	#NUM!	CYP51A1,LBR
Pregnenolone Biosynthesis	0.932	0.154	#NUM!	CYP26B1,CYP7B1
Cardiac β-adrenergic Signaling	0.928	0.0704	0	ADCY8,AKAP13,CACNA1E,GNG12,PDE1C,PKIA,PPM1L,PPP1R3A,RYR2,SLC8A1
NF-κB Signaling	0.914	0.067	3.464	BMPR1B,FADD,GHR,Ins1,INSR,KDR,MAP2K6,RAP2B,TLR3,TLR4,TNFRSF11B,TNFSF11
Gap Junction Signaling	0.907	0.0657	#NUM!	ADCY8,CCN3,GNAI1,GRIA1,GRIA2,GRIA3,ITPR1,ITPR2,NPR3,PLCL1,PPP3CA,PRKG1,RAP2B
FXR/RXR Activation	0.903	0.0714	#NUM!	A1BG,C9,Ins1,LPL,NR5A2,PON1,PPARGC1A,SLC10A2,VLDLR
TREM1 Signaling	0.886	0.08	2.449	IL1RL1,ITGB1,JAK2,Naip1 (includes others),TLR3,TLR4
Corticotropin Releasing Hormone Signaling	0.886	0.069	1.414	ADCY8,CACNA1E,CACNA2D3,CNR1,CREB1,GNAI1,ITPR1,ITPR2,MAPK14,NPR3
Uracil Degradation II (Reductive)	0.883	0.333	#NUM!	DPYD
NADH Repair	0.883	0.333	#NUM!	NAXE
Glutathione Biosynthesis	0.883	0.333	#NUM!	GCLM
Inosine-5'-phosphate Biosynthesis II	0.883	0.333	#NUM!	ATIC
Thymine Degradation	0.883	0.333	#NUM!	DPYD
Glutamate Degradation II	0.883	0.333	#NUM!	GOT2
4-aminobutyrate Degradation I	0.883	0.333	#NUM!	SUCLG2
N-acetylglucosamine Degradation I	0.883	0.333	#NUM!	GNPDA2
Aspartate Biosynthesis	0.883	0.333	#NUM!	GOT2
GDNF Family Ligand-Receptor Interactions	0.866	0.0789	2	CREB1,GDNF,GFRA1,ITPR1,ITPR2,RAP2B
Maturity Onset Diabetes of Young (MODY) Signaling	0.854	0.0833	#NUM!	CACNA1E,Ins1,INSR,NKX6-1,SLC2A2
Triacylglycerol Biosynthesis	0.848	0.0909	2	GPAM,GPAT3,LCLAT1,PLPPR4
GPCR-Mediated Nutrient Sensing in Enteroendocrine Cells	0.845	0.0714	2.121	ADCY8,CACNA1E,CACNA2D3,GNAI1,GNG12,ITPR1,ITPR2,PLCL1
Superpathway of Cholesterol Biosynthesis	0.836	0.103	#NUM!	ACAT2,CYP51A1,LBR
Superpathway of Citrulline Metabolism	0.827	0.133	#NUM!	CPS1,GLS
Histidine Degradation VI	0.827	0.133	#NUM!	CYP26B1,CYP7B1
Heparan Sulfate Biosynthesis	0.812	0.0759	2.449	EXT1,HS3ST1,HS6ST1,HS6ST3,NDST4,SULT1C3
Regulation Of The Epithelial Mesenchymal Transition By Growth Factors Pathway	0.807	0.0638	3	CDH12,FGF14,FGF20,FGF9,HGF,JAK2,MAP2K6,MAPK14,MEST,RAP2B,TNFRSF11B,TNFSF11
Protein Kinase A Signaling	0.801	0.0575	0.943	ADCY8,AKAP13,ANAPC10,CAMK2D,Cngb1,CNGB3,CREB1,DUSP15,EYA1,GNAI1,GNG12,ITPR1,ITPR2,MYL1,PDE1C,PHKB,PLCL1,PPP1R3A,PPP3CA,PTK2,PTPRG,PTPRZ1,RYR2
FAT10 Cancer Signaling Pathway	0.799	0.087	1	ACVR2A,CXCR4,MAD2L1,TNFRSF11B
Thrombin Signaling	0.793	0.0625	2.53	ADCY8,CAMK2D,CREB1,F2RL3,GNAI1,GNG12,ITPR1,ITPR2,MAPK14,MYL1,PLCL1,PTK2,RAP2B
Chemokine Signaling	0.793	0.075	2.449	CAMK2D,CXCR4,GNAI1,MAPK14,PTK2,RAP2B
Adipogenesis pathway	0.788	0.0672	#NUM!	FBXW7,FZD1,HDAC5,Kat6b,LEP,LPL,RUNX1T1,TBL1XR1,ZNF423
fMLP Signaling in Neutrophils	0.785	0.069	2.646	ACTR3,GNAI1,GNG12,ITPR1,ITPR2,NOX3,PPP3CA,RAP2B
Mismatch Repair in Eukaryotes	0.783	0.125	#NUM!	RFC2,RFC3
Chondroitin Sulfate Degradation (Metazoa)	0.783	0.125	#NUM!	Spam1,SPAM1
nNOS Signaling in Neurons	0.775	0.0851	#NUM!	DLG2,GRIN2A,GRIN3A,PPP3CA
L-cysteine Degradation I	0.767	0.25	#NUM!	GOT2
N-acetylglucosamine Degradation II	0.767	0.25	#NUM!	GNPDA2
Xenobiotic Metabolism Signaling	0.767	0.0592	#NUM!	CAMK2D,CUL3,CYP3A5,HDAC5,HS3ST1,HS6ST1,HS6ST3,MAF,MAP2K6,Map3k7,MAPK14,NDST4,PPARGC1A,PPM1L,RAP2B,SULT1C3,UGT8
Regulation of the Epithelial-Mesenchymal Transition Pathway	0.762	0.0625	#NUM!	CDH12,FGF14,FGF20,FGF9,FZD1,HGF,JAG1,JAK2,MAP2K6,RAP2B,WNT2,WNT2B
Apelin Adipocyte Signaling Pathway	0.759	0.0732	0.816	ADCY8,GNAI1,Ins1,MAPK14,NOX3,PPARGC1A
Renin-Angiotensin Signaling	0.757	0.0678	2.449	ADCY8,ITPR1,ITPR2,JAK2,MAPK14,PTGER2,PTK2,RAP2B
LPS-stimulated MAPK Signaling	0.742	0.0723	2.236	CREB1,ELP1,MAP2K6,MAPK14,RAP2B,TLR4
Dermatan Sulfate Degradation (Metazoa)	0.74	0.118	#NUM!	Spam1,SPAM1
PI3K Signaling in B Lymphocytes	0.735	0.0652	2.828	CAMK2D,CR2,CREB1,ITPR1,ITPR2,PLCL1,PPP3CA,RAP2B,TLR4
Eicosanoid Signaling	0.733	0.0758	#NUM!	CYSLTR2,PLA2G4A,PTGER2,PTGER3,PTGER4
Colorectal Cancer Metastasis Signaling	0.726	0.0593	3.207	ADCY8,FZD1,GNG12,JAK2,MMP16,PTGER2,PTGER3,PTGER4,RAP2B,SIAH1,TLR3,TLR4,VEGFC,WNT2,WNT2B
HIPPO signaling	0.71	0.0706	#NUM!	DLG2,FAT4,PARD3,PPM1L,PPP1R3A,STK3
Role of Osteoblasts, Osteoclasts and Chondrocytes in Rheumatoid Arthritis	0.693	0.0596	#NUM!	ADAMTS5,DKK2,ELP1,FZD1,IL1RL1,MAP2K6,MAPK14,Naip1 (includes others),PPP3CA,TNFRSF11B,TNFSF11,WNT2,WNT2B
Role of JAK2 in Hormone-like Cytokine Signaling	0.69	0.0882	#NUM!	GHR,JAK2,PRLR
PPAR Signaling	0.684	0.0667	-1.633	ELP1,IL1RL1,Ins1,INSR,PPARGC1A,RAP2B,TNFRSF11B
Myo-inositol Biosynthesis	0.68	0.2	#NUM!	BPNT2
Lysine Degradation V	0.68	0.2	#NUM!	AADAT
Glutamate Degradation III (via 4-aminobutyrate)	0.68	0.2	#NUM!	SUCLG2
SPINK1 General Cancer Pathway	0.678	0.0725	0	2210010C04Rik,JAK2,PRSS2,PRSS3,RAP2B
Endocannabinoid Cancer Inhibition Pathway	0.676	0.0629	0.333	ADCY8,CNR1,CREB1,GNAI1,MAP2K6,MAPK14,PTK2,SMPD1,VEGFC
Osteoarthritis Pathway	0.674	0.0591	2.111	ADAMTS5,ANKH,CREB1,CTNNA2,FADD,FZD1,IL1RL1,ITGB1,JAG1,LEP,PPARGC1A,TLR4,VEGFC
Cardiac Hypertrophy Signaling	0.668	0.0583	3.051	ADCY8,ADSS2,CACNA1E,CREB1,EIF4E,GNAI1,GNG12,MAP2K6,Map3k7,MAPK14,MYL1,PLCL1,PPP3CA,RAP2B
Agrin Interactions at Neuromuscular Junction	0.662	0.0714	2.236	ERBB4,ITGB1,Nrg1,PTK2,RAP2B
RANK Signaling in Osteoclasts	0.65	0.0674	2.236	ELP1,MAP2K6,Map3k7,MAPK14,PPP3CA,TNFSF11
Small Cell Lung Cancer Signaling	0.646	0.0704	#NUM!	CDK6,FHIT,PTK2,RARB,TFDP1
PI3K/AKT Signaling	0.646	0.0598	1.342	EIF4E,ELP1,GHR,IL1RL1,IL3RA,IL5RA,IL7R,ITGB1,JAK2,PPM1L,RAP2B
Transcriptional Regulatory Network in Embryonic Stem Cells	0.629	0.0741	#NUM!	SMARCAD1,TRIM24,ZFHX3,ZIC3
Ephrin B Signaling	0.629	0.0694	2	CXCR4,EFNB2,GNAI1,GNG12,PTK2
Endothelin-1 Signaling	0.609	0.0585	1.897	ADCY8,EDNRB,GNAI1,ITPR1,ITPR2,MAPK14,PLA2G4A,PLCL1,PLD5,PTGER2,RAP2B
Urea Cycle	0.609	0.167	#NUM!	CPS1
Chondroitin and Dermatan Biosynthesis	0.609	0.167	#NUM!	CSGALNACT1
Glycine Cleavage Complex	0.609	0.167	#NUM!	TBXT
Selenocysteine Biosynthesis II (Archaea and Eukaryotes)	0.609	0.167	#NUM!	SEPSECS
Glycogen Biosynthesis II (from UDP-D-Glucose)	0.609	0.167	#NUM!	GBE1
IL-1 Signaling	0.607	0.0652	#NUM!	ADCY8,ELP1,GNAI1,GNG12,MAP2K6,MAPK14
Estrogen Receptor Signaling	0.602	0.0549	3.3	ADCY8,CACNA1E,CDK8,CREB1,EIF4E,FBXO32,GNAI1,JAK2,LEP,MED24,MED30,MMP16,MYL1,PLCL1,PPARGC1A,RAP2B,TBL1XR1,VEGFC
Factors Promoting Cardiogenesis in Vertebrates	0.599	0.06	3	ACVR2A,BMPR1B,CAMK2D,CREB1,FZD1,MAPK14,PLCL1,WNT2,WNT2B
Leptin Signaling in Obesity	0.599	0.0676	#NUM!	ADCY8,JAK2,LEP,NPY,PLCL1
Regulation of Cellular Mechanics by Calpain Protease	0.599	0.0676	#NUM!	CDK6,CNGB3,ITGB1,PTK2,RAP2B
IL-15 Signaling	0.583	0.0667	2.236	IL15,IL5RA,JAK2,MAPK14,RAP2B
Role of CHK Proteins in Cell Cycle Checkpoint Control	0.577	0.0702	#NUM!	HUS1,PPM1L,RFC2,RFC3
Inhibition of Matrix Metalloproteases	0.577	0.0769	#NUM!	MMP16,TFPI2,THBS2
Toll-like Receptor Signaling	0.569	0.0658	2.236	IL1RL1,MAP2K6,MAPK14,TLR3,TLR4
MSP-RON Signaling In Cancer Cells Pathway	0.564	0.0597	2.828	CREB1,ETS2,IL3RA,ITGB1,PTK2,RAP2B,TRIM24,VEGFC
Endocannabinoid Developing Neuron Pathway	0.559	0.0609	1.89	ADCY8,CNR1,CREB1,GNAI1,MAP2K6,MAPK14,RAP2B
TGF-β Signaling	0.556	0.0625	2.236	ACVR2A,BMPR1B,MAP2K6,MAPK14,RAP2B,ZNF423
Acetyl-CoA Biosynthesis I (Pyruvate Dehydrogenase Complex)	0.553	0.143	#NUM!	Pdha2
Aspartate Degradation II	0.553	0.143	#NUM!	GOT2
IL-7 Signaling Pathway	0.542	0.0641	2	BCL6,HGF,IL7R,MAPK14,PTK2
Molecular Mechanisms of Cancer	0.532	0.0525	#NUM!	ADCY8,BMPR1B,CAMK2D,CDK14,CDK6,CDK8,CTNNA2,FADD,FZD1,GNAI1,HIPK2,ITGB1,JAK2,MAP2K6,MAPK14,Naip1 (includes others),PTK2,RAP2B,TFDP1,WNT2,WNT2B
Salvage Pathways of Pyrimidine Ribonucleotides	0.532	0.0612	2.449	ACVR2A,CDK6,CDK8,DAPK1,DYRK1A,MAP2K6
Thyroid Cancer Signaling	0.529	0.0633	2.236	CXCR4,GDNF,Ins1,INSR,RAP2B
Role of PKR in Interferon Induction and Antiviral Response	0.526	0.0593	2.236	ELP1,FADD,MAP2K6,MAPK14,MSR1,TLR3,TLR4
Apelin Cardiomyocyte Signaling Pathway	0.52	0.0606	2.449	GNAI1,ITPR1,MAPK14,MYL1,PLCL1,SLC8A1
Role of NANOG in Mammalian Embryonic Stem Cell Pluripotency	0.516	0.0588	#NUM!	BMPR1B,FZD1,JAK2,RAP2B,TBXT,WNT2,WNT2B
Role of BRCA1 in DNA Damage Response	0.514	0.0625	#NUM!	BARD1,RBBP8,RFC2,RFC3,SMARCA2
Ovarian Cancer Signaling	0.513	0.0576	#NUM!	FGF9,FZD1,LHCGR,RAP2B,TFDP1,VEGFC,WNT2,WNT2B
Semaphorin Neuronal Repulsive Signaling Pathway	0.513	0.0576	1.414	ITGB1,MAP2K6,MYL1,NRP2,PLXNA2,PRKG1,SEMA3A,SEMA5A
eNOS Signaling	0.511	0.0566	2.236	ADCY8,CHRM2,Cngb1,CNGB3,ITPR1,ITPR2,KDR,PRKG1,VEGFC
IL-8 Signaling	0.506	0.055	2.828	ANGPT1,CR2,ELP1,GNAI1,GNG12,KDR,NOX3,PLD5,PTK2,RAP2B,VEGFC
Sphingomyelin Metabolism	0.504	0.125	#NUM!	SMPD1
Wnt/Ca+ pathway	0.499	0.0645	2	CREB1,FZD1,PLCL1,PPP3CA
Role of JAK family kinases in IL-6-type Cytokine Signaling	0.496	0.08	#NUM!	JAK2,MAPK14
Bupropion Degradation	0.496	0.08	#NUM!	CYP3A5,CYP51A1
Retinol Biosynthesis	0.483	0.0682	#NUM!	DAGLB,LPL,RDH10
Apelin Liver Signaling Pathway	0.474	0.0769	#NUM!	COL1A2,COL3A1
LPS/IL-1 Mediated Inhibition of RXR Function	0.471	0.0533	-0.378	ABCA1,CYP3A5,HS3ST1,HS6ST1,HS6ST3,IL1RL1,NDST4,NR5A2,PPARGC1A,SULT1C3,TLR4,TNFRSF11B
HIF1α Signaling	0.467	0.0537	3.317	CAMK2D,EIF4E,HGF,KDR,MAP2K6,MMP16,NOX3,PPP3CA,RAP2B,SLC2A2,VEGFC
iNOS Signaling	0.467	0.0667	#NUM!	JAK2,MAPK14,TLR4
VEGF Family Ligand-Receptor Interactions	0.466	0.0595	2	KDR,NRP2,PLA2G4A,RAP2B,VEGFC
CCR3 Signaling in Eosinophils	0.465	0.0565	#NUM!	GNAI1,GNG12,ITPR1,ITPR2,MAPK14,PLA2G4A,RAP2B
Sucrose Degradation V (Mammalian)	0.462	0.111	#NUM!	SI
Citrulline Biosynthesis	0.462	0.111	#NUM!	GLS
HMGB1 Signaling	0.461	0.0545	2.236	IL15,Kat6b,LEP,MAP2K6,MAPK14,RAP2B,TLR4,TNFRSF11B,TNFSF11
PXR/RXR Activation	0.457	0.0615	#NUM!	CYP3A5,Ins1,INSR,PPARGC1A
Phospholipases	0.457	0.0615	#NUM!	LPL,PLA2G4A,PLCL1,PLD5
B Cell Receptor Signaling	0.456	0.0538	3	BCL6,CAMK2D,CREB1,ELP1,MAP2K6,Map3k7,MAPK14,PPP3CA,PTK2,RAP2B
BMP signaling pathway	0.455	0.0588	2	BMPR1B,CREB1,MAPK14,RAP2B,ZNF423
IL-6 Signaling	0.446	0.0556	2.449	ELP1,IL1RL1,JAK2,MAP2K6,MAPK14,RAP2B,TNFRSF11B
CXCR4 Signaling	0.445	0.0539	2.121	ADCY8,CXCR4,GNAI1,GNG12,ITPR1,ITPR2,MYL1,PTK2,RAP2B
Atherosclerosis Signaling	0.438	0.0551	#NUM!	COL1A2,COL3A1,CXCR4,LPL,MSR1,PLA2G4A,PON1
Production of Nitric Oxide and Reactive Oxygen Species in Macrophages	0.434	0.0529	1.667	ELP1,IRF8,JAK2,Map3k7,MAPK14,PON1,PPM1L,PPP1R3A,TLR4,TNFRSF11B
Telomerase Signaling	0.434	0.0561	#NUM!	ETS2,HDAC5,POT1,PPM1L,RAP2B,TERF1
Xenobiotic Metabolism CAR Signaling Pathway	0.434	0.0529	2.53	CYP3A5,HS3ST1,HS6ST1,HS6ST3,MAP2K6,NDST4,PPARGC1A,PPM1L,SULT1C3,UGT8
mTOR Signaling	0.432	0.0524	1.633	EIF3E,EIF3H,EIF4E,Ins1,INSR,PLD5,PPM1L,RAP2B,RICTOR,RPS24,VEGFC
Serotonin Degradation	0.432	0.0597	2	CSGALNACT1,LARGE1,SULT1C3,UGT3A1
Embryonic Stem Cell Differentiation into Cardiac Lineages	0.426	0.1	#NUM!	TBXT
Ketolysis	0.426	0.1	#NUM!	ACAT2
CDK5 Signaling	0.425	0.0556	0.447	ADCY8,ITGB1,MAPK14,PPM1L,PPP1R3A,RAP2B
Ceramide Signaling	0.421	0.0568	2	PPM1L,RAP2B,S1PR1,SMPD1,TNFRSF11B
Remodeling of Epithelial Adherens Junctions	0.42	0.0588	#NUM!	ACTR3,CTNNA2,DNM1L,HGF
Antioxidant Action of Vitamin C	0.416	0.055	-2	JAK2,MAPK14,PLA2G4A,PLCL1,PLD5,SLC2A2
Senescence Pathway	0.416	0.0509	3.051	ACVR2A,ANAPC10,CACNA1E,CDK6,EIF4E,ETS2,HIPK2,ITPR2,MAP2K6,MAPK14,Pdha2,PPM1L,PPP3CA,RAP2B
Germ Cell-Sertoli Cell Junction Signaling	0.415	0.0526	#NUM!	CTNNA2,ITGB1,MAP2K6,Map3k7,MAPK14,MYO7A,NECTIN3,PTK2,RAP2B
Th1 and Th2 Activation Pathway	0.415	0.0526	#NUM!	ACVR2A,CXCR4,IL1RL1,JAG1,JAK2,MAF,MAP2K6,S1PR1,TNFSF11
Sonic Hedgehog Signaling	0.412	0.069	#NUM!	DYRK1A,HHIP
Xenobiotic Metabolism PXR Signaling Pathway	0.412	0.0521	2.53	CAMK2D,CYP3A5,HS3ST1,HS6ST1,HS6ST3,NDST4,PPARGC1A,PPP1R3A,SULT1C3,UGT8
Crosstalk between Dendritic Cells and Natural Killer Cells	0.411	0.0562	2.236	CAMK2D,IL15,IL3RA,TLR3,TLR4
Role of JAK1 and JAK3 in γc Cytokine Signaling	0.408	0.058	#NUM!	IL15,IL7R,JAK2,RAP2B
Clathrin-mediated Endocytosis Signaling	0.406	0.0518	#NUM!	ACTR3,DAB2,DNM1L,FGF14,FGF20,FGF9,ITGB1,PON1,PPP3CA,VEGFC
Role of MAPK Signaling in Promoting the Pathogenesis of Influenza	0.406	0.0545	2.449	ATP6V1G3,ATP6V1H,MAP2K6,MAPK14,PLA2G4A,RAP2B
RAR Activation	0.399	0.0515	#NUM!	ADCY8,IL3RA,JAK2,MAPK14,PPARGC1A,RARB,RDH10,SDR16C5,SMARCA2,TRIM24
Sertoli Cell-Sertoli Cell Junction Signaling	0.399	0.0515	#NUM!	CTNNA2,ITGB1,MAGI2,Map3k7,MAPK14,MPP6,MYO7A,NECTIN3,PRKG1,RAP2B
Granulocyte Adhesion and Diapedesis	0.399	0.052	#NUM!	CCL28,CDH5,CXCR4,GNAI1,IL1RL1,ITGB1,MMP16,PECAM1,TNFRSF11B
IL-10 Signaling	0.397	0.0571	#NUM!	ELP1,IL1RL1,MAP2K6,MAPK14
GM-CSF Signaling	0.397	0.0571	#NUM!	CAMK2D,JAK2,PPP3CA,RAP2B
Ketogenesis	0.394	0.0909	#NUM!	ACAT2
Triacylglycerol Degradation	0.394	0.06	#NUM!	DAGLB,LPL,NDST4
γ-glutamyl Cycle	0.394	0.0909	#NUM!	GCLM
Role of Pattern Recognition Receptors in Recognition of Bacteria and Viruses	0.386	0.0519	#NUM!	CREB1,IL15,LEP,PTX3,RNASEL,TLR3,TLR4,TNFSF11
UVC-Induced MAPK Signaling	0.38	0.0588	#NUM!	MAPK14,RAP2B,SMPD1
Gustation Pathway	0.379	0.0516	#NUM!	ADCY8,CACNA1E,CACNA2D3,ITPR1,ITPR2,PDE1C,TAS2R1,TAS2R16
Acetone Degradation I (to Methylglyoxal)	0.378	0.0645	#NUM!	CYP3A5,CYP51A1
Melatonin Signaling	0.375	0.0556	1	CAMK2D,GNAI1,MAP2K6,PLCL1
Basal Cell Carcinoma Signaling	0.375	0.0556	#NUM!	FZD1,HHIP,WNT2,WNT2B
Gαq Signaling	0.365	0.051	0.816	Agtr1b,GNG12,ITPR1,ITPR2,PLD5,PPP3CA,RGS18,RGS7
Th2 Pathway	0.364	0.0515	0.816	ACVR2A,CXCR4,IL1RL1,JAG1,JAK2,MAF,S1PR1
CCR5 Signaling in Macrophages	0.363	0.0532	#NUM!	CACNA1E,CACNA2D3,GNAI1,GNG12,MAPK14
4-1BB Signaling in T Lymphocytes	0.362	0.0625	#NUM!	ELP1,MAPK14
CD27 Signaling in Lymphocytes	0.356	0.0566	#NUM!	ELP1,MAP2K6,Map3k7
Role of Tissue Factor in Cancer	0.355	0.0517	#NUM!	EIF4E,ITGB1,JAK2,MAPK14,RAP2B,VEGFC
Sphingosine-1-phosphate Signaling	0.347	0.0513	1.633	ADCY8,GNAI1,PLCL1,PTK2,S1PR1,SMPD1
Angiopoietin Signaling	0.344	0.0533	1	ANGPT1,ELP1,PTK2,RAP2B
Role of MAPK Signaling in Inhibiting the Pathogenesis of Influenza	0.344	0.0533	2	MAP2K6,MAPK14,PLA2G4A,TLR4
Insulin Receptor Signaling	0.341	0.0504	2.646	EIF4E,GRB10,Ins1,INSR,JAK2,PPP1R3A,RAP2B
Assembly of RNA Polymerase III Complex	0.34	0.0769	#NUM!	GTF3A
NAD Phosphorylation and Dephosphorylation	0.34	0.0769	#NUM!	NADK2
UDP-N-acetyl-D-galactosamine Biosynthesis II	0.34	0.0769	#NUM!	GNPDA2
Airway Pathology in Chronic Obstructive Pulmonary Disease	0.339	0.0508	#NUM!	FGF14,FGF20,FGF9,IL15,LEP,TNFSF11
p38 MAPK Signaling	0.339	0.0508	2.236	CREB1,FADD,IL1RL1,MAP2K6,MAPK14,PLA2G4A
ATM Signaling	0.336	0.0515	0	CBX5,CREB1,MAPK14,PPM1L,RBBP8
NF-κB Activation by Viruses	0.334	0.0526	2	CR2,ELP1,ITGB1,RAP2B
Hereditary Breast Cancer Signaling	0.334	0.05	#NUM!	BARD1,CDK6,HDAC5,RAP2B,RFC2,RFC3,SMARCA2
Neurotrophin/TRK Signaling	0.334	0.0526	#NUM!	CREB1,MAP2K6,RAP2B,SORCS1
Cholecystokinin/Gastrin-mediated Signaling	0.332	0.0504	2.449	ITPR1,ITPR2,MAP2K6,MAPK14,PTK2,RAP2B
EGF Signaling	0.332	0.0545	#NUM!	ITPR1,ITPR2,MAPK14
Inhibition of Angiogenesis by TSP1	0.331	0.0588	#NUM!	KDR,MAPK14
MIF-mediated Glucocorticoid Regulation	0.331	0.0588	#NUM!	PLA2G4A,TLR4
Retinoate Biosynthesis I	0.331	0.0588	#NUM!	RDH10,SDR16C5
Actin Cytoskeleton Signaling	0.328	0.0485	2.646	ACTR3,FGF14,FGF20,FGF9,GNG12,Ins1,ITGB1,MYL1,PTK2,RAP2B,TRIO
UVA-Induced MAPK Signaling	0.328	0.051	#NUM!	MAPK14,PLCL1,RAP2B,SMPD1,TNKS
HGF Signaling	0.324	0.05	2.236	ETS2,HGF,ITGB1,Map3k7,PTK2,RAP2B
Rac Signaling	0.317	0.0496	2.236	ACTR3,ITGB1,NOX3,PARD3,PTK2,RAP2B
TWEAK Signaling	0.317	0.0571	#NUM!	FADD,Naip1 (includes others)
DNA Double-Strand Break Repair by Non-Homologous End Joining	0.317	0.0714	#NUM!	WRN
Acyl-CoA Hydrolysis	0.317	0.0714	#NUM!	ACOT9
Mevalonate Pathway I	0.317	0.0714	#NUM!	ACAT2
Phenylalanine Degradation IV (Mammalian, via Side Chain)	0.317	0.0714	#NUM!	GOT2
Role of Wnt/GSK-3β Signaling in the Pathogenesis of Influenza	0.316	0.0513	1	FZD1,SIAH1,WNT2,WNT2B
Xenobiotic Metabolism General Signaling Pathway	0.313	0.049	1.89	CUL3,MAF,MAP2K6,Map3k7,MAPK14,RAP2B,UGT8
Glioblastoma Multiforme Signaling	0.312	0.0485	2.646	CDK6,FZD1,ITPR1,ITPR2,PLCL1,RAP2B,WNT2,WNT2B
IL-17 Signaling	0.31	0.0481	2.333	IL15,JAK2,LEP,MAP2K6,MAPK14,RAP2B,TNFRSF11B,TNFSF11,VEGFC
Inhibition of ARE-Mediated mRNA Degradation Pathway	0.31	0.0492	0	CNOT4,CNOT7,MAPK14,PPM1L,TNFRSF11B,TNFSF11
IL-3 Signaling	0.307	0.0506	2	IL3RA,JAK2,PPP3CA,RAP2B
Regulation of eIF4 and p70S6K Signaling	0.305	0.0482	#NUM!	EIF3E,EIF3H,EIF4E,ITGB1,MAPK14,PPM1L,RAP2B,RPS24
RhoA Signaling	0.303	0.0488	1.342	ACTR3,DLC1,MYL1,NRP2,PTK2,RAPGEF2
MSP-RON Signaling Pathway	0.3	0.0517	#NUM!	IL3RA,JAK2,TLR4
Cancer Drug Resistance By Drug Efflux	0.3	0.0517	#NUM!	ABCG2,mir-181,RAP2B
FLT3 Signaling in Hematopoietic Progenitor Cells	0.298	0.05	2	CREB1,EIF4E,MAPK14,RAP2B
Role of MAPK Signaling in the Pathogenesis of Influenza	0.298	0.05	#NUM!	MAP2K6,MAPK14,PLA2G4A,RAP2B
Choline Biosynthesis III	0.296	0.0667	#NUM!	PLD5
Cell Cycle Regulation by BTG Family Proteins	0.292	0.0541	#NUM!	CNOT7,PPM1L
Superpathway of Methionine Degradation	0.292	0.0541	#NUM!	AHCYL2,GOT2
Cyclins and Cell Cycle Regulation	0.29	0.0494	#NUM!	CDK6,HDAC5,PPM1L,TFDP1
Chronic Myeloid Leukemia Signaling	0.289	0.0485	#NUM!	CDK6,HDAC5,MECOM,RAP2B,TFDP1
Mouse Embryonic Stem Cell Pluripotency	0.289	0.0485	2.236	FZD1,JAK2,MAPK14,RAP2B,TBXT
NER Pathway	0.289	0.0485	2	POLE4,PRIM2,RAD23B,RFC2,RFC3
AMPK Signaling	0.287	0.0469	1.414	CFTR,CHRM2,CREB1,Ins1,INSR,LEP,MAPK14,PPARGC1A,PPM1L,SMARCA2
IGF-1 Signaling	0.282	0.0481	2	CCN3,GRB10,JAK2,PTK2,RAP2B
Semaphorin Signaling in Neurons	0.281	0.05	#NUM!	ITGB1,PTK2,SEMA3A
Retinoic acid Mediated Apoptosis Signaling	0.281	0.05	#NUM!	FADD,RARB,TNKS
PCP pathway	0.281	0.05	#NUM!	FZD1,WNT2,WNT2B
Glutaryl-CoA Degradation	0.277	0.0625	#NUM!	ACAT2
P2Y Purigenic Receptor Signaling Pathway	0.276	0.0472	1.342	ADCY8,CREB1,GNAI1,GNG12,PLCL1,RAP2B
PAK Signaling	0.268	0.0472	2.236	EPHA3,ITGB1,MYL1,PTK2,RAP2B
Erythropoietin Signaling Pathway	0.266	0.0462	0.707	IL15,ITPR1,ITPR2,JAK2,LEP,RAP2B,TNFSF11,TRPC3
Regulation Of The Epithelial Mesenchymal Transition In Development Pathway	0.266	0.0476	2	FZD1,JAG1,WNT2,WNT2B
RAN Signaling	0.26	0.0588	#NUM!	IPO5
Isoleucine Degradation I	0.26	0.0588	#NUM!	ACAT2
D-myo-inositol (1,4,5)-trisphosphate Degradation	0.26	0.0588	#NUM!	BPNT2
April Mediated Signaling	0.256	0.05	#NUM!	ELP1,MAPK14
Thrombopoietin Signaling	0.254	0.0476	#NUM!	JAK2,RAP2B,THPO
B Cell Activating Factor Signaling	0.246	0.0488	#NUM!	ELP1,MAPK14
Superpathway of Geranylgeranyldiphosphate Biosynthesis I (via Mevalonate)	0.243	0.0556	#NUM!	ACAT2
CD40 Signaling	0.238	0.0462	#NUM!	ELP1,MAP2K6,MAPK14
MIF Regulation of Innate Immunity	0.237	0.0476	#NUM!	PLA2G4A,TLR4
Intrinsic Prothrombin Activation Pathway	0.237	0.0476	#NUM!	COL1A2,COL3A1
Estrogen Biosynthesis	0.237	0.0476	#NUM!	CYP3A5,CYP51A1
DNA damage-induced 14-3-3σ Signaling	0.228	0.0526	#NUM!	HUS1
Apelin Muscle Signaling Pathway	0.228	0.0526	#NUM!	PPARGC1A
Oncostatin M Signaling	0.227	0.0465	#NUM!	JAK2,RAP2B
Cardiomyocyte Differentiation via BMP Receptors	0.215	0.05	#NUM!	BMPR1B
The Visual Cycle	0.215	0.05	#NUM!	RDH10
Inflammasome pathway	0.215	0.05	#NUM!	TLR4
Glucocorticoid Receptor Signaling	0	0.0303	#NUM!	CREB1,ELP1,GHR,IL1RL1,IL3RA,IL5RA,IL7R,JAK2,MAPK14,NR3C2,PLA2G4A,PPP3CA,RAP2B,SMARCA2
Natural Killer Cell Signaling	0	0.0457	1.667	COL1A2,COL3A1,IL15,ITGB1,JAK2,Map3k7,MAPK14,RAP2B,Wasl
Neuregulin Signaling	0	0.0381	#NUM!	ERBB4,ITGB1,RAP2B,TMEFF2
Fc Epsilon RI Signaling	0	0.0342	2	MAP2K6,MAPK14,PLA2G4A,RAP2B
Huntington's Disease Signaling	0	0.0293	#NUM!	CREB1,DNM1L,GLS,GNG12,HDAC5,ITPR1,SNCA
NRF2-mediated Oxidative Stress Response	0	0.0423	1.89	AOX1,CUL3,GCLM,MAF,MAP2K6,MAPK14,RAP2B,VCP
Aryl Hydrocarbon Receptor Signaling	0	0.021	#NUM!	CDK6,RARB,TFDP1
p53 Signaling	0	0.0204	#NUM!	HIPK2,MAPK14
Acute Phase Response Signaling	0	0.0444	2.449	APCS,C9,ELP1,JAK2,MAP2K6,MAPK14,RAP2B,TNFRSF11B
Mitochondrial Dysfunction	0	0.0351	#NUM!	ACO1,APP,Cox6c,FIS1,NDUFA4,SNCA
VDR/RXR Activation	0	0.0385	#NUM!	IL1RL1,KLF4,TNFSF11
Tight Junction Signaling	0	0.0298	#NUM!	MAGI2,MYL1,NECTIN3,PPM1L,TNFRSF11B
TR/RXR Activation	0	0.0357	#NUM!	PPARGC1A,TBL1XR1,THRB
Regulation of Actin-based Motility by Rho	0	0.0388	2	ACTR3,ITGB1,MYL1,Wasl
14-3-3-mediated Signaling	0	0.0236	#NUM!	PLCL1,RAP2B,SNCA
Activation of IRF by Cytosolic Pattern Recognition Receptors	0	0.0317	#NUM!	ELP1,FADD
Caveolar-mediated Endocytosis Signaling	0	0.0411	#NUM!	COPZ1,INSR,ITGB1
Fcγ Receptor-mediated Phagocytosis in Macrophages and Monocytes	0	0.0213	#NUM!	ACTR3,PLD5
IL-12 Signaling and Production in Macrophages	0	0.0451	#NUM!	ELP1,IRF8,MAF,MAPK14,PON1,TLR4
Role of RIG1-like Receptors in Antiviral Innate Immunity	0	0.0227	#NUM!	FADD
Role of NFAT in Regulation of the Immune Response	0	0.0387	2	ELP1,GNAI1,GNG12,ITPR1,ITPR2,PPP3CA,RAP2B
FcγRIIB Signaling in B Lymphocytes	0	0.04	#NUM!	CACNA1E,CACNA2D3,RAP2B
IL-22 Signaling	0	0.0417	#NUM!	MAPK14
Calcium-induced T Lymphocyte Apoptosis	0	0.0455	#NUM!	ITPR1,ITPR2,PPP3CA
Cytotoxic T Lymphocyte-mediated Apoptosis of Target Cells	0	0.0294	#NUM!	FADD
Lymphotoxin β Receptor Signaling	0	0.0189	#NUM!	ELP1
CTLA4 Signaling in Cytotoxic T Lymphocytes	0	0.0225	#NUM!	JAK2,PPM1L
T Helper Cell Differentiation	0	0.0274	#NUM!	BCL6,TNFRSF11B
CD28 Signaling in T Helper Cells	0	0.0413	2	ACTR3,ELP1,ITPR1,ITPR2,PPP3CA
Virus Entry via Endocytic Pathways	0	0.0196	#NUM!	ITGB1,RAP2B
Role of Cytokines in Mediating Communication between Immune Cells	0	0.0185	#NUM!	IL15
Relaxin Signaling	0	0.0397	#NUM!	ADCY8,CREB1,GNAI1,GNG12,NPR3,PDE1C
CNTF Signaling	0	0.0351	#NUM!	JAK2,RAP2B
Docosahexaenoic Acid (DHA) Signaling	0	0.0263	#NUM!	APP
iCOS-iCOSL Signaling in T Helper Cells	0	0.036	#NUM!	CAMK2D,ITPR1,ITPR2,PPP3CA
Mitotic Roles of Polo-Like Kinase	0	0.0303	#NUM!	ANAPC10,PPM1L
Human Embryonic Stem Cell Pluripotency	0	0.037	#NUM!	FZD1,S1PR1,WNT2,WNT2B,ZIC3
Melanocyte Development and Pigmentation Signaling	0	0.0319	#NUM!	ADCY8,CREB1,RAP2B
Antiproliferative Role of Somatostatin Receptor 2	0	0.039	#NUM!	GNG12,NPR3,RAP2B
Androgen Signaling	0	0.0294	#NUM!	CACNA1E,CACNA2D3,GNAI1,GNG12
Role of Oct4 in Mammalian Embryonic Stem Cell Pluripotency	0	0.0435	#NUM!	ETS2,NR5A2
Aldosterone Signaling in Epithelial Cells	0	0.0253	2	ITPR1,ITPR2,NR3C2,PLCL1
Growth Hormone Signaling	0	0.0282	#NUM!	GHR,JAK2
Prolactin Signaling	0	0.037	#NUM!	JAK2,PRLR,RAP2B
Melanoma Signaling	0	0.02	#NUM!	RAP2B
Prostate Cancer Signaling	0	0.033	#NUM!	CREB1,RAP2B,TFDP1
Renal Cell Carcinoma Signaling	0	0.025	#NUM!	HGF,RAP2B
Type I Diabetes Mellitus Signaling	0	0.045	2.236	FADD,JAK2,MAP2K6,MAPK14,TNFRSF11B
Endometrial Cancer Signaling	0	0.0333	#NUM!	CTNNA2,RAP2B
Primary Immunodeficiency Signaling	0	0.02	#NUM!	IL7R
Allograft Rejection Signaling	0	0.0116	#NUM!	H2-M10.1 (includes others)
Glioma Signaling	0	0.0364	#NUM!	CAMK2D,CDK6,RAP2B,TFDP1
Autoimmune Thyroid Disease Signaling	0	0.0204	#NUM!	TG
Acute Myeloid Leukemia Signaling	0	0.0225	#NUM!	MAP2K6,RAP2B
Type II Diabetes Mellitus Signaling	0	0.0423	#NUM!	CACNA1E,CACNA2D3,INSR,SLC2A2,SMPD1,TNFRSF11B
p70S6K Signaling	0	0.0388	1.342	F2RL3,GNAI1,PLCL1,PPM1L,RAP2B
ERK5 Signaling	0	0.0278	#NUM!	CREB1,RAP2B
Myc Mediated Apoptosis Signaling	0	0.04	#NUM!	FADD,TNFRSF11B
Pancreatic Adenocarcinoma Signaling	0	0.0367	#NUM!	JAK2,PLD5,TFDP1,VEGFC
G Beta Gamma Signaling	0	0.041	2.236	CACNA1E,CACNA2D3,GNAI1,GNG12,RAP2B
Communication between Innate and Adaptive Immune Cells	0	0.0312	#NUM!	IL15,TLR3,TLR4
Systemic Lupus Erythematosus Signaling	0	0.0349	#NUM!	C6,C7,C9,LSM5,LSM6,LSM8,RAP2B,RNPC3
Cdc42 Signaling	0	0.0398	2	ACTR3,EXOC4,H2-M10.1 (includes others),ITGB1,MAPK14,MYL1,PARD3
ILK Signaling	0	0.0421	2.121	CREB1,ITGB1,MAP2K6,MYL1,PPM1L,PTK2,RICTOR,VEGFC
FAK Signaling	0	0.0385	#NUM!	ASAP1,ITGB1,PTK2,RAP2B
EIF2 Signaling	0	0.0312	#NUM!	EIF3E,EIF3H,EIF4E,Ins1,INSR,RAP2B,RPS24
Phospholipase C Signaling	0	0.0451	2.646	ADCY8,CREB1,GNG12,HDAC5,ITGB1,ITPR1,ITPR2,MYL1,PLA2G4A,PLD5,PPP3CA,RAP2B
HER-2 Signaling in Breast Cancer	0	0.0258	1.342	Cox6c,ETS2,ITGB1,PARD3,RAP2B
Altered T Cell and B Cell Signaling in Rheumatoid Arthritis	0	0.0444	#NUM!	IL15,TLR3,TLR4,TNFSF11
Estrogen-Dependent Breast Cancer Signaling	0	0.0267	#NUM!	CREB1,RAP2B
Glioma Invasiveness Signaling	0	0.0274	#NUM!	PTK2,RAP2B
B Cell Development	0	0.0278	#NUM!	IL7R
Neuroprotective Role of THOP1 in Alzheimer's Disease	0	0.0431	#NUM!	APP,CREB1,PRSS2,PRSS3,TAC1
Regulation of IL-2 Expression in Activated and Anergic T Lymphocytes	0	0.0333	#NUM!	ELP1,PPP3CA,RAP2B
Nur77 Signaling in T Lymphocytes	0	0.0147	#NUM!	PPP3CA
PKCθ Signaling in T Lymphocytes	0	0.0387	2	CACNA1E,CACNA2D3,CAMK2D,Map3k7,PPP3CA,RAP2B
TNFR1 Signaling	0	0.04	#NUM!	FADD,Naip1 (includes others)
TNFR2 Signaling	0	0.0333	#NUM!	Naip1 (includes others)
Role of PI3K/AKT Signaling in the Pathogenesis of Influenza	0	0.0156	#NUM!	GNAI1
Role of Hypercytokinemia/hyperchemokinemia in the Pathogenesis of Influenza	0	0.0349	#NUM!	S1PR1,TLR3,TLR4
OX40 Signaling Pathway	0	0.0111	#NUM!	H2-M10.1 (includes others)
Tumoricidal Function of Hepatic Natural Killer Cells	0	0.0417	#NUM!	FADD
IL-17A Signaling in Airway Cells	0	0.0308	#NUM!	JAK2,MAPK14
Role of IL-17A in Arthritis	0	0.0364	#NUM!	MAP2K6,MAPK14
IL-17A Signaling in Fibroblasts	0	0.0278	#NUM!	MAPK14
IL-17A Signaling in Gastric Cells	0	0.0385	#NUM!	MAPK14
Role of IL-17F in Allergic Inflammatory Airway Diseases	0	0.0233	#NUM!	CREB1
Role of JAK1, JAK2 and TYK2 in Interferon Signaling	0	0.0417	#NUM!	JAK2
Actin Nucleation by ARP-WASP Complex	0	0.037	#NUM!	ACTR3,ITGB1,RAP2B
NGF Signaling	0	0.0439	2.236	CREB1,Map3k7,RAP2B,SMPD1,TRIO
Paxillin Signaling	0	0.037	2	ITGB1,MAPK14,PTK2,RAP2B
ErbB Signaling	0	0.0426	2	ERBB4,MAP2K6,MAPK14,RAP2B
ErbB2-ErbB3 Signaling	0	0.0308	#NUM!	Nrg1,RAP2B
ErbB4 Signaling	0	0.0448	#NUM!	ERBB4,Nrg1,RAP2B
Estrogen-mediated S-phase Entry	0	0.0385	#NUM!	TFDP1
Dopamine Degradation	0	0.0333	#NUM!	SULT1C3
tRNA Splicing	0	0.0227	#NUM!	PDE1C
D-myo-inositol-5-phosphate Metabolism	0	0.0255	2	DUSP15,NUDT12,PPP3CA,TNS3
NAD Salvage Pathway II	0	0.0385	#NUM!	NUDT12
Glutathione-mediated Detoxification	0	0.0312	#NUM!	GGH
tRNA Charging	0	0.0256	#NUM!	TARS1
D-myo-inositol (1,4,5,6)-Tetrakisphosphate Biosynthesis	0	0.0282	2	DUSP15,NUDT12,PPP3CA,TNS3
Superpathway of Inositol Phosphate Compounds	0	0.0201	2	DUSP15,NUDT12,PPP3CA,TNS3
Superpathway of D-myo-inositol (1,4,5)-trisphosphate Metabolism	0	0.0435	#NUM!	BPNT2
D-myo-inositol (3,4,5,6)-tetrakisphosphate Biosynthesis	0	0.0282	2	DUSP15,NUDT12,PPP3CA,TNS3
TCA Cycle II (Eukaryotic)	0	0.0417	#NUM!	ACO1
3-phosphoinositide Degradation	0	0.0321	2.236	DUSP15,INPP4B,NUDT12,PPP3CA,TNS3
3-phosphoinositide Biosynthesis	0	0.0241	2	DUSP15,NUDT12,PPP3CA,TNS3
Tryptophan Degradation III (Eukaryotic)	0	0.0435	#NUM!	ACAT2
Stearate Biosynthesis I (Animals)	0	0.0204	#NUM!	ACOT9
Methionine Degradation I (to Homocysteine)	0	0.0455	#NUM!	AHCYL2
PEDF Signaling	0	0.0366	#NUM!	GDNF,MAPK14,RAP2B
Cysteine Biosynthesis III (mammalia)	0	0.0417	#NUM!	AHCYL2
Agranulocyte Adhesion and Diapedesis	0	0.0415	#NUM!	CCL28,CDH5,CXCR4,GNAI1,ITGB1,MMP16,MYL1,PECAM1
Tec Kinase Signaling	0	0.0405	2.236	FADD,GNAI1,GNG12,ITGB1,JAK2,PTK2,TLR4
UVB-Induced MAPK Signaling	0	0.0385	#NUM!	EIF4E,MAPK14
Oxidative Phosphorylation	0	0.0183	#NUM!	Cox6c,NDUFA4
Unfolded protein response	0	0.0357	#NUM!	EDEM1,VCP
Cell Cycle: G1/S Checkpoint Regulation	0	0.0448	#NUM!	CDK6,HDAC5,TFDP1
ERK/MAPK Signaling	0	0.0446	1.667	CREB1,EIF4E,ETS2,ITGB1,PLA2G4A,PPM1L,PPP1R3A,PTK2,RAP2B
Nucleotide Excision Repair Pathway	0	0.0286	#NUM!	RAD23B
SAPK/JNK Signaling	0	0.0196	#NUM!	FADD,RAP2B
Interferon Signaling	0	0.0278	#NUM!	JAK2
Protein Ubiquitination Pathway	0	0.0256	#NUM!	ANAPC10,FBXW7,PSMD7,UBE2E2,UBE2W,USP12,USP46
IL-2 Signaling	0	0.0164	#NUM!	RAP2B
Amyloid Processing	0	0.04	#NUM!	APP,MAPK14
JAK/Stat Signaling	0	0.025	#NUM!	JAK2,RAP2B
Cell Cycle: G2/M DNA Damage Checkpoint Regulation	0	0.0204	#NUM!	HIPK2
IL-4 Signaling	0	0.0353	#NUM!	JAK2,NR3C2,RAP2B
Serotonin Receptor Signaling	0	0.0233	#NUM!	ADCY8
Phototransduction Pathway	0	0.0192	#NUM!	CNGB3
Integrin Signaling	0	0.0282	2.449	ACTR3,ASAP1,ITGB1,PTK2,RAP2B,Wasl
Death Receptor Signaling	0	0.0435	#NUM!	ELP1,FADD,Naip1 (includes others),TNKS
Dopamine Receptor Signaling	0	0.039	#NUM!	ADCY8,PPM1L,PPP1R3A
Apoptosis Signaling	0	0.03	#NUM!	ELP1,Naip1 (includes others),RAP2B
Notch Signaling	0	0.027	#NUM!	JAG1
VEGF Signaling	0	0.0404	2	KDR,PTK2,RAP2B,VEGFC
Hypoxia Signaling in the Cardiovascular System	0	0.0405	#NUM!	CREB1,UBE2E2,UBE2W
T Cell Receptor Signaling	0	0.0283	#NUM!	ELP1,PPP3CA,RAP2B
PDGF Signaling	0	0.0233	#NUM!	JAK2,RAP2B
Phagosome Formation	0	0.0451	#NUM!	CR2,ITGB1,MSR1,PLCL1,TLR3,TLR4
Phagosome Maturation	0	0.0265	#NUM!	ATP6V1G3,ATP6V1H,DYNLRB2,NOX3
Macropinocytosis Signaling	0	0.0395	#NUM!	HGF,ITGB1,RAP2B
PD-1, PD-L1 cancer immunotherapy pathway	0	0.0189	#NUM!	JAK2,TNFRSF11B
Sumoylation Pathway	0	0.0291	#NUM!	RFC2,RFC3,SNCA
Th1 Pathway	0	0.0248	#NUM!	JAK2,MAP2K6,TNFSF11
Sirtuin Signaling Pathway	0	0.0344	1	ABCA1,APP,CPS1,GLS,GOT2,NDUFA4,PPARGC1A,RARB,RBBP8,WRN
Iron homeostasis signaling pathway	0	0.0365	#NUM!	ACO1,ATP6V1G3,ATP6V1H,BMPR1B,JAK2
Th17 Activation Pathway	0	0.033	#NUM!	JAK2,PTGER2,PTGER4
Apelin Pancreas Signaling Pathway	0	0.0227	#NUM!	Ins1
Apelin Endothelial Signaling Pathway	0	0.0435	0.447	ADCY8,ANGPT1,GNAI1,HDAC5,RAP2B
BAG2 Signaling Pathway	0	0.0233	#NUM!	MAPK14
PFKFB4 Signaling Pathway	0	0.0435	#NUM!	CREB1,MAP2K6
T Cell Exhaustion Signaling Pathway	0	0.0343	1.342	ACVR2A,BCL6,JAK2,KDR,PPM1L,RAP2B
IL-23 Signaling Pathway	0	0.0455	#NUM!	JAK2,TNFSF11
Systemic Lupus Erythematosus In T Cell Signaling Pathway	0	0.0329	1.508	BCL6,CREB1,GNAI1,H2-M10.1 (includes others),ITPR1,LEP,MAP2K6,PPM1L,PPP3CA,PTK2,RAP2B
Systemic Lupus Erythematosus In B Cell Signaling Pathway	0	0.0291	2.646	IL15,JAK2,LEP,mir-30,PPP3CA,RAP2B,TLR3,TNFSF11
HOTAIR Regulatory Pathway	0	0.0375	1.633	COL1A2,mir-148,MMP16,TLR4,WNT2,WNT2B
BEX2 Signaling Pathway	0	0.038	#NUM!	MAP2,PPM1L,VEGFC
Xenobiotic Metabolism AHR Signaling Pathway	0	0.0353	#NUM!	ABCG2,HDAC5,PON1
Coronavirus Pathogenesis Pathway	0	0.0267	#NUM!	EIF4E,MAPK14,RPS24,TFDP1
Coronavirus Replication Pathway	0	0.0222	#NUM!	COPZ1
MSP-RON Signaling In Macrophages Pathway	0	0.0354	0	CREB1,JAK2,RAP2B,TLR4
Ferroptosis Signaling Pathway	0	0.0238	#NUM!	ABCA1,RAP2B,SLC7A11
