# Supplementary material for: Core circadian clock transcription factor BMAL1 regulates mammary epithelial cell growth, differentiation, and milk component synthesis
Source: PLoS One. 2021 Aug 20;16(8):e0248199. doi: 10.1371/journal.pone.0248199 (PMC8378744; doi:10.1371/journal.pone.0248199)
Supplement: S9 Table — (XLSX) [file pone.0248199.s014.xlsx]

## Sheet: Sheet1
Supplemental Table S9. BMAL1 targets with overlapping peaks among samples that enriched Ingenuity Pathway Analysis Canonical Pathway Synaptogenesis Signaling Pathway
Symbol	Entrez Gene Name	Ensembl	Location	Type(s)	Biomarker Application(s)	Drug(s)
ACTR3	actin related protein 3	ENSMUSG00000026341	Plasma Membrane	other	diagnosis
ADCY8	adenylate cyclase 8	ENSMUSG00000022376	Plasma Membrane	enzyme
CAMK2D	calciumcalmodulin dependent protein kinase II delta	ENSMUSG00000053819	Cytoplasm	kinase
CDH4	cadherin 4	ENSMUSG00000000305	Plasma Membrane	other
CDH5	cadherin 5	ENSMUSG00000031871	Plasma Membrane	other	diagnosis
CDH6	cadherin 6	ENSMUSG00000039385	Plasma Membrane	other	diagnosis	HKT288
CDH7	cadherin 7	ENSMUSG00000026312	Plasma Membrane	other
CDH8	cadherin 8	ENSMUSG00000036510	Plasma Membrane	other
CDH9	cadherin 9	ENSMUSG00000025370	Plasma Membrane	other
CDH10	cadherin 10	ENSMUSG00000022321	Plasma Membrane	other
CDH11	cadherin 11	ENSMUSG00000031673	Plasma Membrane	other	efficacy,prognosis
CDH12	cadherin 12	ENSMUSG00000040452	Plasma Membrane	other
CDH13	cadherin 13	ENSMUSG00000031841	Plasma Membrane	other	diagnosis,disease progression,prognosis
CDH17	cadherin 17	ENSMUSG00000028217	Plasma Membrane	transporter
CDH18	cadherin 18	ENSMUSG00000040420	Plasma Membrane	other
CDH19	cadherin 19	ENSMUSG00000047216	Plasma Membrane	other
CDH20	cadherin 20	ENSMUSG00000050840	Plasma Membrane	other
CNTNAP2	contactin associated protein 2	ENSMUSG00000039419	Plasma Membrane	other
CREB1	cAMP responsive element binding protein 1	ENSMUSG00000025958	Nucleus	transcription regulator
EFNA3	ephrin A3	ENSMUSG00000028039	Plasma Membrane	kinase
EFNA5	ephrin A5	ENSMUSG00000048915	Plasma Membrane	kinase
EFNB2	ephrin B2	ENSMUSG00000001300	Plasma Membrane	kinase	diagnosis	sEphB4-HSA
EPHA3	EPH receptor A3	ENSMUSG00000052504	Plasma Membrane	kinase		anti-EphA3 monoclonal antibody KB004
EPHA5	EPH receptor A5	ENSMUSG00000029245	Plasma Membrane	kinase
EPHA6	EPH receptor A6	ENSMUSG00000055540	Plasma Membrane	kinase		dacomitinib
EPHA7	EPH receptor A7	ENSMUSG00000028289	Plasma Membrane	kinase
GRIA1	glutamate ionotropic receptor AMPA type subunit 1	ENSMUSG00000020524	Plasma Membrane	ion channel		desflurane,enflurane,farampator,isoflurane,LY451395,methoxyflurane,perampanel,sevoflurane,talampanel,tezampanel
GRIA2	glutamate ionotropic receptor AMPA type subunit 2	ENSMUSG00000033981	Plasma Membrane	ion channel		farampator,LY451395,talampanel,tezampanel
GRIA3	glutamate ionotropic receptor AMPA type subunit 3	ENSMUSG00000001986	Plasma Membrane	ion channel		farampator,LY451395,talampanel,tezampanel
GRIN2A	glutamate ionotropic receptor NMDA type subunit 2A	ENSMUSG00000059003	Plasma Membrane	ion channel	unspecified application	1-aminocyclopropane-1-carboxylic acid,besonprodil,bicifadine,brompheniramine/dextromethorphan/pseudoephedrine,carbinoxamine/dextromethorphan/pseudoephedrine,chlorpheniramine/dextromethorphan/phenylephrine,cycloserine,delucemine,dextromethorphan,dextromethorphan/morphine,dextromethorphan/promethazine,dextromethorphan/quinidine,donepezil/memantine,felbamate,memantine,N-(2-indanyl)glycinamide,nebost…
GRIN3A	glutamate ionotropic receptor NMDA type subunit 3A	ENSMUSG00000039579	Plasma Membrane	ion channel		1-aminocyclopropane-1-carboxylic acid,amantadine,amitriptyline/ketamine,aspirin/caffeine/orphenadrine,besonprodil,bicifadine,brompheniramine/dextromethorphan/pseudoephedrine,bupropion/dextromethorphan,caffeine/ethanol,carbinoxamine/dextromethorphan/pseudoephedrine,chlorpheniramine/dextromethorphan/phenylephrine,cycloserine,delucemine,dextromethorphan,dextromethorphan/morphine,dextromethorphan/pro…
GRM3	glutamate metabotropic receptor 3	ENSMUSG00000003974	Plasma Membrane	G-protein coupled receptor		fasoracetam
GRM7	glutamate metabotropic receptor 7	ENSMUSG00000056755	Plasma Membrane	G-protein coupled receptor		fasoracetam
GRM8	glutamate metabotropic receptor 8	ENSMUSG00000024211	Plasma Membrane	G-protein coupled receptor		fasoracetam
ITPR1	inositol 1,4,5-trisphosphate receptor type 1	ENSMUSG00000030102	Cytoplasm	ion channel
MAPK14	mitogen-activated protein kinase 14	ENSMUSG00000053436	Cytoplasm	kinase	efficacy	p38 MAP kinase inhibitor,ralimetinib,RO-3201195,talmapimod
NECTIN3	nectin cell adhesion molecule 3	ENSMUSG00000022656	Plasma Membrane	other
NLGN1	neuroligin 1	ENSMUSG00000063887	Plasma Membrane	enzyme
NRXN1	neurexin 1	ENSMUSG00000024109	Plasma Membrane	transporter
RAP2B	RAP2B, member of RAS oncogene family	ENSMUSG00000036894	Plasma Membrane	enzyme
SNCA	synuclein alpha	ENSMUSG00000025889	Cytoplasm	enzyme	diagnosis,disease progression,prognosis
THBS2	thrombospondin 2	ENSMUSG00000023885	Extracellular Space	other
VLDLR	very low density lipoprotein receptor	ENSMUSG00000024924	Plasma Membrane	transporter
