# Supplementary material for: Core circadian clock transcription factor BMAL1 regulates mammary epithelial cell growth, differentiation, and milk component synthesis
Source: PLoS One. 2021 Aug 20;16(8):e0248199. doi: 10.1371/journal.pone.0248199 (PMC8378744; doi:10.1371/journal.pone.0248199)
Supplement: S10 Table — (XLSX) [file pone.0248199.s015.xlsx]

## Sheet: Sheet1
Supplemental Table S10. BMAL1 targets with overlapping peaks among samples that enriched Ingenuity Pathway Analysis Canonical Pathway Axonal Guidance Signaling
Symbol	Entrez Gene Name	Ensembl	Location	Type(s)	Biomarker Application(s)	Drug(s)	Entrez Gene ID for Human	Entrez Gene ID for Mouse	Entrez Gene ID for Rat
ACTR3	actin related protein 3	ENSMUSG00000026341	Plasma Membrane	other	diagnosis		10096	74117	81732
ADAM20	ADAM metallopeptidase domain 20	ENSMUSG00000046282	Plasma Membrane	peptidase			8748	23793|384806|546055
Adam24	a disintegrin and metallopeptidase domain 24 (testase 1)	ENSMUSG00000046723	Plasma Membrane	peptidase				13526	290774
ADAM29	ADAM metallopeptidase domain 29	ENSMUSG00000046258	Plasma Membrane	peptidase			11086	244486
Adam6a/Adam6b	a disintegrin and metallopeptidase domain 6A	ENSMUSG00000043945	Plasma Membrane	other				238405|238406
ADAMDEC1	ADAM like decysin 1	ENSMUSG00000022057	Extracellular Space	peptidase			27299	58860
ADAMTS5	ADAM metallopeptidase with thrombospondin type 1 motif 5	ENSMUSG00000022894	Extracellular Space	peptidase		M6495	11096	23794	304135
ADAMTS12	ADAM metallopeptidase with thrombospondin type 1 motif 12	ENSMUSG00000047497	Extracellular Space	peptidase			81792	239337	294809
ADAMTS18	ADAM metallopeptidase with thrombospondin type 1 motif 18	ENSMUSG00000053399	Extracellular Space	peptidase			170692	208936	361412
ADAMTS20	ADAM metallopeptidase with thrombospondin type 1 motif 20	ENSMUSG00000022449	Extracellular Space	peptidase			80070	223838	315263
CXCR4	C-X-C motif chemokine receptor 4	ENSMUSG00000045382	Plasma Membrane	G-protein coupled receptor	diagnosis	[68Ga]pentixafor,balixafortide,BL-8040,burixafor,cladribine/cytarabine/filgrastim/idarubicin/plerixafor,filgrastim/plerixafor,GMI-1359,LY-2510924,mavorixafor,PF-06747143,plerixafor,ulocuplumab,USL311	7852	12767	60628
EFNA3	ephrin A3	ENSMUSG00000028039	Plasma Membrane	kinase			1944	13638	170901
EFNA5	ephrin A5	ENSMUSG00000048915	Plasma Membrane	kinase			1946	13640	116683
EFNB2	ephrin B2	ENSMUSG00000001300	Plasma Membrane	kinase	diagnosis	sEphB4-HSA	1948	13642	306636
EIF4E	eukaryotic translation initiation factor 4E	ENSMUSG00000028156	Cytoplasm	translation regulator	prognosis	ISIS 183750	1977	13684	117045
EPHA3	EPH receptor A3	ENSMUSG00000052504	Plasma Membrane	kinase		anti-EphA3 monoclonal antibody KB004	2042	13837	29210
EPHA5	EPH receptor A5	ENSMUSG00000029245	Plasma Membrane	kinase			2044	13839	79208
EPHA6	EPH receptor A6	ENSMUSG00000055540	Plasma Membrane	kinase		dacomitinib	285220	13840	29202
EPHA7	EPH receptor A7	ENSMUSG00000028289	Plasma Membrane	kinase			2045	13841	171287
FZD1	frizzled class receptor 1	ENSMUSG00000044674	Plasma Membrane	G-protein coupled receptor		vantictumab	8321	14362	58868
GNAI1	G protein subunit alpha i1	ENSMUSG00000057614	Plasma Membrane	enzyme			2770	14677	25686
GNG12	G protein subunit gamma 12	ENSMUSG00000036402	Plasma Membrane	enzyme			55970	14701	114120
HHIP	hedgehog interacting protein	ENSMUSG00000064325	Plasma Membrane	other			64399	15245	291936
ITGB1	integrin subunit beta 1	ENSMUSG00000025809	Plasma Membrane	transmembrane receptor	disease progression,prognosis		3688	16412	24511
MMP16	matrix metallopeptidase 16	ENSMUSG00000028226	Extracellular Space	peptidase		marimastat	4325	17389	65205
MYL1	myosin light chain 1	ENSMUSG00000061816	Cytoplasm	other			4632	17901	56781
NRP2	neuropilin 2	ENSMUSG00000025969	Plasma Membrane	kinase			8828	18187	81527
NTNG1	netrin G1	ENSMUSG00000059857	Extracellular Space	other			22854	80883	295382
PAPPA	pappalysin 1	ENSMUSG00000028370	Extracellular Space	peptidase	diagnosis		5069	18491	313262
PLCL1	phospholipase C like 1 (inactive)	ENSMUSG00000038349	Cytoplasm	enzyme		quinacrine	5334	227120	84587
PLXNA2	plexin A2	ENSMUSG00000026640	Plasma Membrane	transmembrane receptor			5362	18845	289392
PPP3CA	protein phosphatase 3 catalytic subunit alpha	ENSMUSG00000028161	Cytoplasm	phosphatase		cyclosporin A,cyclosporin A/methotrexate,methylprednisolone/tacrolimus,pimecrolimus,prednisone/tacrolimus,tacrolimus,voclosporin	5530	19055	24674
PTK2	protein tyrosine kinase 2	ENSMUSG00000022607	Cytoplasm	kinase	diagnosis,disease progression,efficacy,prognosis	BI 853520,conteltinib,lorlatinib,repotrectinib	5747	14083	25614
RAP2B	RAP2B, member of RAS oncogene family	ENSMUSG00000036894	Plasma Membrane	enzyme			5912	74012	170923
ROBO1	roundabout guidance receptor 1	ENSMUSG00000022883	Plasma Membrane	transmembrane receptor			6091	19876	58946
ROBO2	roundabout guidance receptor 2	ENSMUSG00000052516	Plasma Membrane	transmembrane receptor			6092	268902	84409
SEMA3A	semaphorin 3A	ENSMUSG00000028883	Extracellular Space	other			10371	20346	29751
SEMA5A	semaphorin 5A	ENSMUSG00000022231	Plasma Membrane	transmembrane receptor			9037	20356	310207
SLIT2	slit guidance ligand 2	ENSMUSG00000031558	Extracellular Space	other	diagnosis		9353	20563	360272
SRGAP2	SLIT-ROBO Rho GTPase activating protein 2	ENSMUSG00000026425	Cytoplasm	other			23380	14270	360840
UNC5C	unc-5 netrin receptor C	ENSMUSG00000059921	Plasma Membrane	transmembrane receptor			8633	22253	362049
UNC5D	unc-5 netrin receptor D	ENSMUSG00000063626	Plasma Membrane	other			137970	210801	306534
VEGFC	vascular endothelial growth factor C	ENSMUSG00000031520	Extracellular Space	growth factor	diagnosis,disease progression,efficacy,prognosis	VGX-100	7424	22341	114111
Wasl	WASP like actin nucleation promoting factor	ENSMUSG00000029684	Cytoplasm	other				73178	682507
WNT2	Wnt family member 2	ENSMUSG00000010797	Extracellular Space	cytokine			7472	22413	114487
WNT2B	Wnt family member 2B	ENSMUSG00000027840	Extracellular Space	other			7482	22414	116466
