# Supplementary material for: Core circadian clock transcription factor BMAL1 regulates mammary epithelial cell growth, differentiation, and milk component synthesis
Source: PLoS One. 2021 Aug 20;16(8):e0248199. doi: 10.1371/journal.pone.0248199 (PMC8378744; doi:10.1371/journal.pone.0248199)
Supplement: S11 Table — (XLSX) [file pone.0248199.s016.xlsx]

## Sheet: Sheet1
Supplemental Table S11. Ingenuity Pathway Analysis predicted upstream regulators of BMAL1 gene targets.
Upstream Regulator	Expr Fold Change	Molecule Type	Predicted Activation State	Activation z-score	Flags	p-value of overlap	Target Molecules in Dataset	Mechanistic Network
GRIN3A	5	ion channel	Inhibited	-5.657	bias	1.05e-16	ADCY8,CADM2,CDH10,CDH9,CNTN3,CNTNAP4,Cntnap5c,DLEU7,EPHA5,ESRRG,FAT3,GABRG2,GDAP1,GRB10,KCND2,MAL2,NCAM2,NDST4,NKAIN3,PLCXD3,ROBO2,SLITRK1,SNCA,SNX16,SNX7,TAC1,THSD7B,TLL1,TMEM117,TRIQK,TRPM3,VLDLR
tetrodotoxin		chemical drug				9e-16	ADCY8,CADM2,CDH10,CDH9,CNTN3,CNTNAP4,Cntnap5c,DLEU7,EPHA5,ESRRG,FAT3,GABRG2,GDAP1,GRB10,GRID2,KCND2,MAL2,NCAM2,NDST4,NKAIN3,PLCXD3,PPARGC1A,ROBO2,SLITRK1,SNCA,SNX16,SNX7,TAC1,THSD7B,TLL1,TMEM117,TRIQK,TRPM3,VLDLR	96 (3)
CREB1	5	transcription regulator	Inhibited	-2.083	bias	2.76e-14	ABCA1,Abca8a,ACVR2A,AKAP13,BRINP2,CADPS2,CARTPT,CDH10,CDH11,CDH13,CDH8,CDK14,CR2,CREB1,CRIM1,CTNNA2,CXCR4,CYP51A1,DKK2,EDIL3,ERC2,ESRRG,GALR1,GAP43,GFRA1,GLS,GPR63,GRIA1,GRIA3,HAS2,HPGD,KCND2,KLF4,LAPTM4B,LEP,LPL,MDGA1,MEST,mir-28,mir-297,MYO1B,NDUFA4,NECTIN3,NEUROD6,NKAIN2,NPTX2,NPY,NRP2,PDE1C,PLA2G4A,PLXNA2,POLE4,PPARGC1A,RALYL,ROBO1,RP1,RSPO2,RUNX1T1,SHTN1,SLC6A11,SORCS3,SPHKAP,SPOCK3,TAC1,TG,…	124 (3)
topotecan		chemical drug	Inhibited	-5.169	bias	1.41e-11	ABCG2,ASTN2,CDH8,CHD1,CNTN4,CNTN5,CNTNAP2,CSMD1,DPP10,EPHA6,ERBB4,EXOC6B,FAM3C,FAT1,FHIT,GPC6,GRID2,GRM7,HS3ST1,LRRC7,NBEA,NCKAP5,NECTIN3,NLGN1,NRXN1,NXPH1,PARD3B,PCDH9,PPP3CA,PTK2,RBFOX1,ROBO2,UNC5D,VPS13B
CG		complex	Activated	3.921	bias	2.28e-08	ADCYAP1,ADCYAP1R1,BARD1,BMPR1B,COL11A1,CXCR4,EFNB2,EIF4E,ELAVL2,ENPP2,EPHA3,EPHA7,FGF9,FZD1,GASK1B,GREM2,HAS2,HPGD,ITGB1,KCNQ5,KLF4,LHCGR,LIMCH1,LRRN3,MAF,mir-30,MTPN,NPR3,NR3C2,NR5A2,PAPPA,PECAM1,PKIA,PRLR,PRSS2,PTGER2,PTX3,RGS20,SLC4A4,SMARCA1,STEAP1,TAC1,TFPI2,TM4SF1,VEGFC	296 (9)
AGT		growth factor	Activated	3.798	bias	5.52e-08	ACAT2,ADAMTS5,Agtr1b,ANGPT1,APCS,CCN3,CDH13,CDH5,CENPE,CNR1,COL1A2,COL3A1,COL5A2,COL8A1,COLEC10,Cox6c,CPA1,CREB1,CRIM1,CUL3,CX3CR1,DAB2,ECRG4,EDNRB,EFNA5,EFNB2,FZD1,GAP43,GGH,GPC6,HAS2,HGF,IFI16,IL15,INSR,ITGB1,ITPR2,JAG1,KCND3,KCNJ2,KDR,LEP,LRRC7,LTBP1,MAD2L1,MAP2,MDGA1,MSR1,MYO7A,NCALD,NPR3,NPTX2,NPY,PALLD,PECAM1,PLXNA4,POSTN,PPARGC1A,PRSS2,PTBP2,PTN,PTPRZ1,REG3A,ROBO1,SATB1,SLC13A1,SLC8A1,SNCA…	368 (14)
SETDB1		enzyme				1.77e-07	CADM2,CNTN4,CSMD1,GPM6A,GRID2,GRIN2A,IL15,KCND2,MCPH1,PTPRZ1,ROBO2
IL10RA		transmembrane receptor		1.958		6.9e-07	ADGRL2,ANKH,ATOH1,CCN3,CFTR,CLEC5A,DCSTAMP,EDNRB,FERMT1,GHR,GSAP,HAO2,HGF,HMCN1,HPGD,IFI16,MECOM,NR5A2,Nrg1,P3H2,PMP22,POSTN,PPARGC1A,REG3A,REG3G,RGS18,S1PR1,SAMHD1,SIRPB1,SLC7A11,Speer4a (includes others),SUCLG2,TAC1,TFEC,TINAG,WWP1
decitabine		chemical drug	Activated	3.857	bias	1.48e-06	ADGRL2,CDH11,CDH13,CDH4,CDH6,CDK6,CFTR,CNTNAP2,COL1A2,COL3A1,CREB1,CX3CR1,CXCR4,CYP3A5,DAPK1,DKK2,DLC1,DYRK1A,EFNA3,EFNB2,EIF4E,ELP1,EPHA3,EPHA5,FBN2,FLRT3,GAP43,GFRA1,GLRA3,GPR37,GRIN2A,HPGD,IFI16,IGF2BP3,IL7R,JAG1,KLF4,LIN9,LTBP1,MAF,MAP2,mir-148,mir-181,mir-30,MYO1B,NPTX2,NRXN1,PCDH9,POU4F2,PTBP2,PTPRG,RAPGEF2,RARB,RCHY1,RIMS2,ROBO1,RTP4,SATB1,SMARCA2,SMYD2,STAG3,STK3,TBL1XR1,TFPI2,TLL1,TMEFF2…	135 (4)
beta-estradiol		chemical - endogenous mammalian	Activated	2.842	bias	2.1e-06	ABCA1,ABCG2,ACVR2A,ADAMDEC1,ADAMTS18,ADAMTS5,Agtr1b,Akap9,ANGPT1,ANKH,APP,BCL6,BMPR1B,BNIP3L,BPNT2,BRINP2,C2orf88,C8orf44-SGK3/SGK3,CARTPT,CCN3,CDH11,CDK6,CFTR,CHRM2,CNR1,COL11A1,COL1A2,COL3A1,COL5A2,CREB1,CRIM1,CRYZ,CST5,CTNNA2,CXCR4,CYP26B1,CYP51A1,DAB2,DLG2,DYNLRB2,EFNB2,ENPP2,ERBB4,FADD,FGF9,FHL2,FRMD4B,FUT8,GALNT7,GALR1,GDNF,GHR,GLS,GLUL,Gm765,GNG12,GPAM,GPRIN3,GRB10,GRIA1,GRIN2A,HAS2,HDAC5,…	366 (13)
REST		transcription regulator	Inhibited	-2.593	bias	3.69e-06	CARTPT,EFNA5,FGF14,FUT9,GAP43,GRIA2,GRIN2A,HPGD,KCNQ3,KCNQ5,LRRTM4,MAD2L1,mir-148,NCAM2,NKAIN2,PHKB,RGS7,SLC13A1,SLC7A14,TAC1,TBXT,XKR4
EOMES		transcription regulator		0.592		5.41e-06	ADCYAP1,BCL6,CDH8,COL3A1,CXCR4,EGFLAM,FAT3,KCNQ3,KDR,MAP2K6,NRP2,PLXNA4,PMP22,ROBO2,SATB2,SOX17,TBXT,TFPI2
HTT		transcription regulator	Inhibited	-2.081		1.14e-05	ABCA1,ACAT2,ADAMTS5,APP,BASP1,BCL6,CACNA2D3,CARTPT,CBX5,CDH11,CDH8,CNR1,CREB1,CYP51A1,ECRG4,EDNRB,ENPP2,FBXW7,Foxp1,GABRG1,GABRG2,GAP43,GCLM,GLUL,GRIA1,GRIN2A,GRM3,IFI16,IL15,Ins1,ITGB1,ITPR1,KCNAB1,KCNJ2,KCNK2,KLF4,MAP2,Mup1 (includes others),MYL1,NPY,OPRK1,PPARGC1A,PPP3CA,RARB,RRS1,SATB1,SCHIP1,SELENOP,SLC1A3,SLMAP,SNCA,TAC1,TBXT,THBS2,THRB,TM4SF1,Tmsb4x (includes others),VAPB,ZIC3,ZNF706	151 (5)
FANCC		other				1.45e-05	CYP7B1,DLG2,FHL2,GSAP,JAG1,MTUS2,MYL1,MYOF,PTX3,SCHIP1,SKAP2,SNX7,TBC1D9
PTF1A		transcription regulator	Activated	2.714	bias	2.28e-05	ATOH1,CACNA2D3,CADPS2,CPA1,GRM3,LAMP5,NEUROD6,NPY,PRDM13,PRSS3,TFAP2B,ZMAT4
CPEB4		other				2.46e-05	AUTS2,Foxp1,GPC6,RBFOX1,WAC
MM-589		chemical reagent		-1.177		2.93e-05	COBL,COL1A2,COL3A1,COL5A2,MMP16,MYL1,POSTN,RYR2,SULF1,TNFRSF11B
PTC-209		chemical reagent		-1.177		4.42e-05	COBL,COL1A2,COL3A1,COL5A2,MMP16,MYL1,POSTN,RYR2,SULF1,TNFRSF11B
SNCA	5	enzyme		-0.943		7.44e-05	AJAP1,CCN3,CDH13,CDH6,CDH9,CHL1,CHRM2,COBL,DNM1L,DPP10,ERC2,GDNF,GLRA3,LMO7,LRRC7,NCAM2,NEUROD6,NPTX2,NRP2,OPRK1,PBX1,PDZRN3,RSPO2,SLC6A11,SLITRK1,SLITRK2,SNCA,SORCS1,SORCS3,TMEFF2,TMEM117,TMEM255A
SIM1		transcription regulator	Activated	3.951	bias	8.73e-05	AOX1,CNOT7,COL11A1,EYA1,FHIT,G6pd2,GDNF,GLUL,GRM8,GTF3A,H2-M10.1 (includes others),IFI16,Ins1,JAK2,LDB2,LEP,MSC,MTPN,Nat3,POSTN,Prl8a2,RYR2,TERF1,THRB
aspirin		chemical drug	Inhibited	-2.585	bias	9.31e-05	ABCA1,APP,CDH5,CXCR4,DACH1,DLC1,EDNRB,EFNB2,GHR,GRIN2A,HGF,HPGD,KDR,PECAM1,PLA2G4A,PMP22,PON1,POSTN,PTGER3,TLR3,TRPC3	312 (12)
TAZ		enzyme		1.432	bias	9.34e-05	ADAMTS5,AOX1,BASP1,C7,COL5A2,ENPP2,GBE1,IFI16,MYOF,NAV3,PPP1R3B,PTX3,S1PR1,TFPI2,VLDLR
NEURL1		enzyme				0.000104	GRIA1,GRIA2,JAG1
NKX2-3		transcription regulator		1.225		0.000125	ACO1,CAVIN2,CENPW,DDX60,F2RL3,FBN2,GALNT15,GASK1B,GHR,GNG12,IL7R,KLF4,LYPD1,MAP2,MCMDC2,MMRN1,NETO2,PKIA,POSTN,RTP4,SEMA3A,SP110,TFPI2,ZMAT3
brefeldin A		chemical - endogenous non-mammalian		-1.445		0.000133	ABCA12,Agtr1b,APP,GRIA1,KCND2,KCND3,KLF4,LPL,OPRK1,TFDP1
PRDM8		transcription regulator	Inhibited	-2	bias	0.000137	CDH11,EPHA6,GRIN3A,NRP2,ZBTB18
KDM3B		enzyme		-1.89	bias	0.000143	ABCA12,DAPK1,DEPDC1,EFNB2,FRMD4B,OPRK1,PALLD,PAPPA,PPP3CA,PRUNE2,ZNF274,ZPLD1
triptolide		chemical drug	Inhibited	-3.5	bias	0.000149	CDH5,DACH1,DLC1,EDNRB,EFNB2,GCLM,GHR,HGF,HPGD,KDR,LHCGR,mir-181,PECAM1,PMP22,POSTN,SLC7A11,TLR3,TLR4
Brd4		kinase	Activated	3	bias	0.000163	APCS,COL1A2,COL3A1,COL5A2,COL8A1,EDNRB,HGF,KDR,KLF4,POLE4,TLR4,Tmsb4x (includes others)
TLX3		transcription regulator	Activated	2.429	bias	0.000171	GALR1,GRIA2,GRIA3,GRIN3A,NPY1R,TAC1
ERBB2		kinase	Activated	2.205	bias	0.0002	ABCG2,ADAMTS5,ADGRL3,BARD1,BPNT2,CAPZA2,CAVIN2,CDH11,CDK6,CENPE,CHD6,CHD7,CNTN3,COL3A1,COL5A2,CPS1,CUL3,CYP51A1,ERBB4,EXT1,FGF9,FHIT,G6pd2,GBE1,GCNT2,GHR,GINS2,GLS,GNAI1,GPAM,GTF3A,HAS2,IRX3,ITGB1,ITPR2,JAG1,JCHAIN,KDR,KLF4,MAF,MGAT4A,mir-148,mir-30,mir-327,mir-467,Mir3963,Mir5103,Mir5130,Mir6354,Mir6370,Mir6378,Mir710,MMP16,MXI1,NPTX2,Nrg1,ORC2,PBX1,POLE4,PRIM2,PRSS3,RARB,RFC2,RFC3,SNCA,TMEM106B…	213 (6)
NEUROG1		transcription regulator		0.905		0.000206	CAVIN2,COL3A1,CYSLTR2,FGF9,GASK1B,HAS2,LRRN3,MEST,PAPPA,SULF1,TMEFF2
miR-450a-5p (and other miRNAs w/seed UUUGCGA)		mature microRNA	Inhibited	-2.828	bias	0.000218	COL1A2,COL3A1,COL5A2,HGF,ITGB1,JAG1,PTK2,STEAP1
trichostatin A		chemical drug		1.807	bias	0.000251	ABCA1,ADAMTS5,ADGRL2,ANGPT1,APP,C8orf44-SGK3/SGK3,CDK6,CNTNAP2,COL1A2,CREB1,CXCR4,CYP3A5,DKK2,DLC1,DYRK1A,EFNA3,EFNB2,EIF4E,ENPP2,EPHA3,FLRT3,FUT8,GAP43,GHR,GRIA2,IGF2BP3,IRF8,JCHAIN,KDR,KLF4,LHCGR,LIN9,LTBP1,MAF,MAP2,MBNL1,mir-181,mir-30,MYO1B,MYOF,NRXN1,OPRK1,PBX1,POU4F2,PTBP2,RAD23B,RAPGEF2,RARB,RBBP8,RCHY1,RIMS2,ROBO1,SATB1,SEMA3A,SLC8A1,SMYD2,STAG3,TBL1XR1,TBXT,TFPI2,TLR4,TRIM32,UBR5,UNC5C,V…	314 (11)
STAT3		transcription regulator	Activated	4.365	bias	0.000264	ATOH1,BCL6,BNIP3L,CDH5,COL1A2,COL3A1,CREB1,CXCR4,DCSTAMP,ECT2,ENPP2,FLRT3,GAP43,HAS2,HGF,IFI16,IKZF2,ITGB1,JAG1,JAK2,KDR,KLF4,LEP,MAF,MAP2,mir-181,MXI1,NPY,NRP2,PECAM1,PLA2G4A,POLE4,PPARGC1A,PTK2,PTN,REG3A,S1PR1,SLC1A3,SLC39A10,SOX1,SOX6,SP110,TBXT,TFDP1,TFPI2,TLR3,TNFSF11,TRPM3,VEGFC,VTCN1	308 (11)
HDL-cholesterol		complex		0	bias	0.000267	APCS,BRINP2,CYP51A1,DUSP15,GPC6,NUDT7,SLC2A2,VLDLR
LMNA		other				0.00027	ADAMTS12,AF366264 (includes others),AI987944 (includes others),C8orf48,CBX5,COL11A1,COL3A1,COL8A1,ECRG4,FBXW7,GULP1,Ins1,IRF8,Kat6b,LEP,MSC,RICTOR,SKAP2,SLX4IP,SMARCA2,SSUH2,TMEM64,TTC27,VCP,ZNF613,ZNRF2
progesterone		chemical - endogenous mammalian	Activated	3.45	bias	0.000299	ABCG2,ADAMDEC1,ADCYAP1,ADCYAP1R1,Agtr1b,ANKH,B3GALNT1,BCL6,CDH11,CFTR,CNR1,CST3,CXCR4,CYP3A5,DLC1,ENPP2,FUT9,G6pd2,GALR1,GAP43,GHR,GPAM,GRB10,GRIA1,GRIA3,HGF,IL15,INSR,ITGB1,KCNAB1,KCNK1,KDR,LHCGR,LMO7,LPL,MAD2L1,NPY,NPY1R,NR3C2,PLCL1,PLEKHS1,PMP22,POSTN,Prl8a2,PRLR,PTGER2,PTGER3,PTGER4,PTX3,STEAP1,TBC1D8,TNFSF11,ZFHX3	337 (14)
INHBA		growth factor		0.632	bias	0.000314	ACVR2A,ARFGEF1,CHD7,CXCR4,DACH1,EFNB2,ERBB4,ETS2,GRIA3,GULP1,Ins1,KLF4,LHCGR,MAF,NAV3,PCDH9,PRLR,PTBP2,SLC2A2,SOX17,TMEFF2	93 (3)
ARNT2		transcription regulator	Activated	4.69	bias	0.000318	AOX1,CNOT7,COL11A1,EYA1,FHIT,G6pd2,GDNF,GLUL,GRM8,GTF3A,H2-M10.1 (includes others),IFI16,JAK2,LDB2,MSC,MTPN,Nat3,POSTN,Prl8a2,RYR2,TERF1,THRB
RBPJ		transcription regulator		-1.585	bias	0.000319	ATOH1,CPA1,CR2,ECT2,FGF9,GDNF,GLS,GNAI1,HAS2,HGF,IL7R,IRF8,JAG1,KDR,MAPK14,MSTN,PRSS3,VEGFC
GATA2		transcription regulator	Activated	2.095	bias	0.000327	4930467E23Rik (includes others),ABCA13,ADGRE5,ANGPT1,C9,CCN3,CDH5,CDK6,CPA1,CXCR4,DUSP15,EPHA3,FAT1,FCHO1,FGD4,GFRA1,Gm3383 (includes others),IL1RL1,IL3RA,Ins1,KDR,KHDC1L,KLF4,MMRN1,OLFM4,PBX1,PECAM1,Prl2c2 (includes others),PRSS2,PRSS3,RGS18,SNCA,TSPAN12,VEGFC,ZMAT3,ZNF462
EWSR1-FLI1		fusion gene/product	Inhibited	-2.953	bias	0.000346	COL3A1,COL5A2,GPR37,HPGD,LIMCH1,MAP2,PCDH18,POSTN,S1PR1,SELENOP,SPATA19,SULF1
WNT3A		cytokine	Activated	3.781	bias	0.000375	ANGPT1,APP,ATOH1,DKK2,ECRG4,EPHA5,FHL2,FZD1,GAP43,GDNF,HAS2,HHIP,IKZF2,IRX3,JAG1,KDR,KLF4,MAB21L1,NCALD,NR5A2,PMP22,RUNX1T1,SLC1A3,SLC7A11,SOX17,TBXT,TNFRSF11B,TNFSF11	75 (3)
SLITRK5	5	other				0.000401	GRIA1,GRIA2,GRIN2A
PDE10A		enzyme				0.000401	Ins1,LEP,TAC1	69 (3)
MME		peptidase				0.000401	APP,MAP2,TAC1
nigella sativa extract		chemical drug				0.000401	TRPA1,TRPC4,TRPM6
anthemis hyalina extract		chemical drug				0.000401	TRPA1,TRPC4,TRPM6
ADCYAP1	5	other	Activated	2.365		0.000405	ADCYAP1,ADCYAP1R1,ANGPT1,CACNA2D3,CARTPT,CNTNAP2,CNTNAP4,COL3A1,COL5A2,CREB1,EDIL3,ENPP2,GALNT7,GAP43,GCLM,GREM2,Ins1,MEST,NPR3,NPY1R,POSTN,PPP1R3B,SLC1A3,ST18	199 (6)
ethanol		chemical - endogenous mammalian	Activated	2.513	bias	0.000422	ABCA1,ADCY8,ADCYAP1R1,C9,CARTPT,CDH13,CNR1,COL1A2,COL3A1,CREB1,CXCR4,CYP3A5,CYP7B1,DYRK1A,EDNRB,GABRG2,GNAI1,GPAM,GPM6A,GREM2,GRIN2A,HAO2,IL15,JAK2,MAP2,mir-148,mir-30,NPY,PPARGC1A,SLC2A2,SLC7A11,STAU2,TFPI2,TLR4,TNFSF11	330 (13)
SLC25A13	5	transporter				0.000499	Acnat1/Acnat2,Aox3,APP,BCL6,C6,C9,CYP7B1,GPAT3,Ins1,Mug1/Mug2,Mup1 (includes others),NUDT7,VLDLR
TSPYL5	5	other				0.000541	CNTNAP2,FBXW7,FUT8,NR3C2,NRXN1,PTBP2
ISL1		transcription regulator		-1.257		0.000553	ADCYAP1,AJAP1,CARTPT,DLG2,EYA1,Ins1,IRX3,MAB21L1,MYL1,NPY,POU4F2,SLC2A2,VSTM2A
BRD2		kinase				0.000558	CNOT4,CR2,CRBN,IL5RA,IL7R,Kat6b,ROBO1,SATB1,TARS1
POU4F1		transcription regulator		-1.846		0.000714	ADCYAP1,AJAP1,CARTPT,DLG2,EYA1,IRX3,MAB21L1,MSC,MYL1,NPY,POU4F2,TAC1,TFAP2B,VSTM2A
FEV		transcription regulator	Activated	3.464	bias	0.000755	CXCR4,EFNA5,EPHA7,GRIA3,ITGB1,KCNJ16,NCALD,NPY,PCDH9,SATB1,SLC1A3,SLIT2
TNF		cytokine	Activated	4.439	bias	0.00078	AATK,ABCA1,ABCG2,ADAMTS5,Agtr1b,ANGPT1,APCS,APP,BCL6,BTBD3,CCL28,CCN3,CDH11,CDH13,CDH5,CFTR,CLEC5A,COL1A2,COL3A1,CREB1,CSGALNACT1,CX3CR1,CXCR4,CYP26B1,CYP7B1,DCSTAMP,EDIL3,EDNRB,EFNB2,ENPP2,ETS2,EXT1,F2RL3,FADD,FBXO32,FERMT1,GABRG2,GASK1B,GCLM,GDNF,GHR,GLS,GNAI1,GPAM,GRIA1,GRM3,HAS2,HGF,HIPK2,HPGD,HUS1,IFI16,IL15,IL1RL1,IL3RA,IL7R,Ins1,INSR,IRF8,ITGB1,ITPR1,ITPR2,JAG1,KCNJ2,KDR,KLF4,LAMP3,LEP,LHC…	367 (13)
benzo(a)pyrene		chemical toxicant		-0.639	bias	0.000827	CDK14,COL8A1,ECT2,FGF9,FZD1,GCLM,GNAI1,HAS2,INSR,ITPR1,LDB2,MAD2L1,MAF,MAP2K6,NBEA,PON1,PRKG1,PTGER2,PTPRG,SEMA5A,TCF21,ZMAT3
miR-29b-3p (and other miRNAs w/seed AGCACCA)		mature microRNA	Inhibited	-3.368	bias	0.000837	ACVR2A,CDK6,COL1A2,COL3A1,COL5A2,COL8A1,FAM3C,GPR37,KLF4,NAV3,NID2,PMP22
RORA		ligand-dependent nuclear receptor		1.067	bias	0.000858	ABCA1,Aox3,Cald1,Cryge/Crygf,Cyp3a25 (includes others),CYP3A5,CYP7B1,HPGD,ITPR1,LRTM1,Mup1 (includes others),NAT2,NLGN1,PPARGC1A,RBFOX1,RHBG,SLC29A4,SULT1C3,TLR3,VLDLR	223 (7)
mir-137		microRNA		-0.447	bias	0.00088	APP,CDK6,NRXN1,SOX1,SOX17
ESR1		ligand-dependent nuclear receptor	Activated	2.94		0.000903	AASS,ABCG2,ADAMTS5,AKAP13,ATP6V1H,BCL6,CCN3,CDK6,CENPE,CHRM2,CNOT4,COBL,COL5A2,COL8A1,COPZ1,CREB1,CRIM1,CYP26B1,CYP7B1,DAB2,DLG2,EFNB2,EIF5A2,ENPP2,ENY2,ERBB4,FADD,FBXW7,FIS1,GALNT7,GHR,GNG12,GPAM,GPR37,GRIA1,GRIA2,GULP1,HIPK2,INCENP,INSR,JAG1,JAK2,KLHL13,LEP,LHCGR,LPL,LTBP1,LYPD1,MAD2L1,MAGI1,MAP2,MAP2K6,METTL7A,MND1,NEK1,NLGN1,NPR3,NPY,PALLD,PCDH18,PLXNA2,PPARGC1A,PRLR,PRR32,PTGER3,PTK2,PTX3,RD…	291 (10)
Hdac		group		0.38		0.000912	ADGRL3,BCL6,CXCR4,EDNRB,EYA1,FBXO32,GDNF,HPGD,IRX3,LHCGR,MGAT5B,PBX1,PPARGC1A,RARB,ROBO2,SLC8A1,TCF21,TFAP2B	250 (7)
Cox5b		other				0.000967	MMP16,POSTN,PPP3CA
IGF1		growth factor		0.514	bias	0.000984	ABCA1,APP,CAVIN2,COBL,COL1A2,COL3A1,COL5A2,CREB1,EFNB2,EIF4E,FBXO32,GAP43,GDNF,GHR,GRM7,HGF,IL3RA,Ins1,INSR,LEP,LHCGR,LPL,mir-148,MMP16,MSTN,MXI1,MYL1,POSTN,PPP3CA,PRLR,PTGER4,RARB,RYR2,SPRED2,SULF1,TG,TLR4,TMEFF2,TNFRSF11B,TNFSF11,VEGFC	386 (15)
tazemetostat		chemical drug		-0.577	bias	0.00101	CDK6,CNTNAP2,CREB1,DYRK1A,EFNA3,EFNB2,EIF4E,EPHA3,FLRT3,GAP43,IGF2BP3,KLF4,LIN9,LTBP1,MAP2,MYO1B,NRXN1,POU4F2,PTBP2,RAPGEF2,RCHY1,ROBO1,SATB1,SMYD2,TBL1XR1,UBR5,ZIC3
DSCAML1		other		1.732	bias	0.00102	KCNJ2,KLF4,MAP2,PLXNA4,RARB,RIMS1,ROBO2,SLC29A4,SNCA,SOX6,TAC1,VLDLR
STAT5B		transcription regulator		-0.043		0.00107	A1BG,Acnat1/Acnat2,Aox3,ASAP1,BCL6,C14orf39,C9,CDK6,CYP26B1,CYP3A5,DAPK1,HAO2,LEP,MAF,Mup1 (includes others),MYL1,NRP2,NUDT7,PDZRN3,PRLR,SLC39A10,SPAG16,SYBU,TMEM45B,TNFSF11,TRIM24
levodopa		chemical - endogenous mammalian		1.151		0.00107	AI987944 (includes others),AJAP1,BTBD3,CACNA2D3,CHRM2,CNR1,CSMD3,DLG2,DLGAP1,EDNRB,EFNA5,EPHA5,ETS2,FADD,Foxp1,GABRG2,GDNF,GOLIM4,GRB10,GRIA2,GRID2,HECW1,KCNAB1,KCND2,KCNK1,LDB2,LTBP1,LYPD1,MPP6,MYO1B,NPTX2,PDZD2,PKIA,PLPPR5,PPM1L,PTPRZ1,RARB,RFC2,RIMS1,ROBO2,SATB1,SLMAP,SPOCK3,TAC1,TNR,TRPC3,VLDLR,VSTM2A,WDR37,ZFHX3
dopamine		chemical - endogenous mammalian		0.199	bias	0.00116	CACNA2D3,CARTPT,CDC14A,CNR1,GABRG2,GRIA1,GRM7,KCND2,KCNK1,KCNK2,KLF4,MAP2,NPR3,OPRK1,SLC1A3,TAC1
BMP6		growth factor		-0.506	bias	0.00119	ADAMTS5,ADGRL2,Cald1,CAVIN2,FRMD4B,GDNF,KLF4,LHCGR,PMP22,SEMA3A,SLC39A10,SMARCA1,WNT2
ATP7A		transporter		0.958	bias	0.00123	ADCYAP1,APP,PLA2G4A,PTK2
mir-223		microRNA	Activated	2.041		0.00125	ABCA1,ABCA13,C7,EYA1,FBXW7,GALC,GASK1B,IFI16,LPL,MYOF,NKX6-1,PGAP1,POSTN,SLC2A2,SOX6,TLR4
SMARCB1		transcription regulator	Activated	2.688	bias	0.00137	BNIP3L,CENPE,COL1A2,COL5A2,CXCR4,Cyp3a25 (includes others),DACH1,DAPK1,EIF4E,ETS2,IFI16,Mup1 (includes others),PLCL1,POSTN,PTN,TCF21,TFDP1,WASF3
sphingosine-1-phosphate		chemical - endogenous mammalian		1.709	bias	0.00137	ANGPT1,COL3A1,ENPP2,GAP43,HAS2,KDR,LEP,NRP2,S1PR1,TNFRSF11B,TNFSF11,VEGFC	334 (15)
ANXA7		ion channel		1.373	bias	0.00139	FGF9,GDNF,HGF,Ins1,ITPR1,ITPR2,RAD23B,SLC2A2,TFDP1,TSN
lenalidomide		chemical drug	Activated	2.016		0.0014	AJAP1,AUTS2,CRBN,CTTNBP2,HIPK2,IGF2BP3,IL3RA,ITPR1,KIF16B,KLF4,LPL,MAP2,mir-181,NETO2,OTUD1,RFC3,RTP4,SEMA5A,TLR4,TMEM64,TNS3,WNT2B,ZNF706	36 (2)
8-bromo-cAMP		chemical reagent	Activated	5.005	bias	0.00141	ABCA1,APP,CDK6,CHRM2,COL11A1,COL3A1,COL5A2,CREB1,FGF9,FUT8,GHR,GLS,GLUL,GNAI1,GNG12,HPGD,IL15,IL1RL1,IL7R,Ins1,ITPR2,JAK2,KDR,LHCGR,LTBP1,MAD2L1,PPARGC1A,PRICKLE2,Prl2c2 (includes others),RARB,SMPD1,SPRED2,TBL1XR1,THBS2,VEGFC,VLDLR,WNT2,WNT2B,ZMAT3	358 (15)
FGFR2		kinase		0.539	bias	0.0015	4933402E13Rik,CDH11,COL3A1,DAB2,FLRT3,GASK1B,GRB10,HHIP,MEST,NR5A2,SOX17,TENM3,TFEC,TRPS1,VEGFC
GPD1		enzyme				0.00151	Acnat1/Acnat2,Aox3,APP,BCL6,C6,C9,CYP7B1,GPAT3,Mug1/Mug2,Mup1 (includes others),NUDT7,VLDLR
DICER1		enzyme		-0.905		0.00156	CAMK2D,CHD7,CXCR4,EPHA3,EYA1,FGF20,IGF2BP3,IL7R,IRF8,ITGB1,KDR,MAF,MAP2,mir-148,mir-181,mir-30,Mir7j,PELI2,PMP22,RBFOX1,RICTOR,RTN1,S1PR1,SLC4A4,TG,TM4SF1,TRPC3
EGFR		kinase	Activated	2.077	bias	0.00163	ABCG2,ADGRL3,APP,B3GALNT1,BCL6,BPNT2,CAPZA2,CBX5,CDK6,CNTN3,COL3A1,COL5A2,COL8A1,CST3,CUL3,CXCR4,EDEM1,EFNB2,EIF4E,ERBB4,GCNT2,GHR,HAS2,IGF2BP3,IQUB,JAG1,LMBRD1,MGAT4A,mir-30,MXI1,PBX1,PLA2G4A,POSTN,PTGER2,PTGER4,SLC7A11,TNFRSF11B,TNFSF11,UGT8	222 (9)
ABCA1	5	transporter		-0.429		0.00165	ABCA1,ABCA5,ABCA8,APP,CYP51A1,LEP,PMP22,TLR4	216 (7)
SP2509		chemical reagent		-0.577	bias	0.00171	CDK6,CNTNAP2,CREB1,DYRK1A,EFNA3,EFNB2,EIF4E,EPHA3,FLRT3,GAP43,IGF2BP3,KLF4,LIN9,LTBP1,MAP2,MYO1B,NRXN1,POU4F2,PTBP2,RAPGEF2,RCHY1,ROBO1,SATB1,SMYD2,TBL1XR1,UBR5,ZIC3
ANGPTL6		other				0.00187	ANGPT1,Ins1,LEP
RO4929097		chemical drug				0.00187	JAG1,KDR,PECAM1
ERCC1		enzyme				0.00187	GHR,Ins1,PRLR	151 (4)
ZYX		other				0.00187	Cald1,HIPK2,ITGB1
dieldrin		chemical toxicant				0.00187	CYP3A5,GRIN2A,SNCA
aurintricarboxylic acid		chemical drug				0.00187	APP,GRIA2,PTN	72 (3)
AIP		transcription regulator		0.707		0.00189	CHRM2,CX3CR1,GRM3,NPR3,NPY1R,RGS18,RGS7,S1PR1
NR3C1		ligand-dependent nuclear receptor		0.464		0.00196	AATK,ABCA1,APP,BARD1,BCL6,BCOR,BNIP3L,CACNA2D3,CAVIN2,COL1A2,COL3A1,CPS1,CXCR4,CYP3A5,EBAG9,FADD,FGD4,GAP43,GCLM,GLUL,GRIA1,GRIA2,GRIA3,GRIN2A,GRM3,GRM7,GULP1,IL15,IL3RA,IL7R,INSR,IRF8,LEP,MEST,MTCH2,NAV3,NPY,NRXN1,PLA2G4A,PPP3CA,Prl2c2 (includes others),PRLR,SELENOP,SIAH1,SLC10A2,SNCA,TAC1,THAP1,TNFRSF11B,TNFSF11,WDR37	352 (13)
cocaine		chemical drug		1.905	bias	0.00208	CARTPT,CNR1,CREB1,EFNB2,FHL2,GABRG2,GRIA1,GRIA2,MAP2K6,MEST,mir-148,mir-181,mir-467,mir-488,NPTX2,NPY,SDK1,SNCA,TAC1	148 (5)
HIC1		transcription regulator		0.707		0.00209	ATOH1,CCN3,CYP7B1,FHL2,ITPR1,PLA2G4A,PLPPR4,SLC7A11,TNS3
ADAM17		peptidase		-0.555	bias	0.00214	COL3A1,EFNB2,ERBB4,FUT9,ITGB1,NCALD,REG3A,TBXT,TNFRSF11B,TNFSF11	239 (9)
PAX7		transcription regulator	Activated	2.433	bias	0.00214	ABCA1,CDH11,CXCR4,KCNK2,LMBRD1,MDFIC,MEST,PKIA,PRRX1,RAD23B
2-nitrotoluene		chemical toxicant				0.00221	FHIT,WWOX
Camkk		group				0.00221	ABCA1,GRIA1
SLC5A1		transporter				0.00221	Ins1,SLC2A2
PNKD		other				0.00221	RIMS1,RIMS2
SLURP1		cytokine				0.00221	Ins1,LEP
Akr1b7		enzyme				0.00221	Ins1,LEP
NEIL1		enzyme				0.00221	Ins1,LEP
GLUL	5	enzyme				0.00221	GLS,GLUL
IDE		peptidase				0.00221	APP,SNCA
BCAT2		enzyme				0.00221	Ins1,LEP
ADCY1		enzyme				0.00221	ABCA1,GRIA1
NPFFR2		G-protein coupled receptor				0.00221	Ins1,LEP
medroxyprogesterone acetate		chemical drug	Activated	4.468	bias	0.00222	CDK6,CHRM2,COL11A1,COL3A1,COL5A2,CXCR4,DEPDC1,ENPP2,FGF9,FUT8,GHR,GLS,GLUL,GNG12,HGF,IL15,IL1RL1,IL7R,ITGB1,JAK2,LTBP1,MAD2L1,Nrg1,PRICKLE2,RARB,ROBO1,SAMHD1,SMPD1,SPRED2,TBL1XR1,TFPI2,THBS2,VEGFC,WNT2,WNT2B,ZMAT3	343 (12)
miR-204-5p (and other miRNAs w/seed UCCCUUU)		mature microRNA	Inhibited	-2.985	bias	0.00235	ACVR2A,BMPR1B,CAMK2D,CDH11,CHRM2,FBN2,ITPR1,LTBP1,TRPS1
estrogen receptor		group		-0.733		0.00235	ABCA1,ABCG2,CDH10,CDH11,CDH12,CDH13,CDH19,CDH4,CDH5,CDH8,CDH9,CXCR4,ERBB4,IGF2BP3,ITGB1,JAG1,mir-181,NCAM2,PCDH18,PRLR,TLR4,UGT8,VEGFC	276 (7)
PAX6		transcription regulator	Activated	2.696		0.00237	CDH6,CDH8,CDK6,CRYZ,Cylc2,EFNB2,FAT4,FUT9,HAS2,Ins1,MAB21L1,MAF,NKX6-1,SEMA5A,SLC2A2,SNCA,SOX1,TBC1D9,TRIM24,TRPM3
CEACAM1		transporter		0.378	bias	0.00239	ANGPT1,CXCR4,Ins1,KDR,LEP,SOX1,VEGFC	279 (11)
PGR		ligand-dependent nuclear receptor	Activated	2.937	bias	0.00242	ABCG2,ADAMTS18,AKAP13,BCL6,CDH12,DDX60,EFNA3,GLS,GLUL,GRB10,GRIA3,HPGD,IFI16,Ins1,ITGB1,KCNK1,KLF4,MAD2L1,POSTN,PRLR,PRRX1,SELENOP,STEAP1,TBC1D8,TM4SF1,TNFSF11	201 (6)
ADAM12		peptidase		-1.993	bias	0.00262	BRINP3,COL11A1,COL5A2,COLEC10,HGF,IL1RL1,NID2,Nrg1,PRSS2,SVEP1
ZNF217		transcription regulator	Inhibited	-2.646	bias	0.0029	COL8A1,DPP6,IFI16,KCNK2,LYPD1,MYO1B,NLGN1,RGS20,SEMA3A,ZNF616
IL6		cytokine	Activated	2.983	bias	0.00299	ABCA1,ABCG2,ACVR2A,ADAMTS5,ADGRE5,ADGRL2,ANGPT1,APCS,APP,ARL6,BCL6,CENPE,COL3A1,CST3,CX3CR1,CXCR4,CYP3A5,ENPP2,ETS2,GAP43,HGF,HPGD,IFI16,IL15,IL1RL1,IL7R,ITGB1,ITPR1,JAK2,JCHAIN,KDR,LARGE1,LEP,LHCGR,LPL,MAD2L1,MAF,MAP2,MSR1,NPY,PECAM1,PON1,PTGER4,SLC2A2,SP110,TAC1,TBC1D9,THPO,TLR3,TLR4,TNFRSF11B,TNFSF11,VLDLR,VTCN1,WASF3	364 (13)
NANOG		transcription regulator		1.095	bias	0.00304	BNIP3L,CDK6,CNOT7,COL3A1,KDR,KLF4,POLE4,PRR30,SOX17,TBXT,TET2,VSTM2A,ZFHX3,ZIC3	58 (2)
MAPK8IP1		other		1.067		0.00308	APP,GRIN2A,Ins1,SLC2A2,SNCA
GABBR2		G-protein coupled receptor				0.00315	GLUL,GRIA1,GRIA2
PTGS1		enzyme		1.195	bias	0.00319	ANGPT1,CFTR,JCHAIN,PLA2G4A,PTGER2,PTGER3,PTGER4
arsenite		chemical toxicant				0.00319	CDK14,COL8A1,FHIT,FZD1,GCLM,HAS2,HGF,INSR,NBEA,PRKG1,PTPRG,SEMA5A,WWOX
miR-30c-5p (and other miRNAs w/seed GUAAACA)		mature microRNA	Inhibited	-3.747	bias	0.00328	BCL6,CHD1,COL1A2,COL5A2,COL8A1,FRG1,GALNT7,Ins1,MBNL1,NID2,NPR3,PPP3CA,RAD23B,SLC7A11,TRPS1
miR-135a-5p (and other miRNAs w/seed AUGGCUU)		mature microRNA		-1.987	bias	0.00334	JAK2,NR3C2,PLXNA4,TRPS1
PKD1		ion channel		0.223		0.00345	ABCG2,EDIL3,Foxp2,GLS,IL1RL1,LTBP1,mir-30,mir-488,Nrg1,PCDH9,PRLR,SLC2A2,SLC8A1,SLITRK5,SOX6,TNFRSF11B,TNFSF11,VPS13B,VSTM2A
FGF2		growth factor	Activated	3.835	bias	0.00349	ADAMTS5,ADGRL2,ANGPT1,BCL6,CAPZA2,CCN3,CDH11,COL1A2,COL3A1,CXCR4,DKK2,EDNRB,EFNB2,ENPP2,GAP43,GDNF,GRIA1,GRIA3,GRIN2A,GRM7,HAS2,HGF,ITGB1,KDR,NEUROD6,NPY,NR3C2,SOX17,TAC1,THPO,Tmsb4x (includes others),TNFSF11,VEGFC	295 (13)
PITX2		transcription regulator	Activated	2.006	bias	0.0035	COL1A2,COL8A1,DACH1,HPGD,ITGB1,KCNK2,MSC,SATB1,TBX15,TCF21,TFAP2B,TRIO,WNT2,WNT2B
INHA		growth factor		0.341		0.00385	COL1A2,COL3A1,CYP26B1,CYP51A1,DNAH7,HAS2,LHCGR,LTBP1,MYO7A,PRLR,PTX3,SMARCA1
SLC13A1	5	transporter		0.302		0.00391	C6,C9,Cyp3a25 (includes others),EDEM1,GPAM,GPC6,MPP6,PBX1,REG3A,SLC38A4,TFG
GDF2		growth factor	Activated	2.556	bias	0.00391	ABCG2,ANKH,CDH11,CDH6,COL9A1,CXCR4,EFNB2,ENPP2,NPY,POSTN,TLR4
dihydrotestosterone		chemical - endogenous mammalian	Activated	2.612	bias	0.00409	ABCA1,ADCYAP1,APP,BASP1,BCOR,BMPR1B,C1orf21,CNTNAP2,COL3A1,COL5A2,DEPDC1,FBXO32,Foxp1,GAP43,GHR,GLUL,GRB10,HPGD,INSR,ITGB1,JAG1,LEP,LPL,LTBP1,MAF,mir-148,MSTN,Mup1 (includes others),NID2,POSTN,PRIM2,PRLR,PRUNE2,PTGER4,RPS24,SELENOP,SI,SLC1A3,SLC4A4,SRGAP2,Tmsb4x (includes others),TRPC4,VLDLR	329 (12)
EGR2		transcription regulator	Activated	3.705	bias	0.00414	BCL6,BNIP3L,CDH6,COL11A1,CYP51A1,GHR,GRIA2,GRIN2A,IL7R,KDR,MAP2,PLCL1,PMP22,ROBO1,SLC1A3,TNFSF11	216 (7)
INS		other		0.661		0.00414	ADCYAP1R1,EIF4E,GRB10,HGF,INSR,LEP,LPL,NPY,PPARGC1A,RARB,RDH10,SLC2A2,SMPD1,SNCA,Tmsb4x (includes others),VLDLR	239 (9)
SST		other		-1.254		0.00417	APP,BCL6,GHR,Ins1,ITPR2,PRLR,TRIM24	168 (5)
Creb		group	Activated	2.301	bias	0.00423	AASS,ADCY8,ADCYAP1,CARTPT,CDH10,COL8A1,CYP51A1,EPHA3,Foxp1,GABRG2,HAS2,HPGD,IFI16,LEP,PPARGC1A,RBFOX1,RYR2,SLC7A11,SLC8A1,SLIT2,SOX17,TAC1,TCAF1,TFG,THAP1,TNFRSF11B,TNFSF11	132 (3)
RGS4		enzyme	Activated	2.714		0.00425	CARTPT,EIF5A2,KDR,MBNL1,MFAP3L,NDST4,NTNG1,PAPPA,PCDH9,POSTN,PPARGC1A
TO-901317		chemical reagent		1.753	bias	0.00438	ABCA1,ABCA5,ABCA8,APCS,APP,C9,CYP3A5,CYP7B1,GBE1,GHR,GPAM,LPL,MID1IP1,Mug1/Mug2,Mup1 (includes others),Naip1 (includes others),NR5A2,PTGER3,SLC2A2,TLR4,VLDLR	257 (8)
Betacatenin/TCF		complex		1.982	bias	0.00438	DKK2,FGF9,NR5A2,TNFRSF11B
VEGFC	5	growth factor		1.941	bias	0.00438	CXCR4,ITGB1,KDR,VEGFC
budesonide		chemical drug	Activated	2.55		0.00462	CYP3A5,ECT2,GNAI1,ITPR1,LDB2,MAD2L1,MAF,MAP2K6,SLC10A2,TCF21	215 (7)
ERCC4		enzyme				0.00487	GHR,PRLR,SNCA	152 (4)
CCX771		chemical reagent				0.00487	CXCR4,ITGB1,PECAM1
PLA2G5		enzyme				0.00487	COL1A2,COL3A1,VEGFC
COLQ		other	Activated	2.121		0.0049	ADAMTS5,COL11A1,COL5A2,COL8A1,EXT1,LARGE1,LTBP1,MMP16,NID2
Akt		group	Activated	2.253	bias	0.00494	ANGPT1,APP,BCL6,COL3A1,CXCR4,EXT1,FBXO32,FHIT,GCNT2,HPGD,IL7R,INSR,LEP,LHCGR,LMBRD1,LPL,MAP2,MGAT4A,NRP2,PLA2G4A,PPARGC1A,PTGER2,PTGER4,PTN,PTX3,RDH10,SLC8A1,THBS2,TMEM106B,UGT8	337 (11)
PRKAG3		other				0.00524	ABCA1,CDH5,GBE1,GDAP1,IL15,IRX3,KLF4,LEP,MAP2K6,METTL7A,MID1IP1,POLE4,PPARGC1A,RPE,SOX17,THPO
miR-21-5p (and other miRNAs w/seed AGCUUAU)		mature microRNA	Inhibited	-2.961	bias	0.00539	C8orf44-SGK3/SGK3,CDH5,CDK6,FAM3C,JAG1,KDR,PECAM1,TCF21,TNFRSF11B	55 (2)
mir-9		microRNA	Inhibited	-2.19	bias	0.00553	BCL6,CXCR4,JAK2,PMP22,RUNX1T1
LEPR		transmembrane receptor		-0.185		0.0056	ADCYAP1,CARTPT,CDK8,CNR1,EXOC4,GAP43,GPAM,Ins1,LEP,LPL,mir-30,Mup1 (includes others),NOX3,NPY,NR3C2,PPARGC1A,SLC2A2	274 (9)
OMA1		peptidase		0.152	bias	0.00563	DNM1L,Ins1,LEP,PPARGC1A
PELP1		other		1	bias	0.00564	AUTS2,B3GALNT1,DAB2,FBN2,IGF2BP3,KCNK2,LEP,MLPH,P3H2,PLD5,PPARGC1A,PRMT6,PRSS3
SP600125		chemical - kinase inhibitor		-1.549	bias	0.0059	ABCA1,ACAT2,COL8A1,CYP51A1,FLRT3,FUNDC1,GRB10,IL15,MAGI2,NR3C2,PLA2G4A,POSTN,PTK2,PTX3,QRFPR,RARB,RFC2,SIAH1,SLC10A2,SOX17,SP110,THBS2,TLR4,TNFSF11,ZIC3	153 (4)
tretinoin		chemical - endogenous mammalian	Activated	3.752	bias	0.0062	AATK,ABCA1,ABCA12,ADAMTS5,ADCYAP1R1,APP,BCL6,BMPR1B,BNIP3L,CCN3,CDH5,CDH6,CDK6,CFTR,CHL1,CHRM2,CNR1,COL1A2,COL3A1,CPA1,CX3CR1,CXCR4,CYP26B1,DAB2,DCSTAMP,DDX60,DLC1,EIF4E,ENPP2,FBN2,FERMT1,GAP43,GFRA1,GHR,GRB10,GRIA1,HAS2,HS3ST1,HUS1,IFI16,IL15,Ins1,ISX,ITGB1,ITPR2,JAK2,JCHAIN,KCNJ2,KCNQ5,KDR,KLF4,LYPD1,MAP2,MECOM,METTL7A,mir-148,mir-181,mir-30,mir-488,MPP6,MSC,NAT2,NECTIN3,NEUROD6,NID2,NKX6-1,OLF…	345 (13)
MIR124		group	Inhibited	-2.216	bias	0.0062	CDK6,GRIA2,GRIA3,JAG1,NR3C2,SMYD3
MRTFB		transcription regulator	Activated	3.464	bias	0.00622	CAVIN2,COL3A1,COL5A2,CRIM1,CXCR4,DAB2,GPR37,HPGD,ITGB1,LIMCH1,MAP2,PCDH18,POSTN,S1PR1,SELENOP,SULF1
Snhg14		other				0.00643	PLA2G4A,SNCA
DPP10	5	peptidase				0.00643	DPP10,KCND3
BHLHE22		transcription regulator				0.00643	CDH11,ZBTB18	5 (2)
NIPBL	5	transcription regulator				0.00643	KLF4,POLE4
CPEB3		translation regulator				0.00643	GRIA1,GRIA2
ITGBL1		other				0.00643	CDH11,TNFSF11
bis(4-hydroxycinnamoyl)methane		chemical - endogenous non-mammalian				0.00643	TLR3,TLR4
ACAT1		enzyme				0.00643	ABCA1,ITGB1
CACNA1D		ion channel				0.00643	Ins1,RYR2
CACNA1B		ion channel				0.00643	Ins1,LEP
PPP1R3C		phosphatase				0.00643	Ins1,LEP
MCHR1		G-protein coupled receptor				0.00643	Ins1,LEP
MGAT4A	5	enzyme				0.00643	Ins1,SLC2A2
INPP5K		phosphatase				0.00643	Ins1,LEP
GRM2		G-protein coupled receptor				0.00643	GRIN2A,GRM3
opaganib		chemical drug				0.00643	APP,MAP2
SPAG9		other				0.00643	FOXK1,MAPK14
NUCKS1		kinase				0.00643	Ins1,LEP
PLAAT3		enzyme				0.00643	Ins1,LEP
NR2F6		ligand-dependent nuclear receptor				0.00643	LHCGR,LPL
citrus sinensis extract		chemical drug				0.00643	TRPA1,TRPM6
tributyltin		chemical reagent		1.993		0.00645	ABCA1,ACVR2A,COL1A2,COL3A1,CYP26B1,DKK2,LEP,LPL,NDST4,Prl2c2 (includes others),SNTB1,THBS2,ZNF423	79 (3)
arotinoid acid		chemical toxicant	Activated	2.189	bias	0.00658	ABCA1,CNR1,RARB,SOX17,TNFSF11	30 (2)
ESR2		ligand-dependent nuclear receptor		1.467	bias	0.00675	ABCA1,ADAMTS5,CCN3,CDH13,CDK6,COL11A1,COL1A2,CRIM1,CRYZ,CST5,CYP26B1,DAB2,EIF4E,ELAVL2,ENPP2,EPHA3,EPHA5,FADD,GALNT7,HPGD,ITGB1,JAG1,KCNQ5,KDR,KLF4,LHCGR,LIMCH1,LPL,LRRN3,LTBP1,MAD2L1,MAP2K6,MAPK14,MSC,NID2,NPY,POSTN,PSMD7,PTX3,RDH10,SLIT2,TAC1,THBS2,TNFRSF11B,TNFSF11,TNS3,ZBTB18	344 (12)
lysophosphatidylinositol		chemical - endogenous mammalian	Activated	2.646	bias	0.00682	CFTR,CNR1,GLS,GLUL,IL15,TG,TLR3
CRTC3		other				0.00705	Ins1,LEP,PPARGC1A
MKX		transcription regulator				0.00705	COL1A2,COL3A1,SOX6
Presenilin		group				0.00705	APP,INSR,RYR2
pCPT-cAMP		chemical - kinase inhibitor		0.927	bias	0.00709	ABCA1,APP,PPARGC1A,PRKG1
GTF2B		transcription regulator				0.00712	ETS2,GHR,LHCGR,PRLR,RBBP8,TNFSF11
PTGS2		enzyme		0.793	bias	0.0073	ADGRL3,ANGPT1,CXCR4,GRIA1,GRIN2A,Ins1,KDR,LEP,LPL,LTBP1,MSR1,PLA2G4A,PTGER2,PTGER3,PTGER4,TNFSF11,VEGFC	279 (11)
BDNF		growth factor	Activated	2.258	bias	0.00738	ADCYAP1,APP,CNR1,CXCR4,GAP43,GLUL,GNAI1,GRIA1,GRIA2,GRIN2A,Ins1,ITPR1,LAMP5,LEP,LYPD1,NPY,NRXN1,RYR2,SPRED2,TAC1,TBC1D8,Tmsb4x (includes others),TNFRSF11B,TRIM32,TRPC3,WNT2	183 (7)
APOE		transporter		-0.235	bias	0.00738	ABCA1,ADAMTS5,APP,CTNND2,CYP3A5,DCSTAMP,DYRK1A,GLUL,GRIA1,GRIA2,GRIA3,Ins1,INSR,KCNAB1,LARGE1,LEP,LPL,LTBP1,MAP2,MAPK14,MSR1,MYO1B,PCDH9,PTX3,VCP,WNT2	290 (12)
RARA		ligand-dependent nuclear receptor		0.166		0.00765	AASS,ABCA1,CNOT4,COBL,Cryge/Crygf,CYP26B1,EIF5A2,ENY2,GAP43,GHR,IL5RA,KLF4,LYPD1,MAD2L1,METTL7A,MND1,PLXNA2,RARB,RTP4,SAMHD1,SLC2A2,SLC7A11,SMPD1,SOX17,SP110,TG,TNFRSF11B,ZMAT4	202 (6)
tacrolimus		chemical drug	Inhibited	-2.026	bias	0.00793	ANGPT1,APP,BASP1,COL3A1,CXCR4,DACH1,DAPK1,GAP43,Gm3383 (includes others),IKZF2,IL1RL1,Ins1,ITPR1,LBR,MAF,OLFM3,PTGER2,SLIT2,TNFSF11,TRPM6,VEGFC	253 (8)
HGF	5	growth factor	Activated	4.564	bias	0.00802	ABCG2,ADGRL2,AKAP13,CDC14A,CHIA,COL1A2,COL3A1,CUL3,CXCR4,DYRK1A,EFNB2,FAM3C,GRB10,HDAC5,HGF,IL3RA,IL5RA,Ins1,IRF8,ITGB1,ITPR1,MAD2L1,MAPK14,NID2,NR5A2,Nrg1,ORC2,PLXNA2,PMP22,RFC2,RGS20,SEMA3A,SLC2A2,TBC1D8,TRPC4,VEGFC	287 (10)
NR2F2		ligand-dependent nuclear receptor		-0.068		0.00812	ANGPT1,EFNB2,KDR,LPL,NR5A2,RARB
thalidomide		chemical drug		-1.3	bias	0.00812	ANGPT1,APP,CRBN,KDR,NRP2,PECAM1	315 (13)
ERBB4	5	kinase		1.373		0.00828	COL3A1,COL5A2,EFNB2,ERBB4,GAP43,GHR,MXI1,Tmsb4x (includes others),WNT2,WWP1	203 (6)
IKZF1		transcription regulator	Inhibited	-4.286	bias	0.00828	ABCA9,BCL6,CDK6,CYP7B1,IFI16,IL7R,INSR,KIF16B,KLF4,MAP2,MYO1B,OPRK1,OTUD1,PPP1R9A,RNF19A,RTP4,SEMA5A,TBC1D9,TENM3,TLR4,TNS3	212 (6)
carbon monoxide		chemical - endogenous mammalian		-1.276	bias	0.00831	FADD,GDNF,HGF,IRF8,ITGB1,LEP,MAPK14,TLR4	273 (10)
miR-141-3p (and other miRNAs w/seed AACACUG)		mature microRNA	Inhibited	-2.969	bias	0.00846	CDK6,COL1A2,DACH1,ITGB1,JAG1,KCNK1,SATB1,WDR37,ZFPM2
BMP2		growth factor	Activated	2.442	bias	0.0085	Cald1,COL1A2,CPA1,ESRRG,FZD1,GFRA1,Gm45924,HAS2,IFI16,KLF4,LHCGR,PLXNA2,POSTN,SOX6,TAC1,TBXT,TG,TNFRSF11B,TNFSF11	227 (7)
kainic acid		chemical toxicant	Activated	2.47	bias	0.00863	APP,CNR1,ERBB4,FGF9,GAP43,GDNF,GFRA1,GRIA1,GRIA2,GRIA3,KCNQ3,KDR,NPTX2,NR3C2,PTGER3	94 (4)
Pdgf Ab		complex		1.091	bias	0.00878	ANGPT1,COL8A1,GRIA1,VEGFC
GRK2		kinase				0.00878	INSR,LHCGR,TNFRSF11B,TNFSF11
TAF1		transcription regulator				0.00878	GHR,LHCGR,PRLR,TNFSF11
IFITM1		transmembrane receptor		1.982	bias	0.00878	ANXA10,EDIL3,GPM6A,SELENOP
corticosterone		chemical - endogenous mammalian		0.619		0.00906	APP,Cald1,CARTPT,COL1A2,COL3A1,GLUL,GPAM,Ins1,ITGB1,LEP,NPY,NR3C2,PPARGC1A,SLC2A2	248 (8)
DNMT3B		enzyme	Inhibited	-2.496	bias	0.00907	APP,CBX5,CNR1,DLC1,ITPR2,KDR,PDE1C,PECAM1,PPP1R3A,PRUNE2,PTN,RYR2,S1PR1,SLC7A11,SLC8A1,TRPC3
P2RY14		G-protein coupled receptor		1.342	bias	0.0091	CARTPT,GALR1,ITPR1,PDE1C,SLC2A2
TLX1		transcription regulator	Activated	2	bias	0.0091	GALR1,GRIN3A,KDR,NPY1R,TAC1
CD38		enzyme	Activated	3.238	bias	0.00911	BCL6,BNIP3L,DENND11,GBE1,GLIPR2,GPAM,IL5RA,Ins1,JCHAIN,LMO7,MTDH,PPARGC1A,PPP3CA,ST7,ZNF443
NPY	5	other		-0.707		0.00913	Ins1,LEP,LPL,LSM5,NPY,NUDT12,PPARGC1A,TCAF1	118 (5)
PPP3R1		phosphatase		0.788	bias	0.00913	ABCA13,ABCA5,CDH17,IL1RL1,PON1,Prl2c2 (includes others),RYR2,SLC8A1
NSUN6		enzyme	Activated	2.449	bias	0.00923	CAVIN2,CRIM1,DAB2,GLS,PMP22,SCHIP1
NR2F1		ligand-dependent nuclear receptor		0.528		0.00923	CDH8,HGF,JAG1,LHCGR,LPL,RARB
TEAD2		transcription regulator	Activated	2.646	bias	0.0095	COL3A1,COL5A2,GPR37,LIMCH1,PCDH18,POSTN,SULF1
HNRNPA2B1		other				0.00959	CPS1,HIPK2,MEST,NPR3,NR3C2,PAPPA,PBX1,PPARGC1A,PRSS3,SVEP1,TFPI2,TNS3,TOX3,WWOX
GFPT1		enzyme				0.00972	HAS2,LEP,SLC2A2
LIPA		enzyme				0.00972	ABCA1,Ins1,PECAM1
HES5		transcription regulator				0.00972	ATOH1,FBXW7,THRB
AI-1		chemical reagent				0.00972	GCLM,GLS,SLC7A11
TGFB1		growth factor	Activated	2.633	bias	0.00982	AASS,ABCA1,ABCG2,ADAMTS12,ANGPT1,ANKH,APP,B3GALT2,BARD1,BCL6,BNIP3L,CAVIN2,CCN3,CDH11,CDH19,CDH4,CDH5,CENPE,COL11A1,COL1A2,COL3A1,COL8A1,CPQ,CST3,CX3CR1,CXCR4,DAB2,DACH1,DAPK1,EDNRB,EXT1,FAM3C,FERMT1,FGF9,FUT8,FZD1,GABRG1,GDNF,GLS,GRIA1,GRID2,GRIN2A,GRM3,GRM7,HAS2,HGF,HPGD,IFI16,IL15,IL1RL1,ITGB1,ITPR1,ITPR2,JAG1,KCNQ3,KCNV1,KDR,KLF4,LBR,LEP,LHCGR,LPL,LSM5,LSM6,LTBP1,MAF,MAPK14,Masp1,MGAT4A,mir-1…	401 (14)
CEBPB		transcription regulator	Activated	4.196	bias	0.0101	APCS,APP,ARL6,CFTR,COL1A2,COL5A2,CXCR4,DAB2,DAPK1,EDIL3,EFNB2,EPHA7,FBXO32,FHL2,FZD1,GLIPR2,HAS2,HGF,IL3RA,Ins1,INSR,LEP,LHCGR,MSR1,Nrg1,PLA2G4A,PPARGC1A,PRLR,TAC1,TM4SF1,TNFSF11,VLDLR
bexarotene		chemical drug	Activated	2.917	bias	0.0103	ABCA1,APP,CST3,DACH1,EFNA5,ERBB4,GDNF,GRIN3A,IL15,Ins1,ITPR1,LPL,MAF,NEUROD6,NRP2,RARB,TM4SF1
TEAD3		transcription regulator	Activated	2.646	bias	0.0105	COL3A1,COL5A2,GPR37,LIMCH1,PCDH18,POSTN,SULF1
IFNL3		cytokine	Activated	2.186	bias	0.0106	IL15,IL5RA,RNASEL,TLR3,TLR4
INHBB		growth factor		-1.34		0.0106	COL3A1,Ins1,NKX6-1,SLC2A2,THBS2
NPC2		transporter	Inhibited	-2.2	bias	0.0106	PLA2G4A,PTGER2,PTGER4,TCF21,TLR4
acteoside		chemical - endogenous non-mammalian		1.4		0.0106	GCLM,HGF,HIPK2,MAP2,SNCA
AGN194204		chemical drug	Activated	2.35	bias	0.0107	ABCA1,ACAT2,BNIP3L,CAMK2D,CST3,CYP26B1,CYP51A1,CYP7B1,DKK2,Foxp1,GNAI1,IL7R,LPL,MAD2L1,NDST4,PPARGC1A,Prl2c2 (includes others),SNTB1,ZNF423
metyrapone		chemical drug		0.254	bias	0.0107	CARTPT,CXCR4,CYP3A5,NPY
pirfenidone		chemical drug		-1.951	bias	0.0107	COL3A1,CX3CR1,NR3C2,POSTN
filgrastim		biologic drug		1.119		0.0108	ANGPT1,CAVIN2,CLEC5A,CST3,CST5,CXCR4,DACH1,DLC1,DPYD,ETS2,EXT1,GOLIM4,HHIP,HIPK2,HPGD,IL5RA,JAK2,MAP2K6,MAPK14,METTL7A,OLFM4,PTGER2,RABGAP1L,S1PR1,SAMHD1,SDHAF3,SLC1A3,STK3,TLR4,TRIO,TRPS1,ZNF395
BSCL2		other		1.032	bias	0.011	AATK,CLEC5A,GRIA1,GRIA2,IL1RL1,Ins1,LEP,LPL
ARNTL		transcription regulator		0.841		0.011	ANGPT1,CARTPT,GPAM,Ins1,NPY,RICTOR,RYR2,VEGFC
birabresib		chemical drug		0.707	bias	0.011	CDH10,EFNB2,EPHA7,LDB2,NCALD,NPTX2,PCDH9,TNS3
D-glucose		chemical - endogenous mammalian	Activated	2.74	bias	0.0111	ABCA1,APP,C8orf44-SGK3/SGK3,CAPZA2,CNR1,COL1A2,COL3A1,CXCR4,DYRK1A,ENPP2,FBXO32,FTO,GALR1,GLUL,Gm45924,Gm5524,GPAM,GRIA2,HGF,Ins1,INSR,ITGB1,ITPR1,ITPR2,JAG1,KDR,LEP,LPL,MAP2K6,MID1IP1,mir-30,MSR1,NKX6-1,NPY,NPY1R,NRXN1,PPARGC1A,RDH10,SELENOP,SIAH1,SLC1A3,SLC2A2,SLC8A1,SNCA,TLR4,TRPS1,WWP1
IGFBP2		other	Activated	2.619	bias	0.0117	CHD9,COL11A1,GHR,HSFY1/HSFY2,POSTN,SI,THBS2
Alpha catenin		group	Inhibited	-3.401	bias	0.0117	ADAMTS12,ADAMTS5,CCN3,CDH11,COL1A2,COL3A1,COL5A2,EPHA3,GAP43,Prl2c2 (includes others),PTX3,THBS2
MET		kinase	Activated	2.729	bias	0.0119	COL5A2,DAB2,FBXO32,HGF,IL15,ITGB1,KLF4,MAD2L1,mir-30,PAPPA,PPARGC1A,TLR3,VEGFC
6-hydroxydopamine		chemical toxicant	Activated	2.481	bias	0.012	ACO1,BNIP3L,CNR1,GAP43,GDNF,NPY,SNCA,TAC1,VCP,ZMAT3
CRTC2		other	Activated	2.2	bias	0.0122	CDK6,ESRRG,Ins1,PPARGC1A,SMARCA2
miR-26a-5p (and other miRNAs w/seed UCAAGUA)		mature microRNA	Inhibited	-2.162	bias	0.0122	CDK6,FGF9,HGF,HPGD,MAP2
AKAP5		other				0.0125	Ins1,KCNQ3
methyleugenol		chemical toxicant				0.0125	FHIT,WWOX
ATP8B1		transporter				0.0125	CFTR,SLC10A2
HINT2		other				0.0125	Ins1,LEP
ITPRID2		other				0.0125	Ins1,LEP
LRIG3		other				0.0125	ERBB4,Ins1
KCNIP1		ion channel				0.0125	DPP10,KCND3
GALNS		enzyme				0.0125	GAP43,MAP2
TTR		transporter				0.0125	APP,TG
KCND3	5	ion channel				0.0125	DPP10,KCND3
GH2		other				0.0125	GHR,INSR
BRS3		G-protein coupled receptor				0.0125	Ins1,LEP
CHMP2B		other				0.0125	GRIA2,GRIA3
miR-339-5p (and other miRNAs w/seed CCCUGUC)		mature microRNA				0.0125	BCL6,GRM3
BOK		other				0.0125	ITPR1,ITPR2
MPP5		kinase				0.0125	PARD3,PMP22
LAMB1		other				0.0125	ITGB1,JAG1
HAS3		enzyme				0.0125	HAS2,PTK2
SSTR5		G-protein coupled receptor				0.0125	Ins1,LEP
STEAP4		enzyme				0.0125	Ins1,LEP
GRIA2	5	ion channel				0.0125	GRIA1,GRIA2
HSPH1		other				0.0125	BCL6,SNCA
elcatonin		biologic drug				0.0125	TNFRSF11B,TNFSF11
LY294002		chemical - kinase inhibitor	Inhibited	-5.616	bias	0.0125	ABCA1,ABCG2,BCL6,Cald1,CDK6,CNR1,COL1A2,CST3,CTNNA2,DLG2,EDIL3,EFNB2,ETS2,GRB10,HAS2,HGF,IL3RA,INPP4B,INSR,LEP,LHCGR,MAB21L1,MAF,MAP2,OPRK1,POSTN,PTGER2,PTN,PTX3,S1PR1,SATB1,SI,TAC1,TFPI2,TG,TNFSF11,VEGFC
CX3CL1		cytokine		0	bias	0.0126	BRINP2,COL3A1,EFNB2,Foxp2,IFI16,IL7R,MSR1,OLFM4,POSTN,SALL1,SEMA5A,SLC2A2,ZPLD1
phenylephrine		chemical drug		0.442	bias	0.0127	ANGPT1,BNIP3L,COL3A1,EDNRB,ITPR2,KCND3,MYL1,TFDP1,THRB
Ccl2		cytokine		0.816	bias	0.0129	HGF,Ins1,KDR,KLF4,LEP,LPL,TLR4
SIK3		kinase				0.0129	Ins1,LEP,PPARGC1A
CPT1C		enzyme				0.0129	Ins1,NPY,PPARGC1A
C9orf72		other				0.0129	EDNRB,GLUL,SLC1A3
PBRM1		other				0.0129	CENPE,CNTN6,RARB
DLG1		kinase				0.0129	KCNAB1,KCNJ2,SI
TAF5		transcription regulator				0.0129	ETS2,GHR,PRLR
CARTPT	5	other				0.0129	CARTPT,GAP43,Ins1
NPY2R		G-protein coupled receptor				0.0129	CARTPT,Ins1,NPY
OSTM1		other				0.0129	BCL6,DCSTAMP,IRF8
NEUROD2		transcription regulator				0.0129	GABRG2,GAP43,TG
kawain		chemical - endogenous non-mammalian		0	bias	0.0129	CCN3,CYP3A5,PPARGC1A,TLR4
MLX		transcription regulator		1.982	bias	0.0129	CCN3,MID1IP1,SLC2A2,THBS2
Mt2		other				0.0129	ETS2,LEP,LPL,MEST
CTNNB1		transcription regulator	Activated	2.35	bias	0.0129	ACAT2,ACTR3,ACVR2A,ADSS2,AKAP13,APP,ATOH1,C6,CDH11,CNR1,CTNNA2,CTNND2,Cux1,CYP51A1,CYP7B1,ECRG4,EDIL3,ENPP2,EPHA5,FGD4,FGF20,FGF9,GALC,GAP43,GDNF,GHR,GLUL,GPAM,GPAT3,HHIP,Ins1,IRF8,ITGB1,JCHAIN,KDR,LHCGR,LPL,MECOM,MMP16,Mup1 (includes others),NR5A2,NRP2,NUDT7,PARD3,PCDH9,PDE1C,PECAM1,PMP22,PPP3CA,REG3A,REG3G,RPS24,SALL1,SEMA5A,SOX17,TBXT,TNFRSF11B,TNFSF11,USP46,WNT2
SOD1		enzyme				0.0136	ACO1,APP,CARTPT,CNR1,ETS2,GCLM,GDNF,IL15,KCNAB1,KCND2,KCNJ2,LPL,LRRTM4,NETO2,NPY,OLFM3,PRRX1,Tmsb4x (includes others),TNFSF11,VAPB,VWC2L
APP	5	other		0.308	bias	0.014	ABCA1,ABCG2,ADCYAP1,APP,BASP1,CAMK2D,CDC14A,CDH5,CDK6,Cox6c,CUL3,CXCR4,CYP26B1,DNM1L,DYRK1A,EIF5A2,ENPP2,ETS2,EXT1,F2RL3,FBXW7,Foxp1,FZD1,GAP43,GDNF,GHR,GOT2,GRIA1,GRIN2A,HECW1,HGF,HIPK2,IFI16,IL15,INSR,KCND2,KCND3,LDB2,MAF,MAGI1,MAP2,MSR1,MXI1,NPY,NRP2,PRLR,RFC3,RNASEL,RTP4,RUNX1T1,S1PR1,SATB1,SLC7A11,SLIT2,SMARCA2,SNCA,TCF21,TLR3,TLR4,ZFHX3
FECH		enzyme				0.014	COL3A1,Cyp3a25 (includes others),CYP3A5,CYP51A1,CYP7B1
IKZF3		transcription regulator	Inhibited	-2.828	bias	0.0142	KIF16B,KLF4,MAP2,OTUD1,RTP4,SEMA5A,TLR4,TNS3
DMD		other				0.0144	CDH13,COL1A2,COL3A1,CRYZ,DYNLRB2,FBXO32,GDAP1,Map3k7,MSTN,Mup1 (includes others),MYL1,MYOM2,POSTN,PPARGC1A,SCHIP1,SELENOP,Tmsb4x (includes others),TTLL7
FFAR3		G-protein coupled receptor		-1		0.0148	CCL28,CDH9,ENPP2,EYA1,Foxp2,Ins1,LEP,MLPH,TRPC4
LIPE		enzyme		1.633		0.0149	ABCA1,ANGPT1,BCL6,COL1A2,GRB10,IL1RL1,Ins1,MSR1,NPY,POSTN,PPARGC1A,RARB
SOX11		transcription regulator		1.148	bias	0.0149	ADSS2,CXCR4,ERBB4,HS3ST1,IL1RL1,ITGB1,MYO1B,POSTN,PPP3CA,SKAP2,TBL1XR1,TNKS,UGT3A1
MC4R		G-protein coupled receptor		-1.091	bias	0.0154	GRIA1,Ins1,LEP,NPY
ACKR1		G-protein coupled receptor				0.0154	IFI16,TBC1D8,TNKS,ZBTB18
pilocarpine		chemical drug		1.922	bias	0.0154	APP,GDNF,KCNQ3,NPY
ACSL4		enzyme	Inhibited	-2.621	bias	0.0156	AUTS2,CAMK2D,DLC1,FERMT1,ITPR1,JAK2,PRKG1
RUNX2		transcription regulator		-0.018	bias	0.0157	ADAMTS5,COL11A1,COL1A2,JAG1,LEP,NUDT12,PCDH18,PTK2,SOX6,TG,TNFRSF11B,TNFSF11
GMNN		transcription regulator	Inhibited	-2.828	bias	0.0159	ACVR2A,ANGPT1,DYRK1A,IRX3,KIF16B,PCDH18,PECAM1,SOX17,TBXT
HOXC8		transcription regulator		0.555		0.016	APP,CDH11,GREM2,PMP22,RARB
OGA		enzyme		-1.671		0.0162	ADAMTS5,ADGRL2,BCOR,CACNA2D3,CADPS,CAVIN2,CDK6,CX3CR1,DAB2,DAGLB,EFNB2,FGF9,GALNT7,GLUL,GRIN3A,GTF3A,HIPK2,HPGD,IGF2BP3,IL1RL1,LEP,NDUFA4,PHKB,PLA2G4A,PRKG1,SUCLG2,TBXT,TFDP1,TNFRSF11B,TSPAN12
SKIL		transcription regulator		1.408	bias	0.0164	CDH11,COL1A2,NETO2,SOX17,THBS2,WDR37
cyclic AMP		chemical - endogenous mammalian	Activated	3.913	bias	0.0164	ABCA1,ADCYAP1,APP,CARTPT,CPS1,CREB1,GAP43,GTF3A,IL15,Ins1,INSR,KDR,LEP,LHCGR,MEST,PLA2G4A,PPARGC1A,PRLR,PTGER2,RARB,TG
miR-375-3p (miRNAs w/seed UUGUUCG)		mature microRNA				0.0166	Ins1,JAK2,MTPN
LMO4		transcription regulator				0.0166	CUL3,PPARGC1A,RYR2
PCSK2		peptidase				0.0166	CARTPT,Ins1,NKX6-1
KRIT1		other				0.0166	CXCR4,EFNB2,KLF4
toremifene		chemical drug				0.0166	ABCG2,CYP3A5,PRLR
GSTP1		enzyme				0.0168	Cyp3a25 (includes others),E330013P04Rik,FHL5,FUT9,GLS,GRIN2A,KCNK2,METTL7A,NEIL3,NKAIN3,PDE1C,PGAP1,PON1,PTPRG,SLC7A11
dorsomorphin		chemical - kinase inhibitor		-0.57		0.017	BMPR1B,CPA1,GDNF,KDR,NKX6-1,NPY,SELENOP
GHR	5	transmembrane receptor		1.722		0.017	GHR,Ins1,LEP,LHCGR,LPL,NPY,PRLR
MSC	5	transcription regulator		0.378	bias	0.017	CHL1,DDX60,GPAT3,HGF,JCHAIN,PSD3,ZNF423
IL1B		cytokine	Activated	3.332	bias	0.0171	ABCG2,ADAMTS5,Agtr1b,ANGPT1,ANKH,APCS,APP,BARD1,BCL6,CCL28,CFTR,CLEC14A,CX3CR1,CXCR4,CYP3A5,DAB2,DACH1,EIF4E,ENPP2,ETS2,GHR,GRIA1,HAS2,HGF,IFI16,IL15,IL1RL1,IL3RA,Ins1,INSR,ITGB1,KDR,LEP,MAP2K6,MAPK14,MTDH,NKX6-1,NOX3,NPY,PAPPA,PLA2G4A,POSTN,PPARGC1A,PTX3,RARB,RRS1,SELENOP,SEMA3A,SLC10A2,SLC1A3,SLC2A2,SLC7A11,SNCA,ST18,TAC1,TFPI2,TLR3,TLR4,TNFRSF11B,TNFSF11,VEGFC
forskolin		chemical toxicant	Activated	2.981	bias	0.0174	ABCA1,ADCYAP1,ADGRL2,Agtr1b,AKAP13,APP,BNIP3L,CARTPT,CDK14,CFTR,COL1A2,CREB1,CXCR4,CYP3A5,DAB2,DAPK1,DNM1L,EFNB2,EPHA5,GAP43,GFRA1,GRIA1,HAS2,HHIP,HPGD,Ins1,ITPR1,ITPR2,KLF4,LARGE1,LEP,LHCGR,mir-28,NPTX2,NPY,NPY1R,PLCL1,PPARGC1A,RARB,RGS18,SLC7A11,SMARCA1,SOX17,TAC1,TFPI2,TM4SF1,TNFRSF11B,TRHR
diethylnitrosamine		chemical toxicant		0.707		0.0175	APCS,C9,COL1A2,COL3A1,CYP7B1,ETS2,HGF,LPL,Mup1 (includes others),PECAM1,PPARGC1A
RUNX3		transcription regulator	Inhibited	-3.464	bias	0.0176	CDH11,CIBAR1,CRIM1,EXT1,FGF9,JAG1,NEGR1,PAPPA,RNF150,RTN1,SLIT2,SVEP1
ETV5		transcription regulator		0		0.0181	CAVIN2,CXCR4,ITGB1,LAMP3,LMO7,MAF,MID1IP1,NCAM2,PMP22,SAMHD1
TRPC1		ion channel		0.152	bias	0.0181	CDH5,CDK6,KDR,SNCA
PBX3		transcription regulator	Activated	2	bias	0.0181	C8orf44-SGK3/SGK3,CHD9,EYA1,IKZF2
TERF2IP		other		1	bias	0.0181	GASK1B,GRIA3,HS3ST1,Ins1
PKM		kinase		1.402	bias	0.0181	ABCA1,ITGB1,mir-148,PPARGC1A,Prl8a2,PTK2,RPE,VEGFC
NFATC4		transcription regulator				0.0181	ADSS2,APP,COL3A1,ITPR1,KCND2
CR1L		other		-1.342	bias	0.0181	C9,COL1A2,COL3A1,COL8A1,PTGER4
NRXN1	5	transporter				0.0181	CNTN3,EPHA7,MMRN1,NKX6-1,SLC1A3
vitamin A		chemical - endogenous mammalian		0.632	bias	0.0181	CYP26B1,ISX,LEP,OPRK1,RARB
DLL4		other		1.036		0.0182	CXCR4,EFNB2,KDR,MAF,PECAM1,SNCA
ANGPT1	5	growth factor				0.0182	ADAMTS5,CDH5,COL3A1,EFNB2,ITGB1,JAG1
FOXP1		transcription regulator		1.342		0.0182	CNTN6,DPYD,FGF20,GAP43,NR5A2,NXPH1
GNAS		enzyme		1.3		0.0186	Ins1,LEP,LHCGR,PLA2G4A,PPARGC1A,TG,TNFSF11
TEAD1		transcription regulator	Activated	2.813	bias	0.0196	CDK6,COL3A1,COL5A2,GPR37,LIMCH1,PCDH18,POSTN,SULF1
mir-34		microRNA		-1.752	bias	0.0196	CDK6,CREB1,CTNND2,DNM1L,GRM7,SATB2,SOX1,SOX17
lithium		chemical drug		-0.245		0.0197	APP,CREB1,DPP10,FADD,GNAI1,GRM7,mir-30,TAC1,THRB
WNT5A		cytokine		-0.912		0.0197	CDK8,CXCR4,DAB2,ENPP2,GABRG2,IL15,IRF8,LHCGR,PRLR,TLR3,TLR4,TNFSF11
MASTL		kinase		1.767	bias	0.0201	ADSS2,ASAP1,CDK6,GNG12,IPO5,PAPPA
ACVR1		kinase				0.0201	AUTS2,BRINP3,CCN3,EDIL3,GDNF,HHIP
ATXN8OS		other				0.0201	ANGPT1,JAK2
Ctnna		group				0.0201	CXCR4,SOX17
LGALS12		other				0.0201	Ins1,LEP
ZNF536		transcription regulator				0.0201	MAP2,RARB
SGMS1		enzyme				0.0201	APP,Ins1
GATM		enzyme				0.0201	Ins1,LEP
MC3R		G-protein coupled receptor				0.0201	Ins1,LEP
ZBTB46		transcription regulator				0.0201	CREB1,VEGFC
miR-487b-3p (miRNAs w/seed AUCGUAC)		mature microRNA				0.0201	CDKN2AIP,GRM3
mir-191		microRNA				0.0201	Foxp1,MXI1
LSP1		other				0.0201	ITGB1,PECAM1
MPO		enzyme				0.0201	APP,EDNRB
ADAM9		peptidase				0.0201	ITGB1,SLIT2
RFXANK		transcription regulator				0.0201	COL1A2,EPHA3
NCGC00186528		chemical reagent				0.0201	COL3A1,PPARGC1A
U 50488H		chemical reagent				0.0201	IL7R,OPRK1
LY379196		chemical - kinase inhibitor				0.0201	LPL,MSR1
cannabinoid drugs		chemical drug				0.0201	CNR1,CXCR4
Calmodulin		group	Activated	2.449	bias	0.0203	EPHA6,Ins1,KDR,LRRTM1,NEUROD6,RAB40B,TMEM74
Calcineurin A		group	Activated	2.236	bias	0.0204	COL1A2,COL3A1,INSR,ITPR2,PPARGC1A
FABP2		transporter				0.0208	ABCA1,Ins1,LEP
LMX1A		transcription regulator				0.0208	Ins1,NDUFA4,SLIT2
ATXN3		peptidase				0.0208	APP,CREB1,IL1RL1
GATA4		transcription regulator		1.503		0.0209	ADSS2,ATOH1,COL1A2,COL3A1,CXCR4,DAB2,HAO2,IFI16,IRF8,KCNJ2,LHCGR,MYL1,NR5A2,POSTN,RARB,RYR2,SI,SLC10A2,SLC8A1,TCAF1
SOX1	5	transcription regulator	Inhibited	-2.828	bias	0.0211	ACVR2A,ANGPT1,IRX3,KIF16B,PCDH18,PECAM1,SOX17,TBXT
betamethasone		chemical drug		1	bias	0.0211	CCN3,CYP3A5,GCLM,KDR
BMP15		growth factor		0.211	bias	0.0211	HAS2,LHCGR,PAPPA,PTX3
mir-33		microRNA		-1.964	bias	0.0211	ABCA1,CDK6,LPL,PPARGC1A
Mt1		other				0.0211	ETS2,LEP,LPL,MEST
PDX1		transcription regulator		1.899	bias	0.0212	COL3A1,CXCR4,GAP43,GCLM,GNG12,Ins1,MAP2,NKX6-1,NPTX2,NR5A2,PTGER3,RABGAP1L,SLC2A2,ST18,TRPC3,XKR4
N-cor		group				0.0218	ABCA1,ASAP1,CDK6,CR2,FZD1,INPP4B,MBNL1,RARB,TBX15,TNFSF11
TGFB2		growth factor	Activated	2.686	bias	0.0221	ABCA1,CDH11,CDH5,COL1A2,COL3A1,HAS2,JAG1,KDR,PECAM1,RUNX1T1,TNFRSF11B
CALR		transcription regulator		0.928		0.0221	COL1A2,COL3A1,INSR,LPL,RYR2,Vmn2r116 (includes others)
SOX4		transcription regulator	Activated	3.5	bias	0.0222	2610035D17Rik,ADGRE5,CCN3,CNRIP1,EFNA5,GRIA2,HIPK2,LMO7,LRRN3,MAGI1,mir-181,PECAM1,PTK2,STAG3,TMEM255A,Tmsb4x (includes others)
methotrexate		chemical drug		0.507		0.0222	ABCA1,ACO1,ANKH,BNIP3L,C6,C7,CR2,GAP43,GPAM,INSR,LPL,MAP2K6,MAPK14,PBX1,SELENOP,TLR3,TNFRSF11B,TNFSF11,WWOX
MYOC		other				0.0225	CDH11,DAB2,FBXO32,HHIP,ITGB1,KCNJ2,PRSS3,PTGER4,SLC7A11
mir-29		microRNA	Inhibited	-2.476	bias	0.0225	AOX1,CDK6,COL1A2,COL3A1,COL5A2,KLF4,LPL,NAV3,PMP22
hydrocortisone		chemical - endogenous mammalian		1.121		0.0226	ACO1,APP,CDH11,CXCR4,FGF9,GAP43,GLUL,HGF,LPL,NPY,PLA2G4A,PRLR,TNFRSF11B
GHRL		growth factor		0.774		0.0227	CARTPT,GPAM,Ins1,LEP,LPL,NPY,PPARGC1A,TAC1
TNFRSF1B		transmembrane receptor		1.744	bias	0.0232	APCS,CYP3A5,GAP43,LEP,mir-28,mir-30,mir-467,mir-488,MSR1,NR5A2
FOXC2		transcription regulator	Activated	2.4	bias	0.0239	CXCR4,EFNB2,INSR,KDR,LEP,LPL,PPARGC1A
1,25-dihydroxyvitamin D		chemical drug		-1.744		0.0243	GLS,GLUL,LEP,MSTN,TLR3,TLR4
SATB2	5	transcription regulator		0.64		0.0243	AUTS2,CDH6,MMP16,NEUROD6,PLXNA2,PRRX1
ADRA1B		G-protein coupled receptor				0.0243	COL3A1,Ins1,LEP,NPY,PPP3CA,PRRX1
UCN		other		1.219		0.0244	HPGD,LEP,NPY,TLR4
carvedilol		chemical drug		-1.949	bias	0.0244	COL3A1,GAP43,NPR3,TLR4
STAT1		transcription regulator	Activated	3.743	bias	0.0254	ABCA1,BCL6,CX3CR1,CYP3A5,CYSLTR2,DCSTAMP,DDX60,GLS,IFI16,IL15,Ins1,IRF8,JAK2,KLF4,NKX6-1,PECAM1,PTN,RARB,RTP4,SAMHD1,SLC2A2,SLC8A1,SP110,TLR3,TLR4,TNFSF11
HDAC4		transcription regulator				0.0256	DLG2,DYRK1A,GPM6A,HDAC5,LDB2,MYOM2,NBEA,PMP22,PPP3CA,RGS7,RTN1,SLC8A1
FFAR4		G-protein coupled receptor				0.0256	Ins1,INSR,LEP
NKX2-2		transcription regulator				0.0256	Ins1,NKX6-1,SLC2A2
COX4I1		enzyme				0.0256	MMP16,POSTN,PPP3CA
SAT1		enzyme				0.0256	LEP,LPL,PPARGC1A
DGAT1		enzyme				0.0256	LEP,LPL,VLDLR
WNT3		other				0.0256	ATOH1,Foxp2,POSTN
SU5402		chemical - kinase inhibitor				0.0256	CR2,GDNF,TBXT
growth factor		group				0.0256	APP,GLUL,IL7R
onapristone		chemical drug				0.0256	ADCYAP1,NPY1R,PMP22
ACVRL1		kinase		1.732	bias	0.0257	CXCR4,EFNB2,IL1RL1,KDR,TLR4
SIN3A		transcription regulator				0.0259	BCL6,CARTPT,COL1A2,FBXO32,LHCGR,MXI1,RARB
IFNG		cytokine		1.81	bias	0.026	ABCA1,ACO1,Agtr1b,APP,ARL6,AUTS2,CCL28,CDH13,CDH5,CFTR,CLEC5A,CNR1,COL1A2,COL5A2,CX3CR1,CXCR4,CYSLTR2,DAPK1,DDX60,EDNRB,EFNB2,ELAVL2,ETS2,FHL2,FZD1,GDNF,GLIPR2,GLS,GLUL,GRIA1,GRM8,HAS2,IFI16,IL15,IL1RL1,IL3RA,IL7R,Ins1,INSR,IRF8,ITGB1,ITPR1,JAG1,JAK2,KDR,KLF4,LAMP3,LARGE1,LEP,LPL,MAPK14,MSR1,NCALD,NKX6-1,NOX3,NR5A2,PAPPA,PECAM1,POU4F2,PPARGC1A,PTN,PTX3,RAP2B,RTP4,SAMHD1,SELENOP,SLC1A3,SLC2A2,SLC4…
cholic acid		chemical - endogenous mammalian		-0.841		0.0262	ABCA1,CYP3A5,CYP7B1,LPL,PON1,PPARGC1A,RAD23B,SLC10A2
PLG		peptidase	Activated	2.804	bias	0.0262	EDNRB,GULP1,IL1RL1,IQSEC1,MXI1,PECAM1,TNFRSF11B,TNFSF11
EGR3		transcription regulator		1.4		0.0267	BCL6,GDNF,GINS2,LMO7,SLIT2,TNFSF11
LRP1		transmembrane receptor		0.08		0.0267	APP,COL3A1,CREB1,GRIA1,INSR,ITGB1
RASSF1		other		0.513		0.0273	CXCR4,DAB2,DACH1,EFNB2,FRMD4B,GHR,KLF4,LDB2,SELENOP
MAPK1		kinase		1		0.0274	ACO1,CTNNA2,DAB2,DNAH7,FBXO32,FHL2,GLS,IFI16,IGF2BP3,IL1RL1,Ins1,ITPR2,LAMP3,MAL2,NPTX2,PLA2G4A,POSTN,PRKG1,PTGER2,SAMHD1,SLITRK6,SP110,SPAG16,TLR3,TNFSF11,TTC27,UTP18
HNF1B		transcription regulator		0.058		0.0275	COL5A2,EXT1,FZD1,HNF4G,Ins1,JAG1,NID2,NR5A2,PMP22,SLC2A2,SULF1
GW3965		chemical reagent		-0.659		0.0275	ABCA1,APP,CX3CR1,FAM3C,GNAI1,LPL,MID1IP1,NR5A2,PTGER3,SLC2A2,VLDLR
E. coli serotype 0127B8 lipopolysaccharide		chemical - endogenous non-mammalian		1.604	bias	0.0275	CXCR4,EDEM1,EDNRB,FZD1,GDNF,GLUL,HAS2,IL15,JAK2,NCALD,PTX3,SLC7A11,TLR3,TLR4,TNFRSF11B
NR1H4		ligand-dependent nuclear receptor		0.066		0.0275	ABCA8,ABCA9,CYP3A5,FADD,GCLM,Ins1,INSR,KLF4,NR5A2,PON1,PPARGC1A,RARB,S1PR1,SLC10A2,SLC13A1
rosiglitazone		chemical drug	Activated	2.324	bias	0.0278	ABCA1,ACVR2A,Agtr1b,COL1A2,COL3A1,CREB1,GPAM,GRIA1,GRIA2,HAS2,HGF,HPGD,IL7R,INSR,KLF4,LEP,LPL,MSR1,Mup1 (includes others),NPY,PECAM1,PLCL1,POSTN,PPARGC1A,Prl2c2 (includes others),PRLR,RARB,SAMHD1,SLC2A2,THBS2,TLR4,VLDLR
PCYT1A		enzyme		1.964	bias	0.028	ABCA1,EPHA7,GFRA1,KLF4
SOX2		transcription regulator		0.092	bias	0.0285	ABCG2,ACVR2A,ANGPT1,CXCR4,ETS2,Foxp1,IRX3,ITPR2,JAG1,KDR,KIF16B,KLF4,LRRC4,mir-148,mir-30,NR5A2,PCDH18,PECAM1,POLE4,SEMA5A,SMARCAD1,SOX17,SOX6,TBXT,TERF1,TET2,TNR,TNS3,UGT8,VEGFC,ZFHX3,ZIC3
Lh		complex	Activated	2.179	bias	0.0286	BNIP3L,CDK14,CREB1,CXCR4,DAB2,DAPK1,HAS2,ITPR1,LHCGR,MAPK14,mir-181,PLCL1,PTX3,RGS7,SLIT2,TFPI2,THBS2,TNFRSF11B,VEGFC
NFKBIA		transcription regulator	Activated	3.055	bias	0.029	ADAMTS5,ADGRE5,CAPZA2,CDH13,CFTR,COL1A2,COL3A1,COL5A2,CXCR4,CYP7B1,ENPP2,FHL2,Gm45924,IFI16,IL15,IL7R,IRX3,ITGB1,ITPR1,MSC,Prl2c2 (includes others),PTPRZ1,PTX3,RNF19A,TAC1,TFDP1,TLR4,Tmsb4x (includes others),TNFRSF11B,VEGFC
JAK3		kinase		0.816		0.0291	ABCG2,BCL6,CDK6,ENPP2,IL7R,MAF
Rhox4b (includes others)		transcription regulator				0.0292	CDH5,KDR
MN1		other				0.0292	TNFRSF11B,TNFSF11
KCNK2	5	ion channel				0.0292	KCNK2,PECAM1
GPR119		G-protein coupled receptor				0.0292	ABCA1,Ins1
VANGL2		other				0.0292	ACTR3,PRICKLE2
PPP1R14B		phosphatase				0.0292	KDR,PECAM1
GUCY2C		kinase				0.0292	Ins1,LEP
PRKD2		kinase				0.0292	DCSTAMP,KDR
PAPPA	5	peptidase				0.0292	ABCA1,PAPPA
(-)-arctigenin		chemical reagent				0.0292	APP,MSR1
Pzp		other				0.0292	LPL,VLDLR
mir-28	5	microRNA				0.0292	CREB1,MAD2L1
miR-3118 (and other miRNAs w/seed GUGACUG)		mature microRNA				0.0292	CREB1,NR5A2
HTR2C		G-protein coupled receptor				0.0292	Ins1,LEP
TAF10		transcription regulator				0.0292	GHR,PRLR
PRKAB1		kinase				0.0292	Ins1,LEP
SPTBN2		other				0.0292	NPY,SLC1A3
RGFP966		chemical reagent				0.0292	APP,PPARGC1A
HTR4		G-protein coupled receptor				0.0292	ANGPT1,CARTPT
GRM3	5	G-protein coupled receptor				0.0292	GRIN2A,SLC1A3
PMCH		other				0.0292	GRIA1,LEP
ERCC3		enzyme				0.0292	GHR,PRLR
dec-RRLL-cmk		chemical reagent				0.0292	COL11A1,COL1A2
alpha-ketoisocaproic acid		chemical - endogenous mammalian				0.0292	ITPR2,SLC8A1
testosterone		chemical - endogenous mammalian		1.978	bias	0.0294	Abca8a,ANGPT1,CARTPT,CDK6,CYP26B1,CYP51A1,CYP7B1,FADD,GALR1,GRIA1,Ins1,ITGB1,LEP,LHCGR,MSTN,NPY,NR5A2,NXPH1,PMP22,PRLR,RIMS2,SNCA,TG,TLR4,TNFRSF11B,UGT8
TCF3		transcription regulator		0.341		0.0303	ABCC12,ATOH1,BCL6,CDH5,CDK6,CPA1,CR2,ECT2,EDEM1,ETS2,GPAM,GRIA1,HS3ST1,IFI16,IL1RL1,IL7R,Ins1,KLF4,LHCGR,MAD2L1,MAF,POLE4,PRSS3,S1PR1,SELENOP,SOX1
PPARα-RXRα		complex				0.0309	ABCA1,GOT2,LPL
RFX5		transcription regulator				0.0309	COL1A2,CR2,GCNT2
ENPP2	5	enzyme				0.0309	ENPP2,LEP,PPARGC1A
Z-551		chemical reagent				0.0309	LEP,LPL,TLR4
calpeptin		chemical reagent				0.0309	APP,PTK2,TLR4
leupeptin		chemical - protease inhibitor				0.0309	ABCA1,APP,ITGB1
mevalonic acid		chemical - endogenous mammalian		1.213		0.0316	ABCA1,Agtr1b,GNAI1,LHCGR,LPL
candesartan		chemical drug		-1.664	bias	0.0318	COL1A2,COL3A1,CREB1,LEP,NPR3,TRPC3
MST1		growth factor				0.0319	IL15,IRF8,MSR1,PTK2
HAND1		transcription regulator		-1	bias	0.0319	ADSS2,ANGPT1,EFNB2,KDR
miR-223-3p (miRNAs w/seed GUCAGUU)		mature microRNA	Inhibited	-2	bias	0.0319	CNTN4,NKX6-1,SLC2A2,SOX6
KISS1		other				0.0319	Abca8a,CARTPT,NPY,PPARGC1A
TBX5		transcription regulator		0	bias	0.0321	COL1A2,COL3A1,CXCR4,IFI16,KCNJ2,POSTN,RYR2,SLC8A1
let-7a-5p (and other miRNAs w/seed GAGGUAG)		mature microRNA	Inhibited	-3.778	bias	0.0325	CDK6,COL1A2,COL3A1,COL5A2,COL8A1,IGF2BP3,KCNJ16,MTPN,NID2,RABGAP1L,RDH10,SLC25A13,SPCS3,TLR4,UGT8
OTX2		transcription regulator		1.3	bias	0.0326	ATOH1,CDH4,COL8A1,EFNA5,ENPP2,PTPRZ1,RDH10
SOX3		transcription regulator	Inhibited	-2.828	bias	0.0342	ACVR2A,ANGPT1,IRX3,KIF16B,PCDH18,PECAM1,SOX17,TBXT
NEUROD1		transcription regulator				0.0345	Ins1,MGAT5B,NKX6-1,SLC2A2,SLIT2,ST18
FOXO1		transcription regulator	Activated	2.78	bias	0.0347	ANGPT1,BCL6,CCN3,CDH5,CNR1,DAPK1,DCSTAMP,DEPDC1,EDNRB,FBXO32,GPAM,HUS1,IKZF2,IL15,IL7R,Ins1,INSR,JAG1,KLF4,LEP,LHCGR,LPL,MXI1,NDUFA4,NPY,NRP2,PPARGC1A,RICTOR,RPIA,S1PR1,SLC2A2
DSCAM		other		1	bias	0.0348	EFNA3,JAK2,KCND3,KCNJ2,KLF4,MAP2,ROBO2,SLC29A4,TAC1
22(R)-hydroxycholesterol		chemical - endogenous mammalian		1.643	bias	0.0349	ABCA1,APP,HAS2,LPL,PON1
PNPLA2		enzyme		0.692	bias	0.035	Ins1,INSR,LEP,PPARGC1A,SLC2A2,SUCLG2,ZNF423
TSH		complex		0.178	bias	0.035	FZD1,GNAI1,INSR,KDR,mir-28,mir-297,TG
SIRT1		transcription regulator		-0.934	bias	0.0355	ABCA1,ADAMTS5,ATOH1,CNR1,CNTN6,CPA1,CREB1,DDX60,EDEM1,FBXO32,HGF,JCHAIN,LEP,NCAM2,NEGR1,NLGN1,NPY,PHKB,PPARGC1A,PTN,RIMS2,RTP4,SLC7A11,SP110,TBC1D8,TNFSF11,Wasl,WNT2,ZNF618
celecoxib		chemical drug		-0.436	bias	0.0355	ABCG2,APP,COL3A1,CYP3A5,HUS1,KDR,MAGI1,PECAM1,RARB,TLR4,VEGFC
ADRB		group		-0.009	bias	0.0359	ACAT2,BNIP3L,CAVIN2,CDK6,CYP51A1,GCLM,KLF4,LTBP1,PPARGC1A,Prl2c2 (includes others),SLC7A11,SLC8A1
picrotoxin		chemical toxicant		0	bias	0.0361	GRIA1,GRIA2,LHCGR,OPRK1
RNY3		other	Activated	2	bias	0.0361	DDX60,LAMP3,RTP4,SPATS2L
KAT5		transcription regulator	Activated	2.449	bias	0.0364	CFTR,CXCR4,FGF20,GPAM,MAD2L1,NKAIN3,OPRK1,PTPRZ1,SOX17,TKTL2
NEUROG3		transcription regulator	Activated	2.778	bias	0.0365	CDH8,EFNB2,Ins1,NKX6-1,RARB,ROBO1,SEMA3A,ST18
epinephrine		chemical - endogenous mammalian		0.555	bias	0.0365	CXCR4,CYP3A5,LEP,LPL,NPY,NPY1R,PPARGC1A,PRIM2
GPNMB		enzyme				0.0368	DCSTAMP,ITGB1,TAC1
NPY1R	5	G-protein coupled receptor				0.0368	Ins1,LEP,NPY
NKX6-1	5	transcription regulator				0.0368	GFRA1,Ins1,UNC5C
MAPKAP1		other				0.0368	CXCR4,DAPK1,IFI16
EFNB2	5	kinase				0.0368	ANGPT1,IL7R,TNFSF11
CH-223191		chemical reagent				0.0368	COL1A2,COL3A1,MAF
aroclor 1254		chemical toxicant				0.0368	MAP2,TG,THRB
cystamine		chemical drug				0.0368	LTBP1,TNFRSF11B,TNFSF11
allyl sulfide		chemical drug				0.0368	COL1A2,CYP3A5,TRPC3
MED1		transcription regulator	Activated	2.236	bias	0.0375	BCL6,CYP3A5,Foxp1,GHR,HAS2,IRF8,KLF4,LBR,MAD2L1,POLE4,PRLR,RARB,TET2
RORC		ligand-dependent nuclear receptor				0.0375	Aox3,Cyp3a25 (includes others),CYP3A5,CYP7B1,HPGD,LRTM1,MSC,Mup1 (includes others),NAT2,RHBG,SLC29A4,SULT1C3,VLDLR
TBX21		transcription regulator		1.387		0.0376	CDK6,CX3CR1,IL1RL1,IL7R,mir-148,PTGER4,TNFSF11
PRDM1		transcription regulator	Inhibited	-2.163		0.0376	BCL6,CADPS2,CDK6,CXCR4,GBE1,GPAT3,IL7R,IRF8,ITPR1,JAG1,JCHAIN,LRRN1,MAF,METTL7A,MSC,PCDH18,PLA2G4A,RGS18,SI
GATA1		transcription regulator		0.535	bias	0.0384	CBX5,CDK6,CHCHD6,ETS2,Foxp1,HIPK2,IL1RL1,IL7R,IPO5,IRF8,KDR,MECOM,PECAM1,PLXNA2,PRKG1,RFC3,SATB1,SLMAP,SNCA,SOX6,ST18
ENG		transmembrane receptor	Activated	2		0.0384	BARD1,CDH5,CXCR4,KDR,PECAM1
THBS1		other		-1.342		0.0384	ADCYAP1R1,COL1A2,COL3A1,ITGB1,THPO
carbamylcholine		chemical drug		-1.165	bias	0.0384	APP,CHRM2,ITPR1,ITPR2,MAPK14
tetradecanoylphorbol acetate		chemical drug	Activated	2.79	bias	0.0386	ABCA1,ACO1,ADCYAP1,ANGPT1,APP,BNIP3L,CFTR,CR2,CREB1,CUL3,CXCR4,Cyp3a25 (includes others),DAB2,E330013P04Rik,EFNB2,EIF4E,ERBB4,ETS2,FHL5,FUT9,FZD1,GAP43,GLS,GRIN2A,HAS2,HGF,IFI16,IL7R,IRF8,ITGB1,KCNK2,KLF4,LPL,MAF,METTL7A,mir-181,mir-28,mir-30,MSR1,MYL1,NEIL3,NKAIN3,NPR3,NPY,NR3C2,PDE1C,PECAM1,PGAP1,PON1,PTGER2,PTGER4,PTK2,PTPRG,RARB,S1PR1,SEC61G,SEM1,SKAP2,SLC2A2,SLC7A11,SMPD1,TFDP1,TFPI2,TLR3,TL…
HDAC2		transcription regulator		-0.333		0.0394	BCL6,CAVIN2,COL11A1,COL1A2,LHCGR,OLFM4,POLE4,POLL,PRIM2,RARB,SATB1,SLC8A1
CDK4		kinase				0.0394	C7,CTNNA2,EIF5A2,ENPP2,GPC6,Ins1,MAGI2,MED30,MFSD6,SATB1,ZNF423,ZNF462
taurodeoxycholic acid		chemical - endogenous mammalian				0.0397	HPGD,SLC10A2
Histone H2b		group				0.0397	PPP1R3B,SLC7A11
PRCP		peptidase				0.0397	KLF4,PECAM1
ZNF100		transcription regulator				0.0397	POSTN,SI
ZNF85		transcription regulator				0.0397	POSTN,SI
ZNF254		transcription regulator				0.0397	POSTN,SI
RASSF8		other				0.0397	POSTN,SI
ZNF431		transcription regulator				0.0397	POSTN,SI
ADAM21		peptidase				0.0397	GLS,TFDP1
QRFP		other				0.0397	LPL,NPY
ZNF521		transcription regulator				0.0397	TNFSF11,ZNF423
HNRNPR		other				0.0397	Cald1,SMARCA2
PRLH		cytokine				0.0397	Ins1,LEP
mir-506		microRNA				0.0397	GFRA1,TLR4
TDO2		enzyme				0.0397	Prl8a2,SLC7A11
ZNF665		other				0.0397	POSTN,SI
ZNF528		other				0.0397	POSTN,SI
DAB1		other				0.0397	ABCA1,SIAH1
TMPO		other				0.0397	COL11A1,COL3A1
ZNF43		transcription regulator				0.0397	POSTN,SI
ZNF429		transcription regulator				0.0397	POSTN,SI
RAD9A		enzyme				0.0397	ITGB1,SATB1
TRPA1	5	transporter				0.0397	TAC1,TRPA1
GLP1R		G-protein coupled receptor				0.0397	ABCA1,Ins1
ZNF708		other				0.0397	POSTN,SI
VGF		growth factor				0.0397	Ins1,NPY
Gm26313		other				0.0397	Cald1,SMARCA2
BW 245C		chemical reagent				0.0397	IFI16,TNFRSF11B
xestospongin C		chemical - endogenous non-mammalian				0.0397	ITPR2,MAF
Ki16425		chemical reagent				0.0397	DCSTAMP,GDNF
2-(tridec-12-yn-1-ylthio)acetic acid		chemical reagent				0.0397	LPL,VLDLR
miR-124 mimic		chemical reagent				0.0397	CDH5,KDR
miR-335-3p (miRNAs w/seed UUUUCAU)		mature microRNA	Inhibited	-2	bias	0.0406	COL1A2,COL5A2,COL8A1,NID2
miR-22-3p (miRNAs w/seed AGCUGCC)		mature microRNA		-1.982	bias	0.0406	CHD7,MECOM,PPP1R9A,ZNF618
TREM2		transmembrane receptor		1.103	bias	0.0406	APP,CX3CR1,DKK2,IRF8
SL 327		chemical - protease inhibitor	Inhibited	-2	bias	0.0406	HECW1,KCNK1,NPTX2,VSTM2A
CEBPA		transcription regulator	Activated	3.728	bias	0.0412	COL1A2,CPS1,CXCR4,CYP3A5,EFNB2,EIF4E,EPHA7,FTO,FZD1,GGH,GTF3A,HAS2,HGF,HPGD,INSR,KLF4,LEP,LHCGR,LPL,mir-181,MMRN1,Mup1 (includes others),NR5A2,PPARGC1A,PRLR,PTX3,TAC1,TET2,THRB,VLDLR
CNTF		cytokine		0		0.0413	CNR1,ENPP2,Ins1,LEP,NPY,REG3A,SATB2,TAC1
GLI1		transcription regulator	Activated	3.035	bias	0.0415	ABCG2,CDH11,ELAVL2,GREM2,GRIA3,HHIP,KLF4,MEST,NAV3,PCDH18,PDZRN3,RNASEL,SALL1,SOX6,VEGFC,WNT2B
SMARCA4		transcription regulator	Activated	4.758	bias	0.042	ABCA1,ANXA10,BNIP3L,CDH11,CPS1,CXCR4,ETS2,FGF9,FHL2,GPM6A,GULP1,HHIP,HPGD,HS3ST1,IFI16,IL7R,ITGB1,ITPR1,KCNJ2,KCNQ3,KDR,MARCHF1,mir-28,mir-30,MYL1,NCALD,NRP2,NTNG1,PKIA,POLE4,PTX3,SCHIP1,SELENOP,SKAP2,SMARCA2,SOX17,ST7,TBX15,TMEM117,TPK1
TCF7L2		transcription regulator	Activated	3.956	bias	0.0421	9630013A20Rik,AATK,ANKIB1,CDH17,CYP51A1,DUSP15,ENPP2,FAM91A1,FBXO32,FBXO8,GCLM,GLUL,HHIP,HIPK2,Ins1,JAG1,LRRN1,mir-28,mir-30,NKAIN2,PEX5L,PPARGC1A,PSD3,RSPO2,ST18,UGT8,USP12
PGF		growth factor				0.0422	CCL28,CXCR4,ETS2,JAK2,NRP2
SMARCA5		transcription regulator		-0.905	bias	0.043	BCL6,CACNA1E,CHD7,ETS2,GFRA1,GRIA3,IL7R,KHDC1L,RTP4,ZMAT3,ZNF616
dimethyl sulfoxide		chemical drug	Activated	2.2	bias	0.043	AATK,COL22A1,CYP3A5,FUT8,IFI16,LPL,PDZD2,TBXT,TNFRSF11B,TNFSF11,VLDLR
bevacizumab		biologic drug				0.0431	ANGPT1,CXCR4,KDR
Foxo		group				0.0431	FBXO32,IL7R,RICTOR
A-769662		chemical reagent				0.0431	ABCA1,CPS1,PPARGC1A
NCAM1		other				0.0431	GLUL,MAP2,NLGN1
TARBP2		other				0.0431	MAF,MYL1,SOX6
clenbuterol		chemical drug				0.0431	FBXO32,PPARGC1A,TNFSF11
SMAD2		transcription regulator		0.798	bias	0.0435	CDH5,COL1A2,CYP51A1,DAPK1,HAS2,ITGB1,PTX3,S1PR1,VEGFC
MYB		transcription regulator	Activated	2.614	bias	0.0436	COL1A2,CXCR4,FUT8,IL7R,ITPR1,JAK2,KDR,KLF4,MFAP3L,mir-148,PPP3CA,PRAG1,TFEC,TRHR
TSHZ3		transcription regulator		0		0.0437	LDB2,NPY,PTGER3,RSPO2,TRHR,ZNF616
CFTR	5	ion channel		1.195		0.0438	ABCA1,CFTR,Cyp3a25 (includes others),CYP3A5,HPGD,ITPR1,REG3G,Tmsb4x (includes others)
AKT1		kinase		1.189	bias	0.0446	ACAT2,ANKH,COL8A1,CRYZ,CST3,CXCR4,FBXO32,GCLM,GOT2,Ins1,ITGB1,KDR,LEP,MSR1,MSTN,MYL1,PLA2G4A,PPARGC1A,THBS2,TNFSF11,VCP
FMR1		translation regulator		-0.971	bias	0.0449	APP,BASP1,COL5A2,CPQ,DLG2,DLGAP1,FGF14,GABRG2,GAP43,GRIA1,GRM3,KCND2
IRS1		enzyme		-0.347	bias	0.0451	ACTR3,COL3A1,EFNB2,FBXO32,Ins1,INSR,KLF4,LEP,LPL,MYL1,PPARGC1A
troglitazone		chemical drug		0.067		0.0453	AATK,ABCA1,ABCA12,ABCG2,Agtr1b,Cald1,COL1A2,CREB1,CYP3A5,ECT2,FBXW7,GPAM,HGF,HIPK2,IFI16,Ins1,KLF4,LEP,LPL,MSR1,NEIL3,NKX6-1,PPARGC1A,SLC2A2,SLC39A10,TSN
HOXB13		transcription regulator	Activated	2	bias	0.0454	EPHA5,EPHA7,LRRN1,SEMA3A
carbohydrate		chemical - endogenous mammalian	Activated	2	bias	0.0454	LEP,SI,SLC2A2,TLR4
HRH3		G-protein coupled receptor				0.0461	Ins1,LEP,Mup1 (includes others),NPR3,TMEM45B
miR-27a-3p (and other miRNAs w/seed UCACAGU)		mature microRNA	Inhibited	-2.213	bias	0.0461	EFNB2,FADD,FBXW7,IFI16,THRB
IRS2		enzyme		-0.776		0.0461	Ins1,LEP,LPL,PPARGC1A,SLC2A2
PAX5-ELN		fusion gene/product	Activated	2.236	bias	0.0461	EFNA5,KDR,PCDH9,PRLR,RGS18
UCP1		transporter	Inhibited	-3.051		0.0462	ESRRG,FBXO32,GREM2,Ins1,ITPR1,KCNAB1,LEP,PSD3,RAB40B,RNASEL,SMYD2,TLR3,TTLL7
RET		kinase		-1.042	bias	0.0469	CCN3,COL1A2,CXCR4,EDNRB,GDNF,GFRA1,HDAC5,MAF,PTN,RNF19A,SDK1,TCF21
UDP-N-acetylglucosamine		chemical - endogenous mammalian				0.047	LEP
Srp		group				0.047	FGF9
troleandomycin		chemical drug				0.047	CYP3A5
nicotinamide-beta-riboside		chemical - endogenous mammalian				0.047	PPARGC1A
pregnanolone		chemical - endogenous mammalian				0.047	MAP2
3,7,12-trihydroxycoprostane		chemical - endogenous mammalian				0.047	CYP3A5
beclomethasone dipropionate		chemical drug				0.047	CYP3A5
DRAXIN		other				0.047	Ins1
DUSP11		phosphatase				0.047	SNCA
CRB2		other				0.047	APP
capsular polysaccharide		chemical - other				0.047	MSR1
ORG 34517		chemical drug				0.047	NR3C2
Becn2		other				0.047	CNR1
hydroxamic acid		chemical - other				0.047	CXCR4
NUMB/NUMBL		group				0.047	MSTN
Na-k-atpase		group				0.047	GRIA1
Ral		group				0.047	VEGFC
Ryr		group				0.047	KCNJ2
JIP1/2/3		group				0.047	APP
ceramidase		group				0.047	ABCA12
desmethoxyyangonin		chemical - endogenous non-mammalian				0.047	CYP3A5
dihydrokawain		chemical - endogenous non-mammalian				0.047	CYP3A5
INSC		other				0.047	KDR
rifamycin SV		chemical drug				0.047	BCL6
diacyl lipopeptide		chemical - other				0.047	TNFSF11
soraphen-A1alpha		chemical - endogenous non-mammalian				0.047	RICTOR
bapineuzumab		biologic drug				0.047	APP
DNAJ		group				0.047	ENPP2
ziram		chemical toxicant				0.047	SNCA
D-4476		chemical - kinase inhibitor				0.047	APP
AMG-9810		chemical reagent				0.047	PPARGC1A
HAS2-AS1		other				0.047	HAS2
anthocyanins		chemical drug				0.047	LEP
dihydromethysticin		chemical - endogenous non-mammalian				0.047	CYP3A5
Ces1b/Ces1c		enzyme				0.047	GHR
Tug1		other				0.047	PPARGC1A
BRCC3		enzyme				0.047	JAK2
Prl7d1		cytokine				0.047	PRLR
RDH5		enzyme				0.047	RDH10
ECE2		peptidase				0.047	APP
ENTPD7		enzyme				0.047	APP
FBXO11		enzyme				0.047	BCL6
MYH7B		other				0.047	GRIA1
aleplasinin		chemical drug				0.047	APP
ACSBG1		enzyme				0.047	SNCA
TSPAN10		other				0.047	CDH5
SLC19A2		transporter				0.047	Ins1
ACER1		enzyme				0.047	ABCA12
BAIAP2L1		other				0.047	Ins1
ARHGAP35		transcription regulator				0.047	KDR
GABARAPL1		other				0.047	OPRK1
CASS4		other				0.047	PTK2
INSL5		other				0.047	Ins1
SLC17A9		transporter				0.047	Ins1
TSPAN5		other				0.047	CDH5
IMMT		other				0.047	CHCHD6
SOX14		transcription regulator				0.047	SOX1
CALHM1		ion channel				0.047	APP
ABCA2		transporter				0.047	APP
UHRF1BP1		other				0.047	THRB
GSAP	5	peptidase				0.047	APP
ECE		group				0.047	APP
TSPAN14		other				0.047	CDH5
ZDHHC21		enzyme				0.047	APP
FUBP3		transcription regulator				0.047	FGF9
HOOK3		other				0.047	MSR1
ZG16B		other				0.047	CXCR4
ELSPBP1		other				0.047	ADSS2
acetylcholinesterase inhibitor		chemical drug				0.047	APP
MKKS		other				0.047	LEP
AI427809		other				0.047	ABCA1
HM13		peptidase				0.047	APP
SBNO2		transcription regulator				0.047	DCSTAMP
TSPAN15		other				0.047	CDH5
ERO1B		enzyme				0.047	Ins1
PDCL3		other				0.047	KDR
JPH2		enzyme				0.047	SLC8A1
PCSK4		peptidase				0.047	ADCYAP1
ZNF687		transcription regulator				0.047	THRB
TDRD9		enzyme				0.047	SNCA
PNRC2		other				0.047	LEP
KRT3		other				0.047	PECAM1
GREB1		other				0.047	COL1A2
PHPT1		phosphatase				0.047	Ins1
FBXL2		other				0.047	APP
CELSR3		G-protein coupled receptor				0.047	Nrg1
SLC9B2		transporter				0.047	Ins1
SGMS		group				0.047	ABCA12
CHF 5074		chemical drug				0.047	APP
(-)4,5-dicaffeoyl quinic acid		chemical - endogenous non-mammalian				0.047	HGF
neurotropin		chemical drug				0.047	SEMA3A
STX12		other				0.047	ABCA1
GDF1		growth factor				0.047	SOX17
ZSCAN21		transcription regulator				0.047	SNCA
mubritinib		chemical drug				0.047	MAF
STMN2		other				0.047	APP
pidilizumab		biologic drug				0.047	CXCR4
COL5A3		other				0.047	Ins1
BIX 02189		chemical - kinase inhibitor				0.047	GDNF
UCP3		transporter				0.047	LEP
TNNC1		other				0.047	SLC8A1
OSTN		other				0.047	PPARGC1A
GABRD		ion channel				0.047	GABRG2
KLC1		other				0.047	APP
CNGA2		ion channel				0.047	CYP26B1
GRIA3	5	ion channel				0.047	LEP
EHD1		other				0.047	ITGB1
KCNAB1	5	ion channel				0.047	KCND3
CXCR5		G-protein coupled receptor				0.047	TNFSF11
ASIC1		ion channel				0.047	GRIA1
PPP1R9A	5	other				0.047	GRIA1
Fbxl20		other				0.047	RIMS1
NTNG2		other				0.047	LRRC4
AFAP1		other				0.047	ITGB1
FBXL20		other				0.047	APP
KLHL5		other				0.047	SNCA
MYO1A		peptidase				0.047	SI
TRAK2		transporter				0.047	KCNJ2
CDK14	5	kinase				0.047	SNCA
SYNJ1		phosphatase				0.047	APP
miR-708-5p (and other miRNAs w/seed AGGAGCU)		mature microRNA				0.047	MAD2L1
mir-1906		microRNA				0.047	TLR4
miR-24-1-5p (and other miRNAs w/seed GCCUACU)		mature microRNA				0.047	SLITRK1
miR-616-3p (miRNAs w/seed GUCAUUG)		mature microRNA				0.047	TFPI2
miR-33-5p (and other miRNAs w/seed UGCAUUG)		mature microRNA				0.047	ABCA1
miR-342-5p (and other miRNAs w/seed GGGGUGC)		mature microRNA				0.047	KCNJ16
miR-2861 (and other miRNAs w/seed GGGCCUG)		mature microRNA				0.047	HDAC5
RTN1	5	other				0.047	APP
ARF3		enzyme				0.047	APP
SRSF10		other				0.047	GRIA2
PLSCR3		enzyme				0.047	LEP
ACAT2	5	enzyme				0.047	ABCA1
R333		chemical drug				0.047	MAF
GSTM5		enzyme				0.047	MAPK14
miR-211-3p (miRNAs w/seed CAGGGAC)		mature microRNA				0.047	CDK6
PUS1		enzyme				0.047	RARB
(3E)-1-[(1S)-1-(4-fluorophenyl)ethyl]-3-[[3-methoxy-4-(4-methylimidazol-1-yl)phenyl]methylidene]piperidin-2-one		chemical reagent				0.047	APP
AX 115		chemical reagent				0.047	PLA2G4A
SOX13		transcription regulator				0.047	WNT2
REXO4		transcription regulator				0.047	CRYZ
SNTB1	5	other				0.047	ABCA1
atacicept		biologic drug				0.047	IL15
LY2811376		chemical drug				0.047	APP
KDELR2		other				0.047	SNCA
DNER		transmembrane receptor				0.047	SNCA
GPD2		enzyme				0.047	Ins1
APBA2		transporter				0.047	APP
GPRASP1		transporter				0.047	CNR1
TNR	5	other				0.047	SLC1A3
MYT1L		transcription regulator				0.047	RBFOX1
LOC100912227		other				0.047	LSM8
AP4E1		other				0.047	APP
CLN5		other				0.047	APP
BACE2		peptidase				0.047	APP
N6-methyl-(R)-roscovitine		chemical reagent				0.047	APP
QPCT		enzyme				0.047	APP
ARR3		other				0.047	LHCGR
HADH		enzyme				0.047	Ins1
CHMP4B		other				0.047	SNCA
TSPAN17		enzyme				0.047	CDH5
SNX5		transporter				0.047	INSR
PRDM14		transcription regulator				0.047	POLE4
Klf7		transcription regulator				0.047	TG
NRN1		other				0.047	KCND2
ACSS1		enzyme				0.047	LEP
VPS18		transporter				0.047	ITGB1
SV2C		other				0.047	SNCA
MAP3K20		kinase				0.047	SOX6
GNG3		enzyme				0.047	LEP
NECAB3		other				0.047	APP
MED17		transcription regulator				0.047	RARB
NPNT		other				0.047	GDNF
ARCN1		other				0.047	APP
SIPA1L1		other				0.047	THRB
STARD3		transporter				0.047	ABCA1
CD164		other				0.047	CXCR4
TARID		other				0.047	TCF21
ITM2C		other				0.047	APP
DDC		enzyme				0.047	SNCA
teprotumumab		biologic drug				0.047	PTX3
BTA-EG4		chemical reagent				0.047	APP
CLCNKB		ion channel				0.047	PNPLA6
astaxanthin		chemical drug				0.047	LEP
ginsenoside Rg3		biologic drug				0.047	APP
tetramethylpyrazine		chemical - endogenous non-mammalian				0.047	CXCR4
GABRA2		ion channel				0.047	TLR4
PAK3		kinase				0.047	APP
IRX5		transcription regulator				0.047	KCND2
CDK11A		kinase				0.047	SNCA
Slc25a1		transporter				0.047	KCNB2
RIN1		other				0.047	GRIA1
ARFGEF3		other				0.047	Ins1
VWA8		enzyme				0.047	THRB
KAT6B		enzyme				0.047	SMARCA2
SPAG6		other				0.047	SPAG16
SAC3D1		other				0.047	MAD2L1
SHC3		kinase				0.047	APP
OPRL1		G-protein coupled receptor				0.047	PPP3CA
CNTNAP1		other				0.047	APP
PNLIP		enzyme				0.047	Ins1
benzo(k)fluoranthene		chemical reagent				0.047	FGF9
cAMP-dependent protein kinase inhibitor		chemical drug				0.047	CYP3A5
TOM1		transporter				0.047	APP
AIDA		other				0.047	Ins1
Gm26507		other				0.047	FBN2
betel quid extract		chemical reagent				0.047	MAP2
RECTAS		chemical reagent				0.047	ELP1
sphingosine kinase inhibitor V		chemical - kinase inhibitor				0.047	APP
soluble gamma-secretase modulator 49		chemical reagent				0.047	APP
soluble gamma-secretase modulator 41		chemical reagent				0.047	APP
soluble gamma-secretase modulator 46		chemical reagent				0.047	APP
beta adrenergic receptor agonist		chemical drug				0.047	LEP
EG443		chemical reagent				0.047	APP
MC622		chemical reagent				0.047	APP
MC55w21		chemical reagent				0.047	APP
MC55w10		chemical reagent				0.047	APP
CRANAD-17		chemical reagent				0.047	APP
ethylketocyclazocine		chemical drug				0.047	OPRK1
MW-III-36C		chemical - protease inhibitor				0.047	APP
4-hydroxybutanoic acid		chemical drug				0.047	APP
darifenacin		chemical drug				0.047	CHRM2
diflunisal		chemical drug				0.047	APP
asimadoline		chemical drug				0.047	OPRK1
SA 4503		chemical drug				0.047	GRIA1
RS86		chemical reagent				0.047	APP
pinacidil		chemical drug				0.047	APP
dihydrexidine		chemical drug				0.047	GRIA1
RO31-9790		chemical - protease inhibitor				0.047	GAP43
daclizumab		biologic drug				0.047	MAF
3beta-methoxypregnenolone		chemical drug				0.047	MAP2
donepezil		chemical drug				0.047	APP
IC261		chemical - kinase inhibitor				0.047	APP
miridesap		chemical drug				0.047	APCS
PK 11195		chemical drug				0.047	APP
gallamine triethiodide		chemical drug				0.047	CHRM2
SKI-190986		chemical reagent				0.047	APP
SKI-213271		chemical reagent				0.047	APP
2-((4-(2-hydroxypropan2-yl)phenyl)amino)-1H-benzo[d]imidazole-6-carbonitrile		chemical - kinase inhibitor				0.047	APP
CS-1		chemical reagent				0.047	APP
FGFR3-TACC3		fusion gene/product				0.047	PPARGC1A
STAT3 inhibitor IX		chemical reagent				0.047	HAS2
formycin B		chemical reagent				0.047	Ins1
AM966		chemical reagent				0.047	GDNF
anti-miR-32 inhibitor		chemical reagent				0.047	KLF4
NVP-2		chemical - kinase inhibitor				0.047	TBXT
iso-alpha acid		chemical reagent				0.047	APP
MIND4-17		chemical reagent				0.047	GCLM
salvinorin a		chemical drug				0.047	OPRK1
limonoate D-ring-lactone		chemical - endogenous non-mammalian				0.047	TLR4
geranyl pyrophosphate		chemical - endogenous mammalian				0.047	Agtr1b
L-propargylglycine		chemical reagent				0.047	PRKG1
bremazocine		chemical drug				0.047	OPRK1
alcuronium		chemical drug				0.047	CHRM2
nalfurafine		chemical drug				0.047	OPRK1
monomethyl succinate		chemical reagent				0.047	Ins1
ergothioneine		chemical - endogenous non-mammalian				0.047	MAP2
E-64c		chemical - protease inhibitor				0.047	MAP2
Cr3+		chemical reagent				0.047	TNFSF11
platinum		chemical drug				0.047	BARD1
MYOD1		transcription regulator		0.997	bias	0.0475	BCL6,CADPS2,CBX5,CENPE,DEPDC1,EIF3E,ENPP2,GINS2,GREM2,HAS2,IFI16,MSC,MYL1,POSTN,PPARGC1A,PTK2,SCHIP1,ZBTB18
miR-155-5p (miRNAs w/seed UAAUGCU)		mature microRNA	Inhibited	-3.547	bias	0.0481	CYP51A1,FADD,FGD4,LCLAT1,LDOC1,LPL,MAF,METTL7A,POLE4,SATB1,TRAM1,TRIM32,UFL1
maslinic acid		chemical - endogenous non-mammalian				0.0492	CDK6,ELP1,ITPR2,MAP2K6,Map3k7,MAPK14,SLC1A3,SLC2A2
MAFB		transcription regulator	Activated	2.425	bias	0.0492	CACNA2D3,F2RL3,HS3ST1,IL7R,Ins1,NKX6-1,SELENOP,SLC2A2
miR-34a-5p (and other miRNAs w/seed GGCAGUG)		mature microRNA	Inhibited	-3.238	bias	0.0493	APP,CDK6,CREB1,DPYD,ETS2,GFRA1,GRM7,JAG1,KLF4,PREX2,TRPS1
E. coli B4 lipopolysaccharide		chemical toxicant	Activated	2.976	bias	0.0494	ADAMTS5,CA13,CLEC14A,CLEC5A,CYP3A5,ECRG4,ETS2,FADD,GNAI1,HGF,IFI16,IL15,MDFIC,PLA2G4A,RTP4,SNCA,TEX15,TLR4,TRPM3,ZNF616
NMDA Receptor		complex				0.05	GRIA1,GRIN2A,TAC1
STAT3 inhibitor VI		chemical reagent				0.05	COL3A1,ENPP2,FTO
RPS6KA3		kinase				0.05	GRIA2,Ins1,LEP
PDK4		kinase				0.05	Ins1,IRF8,PPARGC1A
acyclic retinoid		chemical drug				0.05	COL1A2,KDR,RARB
27-hydroxycholesterol		chemical - endogenous mammalian				0.05	ABCA1,APP,LEP
NEDD9		other		-1.89		0.0551	APP,BMPR1B,DYNLRB2,LRRC6,LRRTM1,LYPD1,MAL2,PPP1R3B
mifepristone		chemical drug	Inhibited	-2.231		0.0595	CAMK2D,CFTR,COL5A2,CYP3A5,DLC1,EDNRB,EFNB2,HAS2,HPGD,KLF4,MAD2L1,NPY,NPY1R,PLA2G4A,POSTN,PTGER2,PTN,PTX3,ROBO1,SOX17,TENM3,THBS2
SIRT3		enzyme	Activated	2.176		0.0622	CDH5,Ins1,PECAM1,PPARGC1A,RICTOR,SLC2A2
dexamethasone		chemical drug	Activated	3.804		0.0809	ABCA1,ACTR3,ACVR2A,AKAP13,ANGPT1,APP,B3GALNT1,BCL6,CAVIN2,CCN3,CDH11,CDH4,CLEC5A,COL11A1,COL1A2,COL3A1,CPS1,CR2,CST3,CST5,CX3CR1,CXCR4,Cyp3a25 (includes others),CYP3A5,CYP51A1,DACH1,DAPK1,DLC1,DNM1L,DPYD,ECT2,EDEM1,EDNRB,EIF4E,ETS2,EXT1,FBN2,FBXO32,FGD4,GAP43,GCLM,GHR,GLRA3,GLUL,GOLIM4,HGF,HHIP,HIPK2,HPGD,IL15,IL1RL1,IL5RA,IL7R,Ins1,INSR,IRF8,ITGB1,ITPR1,ITPR2,JAG1,JAK2,KCNK2,KDR,KLF4,LEP,LPL,MAF…
TP53		transcription regulator	Activated	2.663		0.0869	ABCA1,ABCG2,ACO1,ADGRB3,ADGRE5,ANGPT1,ANKH,APBB2,APP,ASTN2,C9,Cald1,CAMK2D,CDH10,CENPE,CEP164,COL1A2,COL3A1,COL5A2,COL9A1,CSMD3,CYP26B1,CYP51A1,DAPK1,DLC1,DLGAP1,DNM1L,DYRK1A,EBAG9,EDIL3,ENPP2,ESRRG,FAM3C,FAT1,FBXW7,FHL2,G6pd2,GLUL,GNAI1,GPM6A,GPR63,HAS2,HDAC5,HGF,HS3ST1,IFI16,IL5RA,INSR,IRF8,KCNJ2,KDR,KLF4,LAMP3,LBR,LTBP1,MAD2L1,MAP2K6,mir-28,mir-30,MTDH,MYOF,NDUFA4,NECTIN3,NFAM1,NID2,PALLD,PAPP…
deoxycholate		chemical - endogenous mammalian	Inhibited	-2.209		0.0907	GLS,GLUL,HPGD,RARB,SLC1A3
HSF1		transcription regulator	Activated	2.563		0.0967	Abi3bp,COBL,DLGAP1,HDAC5,IL7R,LPL,PDZD2,POSTN,PPARGC1A,PPP3CA,SEMA3A,SGO2,STAG3,TEX15,TNFSF11
3-methyladenine		chemical toxicant		1.982		0.102	ADAMTS5,INSR,MTCH2,SNCA
FOXO3		transcription regulator	Activated	2.475		0.127	ANGPT1,BCL6,BNIP3L,CDH5,CXCR4,DNM1L,EDNRB,FBXO32,GLUL,IKZF2,JAG1,MBNL1,MSTN,MXI1,NRP2,PECAM1,PPARGC1A,RICTOR,SATB1,SLIT2,TFDP1
HR		transcription regulator	Activated	2		0.16	CTNND2,FADD,MAGI2,PREX2
GH1		growth factor		1.865		0.186	CREB1,CXCR4,GHR,GRIN2A,PRLR,RAD23B,SATB1,SLC13A1
GATA6		transcription regulator	Activated	2.238		0.187	ACO1,ATP6V1H,Cald1,DAB2,IRF8,LHCGR,LTBP1,NR5A2,PECAM1,RARB,SOX17,STARD13,WNT2
IL10		cytokine	Activated	2.627		0.236	ABCA1,APCS,CBX5,CDH13,CDK6,CX3CR1,CXCR4,ETS2,HGF,HPGD,IL7R,INCENP,Ins1,LAMP3,LBR,MAF,MSR1,PTX3,REG3A,SLC1A3,THPO,TLR3,TLR4,TNFSF11,VTCN1
VCAN		other	Activated	2.538		0.262	CDH13,ENPP2,GPC6,HAS2,IRF8,ITGB1,PTK2,SPATS2L,TTC27,ZNF618
KDM1A		enzyme	Inhibited	-3.148		0.275	CDH4,COL1A2,CSGALNACT1,MAP2,MYO1B,POLE4,RARB,SELENOP,ST18,SYBU,TBXT,TM4SF1
sulforafan		chemical drug	Activated	2.204		0.374	ABCG2,AOX1,CRYZ,FUNDC1,GBE1,GCLM,HIPK2,MSTN
AHR		ligand-dependent nuclear receptor		-1.769		0.44	ABCG2,ADAMTS5,APP,CHD7,COL11A1,COL1A2,COL3A1,COL5A2,ESRRG,FBN2,FGF9,GPAM,JAG1,LTBP1,NID2,PLXNA2,PMP22,SEMA3A,VEGFC
PPIF		enzyme	Inhibited	-2.236		0.464	CX3CR1,CXCR4,HGF,PDZRN3,PTN
UCHL1		peptidase	Inhibited	-2		0.493	PLA2G4A,PURG,SH2D4A,TRIM2
MRTFA		transcription regulator	Activated	2.813		0.501	CAVIN2,CXCR4,HPGD,ITGB1,MAP2,MMP16,S1PR1,SELENOP,SPOCK3
ciglitazone		chemical drug		1.952		0.513	ABCA1,ABCA12,HGF,RARB
WBP2		transcription regulator	Activated	2.236		1	HAS2,HHIP,SLC1A3,SLC7A11,TLR3
