# Supplementary material for: Core circadian clock transcription factor BMAL1 regulates mammary epithelial cell growth, differentiation, and milk component synthesis
Source: PLoS One. 2021 Aug 20;16(8):e0248199. doi: 10.1371/journal.pone.0248199 (PMC8378744; doi:10.1371/journal.pone.0248199)
Supplement: S12 Table — (XLSX) [file pone.0248199.s017.xlsx]

## Sheet: Sheet1
Supplemental Table S12. Downstream targets of GRIN3A identified using Ingenuity pathway analysis.
Symbol	Synonym(s)	Entrez Gene Name	Ensembl	Location	Family	Drugs	Entrez Gene ID for Human	Entrez Gene ID for Mouse	Entrez Gene ID for Rat
ADCYAP1	adenylate cyclase activating polypeptide 1, PACAP, PACAP27, PCAP	adenylate cyclase activating polypeptide 1	ENSMUSG00000024256	Extracellular Space	other		116	11516	24166
ADCYAP1R1	2900024I10RIK, ADCYAP receptor type I, adenylate cyclase activating polypeptide 1 receptor 1, AI846590, PAC1, PAC1-R, PAC1 receptor, PACAP1-R, PACAPR, PACAP-R1, PACAP-R1A, PACAPRI, Pvr1	ADCYAP receptor type I	ENSMUSG00000029778	Plasma Membrane	G-protein coupled receptor		117	11517	24167
BARD1	BRAD1, BRCA1 associated RING domain 1, ENSMUSG00000060893, ENSMUSG00000073653	BRCA1 associated RING domain 1	ENSMUSG00000026196	Nucleus	transcription regulator		580	12021	64557
BMPR1B	Acvrlk6, AI385617, ALK-6, AMDD, AV355320, BDA1D, BDA2, BMPR-IB, bone morphogenetic protein receptor type 1B, bone morphogenetic protein receptor, type 1B, CDw293, CFK-43a, SKR6	bone morphogenetic protein receptor type 1B	ENSMUSG00000052430	Plasma Membrane	kinase		658	12167
CG	Choriogonadotropin, chorionic gonadotrophin, Gonadotrophin, GONADOTROPIN, gonadotropin, chorionic, hCG			Other	complex
COL11A1	C530001D20RIK, cho, CO11A1, COLL6, collagen, type XI, alpha 1, collagen type XI alpha 1 chain, collagen, type XI, α 1, collagen type XI α 1 chain, DFNA37, STL2	collagen type XI alpha 1 chain	ENSMUSG00000027966	Extracellular Space	other	collagenase clostridium histolyticum	1301	12814	25654
CXCR4	b2b220Clo, CD184, CHEMOKINE CXC4 receptor, chemokine (C-X-C motif) receptor 4, CHEMOKINE receptor 4, Cmkar4, C-X-C motif chemokine receptor 4, D2S201E, FB22, FUSIN, HM89, HSY3RR, LAP-3, LCR1, LESTR, LOC100047410, NPY3R, NPYR, NPYRL, NPYY3R, PB-CKR, PBSF/SDF-1, Sdf1r, WHIM, WHIMS	C-X-C motif chemokine receptor 4	ENSMUSG00000045382	Plasma Membrane	G-protein coupled receptor	USL311, PF-06747143, burixafor, LY-2510924, mavorixafor, cladribine/cytarabine/filgrastim/idarubicin/plerixafor, [68Ga]pentixafor, BL-8040, ulocuplumab, GMI-1359, plerixafor, balixafortide, filgrastim/plerixafor	7852	12767	60628
EFNB2	ELF-2, ephrin B2, Epl5, EPLG5, HTKL, LERK-5, NLERK-1	ephrin B2	ENSMUSG00000001300	Plasma Membrane	kinase	sEphB4-HSA	1948	13642	306636
EIF4E	AUTS19, CAP-binding, CBP, EG668879, EIF4E1, EIF4EL1, Eif4e-ps, EIF4F, eukaryotic translation initiation factor 4E, If4e	eukaryotic translation initiation factor 4E	ENSMUSG00000028156	Cytoplasm	translation regulator	ISIS 183750	1977	13684	117045
ELAVL2	Elav2, ELAV like RNA binding protein 1, ELAV like RNA binding protein 2, Embryonic lethal abnormal vision like 2, HEL-N1, HEL N2, HU-antigen B, HUB, mel-N1	ELAV like RNA binding protein 2	ENSMUSG00000008489	Cytoplasm	other		1993	15569	286973
ENPP2	Atx, AUTOTAXIN, Ectonucleotidase 2, Ectonucleotide pyrophosphatase/phosphodiesterase 2, LysoPLD, NPP2, Npps2, PDNP2, Phosphodiesterase I, XSG17	ectonucleotide pyrophosphatase/phosphodiesterase 2	ENSMUSG00000022425	Plasma Membrane	enzyme		5168	18606	84050
EPHA3	AW492086, Cek4, EK4, END3, EPH receptor A3, ETK, ETK1, HEK, HEK4, Mek4, TYRO4	EPH receptor A3	ENSMUSG00000052504	Plasma Membrane	kinase	anti-EphA3 monoclonal antibody KB004	2042	13837	29210
EPHA7	Cek11, Ebk, EHK-3, EK11, EPH receptor A7, Ephrin a7, HEK11, Mdk1	EPH receptor A7	ENSMUSG00000028289	Plasma Membrane	kinase		2045	13841	171287
FGF9	Eks, fibroblast growth factor 9, GAF, glia-activating factor, HBFG-9, HBGF-9, SYNS3	fibroblast growth factor 9	ENSMUSG00000021974	Extracellular Space	growth factor		2254	14180	25444
FZD1	AW227548, Frizzled 1, frizzled class receptor 1, Frz, FZ-1	frizzled class receptor 1	ENSMUSG00000044674	Plasma Membrane	G-protein coupled receptor	vantictumab	8321	14362	58868
GASK1B	1110032E23Rik, 2210419I08RIK, AD021, AD036, AV011458, C4orf18, ENED, FAM198B, GaskbB, golgi associated kinase 1B	golgi associated kinase 1B	ENSMUSG00000027955	Cytoplasm	other		51313	68659	310540
GREM2	CKTSF1B2, DAND3, FLJ21195, Gremlin2, gremlin 2, DAN family BMP antagonist, PRDC, RGD1560008, STHAG9	gremlin 2, DAN family BMP antagonist	ENSMUSG00000050069	Extracellular Space	other		64388	23893	289264
HAS2	hyaluronan synthase 2, Hyaluronan synthase homolog	hyaluronan synthase 2	ENSMUSG00000022367	Plasma Membrane	enzyme		3037	15117	25694
HPGD	15-HYDROXY PROSTAGLANDIN DEHYDROGENASE, 15-PGDH, AV026552, Hydroxyprostaglandin Dehydrogenase, hydroxyprostaglandin dehydrogenase 15 (NAD), PGDH, PGDH1, PHOAR1, SDR36C1	15-hydroxyprostaglandin dehydrogenase	ENSMUSG00000031613	Cytoplasm	enzyme	glycyrrhetinic acid	3248	15446	79242
ITGB1	4633401G24RIK, AA409975, AA960159, beta1-Integrin, CD29, CD29 antigen, FNRB, Gm9863, GPIIA, integrin beta 1 (fibronectin receptor beta), integrin subunit beta 1, integrin subunit β 1, Integrin β 1, integrin β 1 (fibronectin receptor β), Integrin β 1 receptor, MDF2, MSK12, VLAB, VLA-BETA, VLA-β, β1-Integrin, β(1)-integrins	integrin subunit beta 1	ENSMUSG00000025809	Plasma Membrane	transmembrane receptor		3688	16412	24511
KCNQ5	7730402H11, 9230107O05Rik, AA589396, D1Mgi1, Kcnq5l, Kv7.5, LOC689123, MRD46, potassium voltage-gated channel subfamily Q member 5, potassium voltage-gated channel, subfamily Q, member 5	potassium voltage-gated channel subfamily Q member 5	ENSMUSG00000028033	Plasma Membrane	ion channel		56479	226922	259273
KLF4	EZF, GKLF, Kruppel like factor 4, Kruppel-like factor 4 (gut), Zie	Kruppel like factor 4	ENSMUSG00000003032	Nucleus	transcription regulator		9314	16600	114505
LHCGR	Gpcr19-rs1, HHG, LCGR, LGR2, LH/CG-R, LH-R, LH receptor, LHRHR, LSH-R, luteinizing hormone/choriogonadotropin receptor, ULG5	luteinizing hormone/choriogonadotropin receptor	ENSMUSG00000024107	Plasma Membrane	G-protein coupled receptor	anastrozole/goserelin/tamoxifen, goserelin, anastrozole/goserelin, CG, anastrozole/fulvestrant/goserelin/tamoxifen, menotropin, goserelin/tamoxifen, flutamide/goserelin, exemestane/fulvestrant/goserelin/letrozole/tamoxifen, bicalutamide/goserelin, ORG 41841	3973	16867	25477
LIMCH1	3732412D22Rik, KIAA1102, LIM and calponin homology domains 1, LIMCH1A, LMO7B, mKIAA1102, RGD1305269	LIM and calponin homology domains 1	ENSMUSG00000037736	Cytoplasm	other		22998	77569	305332
LRRN3	FIGLER5, leucine rich repeat neuronal 3, leucine rich repeat protein 3, neuronal, NLRR-3	leucine rich repeat neuronal 3	ENSMUSG00000036295	Extracellular Space	other		54674	16981	81514
MAF	2810401A20Rik, A230108G15RIK, avian musculoaponeurotic fibrosarcoma oncogene homolog, AW047063, AYGRP, CCA4, c-MAF, CTRCT21, Maf2, MAF bZIP transcription factor, V-MAF MUSCULOAPONEUROTIC FIBROSARCOMA ONCOGENE HOMOLOG	MAF bZIP transcription factor	ENSMUSG00000055435	Nucleus	transcription regulator		4094	17132	54267
mir-30	hsa-miR-30, hsa-mir-30a, hsa-miR-30a-3p, hsa-mir-30b, HSA-MIR-30BN, HSA-MIR-30C, hsa-mir-30c-1, hsa-mir-30c-2, HSA-MIR-30D, hsa-mir-30e, hsa-miR-30e-5p, hsa-mir-97-6, MI0000099, microRNA 30a, microRNA 30B, microRNA 30C, microRNA 30c-1, microRNA 30c-2, microRNA 30d, microRNA 30e, MIR30A, MIR30A3P, MIR30B, MIR30C, MIR30C1, MIR30C2, MIR30D, miR-30d-prec, MIR30E, Mir97, MIRN30A, MIRN30B, Mirn30c, MIR…	microRNA 30a	ENSMUSG00000065476	Cytoplasm	microRNA		407029|407030|407031|407032|407033|407034	387225|387226|387227|387228|723836|723964	100314009|100314010|100314011|100314012|100314153|100314231
MTPN	5033418D15Rik, Beta-dg, GCDP, MYOTROPHIN, Scid complementing gene 2, V-1, β-dg	myotrophin	ENSMUSG00000029840	Nucleus	transcription regulator		136319	14489	79215
NPR3	ANP-C, ANP-CR, ANPR-C, B430320C24RIK, C5orf23, EF-2, FLJ14054, GUCY2B, lgj, Natriuretic peptide clearance receptor, natriuretic peptide receptor 3, Natriuretic Peptide Receptor C, NPR-C, stri	natriuretic peptide receptor 3	ENSMUSG00000022206	Plasma Membrane	G-protein coupled receptor	nesiritide	4883	18162	25339
NR3C2	MCR, mineralocorticoid receptor, MLR, MR, NR3C2VIT, nuclear receptor subfamily 3 group C member 2, nuclear receptor subfamily 3, group C, member 2	nuclear receptor subfamily 3 group C member 2	ENSMUSG00000031618	Nucleus	ligand-dependent nuclear receptor	fludrocortisone acetate, eplerenone, spironolactone, aldosterone receptor antagonist, fludrocortisone, progesterone, hydrochlorothiazide/spironolactone, drospirenone, AZD9977, beta-estradiol/progesterone, drospirenone/ethinyl estradiol	4306	110784	25672
NR5A2	AU020803, B1F, B1F2, CPF, D1Ertd308e, FTF, FTF-2, FTZ-F1, FTZ-F1beta, hB1F-2, LRH-1, nuclear receptor subfamily 5 group A member 2, nuclear receptor subfamily 5, group A, member 2, UF2-H3B	nuclear receptor subfamily 5 group A member 2	ENSMUSG00000026398	Nucleus	ligand-dependent nuclear receptor		2494	26424	60349
PAPPA	8430414N03RIK, ASBABP2, DIPLA1, IGFBP-4ase, IGF-dependent protease for IGFBP4, PAPA, PAPPA1, pappalysin 1, pregnancy-associated plasma protein A	pappalysin 1	ENSMUSG00000028370	Extracellular Space	peptidase		5069	18491	313262
PECAM1	C85791, CD31, CD31/EndoCAM, endoCAM, GPIIA', PECA1, PECAM2, PECAM, platelet and endothelial cell adhesion molecule 1, platelet/endothelial cell adhesion molecule 1	platelet and endothelial cell adhesion molecule 1	ENSMUSG00000020717	Plasma Membrane	other		5175	18613	29583
PKIA	AI415001, cAMP-dependent protein kinase inhibitor alpha, cAMP-dependent protein kinase inhibitor α, PKIALPHA, Pki α, PRKACN1, protein kinase inhibitor, alpha, protein kinase inhibitor, α	cAMP-dependent protein kinase inhibitor alpha	ENSMUSG00000027499	Cytoplasm	other		5569	18767	114906
PRLR	AI987712, FLJ11027, HPRL, hPRLrI, MFAB, Pr-1, Pr-3, Prlr intermediate, Prlr-rs1, Prlr short, ProlactinR, prolactin receptor, RATPRLR, RI-PRLR	prolactin receptor	ENSMUSG00000005268	Plasma Membrane	transmembrane receptor	fluoxymesterone, LFA102, fluoxymesterone/tamoxifen	5618	19116	24684
PRSS2	ANIONIC TRYPSINOGEN, Ectopic anionic trypsin, protease, serine 2, Prss1, PTRYI, Ptryss2, RATPTRYI, serine protease 1, serine protease 2, Ta, Tesp4, Try1, TRY2, TRY8, TRYP, TRYP2, TRYPSIN 2, Trypsin i	serine protease 2	ENSMUSG00000057163	Extracellular Space	peptidase		5645	22072	24691
PTGER2	EP2, LOC100360765, PGE2 receptor, prostaglandin E receptor 2, prostaglandin E receptor 2 (subtype EP2), Ptger-ep2	prostaglandin E receptor 2	ENSMUSG00000037759	Plasma Membrane	G-protein coupled receptor	prostaglandin E2, EP2 receptor agonist, diclofenac/misoprostol, misoprostol, prostaglandin E1, CP 533536	5732	19217	81752
PTX3	AI607804, LOC682447, pentraxin 3, pentraxin related gene, TNFAIP5, TSG-14	pentraxin 3	ENSMUSG00000027832	Extracellular Space	other		5806	19288	689388
RGS20	2900073E09Rik, g(z)GAP, gz-GAP, LOC282686, regulator of G-protein signaling 20, RGSZ1, ZGAP1	regulator of G protein signaling 20	ENSMUSG00000002459	Cytoplasm	enzyme		8601	58175	362477
SLC4A4	AI835705, HHNMC, HNBC1, KNBC, NBC, NBC1, NBC2, Nbc4, NBCE1, PNBC, pNbc1, SLC4A5, solute carrier family 4 (anion exchanger), member 4, solute carrier family 4 member 4	solute carrier family 4 member 4	ENSMUSG00000060961	Plasma Membrane	transporter		8671	54403	84484
SMARCA1	5730494M04Rik, hSNF2L, ISWI, LOC102638489, NURF140, RGD1561046, SNF2L, SNF2L1, SWI, SWI2, SWI/SNF related, matrix associated, actin dependent regulator of chromatin, subfamily a, member 1	SWI/SNF related, matrix associated, actin dependent regulator of chromatin, subfamily a, member 1	ENSMUSG00000031099	Nucleus	transcription regulator		6594	93761	317575
STEAP1	2410007B19Rik, PRSS24, six transmembrane epithelial antigen of the prostate 1, STEAP, STEAP family member 1	STEAP family member 1	ENSMUSG00000015652	Plasma Membrane	transporter		26872	70358	297738
TAC1	4930528L02Rik, B-ppt, Hs.2563, NEUROPEPTIDE gamma, NEUROPEPTIDE K, NEUROPEPTIDE γ, NK-1, NK2, NKA, NKNA, NPK, Ppt5fl, PPT-A, PPTA3, PPT-I, RATPPTA3, Substance P precursor, TAC, TAC2, Tachykinin, tachykinin 1, Tachykinin A, tachykinin precursor 1, tachykinin, precursor 1	tachykinin precursor 1	ENSMUSG00000061762	Extracellular Space	other		6863	21333	24806
TFPI2	AV000670, PP5, PP5/TFPI-2, REF1, tissue factor pathway inhibitor 2	tissue factor pathway inhibitor 2	ENSMUSG00000029664	Extracellular Space	other		7980	21789	286926
TM4SF1	H-L6, L6, M3S1, MGC:14656, TAAL6, transmembrane 4 L six family member 1, transmembrane 4 superfamily member 1, TUMOR ASSOCIATED ANTIGEN 6, tumour ASSOCIATED ANTIGEN 6	transmembrane 4 L six family member 1	ENSMUSG00000027800	Plasma Membrane	other		4071	17112	295061
VEGFC	AW228853, Flt4-L, Flt4 ligand, LMPH1D, LMPHM4, vascular endothelial growth factor C, VRP	vascular endothelial growth factor C	ENSMUSG00000031520	Extracellular Space	growth factor	VGX-100	7424	22341	114111
