# Supplementary material for: Core circadian clock transcription factor BMAL1 regulates mammary epithelial cell growth, differentiation, and milk component synthesis
Source: PLoS One. 2021 Aug 20;16(8):e0248199. doi: 10.1371/journal.pone.0248199 (PMC8378744; doi:10.1371/journal.pone.0248199)
Supplement: S13 Table — (XLSX) [file pone.0248199.s018.xlsx]

## Sheet: Sheet1
Supplemental Table S13. Downstream targets of CREB identified using Ingenuity pathway analysis.
Symbol	Synonym(s)	Entrez Gene Name	Ensembl	Location	Family	Drugs	Entrez Gene ID for Human	Entrez Gene ID for Mouse	Entrez Gene ID for Rat
ABCA1	ABC-1, ATP-binding cassette, sub-family A (ABC1), member 1, ATP binding cassette subfamily A member 1, CERP, HDLCQTL13, HDLDT1, HPALP1, TGD	ATP binding cassette subfamily A member 1	ENSMUSG00000015243	Plasma Membrane	transporter	probucol	19	11303	313210
Abca8a	ATP-binding cassette, sub-family A (ABC1), member 8a	ATP-binding cassette, sub-family A (ABC1), member 8a	ENSMUSG00000041828	Other	transporter			217258	303638
ACVR2A	activin A receptor type 2A, Activin A Receptor, Type II, activin receptor IIA, ActR2a, ACTRII, ACTRIIA, ACVR2, rActR-II, TactrII	activin A receptor type 2A	ENSMUSG00000052155	Plasma Membrane	kinase	bimagrumab	92	11480	29263
AKAP13	1700026G02RIK, 5730522G15RIK, 5830460E08RIK, AKAP-Lbc, A-kinase anchoring protein 13, A kinase (PRKA) anchor protein 13, ARHGEF13, BRX, c-lbc, HA-3, HT31, LBC, LOC233400, LOC293024, p47, P47 LBC oncogene, PRKA13, PROTO-LB, PROTO-LBC	A-kinase anchoring protein 13	ENSMUSG00000066406	Cytoplasm	other		11214	75547	293024
BRINP2	6430517E21Rik, BB361039, BMP/retinoic acid inducible neural specific 2, bone morphogenic protein/retinoic acid inducible neural-specific 2, DBCCR1L2, FAM5B, mKIAA1747	BMP/retinoic acid inducible neural specific 2	ENSMUSG00000004031	Cytoplasm	other		57795	240843	286895
CADPS2	A230044C21Rik, Ca2+-dependent activator protein for secretion 2, calcium dependent secretion activator 2, CAPS2, Cpd2, RGD1559440	calcium dependent secretion activator 2	ENSMUSG00000017978	Plasma Membrane	other		93664	320405	312166
CARTPT	CART, CART prepropeptide	CART prepropeptide	ENSMUSG00000021647	Extracellular Space	other	amphetamine	9607	27220	29131
CDH10	A830016G23RIK, C030003B10RIK, C030011H18RIK, cadherin 10, T2-cadherin	cadherin 10	ENSMUSG00000022321	Plasma Membrane	other		1008	320873	29181
CDH11	CAD11, cadherin 11, Cadherin-11 precursor, CDH11 isoform 1, CDHOB, ESWS, OB, Ob-cadherin, OB CADHERIN 1, OSF-4	cadherin 11	ENSMUSG00000031673	Plasma Membrane	other		1009	12552	84407
CDH13	4932416G01Rik, CADHERIN 13, CDHH, Cdht, H-cadherin, Heart-cadherin, P105, T-CAD, T-CADHERIN, Truncated-cadherin	cadherin 13	ENSMUSG00000031841	Plasma Membrane	other		1012	12554	192248
CDH8	AI851472, cad8, cadherin 8, Nbla04261	cadherin 8	ENSMUSG00000036510	Plasma Membrane	other		1006	12564	84408
CDK14	cyclin-dependent kinase 14, mKIAA0834, PFTAIRE1, PFTK1	cyclin dependent kinase 14	ENSMUSG00000028926	Nucleus	kinase		5218	18647	362316
CR2	C3DR, CD21, CD21/35, CD35, complement C3d receptor 2, complement receptor 2, CR, CVID7, EBV receptor, SLEB9	complement C3d receptor 2	ENSMUSG00000026616	Plasma Membrane	transmembrane receptor		1380	12902	289395
CREB1	2310001E10Rik, 3526402H21RIK, AV083133, CAMP RESPONSE ELEMENT binding protein 1, cAMP responsive element binding protein 1, Cbp, CREB	cAMP responsive element binding protein 1	ENSMUSG00000025958	Nucleus	transcription regulator		1385	12912	81646
CRIM1	AU015004, cysteine rich transmembrane BMP regulator 1, cysteine rich transmembrane BMP regulator 1 (chordin like), S52	cysteine rich transmembrane BMP regulator 1	ENSMUSG00000024074	Extracellular Space	kinase		51232	50766	298744
CTNNA2	AI481747, alpha N-CATENIN, CAP-R, catenin alpha 2, catenin (cadherin associated protein), alpha 2, catenin (cadherin associated protein), α 2, catenin α 2, Catna, CATNA2, CDCBM9, cdf, chp, CT114, CTNR, α N-CATENIN	catenin alpha 2	ENSMUSG00000063063	Plasma Membrane	other		1496	12386	297357
CXCR4	b2b220Clo, CD184, CHEMOKINE CXC4 receptor, chemokine (C-X-C motif) receptor 4, CHEMOKINE receptor 4, Cmkar4, C-X-C motif chemokine receptor 4, D2S201E, FB22, FUSIN, HM89, HSY3RR, LAP-3, LCR1, LESTR, LOC100047410, NPY3R, NPYR, NPYRL, NPYY3R, PB-CKR, PBSF/SDF-1, Sdf1r, WHIM, WHIMS	C-X-C motif chemokine receptor 4	ENSMUSG00000045382	Plasma Membrane	G-protein coupled receptor	USL311, PF-06747143, burixafor, LY-2510924, mavorixafor, cladribine/cytarabine/filgrastim/idarubicin/plerixafor, [68Ga]pentixafor, BL-8040, ulocuplumab, GMI-1359, plerixafor, balixafortide, filgrastim/plerixafor	7852	12767	60628
CYP51A1	AI426508, Arr, CP51, CYP51, CYP51A, Cyp51b, CYPL1, CYPLI, Cytochrome P450 51, cytochrome P450, family 51, cytochrome P450 family 51 subfamily A member 1, Cytochrome P450, Family 51, Subfamily A, Polypeptide 1, LANOSTEROL 14-alpha DEMETHYLASE, LANOSTEROL 14-α DEMETHYLASE, LDM, P450-14DM, P450L1, P450LI, RATCP14DM, Similar to cyp51, Sterol 14-alpha Demethylase, Sterol 14-α Demethylase	cytochrome P450 family 51 subfamily A member 1	ENSMUSG00000001467	Cytoplasm	enzyme	voriconazole, efinaconazole, posaconazole, ketoconazole, terconazole, sertaconazole, bifonazole, oxiconazole, fluconazole, itraconazole, clotrimazole, miconazole, econazole, betamethasone/clotrimazole, luliconazole	1595	13121	25427
DKK2	dickkopf WNT signaling pathway inhibitor 2	dickkopf WNT signaling pathway inhibitor 2	ENSMUSG00000028031	Extracellular Space	other		27123	56811	295445
EDIL3	DEL1, EGF like repeats and discoidin domains 3, EGF-like repeats and discoidin I-like domains 3, Sox2-cre, Tg(Sox2-cre)1Amc	EGF like repeats and discoidin domains 3	ENSMUSG00000034488	Extracellular Space	other		10085	13612	688400
ERC2	6430531D06, CAST, CAST1, CAST1/ERC2, Cmbp, D14Ertd171e, ELKS2, ELKS2alpha, ELKSL, ELKS/RAB6-interacting/CAST family member 2, LOC100360615, LOC100911736, SPBC110, Spc110	ELKS/RAB6-interacting/CAST family member 2	ENSMUSG00000040640	Cytoplasm	other		26059	238988	259269
ESRRG	ERR3, ERRg, ERRG2, ERR-gamma, ERR-γ, estrogen-related receptor gamma, estrogen-related receptor-γ, KIAA0832, LOC100504550, mKIAA0832, NR3B3	estrogen related receptor gamma	ENSMUSG00000026610	Nucleus	ligand-dependent nuclear receptor	diethylstilbestrol	2104	26381	360896
GALR1	galanin receptor 1, GALNR, GALNR1	galanin receptor 1	ENSMUSG00000024553	Plasma Membrane	G-protein coupled receptor		2587	14427	50577
GAP43	B-50, Basp2, growth associated protein 43, Neuromodulin, PP46	growth associated protein 43	ENSMUSG00000047261	Plasma Membrane	other		2596	14432	29423
GFRA1	AU042498, GDNF family receptor alpha 1, GDNF family receptor α 1, GDNFR, GDNFR1, GDNFRA, Gdnfr α, GFR-ALPHA-1, GFR-α-1, glial cell line derived neurotrophic factor family receptor alpha 1, glial cell line derived neurotrophic factor family receptor α 1, GRFA1, LOC143381, RET1L, RETL1, TRNR1	GDNF family receptor alpha 1	ENSMUSG00000025089	Plasma Membrane	transmembrane receptor		2674	14585	25454
GLS	6330442B14, AAD20, AI314027, B230365M23Rik, CASGID, EIEE71, GAM, GDPAG, GLS1, Glut, glutaminase, Kga, RATGLUT	glutaminase	ENSMUSG00000026103	Cytoplasm	enzyme	telaglenastat	2744	14660	24398
GPR63	G protein-coupled receptor 63, Psp24-2, PSP24B, PSP24beta, PSP24(beta), PSP24(β)	G protein-coupled receptor 63	ENSMUSG00000040372	Plasma Membrane	G-protein coupled receptor		81491	81006	297952
GRIA1	2900051M01Rik, Ampa1, GLR1, GluA1, GLUH1, GLUR1, GluR1alpha, GLURA, gluR-K1, glutamate ionotropic receptor AMPA type subunit 1, glutamate receptor, ionotropic, AMPA1 (alpha 1), glutamate receptor, ionotropic, AMPA1 (α 1), HBGR1, HIPA1, LOC691178	glutamate ionotropic receptor AMPA type subunit 1	ENSMUSG00000020524	Plasma Membrane	ion channel	methoxyflurane, sevoflurane, isoflurane, tezampanel, perampanel, farampator, LY451395, desflurane, enflurane, talampanel	2890	14799	50592
GRIA3	2900064I19RIK, GluA3, GLUR3, Gluralpha3, GLUR-C, GLUR-K3, glutamate ionotropic receptor AMPA type subunit 3, glutamate receptor, ionotropic, AMPA3 (alpha 3), glutamate receptor, ionotropic, AMPA3 (α 3), MRX94	glutamate ionotropic receptor AMPA type subunit 3	ENSMUSG00000001986	Plasma Membrane	ion channel	farampator, tezampanel, LY451395, talampanel	2892	53623	29628
HAS2	hyaluronan synthase 2, Hyaluronan synthase homolog	hyaluronan synthase 2	ENSMUSG00000022367	Plasma Membrane	enzyme		3037	15117	25694
HPGD	15-HYDROXY PROSTAGLANDIN DEHYDROGENASE, 15-PGDH, AV026552, Hydroxyprostaglandin Dehydrogenase, hydroxyprostaglandin dehydrogenase 15 (NAD), PGDH, PGDH1, PHOAR1, SDR36C1	15-hydroxyprostaglandin dehydrogenase	ENSMUSG00000031613	Cytoplasm	enzyme	glycyrrhetinic acid	3248	15446	79242
KCND2	AI839615, AW555701, KV4.2, potassium voltage-gated channel, Shal-related family, member 2, potassium voltage-gated channel subfamily D member 2, R75121, RK5, Shal1	potassium voltage-gated channel subfamily D member 2	ENSMUSG00000060882	Plasma Membrane	ion channel	dalfampridine	3751	16508	65180
KLF4	EZF, GKLF, Kruppel like factor 4, Kruppel-like factor 4 (gut), Zie	Kruppel like factor 4	ENSMUSG00000003032	Nucleus	transcription regulator		9314	16600	114505
LAPTM4B	APTM4B, C330023P13Rik, LAPTM4beta, LC27, Lysosomal-associated protein transmembrane 4b, lysosomal protein transmembrane 4 beta, lysosomal protein transmembrane 4 β	lysosomal protein transmembrane 4 beta	ENSMUSG00000022257	Cytoplasm	other		55353	114128	315047
LEP	LEPD, Leptin, OB, obese, Obgrp, OBS	leptin	ENSMUSG00000059201	Extracellular Space	growth factor		3952	16846	25608
LPL	HDLCQ11, Lipase, LIPD, lipoprotein lipase, Lipoprotein lipase 1	lipoprotein lipase	ENSMUSG00000015568	Cytoplasm	enzyme	lovastatin/niacin, nicotinic acid/pioglitazone, atorvastatin/niacin, nicotinic acid, tyloxapol	4023	16956	24539
MDGA1	1200011I03Rik, GPIM, MAMDC3, MAM domain containing glycosylphosphatidylinositol anchor 1	MAM domain containing glycosylphosphatidylinositol anchor 1	ENSMUSG00000043557	Plasma Membrane	other		266727	74762	309659
MEST	AA408879, AI256745, mesoderm specific transcript, PEG1	mesoderm specific transcript	ENSMUSG00000051855	Cytoplasm	peptidase		4232	17294	58827
mir-28	hsa-mir-151, hsa-mir-151a, hsa-mir-151b, hsa-mir-28, microRNA 151, microRNA 151a, microRNA 151b, microRNA 28, microRNA 28A, microRNA 28c, MIR151, MIR151A, MIR151B, miR-28-A, Mir28c, Mir3586, MIRN151, MIRN28, Mmu-mir-151, mmu-mir-28, mmu-mir-28a, mmu-mir-28c, rno-mir-151, rno-mir-28, rno-mir-3586	microRNA 151a	ENSMUSG00000104794	Cytoplasm	microRNA		407020|442893|100616247	387169|723830|100628567	100314152|100314223|100526641
mir-297	Gm24114, hsa-mir-297, MI0000396, MI0005490, MI0005491, microRNA 297, microRNA 297-1, microRNA 297-2, microRNA 297a-2, microRNA 297a-3, microRNA 297a-4, microRNA 297b, microRNA 297c, Mir297-1, Mir297-2, Mir297a, Mir297a-1, Mir297a-2, Mir297a-3, Mir297a-4, Mir297b, Mir297c, MIRN297, Mirn297-1, Mirn297-2, Mirn297a-3, Mirn297a-4, Mirn297b, Mirn297c, mmu-mir-297-2, mmu-miR-297a, mmu-mir-297a-1, mmu-mi…	microRNA 297	ENSMUSG00000076976	Other	microRNA		100126354	723831|723945|735281|100124435|100124482|100124483	100314063
MYO1B	AA406997, LOC100909685, Mi130, MIH-L, MMIa, MMI-alpha, MMI-α, MYH-1c, MYO1B Heavy Chain, Myosin i, myosin IB, Myosin I α, Myr1	myosin IB	ENSMUSG00000018417	Cytoplasm	enzyme		4430	17912	117057
NDUFA4	CI-9k, CI-MLRQ, Complex I-MLRQ, COXFA4, LOC679503, LOC681024, MLRQ, Nadh dehydrogenase (ubiquinone) 1 alpha subcomplex 4, Nadh dehydrogenase (ubiquinone) 1 α subcomplex 4, NDUFA4 mitochondrial complex associated, NDUFA4, mitochondrial complex associated	NDUFA4 mitochondrial complex associated	ENSMUSG00000029632	Cytoplasm	enzyme		4697	17992	681024
NECTIN3	2610301B19Rik, 3000002N23Rik, 4921513D19Rik, AA407785, AU016832, AW538082, CD113, CDW113, LOC100506575, nectin cell adhesion molecule 3, PPR3, PRR3, PVRL3, PVRR3	nectin cell adhesion molecule 3	ENSMUSG00000022656	Plasma Membrane	other		25945	58998	288124
NEUROD6	Atoh2, bHLHa2, MATH2, neurogenic differentiation 6, neuronal differentiation 6, Nex, Nex1, NEX1M, RGD1562793	neuronal differentiation 6	ENSMUSG00000037984	Nucleus	transcription regulator		63974	11922	500137
NKAIN2	6330571D19Rik, AW455467, FAM77B, LOC432450, Na+/K+ transporting ATPase interacting 2, NKAIP2, sodium/potassium transporting ATPase interacting 2, TCBA, TCBA1	sodium/potassium transporting ATPase interacting 2	ENSMUSG00000069670	Plasma Membrane	other		154215	432450	102551716
NPTX2	NARP, neuronal pentraxin 2, NP2, NP-II	neuronal pentraxin 2	ENSMUSG00000059991	Extracellular Space	other		4885	53324	288475
NPY	0710005A05Rik, LOC100912228, neuropeptide Y, NF-Y, NPY02, Preproneuropeptide y, pro-neuropeptide Y-like, PYY4, RATNPY, RATNPY02	neuropeptide Y	ENSMUSG00000029819	Plasma Membrane	other		4852	109648	24604|100912228
NRP2	1110048P06RIK, Neuropilin-2, NP2, NPN2, PRO2714, VEGF165R2	neuropilin 2	ENSMUSG00000025969	Plasma Membrane	kinase		8828	18187	81527
PDE1C	cam-PDE 1C, DFNA74, hCam-3, phosphodiesterase 1C	phosphodiesterase 1C	ENSMUSG00000004347	Cytoplasm	enzyme		5137	18575	81742
PLA2G4A	cPLA2, cPLA2-alpha, cPLA2-α, cytosolic phospholipase a2 α, GURDP, Ipla2beta, IVA-PLA2, phospholipase A2 group IVA, phospholipase A2, group IVA (cytosolic, calcium-dependent), Pla2c, PLA2G4	phospholipase A2 group IVA	ENSMUSG00000056220	Cytoplasm	enzyme	cytosolic phospholipase A2 inhibitor, quinacrine	5321	18783	24653
PLXNA2	2810428A13Rik, AA589422, AW457381, FLJ30634, mKIAA0463, OCT, PlexA2, Plexin a2, PLXN2	plexin A2	ENSMUSG00000026640	Plasma Membrane	transmembrane receptor		5362	18845	289392
POLE4	2400007P05Rik, 5830430F06RIK, DNA polymerase epsilon 4, accessory subunit, DNA polymerase ε 4, accessory subunit, p12, polymerase (DNA-directed), epsilon 4 (p12 subunit), polymerase (DNA-directed), ε 4 (p12 subunit), YHHQ1	DNA polymerase epsilon 4, accessory subunit	ENSMUSG00000030042	Nucleus	enzyme	bortezomib/cladribine/rituximab, cladribine/cytarabine/decitabine, cladribine/cytarabine/filgrastim/idarubicin, cladribine/cytarabine/filgrastim/idarubicin/plerixafor, cladribine/recombinant interferon, cladribine/cytarabine/filgrastim, cladribine, cladribine/cytarabine/filgrastim/mitoxantrone, cladribine/cytarabine/daunorubicin, cladribine/rituximab, cladribine/peginterferon alfa-2a	56655	66979	362385
PPARGC1A	A830037N07RIK, Gm11133, LEM6, peroxisome proliferative activated receptor, gamma, coactivator 1 alpha, peroxisome proliferative activated receptor, γ, coactivator 1 α, Peroxisome Proliferator-Activating Receptor Gamma Coactivator 1 Alpha, Peroxisome Proliferator-Activating Receptor γ Coactivator 1alpha, Peroxisome Proliferator-Activating Receptor γ Coactivator 1 α, PGC-1, PGC1A, PGC-1alpha, PGC-1…	PPARG coactivator 1 alpha	ENSMUSG00000029167	Nucleus	transcription regulator		10891	19017	83516
RALYL	0710005M24Rik, HNRPCL3, RALY RNA binding protein-like	RALY RNA binding protein like	ENSMUSG00000039717	Nucleus	other		138046	76897
ROBO1	AW494633, AW742721, DUTT1, Gm310, H-Robo-1, LOC683548, roundabout guidance receptor 1, Roundabout homolog 1, Roundabout homolog 1 precursor, SAX3	roundabout guidance receptor 1	ENSMUSG00000022883	Plasma Membrane	transmembrane receptor		6091	19876	58946
RP1	Dcdc3, DCDC4A, Gm38717, LOC100128419, LOC100364170, LOC107984125, LOC684060, mG145, ORP1, retinitis pigmentosa 1 (human), RP1 axonemal microtubule associated, RP1, axonemal microtubule associated, RP1H	RP1 axonemal microtubule associated	ENSMUSG00000025900	Cytoplasm	other		6101	19888	681377
RSPO2	2610028F08Rik, AA673245, CRISTIN2, D430027K22, ftls, HHRRD, RGD1562331, R-spondin 2, TETAMS2	R-spondin 2	ENSMUSG00000051920	Extracellular Space	other		340419	239405	500863
RUNX1T1	AML1-MTG8, AML1T1, CBFA2T1, Cbfa2t1h, CDR, ETO, MTG8, Run1tl, RUNX1 partner transcriptional co-repressor 1, RUNX1 translocation partner 1, ZMYND2	RUNX1 partner transcriptional co-repressor 1	ENSMUSG00000006586	Nucleus	transcription regulator		862	12395	362489
SHTN1	4930506M07Rik, KIAA1598, mKIAA1598, RGD1311558, Shootin-1, SHOT1	shootin 1	ENSMUSG00000041362	Plasma Membrane	other		57698	71653	292139
SLC6A11	D930045G19Rik, E130202I16Rik, GABT3, GABT4, GAT-3, GAT4, solute carrier family 6 member 11, solute carrier family 6 (neurotransmitter transporter, GABA), member 11	solute carrier family 6 member 11	ENSMUSG00000030307	Plasma Membrane	transporter	tiagabine	6538	243616	79213
SORCS3	6330404A12RIK, AW045579, SORCS, sortilin-related VPS10 domain containing receptor 3	sortilin related VPS10 domain containing receptor 3	ENSMUSG00000063434	Nucleus	transporter		22986	66673	294043
SPHKAP	4930544G21Rik, A930009L15Rik, AI852220, mKIAA1678, RGD1311951, SKIP, SPHK1 interactor, AKAP domain containing	SPHK1 interactor, AKAP domain containing	ENSMUSG00000026163	Cytoplasm	other		80309	77629	316561
SPOCK3	2900045C01Rik, AI428471, HSAJ1454, mKIAA4039, SPARC (osteonectin), cwcv and kazal like domains proteoglycan 3, SPARC/osteonectin, cwcv and kazal like domains proteoglycan 3, TES-3, TICN3	SPARC (osteonectin), cwcv and kazal like domains proteoglycan 3	ENSMUSG00000054162	Extracellular Space	other		50859	72902	306404
TAC1	4930528L02Rik, B-ppt, Hs.2563, NEUROPEPTIDE gamma, NEUROPEPTIDE K, NEUROPEPTIDE γ, NK-1, NK2, NKA, NKNA, NPK, Ppt5fl, PPT-A, PPTA3, PPT-I, RATPPTA3, Substance P precursor, TAC, TAC2, Tachykinin, tachykinin 1, Tachykinin A, tachykinin precursor 1, tachykinin, precursor 1	tachykinin precursor 1	ENSMUSG00000061762	Extracellular Space	other		6863	21333	24806
TG	AITD3, cog, T4, TGN, Thyroglobulin, THYROID HORMONE	thyroglobulin	ENSMUSG00000053469	Extracellular Space	other		7038	21819	24826
TMEFF2	4832418D20Rik, 7630402F16RIK, CT120.2, HPP1, LOC108167624, TENB2, TOMOREGULIN, TPEF, TR, TR-2, transmembrane protein with EGF-like and two follistatin-like domains 2	transmembrane protein with EGF like and two follistatin like domains 2	ENSMUSG00000026109	Cytoplasm	other		23671	56363
TMEM74	AA549547, B230382K22Rik, NET36, RGD1566279, transmembrane protein 74	transmembrane protein 74	ENSMUSG00000054409	Other	other		157753	239408	500864
TNFSF11	CD254, hRANKL2, Ly109l, ODF, OPGL, OPTB2, RANKL, Rankl1, sOdf, TNF superfamily member 11, TNLG6B, TRANCE, tumor necrosis factor (ligand) superfamily, member 11, tumour necrosis factor (ligand) superfamily, member 11, tumour necrosis factor related activation induced cytokine	TNF superfamily member 11	ENSMUSG00000022015	Extracellular Space	cytokine	denosumab, lenalidomide/temsirolimus, 5-azacytidine/lenalidomide, lenalidomide/rituximab, cetuximab/lenalidomide, erythropoietin/lenalidomide, bortezomib/lenalidomide, carfilzomib/dexamethasone/lenalidomide, dexamethasone/lenalidomide, dexamethasone/lenalidomide/sorafenib, denosumab/levothyroxine, bortezomib/dexamethasone/lenalidomide, lenalidomide	8600	21943	117516
TRPS1	AI115454, AI447310, D15Ertd586e, GC79, LGCR, transcriptional repressor GATA binding 1	transcriptional repressor GATA binding 1	ENSMUSG00000038679	Nucleus	transcription regulator		7227	83925	299897
XKR4	AY534250, Gm210, KIAA1889, mKIAA1889, XK related 4, X-linked Kx blood group related 4, XRG4	XK related 4	ENSMUSG00000051951	Other	other		114786	497097	297801
ZBTB18	C2H2-171, MRD22, RP58, TAZ-1, ZFP238, zinc finger and BTB domain containing 18, ZNF238, Znf238.	zinc finger and BTB domain containing 18	ENSMUSG00000063659	Nucleus	transcription regulator		10472	30928	64619
ZFPM2	B330005D23Rik, DIH3, FOG-2, hFOG-2, SRXY9, ZC2HC11B, zinc finger protein, FOG family member 2, zinc finger protein, multitype 2, ZNF89B	zinc finger protein, FOG family member 2	ENSMUSG00000022306	Nucleus	transcription regulator		23414	22762	314930
