# Supplementary material for: Core circadian clock transcription factor BMAL1 regulates mammary epithelial cell growth, differentiation, and milk component synthesis
Source: PLoS One. 2021 Aug 20;16(8):e0248199. doi: 10.1371/journal.pone.0248199 (PMC8378744; doi:10.1371/journal.pone.0248199)
Supplement: S15 Table — (XLSX) [file pone.0248199.s020.xlsx]

## Sheet: Sheet1
Supplemental Table S15. Ingenuity pathway analysis generated network with greatest consistency score reflecting relationships between BMAL1 targets and predicted downstream effects.
Symbol	Synonym(s)	Entrez Gene Name	Ensembl	Location	Family	Drugs	Entrez Gene ID for Human	Entrez Gene ID for Mouse	Entrez Gene ID for Rat
ABCA1	ABC-1, ATP binding cassette subfamily A member 1, ATP-binding cassette, sub-family A (ABC1), member 1, CERP, HDLCQTL13, HDLDT1, HPALP1, TGD	ATP binding cassette subfamily A member 1	ENSMUSG00000015243	Plasma Membrane	transporter	probucol	19	11303	313210
AKAP13	1700026G02RIK, 5730522G15RIK, 5830460E08RIK, A kinase (PRKA) anchor protein 13, A-kinase anchoring protein 13, AKAP-Lbc, ARHGEF13, BRX, c-lbc, HA-3, HT31, LBC, LOC233400, LOC293024, p47, P47 LBC oncogene, PRKA13, PROTO-LB, PROTO-LBC	A-kinase anchoring protein 13	ENSMUSG00000066406	Cytoplasm	other		11214	75547	293024
AUTS2	2700063G02Rik, A730011F23RIK, AC121298.1, activator of transcription and developmental regulator AUTS2, autism susceptibility candidate 2, AUTISM-RELATED protein 1, D830032G16RIK, FBRSL2, KIAA0442, MRD26	activator of transcription and developmental regulator AUTS2	ENSMUSG00000029673	Nucleus	other		26053	319974	100362819
Branching of cells				Other	function
CCN3	C130088N23Rik, cellular communication network factor 3, IBP-9, IGFBP-9, IGFBP-RP3, NOV, NOVH	cellular communication network factor 3	ENSMUSG00000037362	Extracellular Space	growth factor		4856	18133	81526
CDC14A	A830059A17RIK, CD14, CDC14, CDC14 cell division cycle 14A, CDC14a1, CDC14A2, cell division cycle 14A, DFNB32, DFNB35, DFNB105, hCDC14	cell division cycle 14A	ENSMUSG00000033502	Nucleus	phosphatase		8556	229776	310806
CDH5	7B4, AA408225, cadherin 5, CD144, Ve Cad2, VE-Cad, VE-CADHERIN, Vec, VECD	cadherin 5	ENSMUSG00000031871	Plasma Membrane	other		1003	12562	307618
CDK6	5830411I20, AI504062, Crk2, cyclin-dependent kinase 6, FLJ31360, MCPH12, PLSTIRE	cyclin dependent kinase 6	ENSMUSG00000040274	Nucleus	kinase	letrozole/ribociclib, abemaciclib/aromatase inhibitor/GnRH analog, abemaciclib/fulvestrant, ribociclib/tamoxifen, lerociclib, letrozole/palbociclib, anastrozole/palbociclib, abemaciclib/letrozole, palbociclib, BPI-1178, alvocidib, exemestane/ribociclib, fulvestrant/palbociclib, HS-10342, fulvestrant/ribociclib, abemaciclib/anastrozole, abemaciclib/exemestane, abemaciclib/aromatase inhibitor, FCN-…	1021	12571	114483
COL3A1	Alpha coliii, AW550625, CN3, Col3a, COL3 alpha, COL3 α, COL III, Collagen 3, collagen alpha 1 (III), Collagen III, collagen III alpha 1, collagen III α 1, Collagen Type 3, COLLAGEN type 3, alpha 1 CHAIN, COLLAGEN type 3, α 1 CHAIN, Collagen type III, collagen type III alpha 1, collagen, type III, alpha 1, collagen type III alpha 1 chain, Collagen type III pro α 1, collagen type III α 1, collagen,…	collagen type III alpha 1 chain	ENSMUSG00000026043	Extracellular Space	other	collagenase clostridium histolyticum	1281	12825	84032
COL5A2	1110014L14RIK, collagen type V alpha 2 chain, collagen type V α 2 chain, collagen, type V, alpha 2, collagen, type V, α 2, EDSC, EDSCL2, PROCOLLAGEN type V alpha2	collagen type V alpha 2 chain	ENSMUSG00000026042	Extracellular Space	other	collagenase clostridium histolyticum	1290	12832	85250
COL8A1	C3orf7, collagen type VIII alpha 1 chain, collagen type VIII α 1 chain, collagen, type VIII, alpha 1, collagen, type VIII, α 1	collagen type VIII alpha 1 chain	ENSMUSG00000068196	Extracellular Space	other	collagenase clostridium histolyticum	1295	12837	304021
CRIM1	AU015004, cysteine rich transmembrane BMP regulator 1, cysteine rich transmembrane BMP regulator 1 (chordin like), S52	cysteine rich transmembrane BMP regulator 1	ENSMUSG00000024074	Extracellular Space	kinase		51232	50766	298744
CUL3	cullin 3, KIAA0617, PHA2E	cullin 3	ENSMUSG00000004364	Nucleus	enzyme		8452	26554	301555
CXCR4	b2b220Clo, C-X-C motif chemokine receptor 4, CD184, chemokine (C-X-C motif) receptor 4, CHEMOKINE CXC4 receptor, CHEMOKINE receptor 4, Cmkar4, D2S201E, FB22, FUSIN, HM89, HSY3RR, LAP-3, LCR1, LESTR, LOC100047410, NPY3R, NPYR, NPYRL, NPYY3R, PB-CKR, PBSF/SDF-1, Sdf1r, WHIM, WHIMS	C-X-C motif chemokine receptor 4	ENSMUSG00000045382	Plasma Membrane	G-protein coupled receptor	USL311, PF-06747143, burixafor, LY-2510924, mavorixafor, cladribine/cytarabine/filgrastim/idarubicin/plerixafor, [68Ga]pentixafor, BL-8040, ulocuplumab, GMI-1359, plerixafor, balixafortide, filgrastim/plerixafor	7852	12767	60628
DAB2	5730435J12Rik, AA960054, AI957090, D15Wsu122e, D630005B22Rik, DAB adaptor protein 2, disabled 2, mitogen-responsive phosphoprotein, DOC-2	DAB adaptor protein 2	ENSMUSG00000022150	Plasma Membrane	other		1601	13132	79128
DACH1	Dac, DACH, dachshund family transcription factor 1	dachshund family transcription factor 1	ENSMUSG00000055639	Nucleus	transcription regulator		1602	13134	306096
Development of sensory organ				Other	function
DLC1	A730069N07RIK, ARHGAP7, deleted in liver cancer 1, DLC1 Rho GTPase activating protein, HP, KIAA1723, p122-RhoGAP, RhoGAP, STARD12	DLC1 Rho GTPase activating protein	ENSMUSG00000031523	Cytoplasm	other		10395	50768	58834
DYRK1A	2310043O08Rik, D16Ertd272e, D16Ertd493e, dual specificity tyrosine phosphorylation regulated kinase 1A, dual-specificity tyrosine-(Y)-phosphorylation regulated kinase 1a, DYRK1, DYRK, Gm10783, HP86, mmb, MNB, MNBH, Mp86, MRD7, PSK47	dual specificity tyrosine phosphorylation regulated kinase 1A	ENSMUSG00000022897	Nucleus	kinase		1859	13548	25255
Efflux of lipid				Other	function
EFNA5	AF1, AL-1, AV158822, EFL-5, Ephrin-A5, Epl7, EPLG7, GLC1M, LERK-7, RAGS	ephrin A5	ENSMUSG00000048915	Plasma Membrane	kinase		1946	13640	116683
EFNB2	ELF-2, ephrin B2, Epl5, EPLG5, HTKL, LERK-5, NLERK-1	ephrin B2	ENSMUSG00000001300	Plasma Membrane	kinase	sEphB4-HSA	1948	13642	306636
EPHA7	Cek11, Ebk, EHK-3, EK11, EPH receptor A7, Ephrin a7, HEK11, Mdk1	EPH receptor A7	ENSMUSG00000028289	Plasma Membrane	kinase		2045	13841	171287
F2RL3	coagulation factor II (thrombin) receptor-like 3, F2R like thrombin or trypsin receptor 3, PAR4	F2R like thrombin or trypsin receptor 3	ENSMUSG00000050147	Plasma Membrane	G-protein coupled receptor		9002	14065	116498
FERMT1	5830467P10Rik, C20orf42, DTGCU2, fermitin family member 1, KIND1, KINDLERIN, Kindlin-1, RGD1306816, UNC112A, URP1	fermitin family member 1	ENSMUSG00000027356	Plasma Membrane	other		55612	241639	296179
FGF9	Eks, fibroblast growth factor 9, GAF, glia-activating factor, HBFG-9, HBGF-9, SYNS3	fibroblast growth factor 9	ENSMUSG00000021974	Extracellular Space	growth factor		2254	14180	25444
Formation of cellular protrusions				Other	function
FUT8	alpha-1,6-fucosyltransferase, CDGF1, CDGF, fucosyltransferase 8, N-ACETYL-beta-D-GLUCOSAMINIDE alpha1,6-FUCOSYLTRANSFERASE, N-ACETYL-β-D-GLUCOSAMINIDE alpha1,6-FUCOSYLTRANSFERASE, α-1,6-fucosyltransferase	fucosyltransferase 8	ENSMUSG00000021065	Cytoplasm	enzyme		2530	53618	432392
GRB10	5730571D09Rik, AI325020, GRB-IR, growth factor receptor bound protein 10, IRBP, MEG1, mKIAA0207, RGD1566234, RSS	growth factor receptor bound protein 10	ENSMUSG00000020176	Cytoplasm	other		2887	14783	498416
GRIA2	GluA2, GLUR2, GluR-K2, GLURB, glutamate ionotropic receptor AMPA type subunit 2, glutamate receptor, ionotropic, AMPA2 (alpha 2), glutamate receptor, ionotropic, AMPA2 (α 2), HBGR2	glutamate ionotropic receptor AMPA type subunit 2	ENSMUSG00000033981	Plasma Membrane	ion channel	farampator, tezampanel, LY451395, talampanel	2891	14800	29627
HAS2	hyaluronan synthase 2, Hyaluronan synthase homolog	hyaluronan synthase 2	ENSMUSG00000022367	Plasma Membrane	enzyme		3037	15117	25694
HDAC5	AI426555, HD5, Hdac4, histone deacetylase 5, mHDA1, mKIAA0600, NY-CO-9	histone deacetylase 5	ENSMUSG00000008855	Nucleus	transcription regulator	tributyrin, belinostat, pyroxamide	10014	15184	84580
HHIP	Hedgehog-interacting protein, Hhip1, Hip1, HIP, LOC100366089, RGD1564108	hedgehog interacting protein	ENSMUSG00000064325	Plasma Membrane	other		64399	15245	291936
HIPK2	1110014O20RIK, B230339E18RIK, homeodomain interacting protein kinase 2, LOC653052, LOC100505582, PRO0593, Stank	homeodomain interacting protein kinase 2	ENSMUSG00000061436	Nucleus	kinase		28996	15258	362342
HPGD	15-HYDROXY PROSTAGLANDIN DEHYDROGENASE, 15-PGDH, AV026552, Hydroxyprostaglandin Dehydrogenase, hydroxyprostaglandin dehydrogenase 15 (NAD), PGDH1, PGDH, PHOAR1, SDR36C1	15-hydroxyprostaglandin dehydrogenase	ENSMUSG00000031613	Cytoplasm	enzyme	glycyrrhetinic acid	3248	15446	79242
HS3ST1	3-Ost-1, 3OST, 3OST-I, D5Wsu110e, heparan sulfate (glucosamine) 3-O-sulfotransferase 1, HEPARAN SULFATE D-GLUCOSAMINYL 3-O-SULFOTRANSFERASE 1 precursor, heparan sulfate-glucosamine 3-sulfotransferase 1, heparan sulphate (glucosamine) 3-O-sulphotransferase 1, HEPARAN sulphATE D-GLUCOSAMINYL 3-O-sulphOTRANSFERASE 1 precursor, heparan sulphate-glucosamine 3-sulphotransferase 1, Hsg3ost	heparan sulfate-glucosamine 3-sulfotransferase 1	ENSMUSG00000051022	Cytoplasm	enzyme		9957	15476	84406
IGF2BP3	2610101N11Rik, AA522010, Ab2-255, AL022933, AU045931, CT98, IMP-3, insulin-like growth factor 2 mRNA binding protein 3, KOC1, Koc13, KOC, mimp3, Neilsen, RGD1306512, VICKZ3	insulin like growth factor 2 mRNA binding protein 3	ENSMUSG00000029814	Cytoplasm	translation regulator		10643	140488	312320
Ins1	Ins2-rs1, insulin 1, Insulin I, Preproinsulin, proinsulin	insulin I	ENSMUSG00000035804	Extracellular Space	other			16333	24505
IRF8	AI893568, H-ICSBP, HICSBP-1, ICSBP1, ICSBP, IMD32A, IMD32B, Interferon Consensus Sequence Binding Protein 1, interferon regulatory factor 8, Myls	interferon regulatory factor 8	ENSMUSG00000041515	Nucleus	transcription regulator		3394	15900	292060
ITGB1	4633401G24RIK, AA409975, AA960159, beta1-Integrin, CD29, CD29 antigen, FNRB, Gm9863, GPIIA, integrin beta 1 (fibronectin receptor beta), integrin subunit beta 1, integrin subunit β 1, Integrin β 1, integrin β 1 (fibronectin receptor β), Integrin β 1 receptor, MDF2, MSK12, VLA-BETA, VLA-β, VLAB, β(1)-integrins, β1-Integrin	integrin subunit beta 1	ENSMUSG00000025809	Plasma Membrane	transmembrane receptor		3688	16412	24511
ITPR1	ACV, CLA4, D6Pas2, DKFZp313N1434, Gm10429, I145TR, inositol 1,4,5-trisphosphate receptor 1, inositol 1,4,5-trisphosphate receptor type 1, inositol 1,4,5-trisphosphate receptor, type 1, INSP3R1, InsP3R, Ip3 receptor, Ip3 Receptor Type 1, IP3R, IP3R 1, opt, P400, Pcd6, Pcp-1, PPP1R94, SCA15, SCA16, SCA29, Type I IP3 receptor, wblo	inositol 1,4,5-trisphosphate receptor type 1	ENSMUSG00000030102	Cytoplasm	ion channel		3708	16438	25262
JAG1	ABE2, AGS1, AGS, AHD, AWS, CD339, DCHE, Gsfabe2, HJ1, Htu, Jagged1, jagged canonical Notch ligand 1, JAGL1, Ozz, Ser-1	jagged canonical Notch ligand 1	ENSMUSG00000027276	Extracellular Space	growth factor		182	16449	29146
JAK2	AI504024, C81284, Fd17, Janus kinase 2, JTK10, THCYT3	Janus kinase 2	ENSMUSG00000024789	Cytoplasm	kinase	NS-018, erlotinib/ruxolitinib, baricitinib, ruxolitinib, jak2 inhibitor, zotiraciclib, tofacitinib, jaktinib, momelotinib, XL019, upadacitinib, methotrexate/tofacitinib, WP1066, BMS-911543, AZD1480, baricitinib/methotrexate, bevacizumab/entrectinib, pacritinib, entrectinib, gandotinib, pralsetinib, fedratinib	3717	16452	24514
KCNK2	A430027H14Rik, AI848635, hTREK-1c, hTREK-1e, K2p2.1, potassium channel, subfamily K, member 2, potassium two pore domain channel subfamily K member 2, rTREK1d, TPKC1, TREK, TREK-1	potassium two pore domain channel subfamily K member 2	ENSMUSG00000037624	Plasma Membrane	ion channel		3776	16526	170899
KDR	6130401C07, CD309, FLK1, Flk, Kinase Insert Domain, kinase insert domain protein receptor, kinase insert domain receptor, Krd-1, Ly73, orv, VEGFR, VEGFR-2	kinase insert domain receptor	ENSMUSG00000062960	Plasma Membrane	kinase	CHIR-265, midostaurin, sorafenib/sulindac/sunitinib, apatinib, brivanib, cabozantinib/crizotinib, imatinib/sunitinib, bevacizumab/sorafenib, axitinib, tanibirumab, motesanib, pazopanib, 5-azacytidine/sorafenib, tesevatinib, XL999, JI 101, PF 00337210, famitinib, telatinib, brivanib alaninate, SAR103168, henatinib, VEGFR2 inhibitor, pegdinetanib, rebastinib, orantinib, paclitaxel/pembrolizumab/ram…	3791	16542	25589
KLF4	EZF, GKLF, Kruppel like factor 4, Kruppel-like factor 4 (gut), Zie	Kruppel like factor 4	ENSMUSG00000003032	Nucleus	transcription regulator		9314	16600	114505
LMO7	C78582, C130003G01, E030010D13, FBX20, FBXO20, Gm914, KIAA0858, LIM domain 7, LIM domain only 7, LMO7b, LOMP, mKIAA0858, ZFDCP	LIM domain 7	ENSMUSG00000033060	Cytoplasm	enzyme		4008	380928	361084
LRRTM1	4632401D06Rik, AW125451, leucine rich repeat transmembrane neuronal 1, LOC684054, Lrrtm2	leucine rich repeat transmembrane neuronal 1	ENSMUSG00000060780	Plasma Membrane	other		347730	74342	679668
MAD2L1	AA673185, CMT2, HSMAD2, MAD2, MAD2 mitotic arrest deficient-like 1, MADP2, mitotic arrest deficient 2 like 1	mitotic arrest deficient 2 like 1	ENSMUSG00000029910	Nucleus	other		4085	56150	297176
MAP2	G1-397-34, MAP2R, microtubule-associated protein 2, MTAP2, repro4	microtubule associated protein 2	ENSMUSG00000015222	Plasma Membrane	other	estramustine	4133	17756	25595
MAPK14	CRK1, CSBP1, CSBP2, CSBP, CSPB1, EXIP, Hog, LOC101929346, MAPK p38, mitogen-activated protein kinase 14, Mxi2, p38, p38 kinase, P38 Map Kinase, p38 MAP kinases alpha and beta, p38 MAP kinases α and β, p38 MAPK, p38 MAPK-α, p38-α, p38a, p38ALPHA, p38Hog, PRKM14, PRKM15, RK, SAPK p38 alpha, SAPK p38 α, SAPK2A	mitogen-activated protein kinase 14	ENSMUSG00000053436	Cytoplasm	kinase	RO-3201195, p38 MAP kinase inhibitor, talmapimod, ralimetinib	1432	26416	81649
NEUROD6	Atoh2, bHLHa2, MATH2, neurogenic differentiation 6, neuronal differentiation 6, Nex1, Nex, NEX1M, RGD1562793	neuronal differentiation 6	ENSMUSG00000037984	Nucleus	transcription regulator		63974	11922	500137
NKX6-1	NK6 homeobox 1, NKX6.1, NKX6A	NK6 homeobox 1	ENSMUSG00000035187	Nucleus	transcription regulator		4825	18096	65193
NPY	0710005A05Rik, LOC100912228, neuropeptide Y, NF-Y, NPY02, Preproneuropeptide y, pro-neuropeptide Y-like, PYY4, RATNPY02, RATNPY	neuropeptide Y	ENSMUSG00000029819	Plasma Membrane	other		4852	109648	24604|100912228
NR5A2	AU020803, B1F2, B1F, CPF, D1Ertd308e, FTF, FTF-2, FTZ-F1, FTZ-F1beta, hB1F-2, LRH-1, nuclear receptor subfamily 5 group A member 2, nuclear receptor subfamily 5, group A, member 2, UF2-H3B	nuclear receptor subfamily 5 group A member 2	ENSMUSG00000026398	Nucleus	ligand-dependent nuclear receptor		2494	26424	60349
Nrg1	6030402G23Rik, ARIA, D230005F13Rik, GGF, GGFII, Hgl, HRG, NDF, neuregulin 1, SMDF, Type I Nrg1	neuregulin 1	ENSMUSG00000062991	Plasma Membrane	other			211323
Organismal death				Other	function
PCDH9	C530050I23RIK, LOC638275, protocadherin 9	protocadherin 9	ENSMUSG00000055421	Plasma Membrane	other		5101	211712	306091
PLXNA2	2810428A13Rik, AA589422, AW457381, FLJ30634, mKIAA0463, OCT, PlexA2, Plexin a2, PLXN2	plexin A2	ENSMUSG00000026640	Plasma Membrane	transmembrane receptor		5362	18845	289392
PMP22	CIDP, CMT1A, CMT1E, DSS, GAS-3, HMSNIA, HNPP, PERIPHERAL MYELIN protein 22, Sp110, Sr13, Tr, TRE002, trembler	peripheral myelin protein 22	ENSMUSG00000018217	Plasma Membrane	other		5376	18858	24660
POSTN	A630052E07RIK, AI747096, FLJ11382, OSF-2, OSF-2P1, Osteoblast-Specific Factor2, PDLPOSTN, Periostin, periostin, osteoblast specific factor, PLF, PN	periostin	ENSMUSG00000027750	Extracellular Space	other		10631	50706	361945
PPP3CA	2900074D19Rik, ACCIID, Calcineurin, Calcineurin A Alpha, Calcineurin A α, CALN, CALNA1, CALNA, CCN1, CN, CNA1, CnA, CnA-α, IECEE1, IECEE, Pp2b Subunit A, PP2B-A alpha, PP2B-A α, PPP2B, PPP3CA alpha isoform, PPP3CA α isoform, protein phosphatase 3 catalytic subunit alpha, protein phosphatase 3 catalytic subunit α, protein phosphatase 3, catalytic subunit, alpha isoform, protein phosphatase 3, cata…	protein phosphatase 3 catalytic subunit alpha	ENSMUSG00000028161	Cytoplasm	phosphatase	voclosporin, cyclosporin A, pimecrolimus, prednisone/tacrolimus, cyclosporin A/methotrexate, tacrolimus, methylprednisolone/tacrolimus	5530	19055	24674
PRAG1	9830148H23, D8Ertd82e, mFLJ00269, NACK, PEAK2, PEAK1 related kinase activating pseudokinase 1, PEAK1 related, kinase-activating pseudokinase 1, PRAGMIN, RGD1311793, SGK223	PEAK1 related, kinase-activating pseudokinase 1	ENSMUSG00000050271	Nucleus	kinase		157285	244418	306506
PRKG1	AAT8, AW125416, cGK, cGK 1, CGKI, CGKI β, Cgmp-dependent protein kinase, alpha, Cgmp-dependent protein kinase, α, CYCLIC GMP-DEPENDENT protein KINASE, Gm19690, LOC100503436, PKG1, PKG, PKGI, PKGI-alpha, PKGI-α, Prkg1 mapped, PRKG1B, PRKGR1B, protein kinase cGMP-dependent 1, protein kinase, cGMP-dependent, type I	protein kinase cGMP-dependent 1	ENSMUSG00000052920	Cytoplasm	kinase		5592	19091	54286
PRLR	AI987712, FLJ11027, HPRL, hPRLrI, MFAB, Pr-1, Pr-3, Prlr intermediate, Prlr short, Prlr-rs1, prolactin receptor, ProlactinR, RATPRLR, RI-PRLR	prolactin receptor	ENSMUSG00000005268	Plasma Membrane	transmembrane receptor	fluoxymesterone, LFA102, fluoxymesterone/tamoxifen	5618	19116	24684
PRRX1	A230024N07Rik, AA755424, AGOTC, AI385634, AI843499, Hox, K-2, mHox, paired related homeobox 1, PHOX1, PMX1, Pmx, PRX-1	paired related homeobox 1	ENSMUSG00000026586	Nucleus	transcription regulator		5396	18933	266813
PTK2	FADK, FADK 1, FAK1, FAK, FAK related non-kinase, p125FAK, pp125FAK, PPP1R71, protein tyrosine kinase 2, PTK2 protein tyrosine kinase 2, TYROSINE KINASE 2	protein tyrosine kinase 2	ENSMUSG00000022607	Cytoplasm	kinase	conteltinib, lorlatinib, BI 853520, repotrectinib	5747	14083	25614
RAD23B	0610007D13Rik, AV001138, HHR23B, HR23B, mHR23B, P58, RAD23 homolog B, nucleotide excision repair protein	RAD23 homolog B, nucleotide excision repair protein	ENSMUSG00000028426	Nucleus	other		5887	19359	298012
RDH10	3110069K09Rik, 4921506A21RIK, AI875664, AW549993, D1Ertd762e, m366Asp, retinol dehydrogenase 10, retinol dehydrogenase 10 (all-trans), SDR16C4	retinol dehydrogenase 10	ENSMUSG00000025921	Nucleus	enzyme		157506	98711	353252
RNASEL	E230029I04Rik, HPC1, PRCA1, Ribonuclease L, ribonuclease L (2', 5'-oligoisoadenylate synthetase-dependent), RNASEL 80KD, RNS4	ribonuclease L	ENSMUSG00000066800	Cytoplasm	enzyme		6041	24014	359726
S1PR1	AI849002, CD363, CHEDG1, D1S3362, ECGF1, EDG-1, Endothelial differentiation sphingolipid g-protein-coupled receptor 1, Lpb1, S1P1, S1p, SPHINGOSINE-1-P GPCR, sphingosine-1-phosphate receptor 1	sphingosine-1-phosphate receptor 1	ENSMUSG00000045092	Plasma Membrane	G-protein coupled receptor	ozanimod, fingolimod phosphate	1901	13609	29733
SALL1	HEL-S-89, HSAL1, Msal-3, SAL1, Sal-like 1, spalt-like transcription factor 1, TBS, ZNF794	spalt like transcription factor 1	ENSMUSG00000031665	Nucleus	transcription regulator		6299	58198	307740
SATB1	2610306G12Rik, AW413156, SATB homeobox 1, special AT-rich sequence binding protein 1	SATB homeobox 1	ENSMUSG00000023927	Nucleus	transcription regulator		6304	20230	316164
SELENOP	AU018766, D15Ucla1, Se-P, Selenoprotein-P, SELP, SEPP1, SEPP	selenoprotein P	ENSMUSG00000064373	Extracellular Space	other		6414	20363	29360
SEMA3A	COLL1, HH16, Hsema-I, Hsema-III, LOC100503462, SEMA1, sema domain, immunoglobulin domain (Ig), short basic domain, secreted, (semaphorin) 3A, SEMAD, SEMAIII, SEMAL, SEMAPHORIN 3A, SemD	semaphorin 3A	ENSMUSG00000028883	Extracellular Space	other		10371	20346	29751
Size of body				Other	function
SLC1A3	AI504299, B430115D02Rik, EA6, EAAT1, GLAST, GLAST-1, GLU-T, GluT-1, Gmt1, MGluT1, solute carrier family 1 (glial high affinity glutamate transporter), member 3, solute carrier family 1 member 3	solute carrier family 1 member 3	ENSMUSG00000005360	Plasma Membrane	transporter	riluzole	6507	20512	29483
SLC2A2	AI266973, GLUT2, GTT2, Liver/beta cell glucose transporter, Liver/β cell glucose transporter, solute carrier family 2 (facilitated glucose transporter), member 2, solute carrier family 2 member 2	solute carrier family 2 member 2	ENSMUSG00000027690	Plasma Membrane	transporter		6514	20526	25351
SLIT2	b2b1200.1Clo, Drad-1, E030015M03Rik, E130320P19Rik, mKIAA4141, SLIL3, slit guidance ligand 2	slit guidance ligand 2	ENSMUSG00000031558	Extracellular Space	other		9353	20563	360272
SOX6	AI987981, HSSOX6, SOX-LZ, SOXD, SRY (sex determining region Y)-box 6, SRY-box transcription factor 6	SRY-box transcription factor 6	ENSMUSG00000051910	Nucleus	transcription regulator		55553	20679	293165
Sprouting				Other	function
SULF1	AI467640, AW121680, KIAA1077, LOC171396, mKIAA1077, sulfatase 1, sulph1, sulphatase 1	sulfatase 1	ENSMUSG00000016918	Cytoplasm	enzyme		23213	240725	171396
TCF21	bHLHa23, Capsulin, epc, epicardin, Msf-1, POD1, transcription factor 21	transcription factor 21	ENSMUSG00000045680	Nucleus	transcription regulator		6943	21412	252856
TLR4	ARMD10, CD284, HTOLL, Ly87, Ran/M1, Rasl2-8, Tlrp4, TOLL, TOLL receptor, toll-like receptor 4	toll like receptor 4	ENSMUSG00000039005	Plasma Membrane	transmembrane receptor	OM 174 lipid, resatorvid, GSK1795091, eritoran	7099	21898	29260
Tmsb4x (includes others)	1700129I15Rik, 4930488E11Rik, AW544206, Ptmb4, Ptmb10, Tb4, Tb10, Tb15a, Tb15r, Tbeta4, Thymosin beta10, thymosin beta 15a, thymosin beta 15b like, Thymosin β 4, thymosin β 15a, thymosin β 15b like, thymosin, beta 10, thymosin, beta 4, X chromosome, thymosin, β 10, thymosin, β 4, X chromosome, Tmsb4, Tmsb10, Tmsb15a, Tmsb15b1-Tmsb15b2, Tmsb15l, Tmsb15r, Tmsbl1, Tmsl8	thymosin, beta 4, X chromosome	ENSMUSG00000079523	Cytoplasm	other			19240|19241|78478|399591
TNFRSF11B	OCIF, OPG, Osteoprotegerin, PDB5, TNF receptor superfamily member 11B, TNFR11, TR1, tumor necrosis factor receptor superfamily, member 11b (osteoprotegerin), tumour necrosis factor receptor superfamily, member 11b (osteoprotegerin)	TNF receptor superfamily member 11b	ENSMUSG00000063727	Plasma Membrane	transmembrane receptor		4982	18383	25341
UGT8	AI850488, AW455908, Cerebroside Synthase, CGT, mCerGT, UDP galactosyltransferase 8A, UDP glycosyltransferase 8, UGT4, Ugt8a	UDP glycosyltransferase 8	ENSMUSG00000032854	Cytoplasm	enzyme		7368	22239	50555
VEGFC	AW228853, Flt4 ligand, Flt4-L, LMPH1D, LMPHM4, vascular endothelial growth factor C, VRP	vascular endothelial growth factor C	ENSMUSG00000031520	Extracellular Space	growth factor	VGX-100	7424	22341	114111
WNT2B	wingless-type MMTV integration site family, member 2B, WNT13, Wnt family member 2B, Wnt2a	Wnt family member 2B	ENSMUSG00000027840	Extracellular Space	other		7482	22414	116466
ZFPM2	B330005D23Rik, DIH3, FOG-2, hFOG-2, SRXY9, ZC2HC11B, zinc finger protein, FOG family member 2, zinc finger protein, multitype 2, ZNF89B	zinc finger protein, FOG family member 2	ENSMUSG00000022306	Nucleus	transcription regulator		23414	22762	314930
