# Supplementary material for: Core circadian clock transcription factor BMAL1 regulates mammary epithelial cell growth, differentiation, and milk component synthesis
Source: PLoS One. 2021 Aug 20;16(8):e0248199. doi: 10.1371/journal.pone.0248199 (PMC8378744; doi:10.1371/journal.pone.0248199)
Supplement: S16 Table — (XLSX) [file pone.0248199.s021.xlsx]

## Sheet: Sheet1
Supplemental Table S16. Symbols and corresponding genes names in schematic (Figure 2) generated with Ingenuity pathway analysis using my pathway tools.
Symbol	Synonym(s)	Entrez Gene Name	Location	Family	Drugs	Entrez Gene ID for Human	Entrez Gene ID for Mouse	Entrez Gene ID for Rat
ABCA1	ABC-1, ATP-binding cassette, sub-family A (ABC1), member 1, ATP binding cassette subfamily A member 1, CERP, HDLCQTL13, HDLDT1, HPALP1, TGD	ATP binding cassette subfamily A member 1	Plasma Membrane	transporter	probucol	19	11303	313210
Abca8a	ATP-binding cassette, sub-family A (ABC1), member 8a	ATP-binding cassette, sub-family A (ABC1), member 8a	Other	transporter			217258	303638
ABCG2	ABC15, ABCP, AI428558, ATP binding cassette subfamily G member 2, ATP binding cassette subfamily G member 2 (Junior blood group), BCRP1, BCRP, BMDP, CD338, CDw338, EST157481, GOUT1, MRX, MXR, MXR-1, UAQTL1	ATP binding cassette subfamily G member 2 (Junior blood group)	Plasma Membrane	transporter		9429	26357	312382
ACVR2A	activin A receptor type 2A, Activin A Receptor, Type II, activin receptor IIA, ActR2a, ACTRII, ACTRIIA, ACVR2, rActR-II, TactrII	activin A receptor type 2A	Plasma Membrane	kinase	bimagrumab	92	11480	29263
ADAMDEC1	2210414L24Rik, ADAM-LIKE, ADAM like decysin 1, ADAM-like, decysin 1, AI574231, Dcsn, M12.219	ADAM like decysin 1	Extracellular Space	peptidase		27299	58860
ADAMTS18	9630038L21, ADAM metallopeptidase with thrombospondin type 1 motif 18, ADAM metallopeptidase with thrombospondin type 1 motif, 18, ADAMTS21, a disintegrin-like and metallopeptidase (reprolysin type) with thrombospondin type 1 motif, 18, E130314N14Rik, KNO2, MMCAT, RGD1560118	ADAM metallopeptidase with thrombospondin type 1 motif 18	Extracellular Space	peptidase		170692	208936	361412
ADAMTS5	9530092O11RIK, ADAM metallopeptidase with thrombospondin type 1 motif 5, ADAM metallopeptidase with thrombospondin type 1 motif, 5, ADAMTS1, ADAM-TS 11, a disintegrin-like and metallopeptidase (reprolysin type) with thrombospondin type 1 motif, 5 (aggrecanase-2), ADMP-2, AI481094, ASMP-2, LOC107987291	ADAM metallopeptidase with thrombospondin type 1 motif 5	Extracellular Space	peptidase	M6495	11096	23794	304135
Agtr1b	Agtr1, Angiotensin II receptor 1a, angiotensin II receptor, type 1b, Angtr-1b, AT1, AT1B, At1br, AT2R1B, AT3, ATR1b, AT<sub>1</sub>R	angiotensin II receptor, type 1b	Plasma Membrane	G-protein coupled receptor			11608	81638
AKAP13	1700026G02RIK, 5730522G15RIK, 5830460E08RIK, AKAP-Lbc, A-kinase anchoring protein 13, A kinase (PRKA) anchor protein 13, ARHGEF13, BRX, c-lbc, HA-3, HT31, LBC, LOC233400, LOC293024, p47, P47 LBC oncogene, PRKA13, PROTO-LB, PROTO-LBC	A-kinase anchoring protein 13	Cytoplasm	other		11214	75547	293024
Akap9	5730481H23Rik, AKAP450, A-kinase anchoring protein 9, A kinase (PRKA) anchor protein (yotiao) 9, AW545847, C79026, CG-NAP, G1-448-15, Gisp, mei2-5, mKIAA0803, PRKA9, repro12, Yotiao	A kinase (PRKA) anchor protein (yotiao) 9	Cytoplasm	other			100986	246150
ANGPT1	1110046O21Rik, AGP1, Agpt1, AGPT, ANG1, angiopoietin 1, KIAA0003	angiopoietin 1	Extracellular Space	growth factor	trebananib, AMG 780	284	11600	89807
ANKH	ANK, ANKH inorganic pyrophosphate transport regulator, CCAL2, CMDJ, CPPDD, D15Ertd221e, HANK, KIAA1581, MANK, mKIAA1581, progressive ankylosis, SLC61A1, SLC62A1	ANKH inorganic pyrophosphate transport regulator	Plasma Membrane	transporter		56172	11732	114506
APP	AAA, Abetapp, ABPP, AD1, Adap, Ag, amyloid beta (A4) precursor protein, amyloid beta precursor protein, amyloid-beta-protein, Amyloidogenic glycoprotein, Amyloid precursor, amyloid β (A4) precursor, Amyloid β A4 precursor, amyloid β (A4) precursor protein, amyloid β A4 precursor protein, amyloid β precursor, amyloid β precursor protein, amyloid-β-protein, amyloid β-protein precursor, APPI, appica…	amyloid beta precursor protein	Plasma Membrane	other	florbetaben F, florbetapir F18, bapineuzumab	351	11820	54226
BCL6	B cell leukaemia/lymphoma 6, B cell leukemia/lymphoma 6, BCL5, BCL6A, BCL6 transcription repressor, BCL6, transcription repressor, LAZ3, ZBTB27, zinc finger protein 51, ZNF51	BCL6 transcription repressor	Nucleus	transcription regulator		604	12053	303836
BMPR1B	Acvrlk6, AI385617, ALK-6, AMDD, AV355320, BDA1D, BDA2, BMPR-IB, bone morphogenetic protein receptor type 1B, bone morphogenetic protein receptor, type 1B, CDw293, CFK-43a, SKR6	bone morphogenetic protein receptor type 1B	Plasma Membrane	kinase		658	12167
BNIP3L	BCL2/adenovirus E1B interacting protein 3-like, BCL2/adenovirus E1B interacting protein 3-like, pseudogene, BCL2 interacting protein 3 like, Bnip31, BNIP3a, BNIP3H, Bnip3l-ps, C86132, D14Ertd719e, Gm10480, Nip3L, NIP3-like protein X, NIX, UV93	BCL2 interacting protein 3 like	Cytoplasm	other		665	12177|100043324	140923
BPNT2	1110001C20Rik, 3'(2'), 5'-bisphosphate nucleotidase 2, AA408880, AI451589, AL022796, B230207P20, GPAPP, IMP-3, IMPA3, IMPAD1, IMPase 3, inositol monophosphatase domain containing 1, Jaws, RGD1306455	3'(2'), 5'-bisphosphate nucleotidase 2	Cytoplasm	enzyme		54928	242291	312952
BRINP2	6430517E21Rik, BB361039, BMP/retinoic acid inducible neural specific 2, bone morphogenic protein/retinoic acid inducible neural-specific 2, DBCCR1L2, FAM5B, mKIAA1747	BMP/retinoic acid inducible neural specific 2	Cytoplasm	other		57795	240843	286895
C2orf88	1700019D03Rik, 2410136C24Rik, AA410151, chromosome 2 open reading frame 88, hypothetical protein LOC685203, LOC102556334, LOC682748, LOC685203, MGC13057, RIKEN cDNA 1700019D03 gene, smAKAP	chromosome 2 open reading frame 88	Other	other		84281	67080	685203
C8orf44-SGK3/SGK3	2510015P22Rik, A330005P07Rik, C8orf44-SGK3, C8orf44-SGK3 readthrough, CISK, fy, fz, serum/glucocorticoid regulated kinase 3, serum/glucocorticoid regulated kinase family member 3, serum/glucocorticoid regulated kinase family, member 3, SGK2, SGK3, SGKL	serum/glucocorticoid regulated kinase family member 3	Cytoplasm	kinase		23678|100533105	170755	171498
CADPS2	A230044C21Rik, Ca2+-dependent activator protein for secretion 2, calcium dependent secretion activator 2, CAPS2, Cpd2, RGD1559440	calcium dependent secretion activator 2	Plasma Membrane	other		93664	320405	312166
CARTPT	CART, CART prepropeptide	CART prepropeptide	Extracellular Space	other	amphetamine	9607	27220	29131
CCN3	C130088N23Rik, cellular communication network factor 3, IBP-9, IGFBP-9, IGFBP-RP3, NOV, NOVH	cellular communication network factor 3	Extracellular Space	growth factor		4856	18133	81526
CDH10	A830016G23RIK, C030003B10RIK, C030011H18RIK, cadherin 10, T2-cadherin	cadherin 10	Plasma Membrane	other		1008	320873	29181
CDH11	CAD11, cadherin 11, Cadherin-11 precursor, CDH11 isoform 1, CDHOB, ESWS, OB, Ob-cadherin, OB CADHERIN 1, OSF-4	cadherin 11	Plasma Membrane	other		1009	12552	84407
CDH13	4932416G01Rik, CADHERIN 13, CDHH, Cdht, H-cadherin, Heart-cadherin, P105, T-CAD, T-CADHERIN, Truncated-cadherin	cadherin 13	Plasma Membrane	other		1012	12554	192248
CDH8	AI851472, cad8, cadherin 8, Nbla04261	cadherin 8	Plasma Membrane	other		1006	12564	84408
CDK14	cyclin-dependent kinase 14, mKIAA0834, PFTAIRE1, PFTK1	cyclin dependent kinase 14	Nucleus	kinase		5218	18647	362316
CDK6	5830411I20, AI504062, Crk2, cyclin-dependent kinase 6, FLJ31360, MCPH12, PLSTIRE	cyclin dependent kinase 6	Nucleus	kinase	letrozole/ribociclib, abemaciclib/aromatase inhibitor/GnRH analog, abemaciclib/fulvestrant, ribociclib/tamoxifen, lerociclib, letrozole/palbociclib, anastrozole/palbociclib, abemaciclib/letrozole, palbociclib, BPI-1178, alvocidib, exemestane/ribociclib, fulvestrant/palbociclib, HS-10342, fulvestrant/ribociclib, abemaciclib/anastrozole, abemaciclib/exemestane, abemaciclib/aromatase inhibitor, FCN-…	1021	12571	114483
CFTR	ABC35, ABCC7, AW495489, CF, CF transmembrane conductance regulator, CFTR/MRP, cystic fibrosis transmembrane conductance regulator, dJ760C5.1, MRP7, RGD1561193, TNR-CFTR	CF transmembrane conductance regulator	Plasma Membrane	ion channel	ivacaftor/tezacaftor, tezacaftor, lumacaftor, ivacaftor/lumacaftor, crofelemer, ivacaftor	1080	12638	24255
CHRM2	AChR-M2, Acm2, cholinergic receptor muscarinic 2, cholinergic receptor, muscarinic 2, cardiac, HM2, M2, M2 MACHR, M2 MUSCARINIC receptor, M2ACHR, M2R	cholinergic receptor muscarinic 2	Plasma Membrane	G-protein coupled receptor	olanzapine, aclidinium/formoterol, acetylcholine, atropine/pralidoxime, brompheniramine, umeclidinium, mepenzolic acid, propantheline, orphenadrine, aspirin/caffeine/orphenadrine, tolterodine, trihexyphenidyl, chlorpheniramine/methscopolamine/phenylephrine, oxybutynin, formoterol/glycopyrrolate, scopolamine, arecoline, atropine/hyoscyamine/phenobarbital/scopolamine, quinidine, rocuronium, tropica…	1129	243764
CNR1	CANN6, Cannabinoid cb1 receptor, Cannabinoid Receptor, cannabinoid receptor 1, cannabinoid receptor 1 (brain), CB1, CB-R, CB1 receptors, CB1A, CB1B, CB1K5, CB1R, CNR, CNR1 isoform 1, Gm3576, LOC100046242, SKR6R	cannabinoid receptor 1	Plasma Membrane	G-protein coupled receptor	delta-8-tetrahydrocannabinol, BAY 38-7271, SLV 319, delta-9-tetrahydrocannabinol, trans-(±)-nabilone, rimonabant	1268	12801	25248
COL11A1	C530001D20RIK, cho, CO11A1, COLL6, collagen, type XI, alpha 1, collagen type XI alpha 1 chain, collagen, type XI, α 1, collagen type XI α 1 chain, DFNA37, STL2	collagen type XI alpha 1 chain	Extracellular Space	other	collagenase clostridium histolyticum	1301	12814	25654
COL1A2	AA960264, AI325291, alpha 2(I) COLLAGEN precursor, alpha2(I) COLLAGEN, alpha2(I) PROCOLLAGEN, Col1 alpha 2, Col1 α 2, Cola-2, COLLAGEN 1 alpha2, COLLAGEN alpha 2(I), COLLAGEN alpha 2(I) CHAIN precursor, COLLAGEN alpha2 type1, COLLAGEN I, COLLAGEN I alpha2, COLLAGEN type I alpha2, collagen type I alpha 2 chain, COLLAGEN type I PRO alpha 2, COLLAGEN type I PRO α 2, collagen type I α 2 chain, COLLAG…	collagen type I alpha 2 chain	Extracellular Space	other	collagenase clostridium histolyticum	1278	12843	84352
COL3A1	Alpha coliii, AW550625, CN3, Col3a, COL3 alpha, COL3 α, COL III, Collagen 3, collagen alpha 1 (III), Collagen III, collagen III alpha 1, collagen III α 1, Collagen Type 3, COLLAGEN type 3, alpha 1 CHAIN, COLLAGEN type 3, α 1 CHAIN, Collagen type III, collagen type III alpha 1, collagen, type III, alpha 1, collagen type III alpha 1 chain, Collagen type III pro α 1, collagen type III α 1, collagen,…	collagen type III alpha 1 chain	Extracellular Space	other	collagenase clostridium histolyticum	1281	12825	84032
COL5A2	1110014L14RIK, collagen type V alpha 2 chain, collagen type V α 2 chain, collagen, type V, alpha 2, collagen, type V, α 2, EDSC, EDSCL2, PROCOLLAGEN type V alpha2	collagen type V alpha 2 chain	Extracellular Space	other	collagenase clostridium histolyticum	1290	12832	85250
CR2	C3DR, CD21, CD35, CD21/35, complement C3d receptor 2, complement receptor 2, CR, CVID7, EBV receptor, SLEB9	complement C3d receptor 2	Plasma Membrane	transmembrane receptor		1380	12902	289395
CREB1	2310001E10Rik, 3526402H21RIK, AV083133, CAMP RESPONSE ELEMENT binding protein 1, cAMP responsive element binding protein 1, Cbp, CREB	cAMP responsive element binding protein 1	Nucleus	transcription regulator		1385	12912	81646
CRIM1	AU015004, cysteine rich transmembrane BMP regulator 1, cysteine rich transmembrane BMP regulator 1 (chordin like), S52	cysteine rich transmembrane BMP regulator 1	Extracellular Space	kinase		51232	50766	298744
CRYZ	Crystallin zeta, crystallin, zeta, Crystallin ζ, crystallin, ζ, Loc362061, Qr, QUINONE REDUCTASE, Sez9, ζ Crystallin	crystallin zeta	Cytoplasm	enzyme		1429	12972	362061
CST5	Cst10, cystatin 10 (chondrocytes), CYSTATIN D, DD72	cystatin D	Cytoplasm	other		1473	58214	366219
CTNNA2	AI481747, alpha N-CATENIN, CAP-R, catenin alpha 2, catenin (cadherin associated protein), alpha 2, catenin (cadherin associated protein), α 2, catenin α 2, Catna, CATNA2, CDCBM9, cdf, chp, CT114, CTNR, α N-CATENIN	catenin alpha 2	Plasma Membrane	other		1496	12386	297357
CXCR4	b2b220Clo, C-X-C motif chemokine receptor 4, CD184, chemokine (C-X-C motif) receptor 4, CHEMOKINE CXC4 receptor, CHEMOKINE receptor 4, Cmkar4, D2S201E, FB22, FUSIN, HM89, HSY3RR, LAP-3, LCR1, LESTR, LOC100047410, NPY3R, NPYR, NPYRL, NPYY3R, PB-CKR, PBSF/SDF-1, Sdf1r, WHIM, WHIMS	C-X-C motif chemokine receptor 4	Plasma Membrane	G-protein coupled receptor	USL311, PF-06747143, burixafor, LY-2510924, mavorixafor, cladribine/cytarabine/filgrastim/idarubicin/plerixafor, [68Ga]pentixafor, BL-8040, ulocuplumab, GMI-1359, plerixafor, balixafortide, filgrastim/plerixafor	7852	12767	60628
CYP26B1	CP26, CYP26A2, cytochrome P450 family 26 subfamily B member 1, cytochrome P450, family 26, subfamily b, polypeptide 1, P450 26A2, P450RAI-2, RHFCA	cytochrome P450 family 26 subfamily B member 1	Cytoplasm	enzyme		56603	232174	312495
CYP51A1	AI426508, Arr, CP51, CYP51, CYP51A, Cyp51b, CYPL1, CYPLI, Cytochrome P450 51, cytochrome P450, family 51, cytochrome P450 family 51 subfamily A member 1, Cytochrome P450, Family 51, Subfamily A, Polypeptide 1, LANOSTEROL 14-alpha DEMETHYLASE, LANOSTEROL 14-α DEMETHYLASE, LDM, P450-14DM, P450L1, P450LI, RATCP14DM, Similar to cyp51, Sterol 14-alpha Demethylase, Sterol 14-α Demethylase	cytochrome P450 family 51 subfamily A member 1	Cytoplasm	enzyme	voriconazole, efinaconazole, posaconazole, ketoconazole, terconazole, sertaconazole, bifonazole, oxiconazole, fluconazole, itraconazole, clotrimazole, miconazole, econazole, betamethasone/clotrimazole, luliconazole	1595	13121	25427
DAB2	5730435J12Rik, AA960054, AI957090, D15Wsu122e, D630005B22Rik, DAB adaptor protein 2, disabled 2, mitogen-responsive phosphoprotein, DOC-2	DAB adaptor protein 2	Plasma Membrane	other		1601	13132	79128
DKK2	dickkopf WNT signaling pathway inhibitor 2	dickkopf WNT signaling pathway inhibitor 2	Extracellular Space	other		27123	56811	295445
DLG2	A330103J02Rik, B230218P12RIK, B330007M19Rik, Chapsyn-110, discs large MAGUK scaffold protein 2, Dlgh2, Gm1197, Gm21505, PPP1R58, PSD-93	discs large MAGUK scaffold protein 2	Plasma Membrane	kinase		1740	23859	64053
DYNLRB2	1700009A04Rik, DNCL2B, DNLC2B, dynein light chain roadblock-type 2, ROADBLOCK-2, ROBLD2	dynein light chain roadblock-type 2	Cytoplasm	other		83657	75465	361415
EDIL3	DEL1, EGF like repeats and discoidin domains 3, EGF-like repeats and discoidin I-like domains 3, Sox2-cre, Tg(Sox2-cre)1Amc	EGF like repeats and discoidin domains 3	Extracellular Space	other		10085	13612	688400
EFNB2	ELF-2, ephrin B2, Epl5, EPLG5, HTKL, LERK-5, NLERK-1	ephrin B2	Plasma Membrane	kinase	sEphB4-HSA	1948	13642	306636
ENPP2	Atx, AUTOTAXIN, Ectonucleotidase 2, Ectonucleotide pyrophosphatase/phosphodiesterase 2, LysoPLD, NPP2, Npps2, PDNP2, Phosphodiesterase I, XSG17	ectonucleotide pyrophosphatase/phosphodiesterase 2	Plasma Membrane	enzyme		5168	18606	84050
ERBB4	ALS19, C-erb-b4, erb-b2 receptor tyrosine kinase 4, HER4, p180erbB4	erb-b2 receptor tyrosine kinase 4	Plasma Membrane	kinase	BMS-599626, allitinib, gefitinib/osimertinib, osimertinib, pelitinib, crizotinib/osimertinib, afatinib, pirotinib, afatinib/paclitaxel, carbon C 14 dacomitinib, afatinib/cetuximab, erlotinib/osimertinib, neratinib/paclitaxel, JNJ-26483327, poziotinib, dacomitinib, neratinib, afatinib/osimertinib	2066	13869	59323
ERC2	6430531D06, CAST, CAST1, CAST1/ERC2, Cmbp, D14Ertd171e, ELKS2, ELKS2alpha, ELKSL, ELKS/RAB6-interacting/CAST family member 2, LOC100360615, LOC100911736, SPBC110, Spc110	ELKS/RAB6-interacting/CAST family member 2	Cytoplasm	other		26059	238988	259269
ESRRG	ERR3, ERRg, ERRG2, ERR-gamma, ERR-γ, estrogen-related receptor gamma, estrogen-related receptor-γ, KIAA0832, LOC100504550, mKIAA0832, NR3B3	estrogen related receptor gamma	Nucleus	ligand-dependent nuclear receptor	diethylstilbestrol	2104	26381	360896
FADD	DEATH domain-containing ADAPTOR, Fas associated via death domain, Fas (TNFRSF6)-associated via death domain, GIG3, MORT1, Mort1/FADD	Fas associated via death domain	Cytoplasm	other		8772	14082	266610
FGF9	Eks, fibroblast growth factor 9, GAF, glia-activating factor, HBFG-9, HBGF-9, SYNS3	fibroblast growth factor 9	Extracellular Space	growth factor		2254	14180	25444
FHL2	AAG11, DRAL, four and a half LIM domains 2, Skeletal muscle lim protein 3, SLIM-3	four and a half LIM domains 2	Nucleus	transcription regulator		2274	14200	63839
FRMD4B	6030440G05RIK, C87375, FERM domain containing 4B, GOBLIN, GRSP1, Nitzin, R74720	FERM domain containing 4B	Cytoplasm	other		23150	232288	252858
FUT8	alpha-1,6-fucosyltransferase, CDGF, CDGF1, fucosyltransferase 8, N-ACETYL-beta-D-GLUCOSAMINIDE alpha1,6-FUCOSYLTRANSFERASE, N-ACETYL-β-D-GLUCOSAMINIDE alpha1,6-FUCOSYLTRANSFERASE, α-1,6-fucosyltransferase	fucosyltransferase 8	Cytoplasm	enzyme		2530	53618	432392
GALNT7	AI225872, GALNAC-T7, N-ACETYLGALACTOSAMINYLTRANSFERASE 7, polypeptide N-acetylgalactosaminyltransferase 7	polypeptide N-acetylgalactosaminyltransferase 7	Cytoplasm	enzyme		51809	108150	29750
GALR1	galanin receptor 1, GALNR1, GALNR	galanin receptor 1	Plasma Membrane	G-protein coupled receptor		2587	14427	50577
GAP43	B-50, Basp2, growth associated protein 43, Neuromodulin, PP46	growth associated protein 43	Plasma Membrane	other		2596	14432	29423
GDNF	Activity-dependent neurotrophic factor, AI385739, ATF1, ATF2, ATF, Glial cell derived neurotrophic factor, glial cell line derived neurotrophic factor, gndf, HFB1-GDNF, HSCR3	glial cell derived neurotrophic factor	Extracellular Space	growth factor		2668	14573	25453
GFRA1	AU042498, GDNF family receptor alpha 1, GDNF family receptor α 1, GDNFR1, GDNFR, Gdnfr α, GDNFRA, GFR-ALPHA-1, GFR-α-1, glial cell line derived neurotrophic factor family receptor alpha 1, glial cell line derived neurotrophic factor family receptor α 1, GRFA1, LOC143381, RET1L, RETL1, TRNR1	GDNF family receptor alpha 1	Plasma Membrane	transmembrane receptor		2674	14585	25454
GHR	Ghbp, GHIP, GHR/BP, GROWTH HORMONE receptor	growth hormone receptor	Plasma Membrane	transmembrane receptor	GH1, prednisone/somatotropin, somatrem, pegvisomant	2690	14600	25235
GLS	6330442B14, AAD20, AI314027, B230365M23Rik, CASGID, EIEE71, GAM, GDPAG, GLS1, Glut, glutaminase, Kga, RATGLUT	glutaminase	Cytoplasm	enzyme	telaglenastat	2744	14660	24398
GLUL	GLNS, Glutamate-ammonia Ligase, glutamate-ammonia ligase (glutamine synthetase), Glutamine Synthase, Glutamine Synthetase, GS, PIG43, PIG59	glutamate-ammonia ligase	Cytoplasm	enzyme		2752	14645	24957
Gm765	predicted gene 765	predicted gene 765	Other	other			330390
GNG12	2010305F15Rik, AA536815, AI115529, AI314170, AI842738, G protein subunit gamma 12, G protein subunit γ 12, G protein γ 12, guanine nucleotide binding protein (G protein), gamma 12, guanine nucleotide binding protein (G protein), γ 12	G protein subunit gamma 12	Plasma Membrane	enzyme		55970	14701	114120
GPAM	glycerol-3-phosphate acyltransferase, mitochondrial, Glycerol-phosphate acyltransferase, GPAT, GPAT-1, Gpat3, KIAA1560, MGPAT, Mtgat, mtGPAT, Mtgpat1, P90	glycerol-3-phosphate acyltransferase, mitochondrial	Cytoplasm	enzyme		57678	14732	29653
GPR63	G protein-coupled receptor 63, PSP24(beta), PSP24(β), Psp24-2, PSP24B, PSP24beta	G protein-coupled receptor 63	Plasma Membrane	G-protein coupled receptor		81491	81006	297952
GPRIN3	C030038J10Rik, C730021L23, GPRIN family member 3, GRIN3, LOC285513, RGD1565690	GPRIN family member 3	Other	other		285513	243385	502784
GRB10	5730571D09Rik, AI325020, GRB-IR, growth factor receptor bound protein 10, IRBP, MEG1, mKIAA0207, RGD1566234, RSS	growth factor receptor bound protein 10	Cytoplasm	other		2887	14783	498416
GRIA1	2900051M01Rik, Ampa1, GLR1, GluA1, GLUH1, GLUR1, gluR-K1, GluR1alpha, GLURA, glutamate ionotropic receptor AMPA type subunit 1, glutamate receptor, ionotropic, AMPA1 (alpha 1), glutamate receptor, ionotropic, AMPA1 (α 1), HBGR1, HIPA1, LOC691178	glutamate ionotropic receptor AMPA type subunit 1	Plasma Membrane	ion channel	methoxyflurane, sevoflurane, isoflurane, tezampanel, perampanel, farampator, LY451395, desflurane, enflurane, talampanel	2890	14799	50592
GRIA3	2900064I19RIK, GluA3, GLUR3, Gluralpha3, GLUR-C, GLUR-K3, glutamate ionotropic receptor AMPA type subunit 3, glutamate receptor, ionotropic, AMPA3 (alpha 3), glutamate receptor, ionotropic, AMPA3 (α 3), MRX94	glutamate ionotropic receptor AMPA type subunit 3	Plasma Membrane	ion channel	farampator, tezampanel, LY451395, talampanel	2892	53623	29628
GRIN2A	AK080997, EPND, FESD, GluN2A, GluRepsilon1, Glur ε 1, glutamate ionotropic receptor NMDA type subunit 2A, glutamate receptor, ionotropic, NMDA2A (epsilon 1), glutamate receptor, ionotropic, NMDA2A (ε 1), LKS, NMDAR2A, NR2, NR2A	glutamate ionotropic receptor NMDA type subunit 2A	Plasma Membrane	ion channel	nebostinel, besonprodil, delucemine, 1-aminocyclopropane-1-carboxylic acid, orphenadrine, dextromethorphan/promethazine, neramexane, felbamate, chlorpheniramine/dextromethorphan/phenylephrine, memantine, donepezil/memantine, N-(2-indanyl)glycinamide, tenocyclidine, dextromethorphan, UK-240455, cycloserine, bicifadine, brompheniramine/dextromethorphan/pseudoephedrine, dextromethorphan/quinidine, c…	2903	14811	24409
HAS2	hyaluronan synthase 2, Hyaluronan synthase homolog	hyaluronan synthase 2	Plasma Membrane	enzyme		3037	15117	25694
HDAC5	AI426555, HD5, Hdac4, histone deacetylase 5, mHDA1, mKIAA0600, NY-CO-9	histone deacetylase 5	Nucleus	transcription regulator	tributyrin, belinostat, pyroxamide	10014	15184	84580
HGF	C230052L06Rik, DFNB39, F-TCF, hepatocyte growth factor, HGF/SF, HGFB, HPTA, NK1, NK2, SF, SF/HGF	hepatocyte growth factor	Extracellular Space	growth factor	TAK-701, SCH 900105, MP0250, rilotumumab, bevacizumab/rilotumumab	3082	15234	24446
HPGD	15-HYDROXY PROSTAGLANDIN DEHYDROGENASE, 15-PGDH, AV026552, Hydroxyprostaglandin Dehydrogenase, hydroxyprostaglandin dehydrogenase 15 (NAD), PGDH, PGDH1, PHOAR1, SDR36C1	15-hydroxyprostaglandin dehydrogenase	Cytoplasm	enzyme	glycyrrhetinic acid	3248	15446	79242
IL15	AI503618, IL-T, interleukin 15	interleukin 15	Extracellular Space	cytokine	ALT-803	3600	16168	25670
IL7R	CD127, CDW127, IL7RA, IL-7R-alpha, IL-7 receptor alpha CHAIN, IL-7 receptor α CHAIN, IL-7R-α, ILRA, interleukin 7 receptor, LOC100911254	interleukin 7 receptor	Plasma Membrane	transmembrane receptor	recombinant human interleukin-7, OSE-127	3575	16197	294797
INPP4B	E130107I17RIK, inositol polyphosphate-4-phosphatase, type II, inositol polyphosphate-4-phosphatase type II B, IPP4P2A	inositol polyphosphate-4-phosphatase type II B	Cytoplasm	phosphatase		8821	234515	116699
Ins1	Ins2-rs1, insulin 1, Insulin I, Preproinsulin, proinsulin	insulin I	Extracellular Space	other			16333	24505
ITGB1	4633401G24RIK, AA409975, AA960159, beta1-Integrin, CD29, CD29 antigen, FNRB, Gm9863, GPIIA, integrin beta 1 (fibronectin receptor beta), integrin subunit beta 1, integrin subunit β 1, Integrin β 1, integrin β 1 (fibronectin receptor β), Integrin β 1 receptor, MDF2, MSK12, VLA-BETA, VLA-β, VLAB, β(1)-integrins, β1-Integrin	integrin subunit beta 1	Plasma Membrane	transmembrane receptor		3688	16412	24511
JAG1	ABE2, AGS1, AGS, AHD, AWS, CD339, DCHE, Gsfabe2, HJ1, Htu, Jagged1, jagged canonical Notch ligand 1, JAGL1, Ozz, Ser-1	jagged canonical Notch ligand 1	Extracellular Space	growth factor		182	16449	29146
JAK2	AI504024, C81284, Fd17, Janus kinase 2, JTK10, THCYT3	Janus kinase 2	Cytoplasm	kinase	NS-018, erlotinib/ruxolitinib, baricitinib, ruxolitinib, jak2 inhibitor, zotiraciclib, tofacitinib, jaktinib, momelotinib, XL019, upadacitinib, methotrexate/tofacitinib, WP1066, BMS-911543, AZD1480, baricitinib/methotrexate, bevacizumab/entrectinib, pacritinib, entrectinib, gandotinib, pralsetinib, fedratinib	3717	16452	24514
KCNAB1	AKR6A3, Akr8a8, hKvb3, hKvBeta3, KCNA1B, Kv beta1.1, KV-BETA-1, KV-β-1, Kvb1.3, KvBeta3, mKv(beta)1, mKv(β)1, Potassium channel beta1 subunit, potassium voltage-gated channel subfamily A member regulatory beta subunit 1, potassium voltage-gated channel subfamily A member regulatory β subunit 1, potassium voltage-gated channel, shaker-related subfamily, beta member 1, potassium voltage-gated chann…	potassium voltage-gated channel subfamily A member regulatory beta subunit 1	Plasma Membrane	ion channel		7881	16497	29737
KCND2	AI839615, AW555701, KV4.2, potassium voltage-gated channel subfamily D member 2, potassium voltage-gated channel, Shal-related family, member 2, R75121, RK5, Shal1	potassium voltage-gated channel subfamily D member 2	Plasma Membrane	ion channel	dalfampridine	3751	16508	65180
KCND3	AW045978, BRGDA9, KCND3L, KCND3S, Kncd3, KSHIVB, KV4.3, LOC684161, potassium voltage-gated channel, Shal-related family, member 3, potassium voltage-gated channel subfamily D member 3, SCA19, SCA22	potassium voltage-gated channel subfamily D member 3	Plasma Membrane	ion channel	ajmaline, dalfampridine	3752	56543	65195
KCNQ5	7730402H11, 9230107O05Rik, AA589396, D1Mgi1, Kcnq5l, Kv7.5, LOC689123, MRD46, potassium voltage-gated channel subfamily Q member 5, potassium voltage-gated channel, subfamily Q, member 5	potassium voltage-gated channel subfamily Q member 5	Plasma Membrane	ion channel		56479	226922	259273
KDR	6130401C07, CD309, Flk, FLK1, Kinase Insert Domain, kinase insert domain protein receptor, kinase insert domain receptor, Krd-1, Ly73, orv, VEGFR, VEGFR-2	kinase insert domain receptor	Plasma Membrane	kinase	CHIR-265, midostaurin, sorafenib/sulindac/sunitinib, apatinib, brivanib, cabozantinib/crizotinib, imatinib/sunitinib, bevacizumab/sorafenib, axitinib, tanibirumab, motesanib, pazopanib, 5-azacytidine/sorafenib, tesevatinib, XL999, JI 101, PF 00337210, famitinib, telatinib, brivanib alaninate, SAR103168, henatinib, VEGFR2 inhibitor, pegdinetanib, rebastinib, orantinib, paclitaxel/pembrolizumab/ram…	3791	16542	25589
KLF4	EZF, GKLF, Kruppel like factor 4, Kruppel-like factor 4 (gut), Zie	Kruppel like factor 4	Nucleus	transcription regulator		9314	16600	114505
LAPTM4B	APTM4B, C330023P13Rik, LAPTM4beta, LC27, Lysosomal-associated protein transmembrane 4b, lysosomal protein transmembrane 4 beta, lysosomal protein transmembrane 4 β	lysosomal protein transmembrane 4 beta	Cytoplasm	other		55353	114128	315047
LEP	LEPD, Leptin, OB, obese, Obgrp, OBS	leptin	Extracellular Space	growth factor		3952	16846	25608
LHCGR	Gpcr19-rs1, HHG, LCGR, LGR2, LH receptor, LH-R, LH/CG-R, LHRHR, LSH-R, luteinizing hormone/choriogonadotropin receptor, ULG5	luteinizing hormone/choriogonadotropin receptor	Plasma Membrane	G-protein coupled receptor	anastrozole/goserelin/tamoxifen, goserelin, anastrozole/goserelin, CG, anastrozole/fulvestrant/goserelin/tamoxifen, menotropin, goserelin/tamoxifen, flutamide/goserelin, exemestane/fulvestrant/goserelin/letrozole/tamoxifen, bicalutamide/goserelin, ORG 41841	3973	16867	25477
LMO7	C130003G01, C78582, E030010D13, FBX20, FBXO20, Gm914, KIAA0858, LIM domain 7, LIM domain only 7, LMO7b, LOMP, mKIAA0858, ZFDCP	LIM domain 7	Cytoplasm	enzyme		4008	380928	361084
LPL	HDLCQ11, Lipase, LIPD, lipoprotein lipase, Lipoprotein lipase 1	lipoprotein lipase	Cytoplasm	enzyme	lovastatin/niacin, nicotinic acid/pioglitazone, atorvastatin/niacin, nicotinic acid, tyloxapol	4023	16956	24539
LTBP1	9430031G15Rik, 9830146M04, b2b1000Clo, latent transforming growth factor beta binding protein 1, latent transforming growth factor β binding protein 1, Ltbp1L, Tgfb, TGF-beta1-BP-1	latent transforming growth factor beta binding protein 1	Extracellular Space	other		4052	268977	59107
MAB21L1	AW047968, CAGR1, COFG, LOC681456, mab-21-like 1, Nbla00126	mab-21 like 1	Nucleus	other		4081	17116	688394
MAD2L1	AA673185, CMT2, HSMAD2, MAD2, MAD2 mitotic arrest deficient-like 1, MADP2, mitotic arrest deficient 2 like 1	mitotic arrest deficient 2 like 1	Nucleus	other		4085	56150	297176
MAF	2810401A20Rik, A230108G15RIK, avian musculoaponeurotic fibrosarcoma oncogene homolog, AW047063, AYGRP, CCA4, c-MAF, CTRCT21, Maf2, MAF bZIP transcription factor, V-MAF MUSCULOAPONEUROTIC FIBROSARCOMA ONCOGENE HOMOLOG	MAF bZIP transcription factor	Nucleus	transcription regulator		4094	17132	54267
MAGI1	AIP-3, BAIAP1, BAP-1, Gukmi1, Hs.476636, membrane associated guanylate kinase, WW and PDZ domain containing 1, mKIAA4129, TNRC19, WWP3	membrane associated guanylate kinase, WW and PDZ domain containing 1	Plasma Membrane	kinase		9223	14924	500261
MAGI2	Acvri1, ACVRINP1, ACVRIP1, AIP-1, ARIP1, membrane associated guanylate kinase, WW and PDZ domain containing 2, mKIAA0705, NPHS15, S-SCAM	membrane associated guanylate kinase, WW and PDZ domain containing 2	Plasma Membrane	kinase		9863	50791	113970
MAL2	AI461653, mal, T-cell differentiation protein 2, mal, T cell differentiation protein 2 (gene/pseudogene)	mal, T cell differentiation protein 2 (gene/pseudogene)	Plasma Membrane	transporter		114569	105853	362911
MAP2K6	MAPKK6, Mapk kinase 6, MEK6, mitogen-activated protein kinase kinase 6, MKK6, MKK6BE, PRKMK6, Rac, SAPKK-3	mitogen-activated protein kinase kinase 6	Cytoplasm	kinase		5608	26399	114495
MAPK14	CRK1, CSBP, CSBP1, CSBP2, CSPB1, EXIP, Hog, LOC101929346, MAPK p38, mitogen-activated protein kinase 14, Mxi2, p38, p38a, p38ALPHA, p38Hog, p38 kinase, p38 MAPK, P38 Map Kinase, p38 MAP kinases alpha and beta, p38 MAP kinases α and β, p38 MAPK-α, p38-α, PRKM14, PRKM15, RK, SAPK2A, SAPK p38 alpha, SAPK p38 α	mitogen-activated protein kinase 14	Cytoplasm	kinase	RO-3201195, p38 MAP kinase inhibitor, talmapimod, ralimetinib	1432	26416	81649
MDFIC	clone 1.5, HIC, Kdt1, MDFIC1, Mdfid, MyoD family inhibitor domain containing	MyoD family inhibitor domain containing	Nucleus	other		29969	16543	362325
MDGA1	1200011I03Rik, GPIM, MAMDC3, MAM domain containing glycosylphosphatidylinositol anchor 1	MAM domain containing glycosylphosphatidylinositol anchor 1	Plasma Membrane	other		266727	74762	309659
MEST	AA408879, AI256745, mesoderm specific transcript, PEG1	mesoderm specific transcript	Cytoplasm	peptidase		4232	17294	58827
MMRN1	4921530G03Rik, ECM, EMILIN4, GPIa*, MMRN, Multimerin, multimerin 1	multimerin 1	Extracellular Space	other		22915	70945	500152
MYO1B	AA406997, LOC100909685, Mi130, MIH-L, MMIa, MMI-alpha, MMI-α, MYH-1c, MYO1B Heavy Chain, Myosin i, myosin IB, Myosin I α, Myr1	myosin IB	Cytoplasm	enzyme		4430	17912	117057
MYOF	2310004N10Rik, 2310051D19Rik, DKFZP564E1616, E030042N20Rik, FER1L3, Myoferlin, RGD1564216	myoferlin	Nucleus	other		26509	226101	309499
NDUFA4	CI-9k, CI-MLRQ, Complex I-MLRQ, COXFA4, LOC679503, LOC681024, MLRQ, Nadh dehydrogenase (ubiquinone) 1 alpha subcomplex 4, Nadh dehydrogenase (ubiquinone) 1 α subcomplex 4, NDUFA4 mitochondrial complex associated, NDUFA4, mitochondrial complex associated	NDUFA4 mitochondrial complex associated	Cytoplasm	enzyme		4697	17992	681024
NECTIN3	2610301B19Rik, 3000002N23Rik, 4921513D19Rik, AA407785, AU016832, AW538082, CD113, CDW113, LOC100506575, nectin cell adhesion molecule 3, PPR3, PRR3, PVRL3, PVRR3	nectin cell adhesion molecule 3	Plasma Membrane	other		25945	58998	288124
NEGR1	5330422G01Rik, DMML2433, IGLON4, KILON, neuronal growth regulator 1, Ntra	neuronal growth regulator 1	Plasma Membrane	other		257194	320840	59318
NEUROD6	Atoh2, bHLHa2, MATH2, neurogenic differentiation 6, neuronal differentiation 6, Nex, Nex1, NEX1M, RGD1562793	neuronal differentiation 6	Nucleus	transcription regulator		63974	11922	500137
NKAIN2	6330571D19Rik, AW455467, FAM77B, LOC432450, Na+/K+ transporting ATPase interacting 2, NKAIP2, sodium/potassium transporting ATPase interacting 2, TCBA, TCBA1	sodium/potassium transporting ATPase interacting 2	Plasma Membrane	other		154215	432450	102551716
NPR3	ANP-C, ANP-CR, ANPR-C, B430320C24RIK, C5orf23, EF-2, FLJ14054, GUCY2B, lgj, Natriuretic peptide clearance receptor, natriuretic peptide receptor 3, Natriuretic Peptide Receptor C, NPR-C, stri	natriuretic peptide receptor 3	Plasma Membrane	G-protein coupled receptor	nesiritide	4883	18162	25339
NPTX2	NARP, neuronal pentraxin 2, NP2, NP-II	neuronal pentraxin 2	Extracellular Space	other		4885	53324	288475
NPY	0710005A05Rik, LOC100912228, neuropeptide Y, NF-Y, NPY02, Preproneuropeptide y, pro-neuropeptide Y-like, PYY4, RATNPY02, RATNPY	neuropeptide Y	Plasma Membrane	other		4852	109648	24604|100912228
NPY1R	neuropeptide Y receptor Y1, NPY receptor Y1, NPY-1, NPYIR, NPYR, Y1 receptor, Y1-R	neuropeptide Y receptor Y1	Plasma Membrane	G-protein coupled receptor		4886	18166	29358
NR3C2	MCR, mineralocorticoid receptor, MLR, MR, NR3C2VIT, nuclear receptor subfamily 3 group C member 2, nuclear receptor subfamily 3, group C, member 2	nuclear receptor subfamily 3 group C member 2	Nucleus	ligand-dependent nuclear receptor	fludrocortisone acetate, eplerenone, spironolactone, aldosterone receptor antagonist, fludrocortisone, progesterone, hydrochlorothiazide/spironolactone, drospirenone, AZD9977, beta-estradiol/progesterone, drospirenone/ethinyl estradiol	4306	110784	25672
NR5A2	AU020803, B1F, B1F2, CPF, D1Ertd308e, FTF, FTF-2, FTZ-F1, FTZ-F1beta, hB1F-2, LRH-1, nuclear receptor subfamily 5 group A member 2, nuclear receptor subfamily 5, group A, member 2, UF2-H3B	nuclear receptor subfamily 5 group A member 2	Nucleus	ligand-dependent nuclear receptor		2494	26424	60349
NRP2	1110048P06RIK, Neuropilin-2, NP2, NPN2, PRO2714, VEGF165R2	neuropilin 2	Plasma Membrane	kinase		8828	18187	81527
NUDT7	1300007B24Rik, 2210404C19Rik, LOC102555567, LOC440388, Nudix 7, nudix hydrolase 7, nudix (nucleoside diphosphate linked moiety X)-type motif 7, Nudt7 (predicted)	nudix hydrolase 7	Cytoplasm	enzyme		283927	67528	361413
NXPH1	C130005L03Rik, Nbla00697, neurexophilin 1, NPH1	neurexophilin 1	Extracellular Space	other		30010	18231	25501
OLFM4	bA209J19.1, DIFFERENTIALLY EXPRESSED IN haematoPOIETIC LINEAGES, DIFFERENTIALLY EXPRESSED IN HEMATOPOIETIC LINEAGES, GC1, Gm296, Gm913, GW112, hGC-1, hOLfD, olfactomedin 4, OlfD, OLM4, pPD4, UNQ362	olfactomedin 4	Extracellular Space	other		10562	380924	290409
OPRK1	FLJ13136, K1or, KAPPA OPIOID receptor, KOR, K-OR-1, MSL-1, OPIATE receptor KAPPA, OPIATE receptor κ, opioid receptor kappa 1, opioid receptor, kappa 1, opioid receptor κ 1, opioid receptor, κ 1, OPRK, Oprk2, R21, κ Opiate Receptor, κ OPIOID receptor	opioid receptor kappa 1	Plasma Membrane	G-protein coupled receptor	aspirin/caffeine/propoxyphene, etorphine, nalmefene, morphine, hydromorphone, acetaminophen/propoxyphene, propoxyphene, naltrexone, naltrexone/oxycodone, codeine/pseudoephedrine/triprolidine, pentazocine, buprenorphine/naloxone, acetaminophen/butalbital/caffeine/codeine, codeine, naloxone/oxycodone, naldemedine, brompheniramine/codeine/phenylpropanolamine, bupropion/naltrexone, oxycodone, butorph…	4986	18387	29335
PBX1	2310056B04RIK, CAKUHED, D230003C07Rik, LOC100131938, PBX homeobox 1, pre B cell leukaemia homeobox 1, pre B cell leukemia homeobox 1	PBX homeobox 1	Nucleus	transcription regulator		5087	18514	304947
PDE1C	cam-PDE 1C, DFNA74, hCam-3, phosphodiesterase 1C	phosphodiesterase 1C	Cytoplasm	enzyme		5137	18575	81742
PLA2G4A	cPLA2, cPLA2-alpha, cPLA2-α, cytosolic phospholipase a2 α, GURDP, Ipla2beta, IVA-PLA2, phospholipase A2 group IVA, phospholipase A2, group IVA (cytosolic, calcium-dependent), Pla2c, PLA2G4	phospholipase A2 group IVA	Cytoplasm	enzyme	cytosolic phospholipase A2 inhibitor, quinacrine	5321	18783	24653
PLXNA2	2810428A13Rik, AA589422, AW457381, FLJ30634, mKIAA0463, OCT, PlexA2, Plexin a2, PLXN2	plexin A2	Plasma Membrane	transmembrane receptor		5362	18845	289392
PLXNA4	9330117B14, FAYV2820, mKIAA1550, PLEXA4, plexin A4, Plxa4, PLXNA4A, PLXNA4B, PRO34003	plexin A4	Plasma Membrane	transmembrane receptor		91584	243743	312213
PMP22	CIDP, CMT1A, CMT1E, DSS, GAS-3, HMSNIA, HNPP, PERIPHERAL MYELIN protein 22, Sp110, Sr13, Tr, TRE002, trembler	peripheral myelin protein 22	Plasma Membrane	other		5376	18858	24660
POLE4	2400007P05Rik, 5830430F06RIK, DNA polymerase epsilon 4, accessory subunit, DNA polymerase ε 4, accessory subunit, p12, polymerase (DNA-directed), epsilon 4 (p12 subunit), polymerase (DNA-directed), ε 4 (p12 subunit), YHHQ1	DNA polymerase epsilon 4, accessory subunit	Nucleus	enzyme	bortezomib/cladribine/rituximab, cladribine/cytarabine/decitabine, cladribine/cytarabine/filgrastim/idarubicin, cladribine/cytarabine/filgrastim/idarubicin/plerixafor, cladribine/recombinant interferon, cladribine/cytarabine/filgrastim, cladribine, cladribine/cytarabine/filgrastim/mitoxantrone, cladribine/cytarabine/daunorubicin, cladribine/rituximab, cladribine/peginterferon alfa-2a	56655	66979	362385
PPARGC1A	A830037N07RIK, Gm11133, LEM6, peroxisome proliferative activated receptor, gamma, coactivator 1 alpha, peroxisome proliferative activated receptor, γ, coactivator 1 α, Peroxisome Proliferator-Activating Receptor Gamma Coactivator 1 Alpha, Peroxisome Proliferator-Activating Receptor γ Coactivator 1alpha, Peroxisome Proliferator-Activating Receptor γ Coactivator 1 α, PGC-1, PGC1A, PGC-1alpha, PGC-1…	PPARG coactivator 1 alpha	Nucleus	transcription regulator		10891	19017	83516
PPP1R3B	6430576E21, AW821953, GL, LOC192280, LOC286044, PPP1R4, protein phosphatase 1 regulatory subunit 3B, protein phosphatase 1, regulatory subunit 3B, PTG	protein phosphatase 1 regulatory subunit 3B	Cytoplasm	phosphatase		79660	244416	192280
PPP3CA	2900074D19Rik, ACCIID, Calcineurin, Calcineurin A Alpha, Calcineurin A α, CALN, CALNA, CALNA1, CCN1, CN, CnA, CNA1, CnA-α, IECEE, IECEE1, PP2B-A alpha, PP2B-A α, Pp2b Subunit A, PPP2B, PPP3CA alpha isoform, PPP3CA α isoform, protein phosphatase 3 catalytic subunit alpha, protein phosphatase 3, catalytic subunit, alpha isoform, protein phosphatase 3 catalytic subunit α, protein phosphatase 3, cata…	protein phosphatase 3 catalytic subunit alpha	Cytoplasm	phosphatase	voclosporin, cyclosporin A, pimecrolimus, prednisone/tacrolimus, cyclosporin A/methotrexate, tacrolimus, methylprednisolone/tacrolimus	5530	19055	24674
PRICKLE2	6230400G14RIK, 6720451F06RIK, EPM5, mpk2, prickle planar cell polarity protein 2	prickle planar cell polarity protein 2	Nucleus	other		166336	243548	312563
Prl8a2	DPRP, Dtprp, D/tPRP, Ghd11, Ghd12, mdPRP, prolactin family 8, subfamily a, member 2	prolactin family 8, subfamily a, member 2	Extracellular Space	cytokine			13529	24315
PRLR	AI987712, FLJ11027, HPRL, hPRLrI, MFAB, Pr-1, Pr-3, Prlr intermediate, Prlr-rs1, Prlr short, ProlactinR, prolactin receptor, RATPRLR, RI-PRLR	prolactin receptor	Plasma Membrane	transmembrane receptor	fluoxymesterone, LFA102, fluoxymesterone/tamoxifen	5618	19116	24684
PTBP2	brPTB, nPTB, polypyrimidine tract binding protein 2, PTB2, PTBLP, PTBLP-L, PTBLP-S	polypyrimidine tract binding protein 2	Nucleus	other		58155	56195	310820
PTGER2	EP2, LOC100360765, PGE2 receptor, prostaglandin E receptor 2, prostaglandin E receptor 2 (subtype EP2), Ptger-ep2	prostaglandin E receptor 2	Plasma Membrane	G-protein coupled receptor	prostaglandin E2, EP2 receptor agonist, diclofenac/misoprostol, misoprostol, prostaglandin E1, CP 533536	5732	19217	81752
PTGER3	EP3, Ep3b, Ep3 gamma, EP3R, Ep3 γ, lnc003875, PGE2-R, Pgerep3, prostaglandin E receptor 3, prostaglandin E receptor 3 (subtype EP3), Ptgerep3, Rep3, rEP3a, rEP3b	prostaglandin E receptor 3	Plasma Membrane	G-protein coupled receptor	prostaglandin E2, bimatoprost/timolol, bimatoprost, diclofenac/misoprostol, misoprostol, prostaglandin E1	5733	19218	24929
PTGER4	EP4, EP4R, prostaglandin E receptor 4, prostaglandin E receptor 4 (subtype EP4), Ptger, Ptgerep4	prostaglandin E receptor 4	Plasma Membrane	G-protein coupled receptor	prostaglandin E2, grapiprant, BMS-986310, diclofenac/misoprostol, misoprostol, E7046, prostaglandin E1, rivenprost	5734	19219	84023
PTK2	FADK, FADK 1, FAK, FAK1, FAK related non-kinase, p125FAK, pp125FAK, PPP1R71, protein tyrosine kinase 2, PTK2 protein tyrosine kinase 2, TYROSINE KINASE 2	protein tyrosine kinase 2	Cytoplasm	kinase	conteltinib, lorlatinib, BI 853520, repotrectinib	5747	14083	25614
PTX3	AI607804, LOC682447, pentraxin 3, pentraxin related gene, TNFAIP5, TSG-14	pentraxin 3	Extracellular Space	other		5806	19288	689388
RALYL	0710005M24Rik, HNRPCL3, RALY RNA binding protein-like	RALY RNA binding protein like	Nucleus	other		138046	76897
RAP2B	4021402C18Rik, AA408554, RAP2B, member of RAS oncogene family	RAP2B, member of RAS oncogene family	Plasma Membrane	enzyme		5912	74012	170923
RARB	A830025K23, beta RAR, HAP, LOC100130354, LOC101927874, LOC51036, LOC684994, MCOPS12, NR1B2, RARbeta, RAR-epsilon, Rar β, RAR-ε, retinoic acid receptor beta, retinoic acid receptor, beta, retinoic acid receptor β, retinoic acid receptor, β, RRB2, β RAR	retinoic acid receptor beta	Nucleus	ligand-dependent nuclear receptor	daunorubicin/tretinoin, alitretinoin, acitretin, mitoxantrone/tretinoin, AGN 190299, etretinate, fenretinide, idarubicin/tretinoin, tamibarotene, tazarotene, tretinoin, halobetasol propionate/tazarotene, adapalene, doxorubicin/tretinoin, theophylline/tretinoin/valproic acid, isotretinoin	5915	218772	24706
RBBP8	9930104E21RIK, COM1, CTIP, JWDS, RB binding protein 8, endonuclease, Rbbp8-rs, retinoblastoma binding protein 8, endonuclease, RGD1308872, RIM, SAE2, SCKL2	RB binding protein 8, endonuclease	Nucleus	enzyme		5932	225182	291787
RDH10	3110069K09Rik, 4921506A21RIK, AI875664, AW549993, D1Ertd762e, m366Asp, retinol dehydrogenase 10, retinol dehydrogenase 10 (all-trans), SDR16C4	retinol dehydrogenase 10	Nucleus	enzyme		157506	98711	353252
RGS18	regulator of G-protein signaling 18, RGS13	regulator of G protein signaling 18	Cytoplasm	enzyme		64407	64214	289076
RGS7	regulator of G-protein signaling 7	regulator of G protein signaling 7	Cytoplasm	enzyme		6000	24012	54296
ROBO1	AW494633, AW742721, DUTT1, Gm310, H-Robo-1, LOC683548, roundabout guidance receptor 1, Roundabout homolog 1, Roundabout homolog 1 precursor, SAX3	roundabout guidance receptor 1	Plasma Membrane	transmembrane receptor		6091	19876	58946
RP1	Dcdc3, DCDC4A, Gm38717, LOC100128419, LOC100364170, LOC107984125, LOC684060, mG145, ORP1, retinitis pigmentosa 1 (human), RP1 axonemal microtubule associated, RP1, axonemal microtubule associated, RP1H	RP1 axonemal microtubule associated	Cytoplasm	other		6101	19888	681377
RSPO2	2610028F08Rik, AA673245, CRISTIN2, D430027K22, ftls, HHRRD, RGD1562331, R-spondin 2, TETAMS2	R-spondin 2	Extracellular Space	other		340419	239405	500863
RTP4	5830458K16Rik, IFRG28, receptor (chemosensory) transporter protein 4, receptor transporter protein 4, RGD1306974, Z3CXXC4	receptor transporter protein 4	Plasma Membrane	other		64108	67775	360733
RUNX1T1	AML1-MTG8, AML1T1, CBFA2T1, Cbfa2t1h, CDR, ETO, MTG8, Run1tl, RUNX1 partner transcriptional co-repressor 1, RUNX1 translocation partner 1, ZMYND2	RUNX1 partner transcriptional co-repressor 1	Nucleus	transcription regulator		862	12395	362489
RYR2	9330127I20Rik, ARVC2, ARVD2, Cardiac calcium release channel, ryanodine receptor 2, ryanodine receptor 2, cardiac, RyR, VTSIP	ryanodine receptor 2	Plasma Membrane	ion channel		6262	20191	689560
S1PR1	AI849002, CD363, CHEDG1, D1S3362, ECGF1, EDG-1, Endothelial differentiation sphingolipid g-protein-coupled receptor 1, Lpb1, S1p, S1P1, SPHINGOSINE-1-P GPCR, sphingosine-1-phosphate receptor 1	sphingosine-1-phosphate receptor 1	Plasma Membrane	G-protein coupled receptor	ozanimod, fingolimod phosphate	1901	13609	29733
SAMHD1	CHBL2, DCIP, DKFZP564A032, E330031J07Rik, HDDC1, hSAMHD1, Mg11, MOP-5, mSAMHD1, SAM and HD domain containing deoxynucleoside triphosphate triphosphohydrolase 1, SAM domain and HD domain, 1, SBBI88	SAM and HD domain containing deoxynucleoside triphosphate triphosphohydrolase 1	Nucleus	enzyme		25939	56045	311580
SATB1	2610306G12Rik, AW413156, SATB homeobox 1, special AT-rich sequence binding protein 1	SATB homeobox 1	Nucleus	transcription regulator		6304	20230	316164
SELENOP	AU018766, D15Ucla1, Selenoprotein-P, SELP, Se-P, SEPP, SEPP1	selenoprotein P	Extracellular Space	other		6414	20363	29360
SEMA3A	COLL1, HH16, Hsema-I, Hsema-III, LOC100503462, SEMA1, SEMAD, sema domain, immunoglobulin domain (Ig), short basic domain, secreted, (semaphorin) 3A, SEMAIII, SEMAL, SEMAPHORIN 3A, SemD	semaphorin 3A	Extracellular Space	other		10371	20346	29751
SHTN1	4930506M07Rik, KIAA1598, mKIAA1598, RGD1311558, Shootin-1, SHOT1	shootin 1	Plasma Membrane	other		57698	71653	292139
SLC1A3	AI504299, B430115D02Rik, EA6, EAAT1, GLAST, GLAST-1, GLU-T, GluT-1, Gmt1, MGluT1, solute carrier family 1 (glial high affinity glutamate transporter), member 3, solute carrier family 1 member 3	solute carrier family 1 member 3	Plasma Membrane	transporter	riluzole	6507	20512	29483
SLC4A4	AI835705, HHNMC, HNBC1, KNBC, NBC, NBC1, NBC2, Nbc4, NBCE1, PNBC, pNbc1, SLC4A5, solute carrier family 4 (anion exchanger), member 4, solute carrier family 4 member 4	solute carrier family 4 member 4	Plasma Membrane	transporter		8671	54403	84484
SLC6A11	D930045G19Rik, E130202I16Rik, GABT3, GABT4, GAT4, GAT-3, solute carrier family 6 (neurotransmitter transporter, GABA), member 11, solute carrier family 6 member 11	solute carrier family 6 member 11	Plasma Membrane	transporter	tiagabine	6538	243616	79213
SLC8A1	AI852629, AV344025, CARDIAC NA+/CA2+ EXCHANGER, D930008O12RIK, Ncx, NCX1, solute carrier family 8 member A1, solute carrier family 8 (sodium/calcium exchanger), member 1	solute carrier family 8 member A1	Plasma Membrane	transporter	icosapent	6546	20541	29715
SLIT2	b2b1200.1Clo, Drad-1, E030015M03Rik, E130320P19Rik, mKIAA4141, SLIL3, slit guidance ligand 2	slit guidance ligand 2	Extracellular Space	other		9353	20563	360272
SMPD1	Acidic sphingomyelinase, Acid smase, Alkaline SMase, ASM, ASMASE, NPD, Smase, sphingomyelin phosphodiesterase 1, sphingomyelin phosphodiesterase 1, acid lysosomal, Zn-SMase	sphingomyelin phosphodiesterase 1	Cytoplasm	enzyme	acid sphingomyelinase inhibitor	6609	20597	308909
SNED1	6720455I24Rik, AI197264, AI642697, D430044C15RIK, DKFZp586B2420, FLJ00133, IRE-BP1, Snep, SST3, sushi, nidogen and EGF-like domains 1	sushi, nidogen and EGF like domains 1	Plasma Membrane	other		25992	208777	316638
SORCS3	6330404A12RIK, AW045579, SORCS, sortilin-related VPS10 domain containing receptor 3	sortilin related VPS10 domain containing receptor 3	Nucleus	transporter		22986	66673	294043
SPHKAP	4930544G21Rik, A930009L15Rik, AI852220, mKIAA1678, RGD1311951, SKIP, SPHK1 interactor, AKAP domain containing	SPHK1 interactor, AKAP domain containing	Cytoplasm	other		80309	77629	316561
SPOCK3	2900045C01Rik, AI428471, HSAJ1454, mKIAA4039, SPARC (osteonectin), cwcv and kazal like domains proteoglycan 3, SPARC/osteonectin, cwcv and kazal like domains proteoglycan 3, TES-3, TICN3	SPARC (osteonectin), cwcv and kazal like domains proteoglycan 3	Extracellular Space	other		50859	72902	306404
SPRED2	C79158, sprouty-related EVH1 domain containing 2, sprouty-related, EVH1 domain containing 2	sprouty related EVH1 domain containing 2	Extracellular Space	cytokine		200734	114716	305539
STEAP1	2410007B19Rik, PRSS24, six transmembrane epithelial antigen of the prostate 1, STEAP, STEAP family member 1	STEAP family member 1	Plasma Membrane	transporter		26872	70358	297738
STK3	0610042I06Rik, KRS1, mess1, MST, MST2, Mst3, P63krs1, serine/threonine kinase 3, Serine/Threonine Kinase 3 (STE20 Homolog), Ste20	serine/threonine kinase 3	Cytoplasm	kinase		6788	56274	65189
TAC1	4930528L02Rik, B-ppt, Hs.2563, NEUROPEPTIDE gamma, NEUROPEPTIDE K, NEUROPEPTIDE γ, NK-1, NK2, NKA, NKNA, NPK, Ppt5fl, PPT-A, PPTA3, PPT-I, RATPPTA3, Substance P precursor, TAC, TAC2, Tachykinin, tachykinin 1, Tachykinin A, tachykinin precursor 1, tachykinin, precursor 1	tachykinin precursor 1	Extracellular Space	other		6863	21333	24806
TARS1	D15Wsu59e, PL-7, TARS, threonyl-tRNA synthetase, threonyl-tRNA synthetase 1, ThrRS, TRAS, TTD7	threonyl-tRNA synthetase 1	Nucleus	enzyme		6897	110960	294810
TBC1D9	4933431N12RIK, AI847101, AW490653, C76116, GRAMD9, KIAA0882, MDR1, RGD1308221, TBC1 domain family member 9, TBC1 domain family, member 9	TBC1 domain family member 9	Plasma Membrane	other		23158	71310	304645
TBL1XR1	8030499H02Rik, A630076E03Rik, AW539987, C21, C230089I12Rik, DC42, IRA1, MRD41, RGD1560053, Tbl1xr1 predicted, TBL1X receptor 1, TBLR1, TBLXR1, transducin (beta)-like 1X-linked receptor 1, transducin (β)-like 1X-linked receptor 1	TBL1X receptor 1	Nucleus	transcription regulator		79718	81004	365755
TFPI2	AV000670, PP5, PP5/TFPI-2, REF1, tissue factor pathway inhibitor 2	tissue factor pathway inhibitor 2	Extracellular Space	other		7980	21789	286926
TG	AITD3, cog, T4, TGN, Thyroglobulin, THYROID HORMONE	thyroglobulin	Extracellular Space	other		7038	21819	24826
THBS2	THROMBOSPONDIN 2, TSP-2	thrombospondin 2	Extracellular Space	other		7058	21826	292406
THRB	C-ERBA-2, C-ERBA-BETA, C-ERBA-β, ERBA2, GRTH, NR1A2, PRTH, RATT3REC, T3R[b], T3Rbeta, T3rec, THR1, Thrb1, thyroid hormone receptor beta, THYROID HORMONE receptor beta2, Thyroid hormone receptor β, TRbeta, TR β	thyroid hormone receptor beta	Nucleus	ligand-dependent nuclear receptor	dextrothyroxine, amiodarone, levothyroxine/l-triiodothyronine, denosumab/levothyroxine, L-triiodothyronine, 3,5-diiodothyropropionic acid, levothyroxine	7068	21834	24831
TLR4	ARMD10, CD284, HTOLL, Ly87, Ran/M1, Rasl2-8, Tlrp4, TOLL, TOLL receptor, toll-like receptor 4	toll like receptor 4	Plasma Membrane	transmembrane receptor	OM 174 lipid, resatorvid, GSK1795091, eritoran	7099	21898	29260
TM4SF1	H-L6, L6, M3S1, MGC:14656, TAAL6, transmembrane 4 L six family member 1, transmembrane 4 superfamily member 1, TUMOR ASSOCIATED ANTIGEN 6, tumour ASSOCIATED ANTIGEN 6	transmembrane 4 L six family member 1	Plasma Membrane	other		4071	17112	295061
TMEFF2	4832418D20Rik, 7630402F16RIK, CT120.2, HPP1, LOC108167624, TENB2, TOMOREGULIN, TPEF, TR, TR-2, transmembrane protein with EGF-like and two follistatin-like domains 2	transmembrane protein with EGF like and two follistatin like domains 2	Cytoplasm	other		23671	56363
TMEM74	AA549547, B230382K22Rik, NET36, RGD1566279, transmembrane protein 74	transmembrane protein 74	Other	other		157753	239408	500864
TNFRSF11B	OCIF, OPG, Osteoprotegerin, PDB5, TNF receptor superfamily member 11B, TNFR11, TR1, tumor necrosis factor receptor superfamily, member 11b (osteoprotegerin), tumour necrosis factor receptor superfamily, member 11b (osteoprotegerin)	TNF receptor superfamily member 11b	Plasma Membrane	transmembrane receptor		4982	18383	25341
TNFSF11	CD254, hRANKL2, Ly109l, ODF, OPGL, OPTB2, Rankl1, RANKL, sOdf, TNF superfamily member 11, TNLG6B, TRANCE, tumor necrosis factor (ligand) superfamily, member 11, tumour necrosis factor (ligand) superfamily, member 11, tumour necrosis factor related activation induced cytokine	TNF superfamily member 11	Extracellular Space	cytokine	denosumab, lenalidomide/temsirolimus, 5-azacytidine/lenalidomide, lenalidomide/rituximab, cetuximab/lenalidomide, erythropoietin/lenalidomide, bortezomib/lenalidomide, carfilzomib/dexamethasone/lenalidomide, dexamethasone/lenalidomide, dexamethasone/lenalidomide/sorafenib, denosumab/levothyroxine, bortezomib/dexamethasone/lenalidomide, lenalidomide	8600	21943	117516
TNS3	BC023928, F830010I22Rik, LOC102723974, RGD1564174, RGD1564930, Similar to tensin-like sh2 domain containing 1, TEM6, TENS1, tensin 3, TSN3	tensin 3	Plasma Membrane	phosphatase		64759	319939	360980
TRAM1	1810049E02Rik, LOC100130862, PNAS8, TRAM, TRAMP, translocating chain-associating membrane protein 1, translocation associated membrane protein 1	translocation associated membrane protein 1	Cytoplasm	other		23471	72265	312903
TRHR	CHNG7, thyrotropin releasing hormone receptor, TRH receptor, TRH-R1	thyrotropin releasing hormone receptor	Plasma Membrane	G-protein coupled receptor		7201	22045	25570
TRIM24	A130082H20Rik, AI447469, D430004I05Rik, hTIF1, PTC6, RNF82, TF1A, TIF1, TIF1A, TIF1ALPHA, TIF-1α, tripartite motif-containing 24	tripartite motif containing 24	Nucleus	transcription regulator		8805	21848
TRPS1	AI115454, AI447310, D15Ertd586e, GC79, LGCR, transcriptional repressor GATA binding 1	transcriptional repressor GATA binding 1	Nucleus	transcription regulator		7227	83925	299897
UGT8	AI850488, AW455908, Cerebroside Synthase, CGT, mCerGT, UDP galactosyltransferase 8A, UDP glycosyltransferase 8, UGT4, Ugt8a	UDP glycosyltransferase 8	Cytoplasm	enzyme		7368	22239	50555
VEGFC	AW228853, Flt4 ligand, Flt4-L, LMPH1D, LMPHM4, vascular endothelial growth factor C, VRP	vascular endothelial growth factor C	Extracellular Space	growth factor	VGX-100	7424	22341	114111
WNT2	2610510E18Rik, INT1L1, IRP, Mirp, wingless-type MMTV integration site family, member 2, Wnt, Wnt family member 2, Wnt2a	Wnt family member 2	Extracellular Space	cytokine		7472	22413	114487
WNT2B	wingless-type MMTV integration site family, member 2B, WNT13, Wnt family member 2B, Wnt2a	Wnt family member 2B	Extracellular Space	other		7482	22414	116466
XKR4	AY534250, Gm210, KIAA1889, mKIAA1889, XK related 4, X-linked Kx blood group related 4, XRG4	XK related 4	Other	other		114786	497097	297801
ZBTB18	C2H2-171, MRD22, RP58, TAZ-1, ZFP238, zinc finger and BTB domain containing 18, ZNF238, Znf238.	zinc finger and BTB domain containing 18	Nucleus	transcription regulator		10472	30928	64619
ZFHX3	A230102L03RIK, ATBF1, ATBT, C16orf47, LOC100289496, LOC101927998, mKIAA4228, RGD1560268, Sci, WBP9, ZFH-3, zinc finger homeobox 3, ZNF927	zinc finger homeobox 3	Nucleus	transcription regulator		463	11906	307829
ZFPM2	B330005D23Rik, DIH3, FOG-2, hFOG-2, SRXY9, ZC2HC11B, zinc finger protein, FOG family member 2, zinc finger protein, multitype 2, ZNF89B	zinc finger protein, FOG family member 2	Nucleus	transcription regulator		23414	22762	314930
ZMAT3	BC036485, PAG608, WIG-1, zinc finger matrin-type 3, zinc finger, matrin type 3	zinc finger matrin-type 3	Nucleus	other		64393	22401	64394
