# Supplementary material for: Core circadian clock transcription factor BMAL1 regulates mammary epithelial cell growth, differentiation, and milk component synthesis
Source: PLoS One. 2021 Aug 20;16(8):e0248199. doi: 10.1371/journal.pone.0248199 (PMC8378744; doi:10.1371/journal.pone.0248199)
Supplement: S17 Table — (XLSX) [file pone.0248199.s022.xlsx]

## Sheet: Sheet1
Supplemental Tabe S17. Overlap of BMAL1-Chip seq gene targets that overlap with genes that showed circadian rhythms of gene expression in virgin mouse glands and in lactating breast of women: Gene ID lists and functional annotation analysis
Gene_ID
ENSMUSG00000030905			Annotation Cluster 1	Enrichment Score: 3.142085070995584
ENSMUSG00000028037			Category	Term	Count	%	PValue	Genes	List Total	Pop Hits	Pop Total	Fold Enrichment	Bonferroni	Benjamini	FDR
ENSMUSG00000046079			UP_KEYWORDS	Endoplasmic reticulum	27	10.9312	3.42725e-05	ENSMUSG00000046079, ENSMUSG00000021072, ENSMUSG00000029925, ENSMUSG00000039988, ENSMUSG00000071369, ENSMUSG00000045994, ENSMUSG00000024807, ENSMUSG00000006800, ENSMUSG00000024036, ENSMUSG00000031891, ENSMUSG00000021843, ENSMUSG00000025921, ENSMUSG00000054252, ENSMUSG00000038648, ENSMUSG00000034463, ENSMUSG00000042644, ENSMUSG00000040181, ENSMUSG00000030102, ENSMUSG00000020873, ENSMUSG00000029501,…	247	997	22680	2.48665	0.00904125	0.00226802	0.0449219
ENSMUSG00000021196			GOTERM_CC_DIRECT	GO:0005783~endoplasmic reticulum	31	12.5506	0.000778946	ENSMUSG00000046079, ENSMUSG00000021072, ENSMUSG00000029925, ENSMUSG00000039988, ENSMUSG00000071369, ENSMUSG00000045994, ENSMUSG00000024807, ENSMUSG00000006800, ENSMUSG00000031891, ENSMUSG00000024036, ENSMUSG00000021843, ENSMUSG00000054252, ENSMUSG00000025921, ENSMUSG00000038648, ENSMUSG00000034463, ENSMUSG00000042644, ENSMUSG00000030102, ENSMUSG00000040181, ENSMUSG00000020873, ENSMUSG00000039497,…	241	1323	19662	1.91167	0.215827	0.034136	1.04207
ENSMUSG00000026701			GOTERM_CC_DIRECT	GO:0005789~endoplasmic reticulum membrane	17	6.88259	0.0140376	ENSMUSG00000046079, ENSMUSG00000021072, ENSMUSG00000038648, ENSMUSG00000029925, ENSMUSG00000034463, ENSMUSG00000039988, ENSMUSG00000042644, ENSMUSG00000040181, ENSMUSG00000030102, ENSMUSG00000045994, ENSMUSG00000046841, ENSMUSG00000031618, ENSMUSG00000021273, ENSMUSG00000021843, ENSMUSG00000025921, ENSMUSG00000003161, ENSMUSG00000052656	241	710	19662	1.95345	0.987854	0.30758	17.3076
ENSMUSG00000045038
ENSMUSG00000027200			Annotation Cluster 2	Enrichment Score: 2.659121590165589
ENSMUSG00000005057			Category	Term	Count	%	PValue	Genes	List Total	Pop Hits	Pop Total	Fold Enrichment	Bonferroni	Benjamini	FDR
ENSMUSG00000006800			INTERPRO	IPR003598:Immunoglobulin subtype 2	13	5.26316	2.99973e-05	ENSMUSG00000020598, ENSMUSG00000020717, ENSMUSG00000022790, ENSMUSG00000066842, ENSMUSG00000005672, ENSMUSG00000028780, ENSMUSG00000032135, ENSMUSG00000051076, ENSMUSG00000034912, ENSMUSG00000054252, ENSMUSG00000030075, ENSMUSG00000026073, ENSMUSG00000028399	242	242	20594	4.57144	0.0177787	0.0177787	0.0442743
ENSMUSG00000065954			UP_SEQ_FEATURE	domain:Ig-like C2-type 3	8	3.23887	0.000136999	ENSMUSG00000020598, ENSMUSG00000032135, ENSMUSG00000020717, ENSMUSG00000054252, ENSMUSG00000030075, ENSMUSG00000026073, ENSMUSG00000028399, ENSMUSG00000005672	232	88	18012	7.05799	0.104182	0.104182	0.210191
ENSMUSG00000022389			SMART	SM00408:IGc2	13	5.26316	0.00022824	ENSMUSG00000020598, ENSMUSG00000020717, ENSMUSG00000022790, ENSMUSG00000066842, ENSMUSG00000005672, ENSMUSG00000028780, ENSMUSG00000032135, ENSMUSG00000051076, ENSMUSG00000034912, ENSMUSG00000054252, ENSMUSG00000030075, ENSMUSG00000026073, ENSMUSG00000028399	154	242	10425	3.6365	0.0336603	0.0336603	0.272216
ENSMUSG00000055782			UP_KEYWORDS	Immunoglobulin domain	16	6.47773	0.000264132	ENSMUSG00000020598, ENSMUSG00000020717, ENSMUSG00000037902, ENSMUSG00000055447, ENSMUSG00000022790, ENSMUSG00000031595, ENSMUSG00000005672, ENSMUSG00000016498, ENSMUSG00000028780, ENSMUSG00000032135, ENSMUSG00000051076, ENSMUSG00000034912, ENSMUSG00000054252, ENSMUSG00000030075, ENSMUSG00000026073, ENSMUSG00000028399	247	481	22680	3.05437	0.06761	0.00995075	0.345723
ENSMUSG00000031489			UP_SEQ_FEATURE	domain:Ig-like C2-type 1	9	3.64372	0.000305173	ENSMUSG00000020598, ENSMUSG00000032135, ENSMUSG00000020717, ENSMUSG00000054252, ENSMUSG00000030075, ENSMUSG00000026073, ENSMUSG00000031595, ENSMUSG00000028399, ENSMUSG00000005672	232	132	18012	5.2935	0.217367	0.115334	0.467646
ENSMUSG00000029501			UP_SEQ_FEATURE	domain:Ig-like C2-type 2	9	3.64372	0.000321177	ENSMUSG00000020598, ENSMUSG00000032135, ENSMUSG00000020717, ENSMUSG00000054252, ENSMUSG00000030075, ENSMUSG00000026073, ENSMUSG00000031595, ENSMUSG00000028399, ENSMUSG00000005672	232	133	18012	5.25369	0.227363	0.0823894	0.492114
ENSMUSG00000039988			INTERPRO	IPR003599:Immunoglobulin subtype	16	6.47773	0.00121685	ENSMUSG00000020598, ENSMUSG00000020717, ENSMUSG00000037902, ENSMUSG00000022790, ENSMUSG00000066842, ENSMUSG00000031595, ENSMUSG00000005672, ENSMUSG00000016498, ENSMUSG00000028780, ENSMUSG00000032135, ENSMUSG00000051076, ENSMUSG00000034912, ENSMUSG00000054252, ENSMUSG00000030075, ENSMUSG00000026073, ENSMUSG00000028399	242	518	20594	2.62855	0.517184	0.215498	1.78141
ENSMUSG00000032249			INTERPRO	IPR013098:Immunoglobulin I-set	8	3.23887	0.00175329	ENSMUSG00000020598, ENSMUSG00000028780, ENSMUSG00000032135, ENSMUSG00000034912, ENSMUSG00000054252, ENSMUSG00000030075, ENSMUSG00000066842, ENSMUSG00000028399	242	147	20594	4.63125	0.649848	0.230756	2.5573
ENSMUSG00000005871			SMART	SM00409:IG	16	6.47773	0.00905527	ENSMUSG00000020598, ENSMUSG00000020717, ENSMUSG00000037902, ENSMUSG00000022790, ENSMUSG00000066842, ENSMUSG00000031595, ENSMUSG00000005672, ENSMUSG00000016498, ENSMUSG00000028780, ENSMUSG00000032135, ENSMUSG00000051076, ENSMUSG00000034912, ENSMUSG00000054252, ENSMUSG00000030075, ENSMUSG00000026073, ENSMUSG00000028399	154	518	10425	2.09096	0.744486	0.494516	10.2935
ENSMUSG00000053199			UP_SEQ_FEATURE	domain:Ig-like C2-type 5	4	1.61943	0.0235827	ENSMUSG00000020598, ENSMUSG00000020717, ENSMUSG00000030075, ENSMUSG00000005672	232	48	18012	6.46983	1	0.90887	30.6852
ENSMUSG00000025142			INTERPRO	IPR013783:Immunoglobulin-like fold	21	8.50202	0.0339651	ENSMUSG00000020598, ENSMUSG00000020717, ENSMUSG00000037902, ENSMUSG00000055447, ENSMUSG00000038663, ENSMUSG00000022790, ENSMUSG00000066842, ENSMUSG00000031595, ENSMUSG00000022707, ENSMUSG00000005672, ENSMUSG00000016498, ENSMUSG00000028780, ENSMUSG00000022967, ENSMUSG00000068748, ENSMUSG00000032135, ENSMUSG00000051076, ENSMUSG00000034912, ENSMUSG00000054252, ENSMUSG00000030075, ENSMUSG00000026073,…	242	1099	20594	1.6261	1	0.87336	39.9578
ENSMUSG00000028121			UP_SEQ_FEATURE	domain:Ig-like C2-type 4	4	1.61943	0.0351003	ENSMUSG00000020598, ENSMUSG00000020717, ENSMUSG00000030075, ENSMUSG00000005672	232	56	18012	5.54557	1	0.926346	42.2325
ENSMUSG00000029681			UP_SEQ_FEATURE	domain:Ig-like C2-type 6	3	1.21457	0.0597107	ENSMUSG00000020598, ENSMUSG00000020717, ENSMUSG00000030075	232	31	18012	7.51335	1	0.954495	61.1527
ENSMUSG00000009575			INTERPRO	IPR007110:Immunoglobulin-like domain	17	6.88259	0.0751649	ENSMUSG00000020598, ENSMUSG00000020717, ENSMUSG00000037902, ENSMUSG00000055447, ENSMUSG00000022790, ENSMUSG00000066842, ENSMUSG00000031595, ENSMUSG00000005672, ENSMUSG00000016498, ENSMUSG00000028780, ENSMUSG00000032135, ENSMUSG00000051076, ENSMUSG00000034912, ENSMUSG00000054252, ENSMUSG00000030075, ENSMUSG00000026073, ENSMUSG00000028399	242	920	20594	1.57248	1	0.925427	68.4482
ENSMUSG00000018927
ENSMUSG00000032679			Annotation Cluster 3	Enrichment Score: 2.657240202321236
ENSMUSG00000038467			Category	Term	Count	%	PValue	Genes	List Total	Pop Hits	Pop Total	Fold Enrichment	Bonferroni	Benjamini	FDR
ENSMUSG00000021097			INTERPRO	IPR000008:C2 calcium-dependent membrane targeting	9	3.64372	0.000513977	ENSMUSG00000041058, ENSMUSG00000045038, ENSMUSG00000027665, ENSMUSG00000056220, ENSMUSG00000074643, ENSMUSG00000038774, ENSMUSG00000059810, ENSMUSG00000034330, ENSMUSG00000038910	242	156	20594	4.90957	0.264671	0.142487	0.75608
ENSMUSG00000029238			UP_SEQ_FEATURE	domain:C2	6	2.42915	0.00204285	ENSMUSG00000041058, ENSMUSG00000045038, ENSMUSG00000027665, ENSMUSG00000056220, ENSMUSG00000034330, ENSMUSG00000038910	232	70	18012	6.65468	0.806424	0.336696	3.09173
ENSMUSG00000044393			SMART	SM00239:C2	7	2.83401	0.0101648	ENSMUSG00000041058, ENSMUSG00000045038, ENSMUSG00000056220, ENSMUSG00000074643, ENSMUSG00000059810, ENSMUSG00000034330, ENSMUSG00000038910	154	125	10425	3.79091	0.78401	0.40001	11.4857
ENSMUSG00000022545
ENSMUSG00000013089			Annotation Cluster 4	Enrichment Score: 1.7900227505288833
ENSMUSG00000027204			Category	Term	Count	%	PValue	Genes	List Total	Pop Hits	Pop Total	Fold Enrichment	Bonferroni	Benjamini	FDR
ENSMUSG00000021273			INTERPRO	IPR011993:Pleckstrin homology-like domain	13	5.26316	0.00329743	ENSMUSG00000066406, ENSMUSG00000053199, ENSMUSG00000022272, ENSMUSG00000071176, ENSMUSG00000005057, ENSMUSG00000027831, ENSMUSG00000020176, ENSMUSG00000026721, ENSMUSG00000059810, ENSMUSG00000025813, ENSMUSG00000034330, ENSMUSG00000059182, ENSMUSG00000038910	242	409	20594	2.70486	0.861256	0.326337	4.75892
ENSMUSG00000040097			INTERPRO	IPR001849:Pleckstrin homology domain	9	3.64372	0.0122902	ENSMUSG00000066406, ENSMUSG00000053199, ENSMUSG00000022272, ENSMUSG00000005057, ENSMUSG00000027831, ENSMUSG00000020176, ENSMUSG00000034330, ENSMUSG00000059182, ENSMUSG00000038910	242	262	20594	2.92325	0.999386	0.652307	16.6863
ENSMUSG00000040181			SMART	SM00233:PH	9	3.64372	0.0328591	ENSMUSG00000066406, ENSMUSG00000053199, ENSMUSG00000022272, ENSMUSG00000005057, ENSMUSG00000027831, ENSMUSG00000020176, ENSMUSG00000034330, ENSMUSG00000059182, ENSMUSG00000038910	154	253	10425	2.40812	0.99334	0.714329	32.8998
ENSMUSG00000038663			UP_SEQ_FEATURE	domain:PH	7	2.83401	0.0519422	ENSMUSG00000053199, ENSMUSG00000005057, ENSMUSG00000027831, ENSMUSG00000020176, ENSMUSG00000034330, ENSMUSG00000059182, ENSMUSG00000038910	232	208	18012	2.61281	1	0.94247	55.9203
ENSMUSG00000089704
ENSMUSG00000021546			Annotation Cluster 5	Enrichment Score: 1.5470356365914686
ENSMUSG00000025092			Category	Term	Count	%	PValue	Genes	List Total	Pop Hits	Pop Total	Fold Enrichment	Bonferroni	Benjamini	FDR
ENSMUSG00000026073			GOTERM_CC_DIRECT	GO:0016020~membrane	126	51.0121	1.08684e-07	ENSMUSG00000046079, ENSMUSG00000028057, ENSMUSG00000021072, ENSMUSG00000038388, ENSMUSG00000028383, ENSMUSG00000033174, ENSMUSG00000079164, ENSMUSG00000041058, ENSMUSG00000069833, ENSMUSG00000025921, ENSMUSG00000056515, ENSMUSG00000022443, ENSMUSG00000037902, ENSMUSG00000026110, ENSMUSG00000035770, ENSMUSG00000020873, ENSMUSG00000029501, ENSMUSG00000022967, ENSMUSG00000032135, ENSMUSG00000021273,…	241	6998	19662	1.46895	3.39087e-05	3.39087e-05	0.000146102
ENSMUSG00000059486			UP_KEYWORDS	Glycoprotein	65	26.3158	0.000164009	ENSMUSG00000027204, ENSMUSG00000023169, ENSMUSG00000079164, ENSMUSG00000027200, ENSMUSG00000045994, ENSMUSG00000028780, ENSMUSG00000051076, ENSMUSG00000029238, ENSMUSG00000074715, ENSMUSG00000006800, ENSMUSG00000031489, ENSMUSG00000005360, ENSMUSG00000027215, ENSMUSG00000037902, ENSMUSG00000026110, ENSMUSG00000021546, ENSMUSG00000045201, ENSMUSG00000039070, ENSMUSG00000031595, ENSMUSG00000022967,…	247	3815	22680	1.56446	0.042535	0.00865554	0.214803
ENSMUSG00000052040			UP_KEYWORDS	Membrane	113	45.749	0.011709	ENSMUSG00000028057, ENSMUSG00000046079, ENSMUSG00000021072, ENSMUSG00000038388, ENSMUSG00000033174, ENSMUSG00000079164, ENSMUSG00000041058, ENSMUSG00000025921, ENSMUSG00000040430, ENSMUSG00000056515, ENSMUSG00000037902, ENSMUSG00000026110, ENSMUSG00000020873, ENSMUSG00000029501, ENSMUSG00000022967, ENSMUSG00000032135, ENSMUSG00000022309, ENSMUSG00000021273, ENSMUSG00000040548, ENSMUSG00000030075,…	247	8683	22680	1.19496	0.955895	0.199838	14.3079
ENSMUSG00000053436			UP_SEQ_FEATURE	glycosylation site:N-linked (GlcNAc...)	61	24.6964	0.0127151	ENSMUSG00000046079, ENSMUSG00000027204, ENSMUSG00000023169, ENSMUSG00000079164, ENSMUSG00000027200, ENSMUSG00000045994, ENSMUSG00000028780, ENSMUSG00000051076, ENSMUSG00000074715, ENSMUSG00000031489, ENSMUSG00000006800, ENSMUSG00000005360, ENSMUSG00000027215, ENSMUSG00000037902, ENSMUSG00000026110, ENSMUSG00000045201, ENSMUSG00000039070, ENSMUSG00000031595, ENSMUSG00000022967, ENSMUSG00000032135,…	232	3563	18012	1.32919	0.999966	0.819606	17.8419
ENSMUSG00000054619			UP_KEYWORDS	Disulfide bond	46	18.6235	0.027445	ENSMUSG00000020598, ENSMUSG00000021072, ENSMUSG00000027204, ENSMUSG00000050069, ENSMUSG00000055447, ENSMUSG00000032959, ENSMUSG00000079164, ENSMUSG00000038843, ENSMUSG00000027200, ENSMUSG00000005672, ENSMUSG00000028780, ENSMUSG00000051076, ENSMUSG00000034912, ENSMUSG00000074715, ENSMUSG00000036169, ENSMUSG00000031489, ENSMUSG00000054252, ENSMUSG00000058499, ENSMUSG00000026073, ENSMUSG00000021795,…	247	3124	22680	1.35205	0.999373	0.284811	30.5687
ENSMUSG00000033174			UP_SEQ_FEATURE	topological domain:Cytoplasmic	47	19.0283	0.0638677	ENSMUSG00000027800, ENSMUSG00000020598, ENSMUSG00000021072, ENSMUSG00000009075, ENSMUSG00000044393, ENSMUSG00000056498, ENSMUSG00000055447, ENSMUSG00000023169, ENSMUSG00000041134, ENSMUSG00000079164, ENSMUSG00000038843, ENSMUSG00000027200, ENSMUSG00000045994, ENSMUSG00000005672, ENSMUSG00000024807, ENSMUSG00000031089, ENSMUSG00000024030, ENSMUSG00000031489, ENSMUSG00000021843, ENSMUSG00000054252,…	232	2880	18012	1.26701	1	0.95573	63.7082
ENSMUSG00000039616			UP_SEQ_FEATURE	disulfide bond	41	16.5992	0.0839008	ENSMUSG00000020598, ENSMUSG00000021072, ENSMUSG00000027204, ENSMUSG00000050069, ENSMUSG00000055447, ENSMUSG00000038843, ENSMUSG00000027200, ENSMUSG00000005672, ENSMUSG00000028780, ENSMUSG00000051076, ENSMUSG00000034912, ENSMUSG00000074715, ENSMUSG00000036169, ENSMUSG00000031489, ENSMUSG00000054252, ENSMUSG00000058499, ENSMUSG00000026073, ENSMUSG00000021795, ENSMUSG00000031174, ENSMUSG00000020717,…	232	2510	18012	1.26819	1	0.946708	73.9667
ENSMUSG00000020889			UP_SEQ_FEATURE	signal peptide	48	19.4332	0.131039	ENSMUSG00000020598, ENSMUSG00000021072, ENSMUSG00000027204, ENSMUSG00000050069, ENSMUSG00000044393, ENSMUSG00000056498, ENSMUSG00000055447, ENSMUSG00000041134, ENSMUSG00000079164, ENSMUSG00000037411, ENSMUSG00000027200, ENSMUSG00000005672, ENSMUSG00000028780, ENSMUSG00000024807, ENSMUSG00000051076, ENSMUSG00000034912, ENSMUSG00000074715, ENSMUSG00000036169, ENSMUSG00000026249, ENSMUSG00000006800,…	232	3124	18012	1.1929	1	0.970536	88.4338
ENSMUSG00000030551			UP_SEQ_FEATURE	topological domain:Extracellular	36	14.5749	0.133638	ENSMUSG00000027800, ENSMUSG00000020598, ENSMUSG00000021072, ENSMUSG00000009075, ENSMUSG00000044393, ENSMUSG00000056498, ENSMUSG00000055447, ENSMUSG00000023169, ENSMUSG00000041134, ENSMUSG00000079164, ENSMUSG00000027200, ENSMUSG00000005672, ENSMUSG00000031089, ENSMUSG00000024030, ENSMUSG00000031489, ENSMUSG00000054252, ENSMUSG00000026073, ENSMUSG00000005360, ENSMUSG00000027215, ENSMUSG00000037892,…	232	2256	18012	1.2389	1	0.96952	88.9538
ENSMUSG00000056214			UP_SEQ_FEATURE	transmembrane region	63	25.5061	0.167705	ENSMUSG00000046079, ENSMUSG00000021072, ENSMUSG00000023169, ENSMUSG00000079164, ENSMUSG00000027200, ENSMUSG00000045994, ENSMUSG00000031489, ENSMUSG00000025921, ENSMUSG00000005360, ENSMUSG00000027215, ENSMUSG00000037902, ENSMUSG00000026110, ENSMUSG00000045201, ENSMUSG00000020873, ENSMUSG00000029501, ENSMUSG00000022967, ENSMUSG00000032135, ENSMUSG00000005220, ENSMUSG00000029650, ENSMUSG00000021273,…	232	4312	18012	1.13432	1	0.97933	94.0344
ENSMUSG00000028525			UP_KEYWORDS	Signal	52	21.0526	0.416423	ENSMUSG00000021072, ENSMUSG00000066406, ENSMUSG00000027204, ENSMUSG00000079164, ENSMUSG00000027200, ENSMUSG00000028780, ENSMUSG00000051076, ENSMUSG00000074715, ENSMUSG00000006800, ENSMUSG00000037902, ENSMUSG00000045201, ENSMUSG00000039070, ENSMUSG00000031595, ENSMUSG00000022967, ENSMUSG00000032135, ENSMUSG00000068748, ENSMUSG00000029650, ENSMUSG00000039067, ENSMUSG00000022309, ENSMUSG00000040548,…	247	4543	22680	1.05101	1	0.777394	99.9142
ENSMUSG00000032959			UP_KEYWORDS	Transmembrane	73	29.5547	0.705803	ENSMUSG00000046079, ENSMUSG00000021072, ENSMUSG00000023169, ENSMUSG00000079164, ENSMUSG00000027200, ENSMUSG00000045994, ENSMUSG00000031489, ENSMUSG00000025921, ENSMUSG00000044712, ENSMUSG00000040430, ENSMUSG00000005360, ENSMUSG00000027215, ENSMUSG00000037902, ENSMUSG00000026110, ENSMUSG00000045201, ENSMUSG00000040181, ENSMUSG00000020873, ENSMUSG00000029501, ENSMUSG00000022967, ENSMUSG00000068748,…	247	6955	22680	0.963766	1	0.950319	100
ENSMUSG00000027665			UP_KEYWORDS	Transmembrane helix	72	29.1498	0.744156	ENSMUSG00000046079, ENSMUSG00000021072, ENSMUSG00000023169, ENSMUSG00000079164, ENSMUSG00000027200, ENSMUSG00000045994, ENSMUSG00000031489, ENSMUSG00000025921, ENSMUSG00000044712, ENSMUSG00000040430, ENSMUSG00000005360, ENSMUSG00000027215, ENSMUSG00000037902, ENSMUSG00000026110, ENSMUSG00000045201, ENSMUSG00000020873, ENSMUSG00000029501, ENSMUSG00000022967, ENSMUSG00000068748, ENSMUSG00000032135,…	247	6938	22680	0.952893	1	0.961398	100
ENSMUSG00000047714			GOTERM_CC_DIRECT	GO:0016021~integral component of membrane	77	31.1741	0.875714	ENSMUSG00000046079, ENSMUSG00000021072, ENSMUSG00000038388, ENSMUSG00000023169, ENSMUSG00000079164, ENSMUSG00000027200, ENSMUSG00000045994, ENSMUSG00000027827, ENSMUSG00000031489, ENSMUSG00000025921, ENSMUSG00000044712, ENSMUSG00000040430, ENSMUSG00000005360, ENSMUSG00000027215, ENSMUSG00000037902, ENSMUSG00000026110, ENSMUSG00000045201, ENSMUSG00000040181, ENSMUSG00000020873, ENSMUSG00000029501,…	241	6878	19662	0.913354	1	0.999675	100
ENSMUSG00000028399
ENSMUSG00000059810			Annotation Cluster 6	Enrichment Score: 1.368671143102297
ENSMUSG00000116564			Category	Term	Count	%	PValue	Genes	List Total	Pop Hits	Pop Total	Fold Enrichment	Bonferroni	Benjamini	FDR
ENSMUSG00000028057			GOTERM_CC_DIRECT	GO:0005913~cell-cell adherens junction	10	4.04858	0.0159278	ENSMUSG00000053931, ENSMUSG00000022443, ENSMUSG00000069833, ENSMUSG00000021196, ENSMUSG00000005871, ENSMUSG00000021546, ENSMUSG00000028868, ENSMUSG00000038467, ENSMUSG00000026701, ENSMUSG00000036371	241	316	19662	2.58181	0.993326	0.319784	19.4136
ENSMUSG00000027651			GOTERM_MF_DIRECT	GO:0098641~cadherin binding involved in cell-cell adhesion	9	3.64372	0.0231716	ENSMUSG00000053931, ENSMUSG00000022443, ENSMUSG00000069833, ENSMUSG00000021196, ENSMUSG00000021546, ENSMUSG00000028868, ENSMUSG00000038467, ENSMUSG00000026701, ENSMUSG00000036371	217	279	17446	2.59343	0.999983	0.792114	28.4353
ENSMUSG00000020823			GOTERM_BP_DIRECT	GO:0098609~cell-cell adhesion	5	2.02429	0.212263	ENSMUSG00000053931, ENSMUSG00000021196, ENSMUSG00000028868, ENSMUSG00000026701, ENSMUSG00000036371	227	189	18082	2.10731	1	0.990728	98.0963
ENSMUSG00000001052
ENSMUSG00000036371			Annotation Cluster 7	Enrichment Score: 1.2721089197386635
ENSMUSG00000037411			Category	Term	Count	%	PValue	Genes	List Total	Pop Hits	Pop Total	Fold Enrichment	Bonferroni	Benjamini	FDR
ENSMUSG00000029650			KEGG_PATHWAY	mmu04750:Inflammatory mediator regulation of TRP channels	8	3.23887	0.00170643	ENSMUSG00000053436, ENSMUSG00000045038, ENSMUSG00000027665, ENSMUSG00000042644, ENSMUSG00000030102, ENSMUSG00000056220, ENSMUSG00000005034, ENSMUSG00000034330	107	126	7691	4.56371	0.294189	0.294189	2.1247
ENSMUSG00000046027			KEGG_PATHWAY	mmu04370:VEGF signaling pathway	4	1.61943	0.0494656	ENSMUSG00000053436, ENSMUSG00000027665, ENSMUSG00000056220, ENSMUSG00000034330	107	60	7691	4.7919	0.999968	0.548909	47.161
ENSMUSG00000022829			KEGG_PATHWAY	mmu05205:Proteoglycans in cancer	7	2.83401	0.061037	ENSMUSG00000053436, ENSMUSG00000027665, ENSMUSG00000042644, ENSMUSG00000030102, ENSMUSG00000005034, ENSMUSG00000027995, ENSMUSG00000034330	107	203	7691	2.47857	0.999997	0.530342	54.7034
ENSMUSG00000024807			KEGG_PATHWAY	mmu04664:Fc epsilon RI signaling pathway	4	1.61943	0.0670276	ENSMUSG00000053436, ENSMUSG00000027665, ENSMUSG00000056220, ENSMUSG00000034330	107	68	7691	4.22815	0.999999	0.544474	58.2062
ENSMUSG00000023923			KEGG_PATHWAY	mmu04670:Leukocyte transendothelial migration	5	2.02429	0.0796269	ENSMUSG00000053436, ENSMUSG00000020717, ENSMUSG00000027665, ENSMUSG00000070473, ENSMUSG00000034330	107	118	7691	3.0457	1	0.491904	64.7742
ENSMUSG00000021072			KEGG_PATHWAY	mmu04722:Neurotrophin signaling pathway	5	2.02429	0.0875113	ENSMUSG00000053436, ENSMUSG00000005057, ENSMUSG00000027665, ENSMUSG00000034330, ENSMUSG00000071369	107	122	7691	2.94584	1	0.51254	68.3862
ENSMUSG00000039159			KEGG_PATHWAY	mmu04380:Osteoclast differentiation	5	2.02429	0.0957613	ENSMUSG00000022967, ENSMUSG00000053436, ENSMUSG00000037902, ENSMUSG00000027665, ENSMUSG00000034330	107	126	7691	2.85232	1	0.507423	71.7982
ENSMUSG00000046230			KEGG_PATHWAY	mmu05169:Epstein-Barr virus infection	4	1.61943	0.288786	ENSMUSG00000053436, ENSMUSG00000039067, ENSMUSG00000027665, ENSMUSG00000034330	107	136	7691	2.11407	1	0.730636	98.6229
ENSMUSG00000028868
ENSMUSG00000026721			Annotation Cluster 8	Enrichment Score: 1.266960610981339
ENSMUSG00000022707			Category	Term	Count	%	PValue	Genes	List Total	Pop Hits	Pop Total	Fold Enrichment	Bonferroni	Benjamini	FDR
ENSMUSG00000059182			UP_KEYWORDS	Signal-anchor	14	5.66802	0.00107753	ENSMUSG00000038648, ENSMUSG00000000392, ENSMUSG00000026110, ENSMUSG00000089704, ENSMUSG00000034463, ENSMUSG00000038843, ENSMUSG00000029501, ENSMUSG00000045994, ENSMUSG00000046841, ENSMUSG00000005220, ENSMUSG00000061731, ENSMUSG00000039062, ENSMUSG00000021843, ENSMUSG00000025921	247	439	22680	2.92826	0.248512	0.0281658	1.40347
ENSMUSG00000066842			GOTERM_MF_DIRECT	GO:0008375~acetylglucosaminyltransferase activity	3	1.21457	0.0274532	ENSMUSG00000026110, ENSMUSG00000061731, ENSMUSG00000038843	217	21	17446	11.4852	0.999998	0.765575	32.7838
ENSMUSG00000030102			UP_KEYWORDS	Glycosyltransferase	6	2.42915	0.0990253	ENSMUSG00000026110, ENSMUSG00000089704, ENSMUSG00000061731, ENSMUSG00000026496, ENSMUSG00000038843, ENSMUSG00000022707	247	225	22680	2.44858	1	0.466363	74.5151
ENSMUSG00000025921			GOTERM_MF_DIRECT	GO:0016757~transferase activity, transferring glycosyl groups	6	2.42915	0.116745	ENSMUSG00000026110, ENSMUSG00000089704, ENSMUSG00000061731, ENSMUSG00000026496, ENSMUSG00000038843, ENSMUSG00000022707	217	208	17446	2.31912	1	0.911604	82.9938
ENSMUSG00000024078			GOTERM_CC_DIRECT	GO:0000139~Golgi membrane	9	3.64372	0.12163	ENSMUSG00000060992, ENSMUSG00000025035, ENSMUSG00000045038, ENSMUSG00000026110, ENSMUSG00000034463, ENSMUSG00000089704, ENSMUSG00000061731, ENSMUSG00000038843, ENSMUSG00000045994	241	403	19662	1.822	1	0.706576	82.5071
ENSMUSG00000030075			GOTERM_BP_DIRECT	GO:0006486~protein glycosylation	4	1.61943	0.177362	ENSMUSG00000089704, ENSMUSG00000061731, ENSMUSG00000038843, ENSMUSG00000045994	227	116	18082	2.74677	1	0.987026	96.0899
ENSMUSG00000038388			UP_SEQ_FEATURE	topological domain:Lumenal	9	3.64372	0.183387	ENSMUSG00000024807, ENSMUSG00000038648, ENSMUSG00000026110, ENSMUSG00000089704, ENSMUSG00000061731, ENSMUSG00000021843, ENSMUSG00000030102, ENSMUSG00000038843, ENSMUSG00000045994	232	427	18012	1.6364	1	0.979211	95.5456
ENSMUSG00000051076
ENSMUSG00000037487			Annotation Cluster 9	Enrichment Score: 1.2621357081604836
ENSMUSG00000028124			Category	Term	Count	%	PValue	Genes	List Total	Pop Hits	Pop Total	Fold Enrichment	Bonferroni	Benjamini	FDR
ENSMUSG00000027800			GOTERM_CC_DIRECT	GO:0005794~Golgi apparatus	24	9.7166	0.0198319	ENSMUSG00000056515, ENSMUSG00000031174, ENSMUSG00000009075, ENSMUSG00000026110, ENSMUSG00000089704, ENSMUSG00000034463, ENSMUSG00000032959, ENSMUSG00000027995, ENSMUSG00000038774, ENSMUSG00000039497, ENSMUSG00000038843, ENSMUSG00000041895, ENSMUSG00000045994, ENSMUSG00000025035, ENSMUSG00000060992, ENSMUSG00000045038, ENSMUSG00000024030, ENSMUSG00000006800, ENSMUSG00000061731, ENSMUSG00000054252,…	241	1190	19662	1.64541	0.998069	0.340747	23.6069
ENSMUSG00000025930			UP_KEYWORDS	Golgi apparatus	14	5.66802	0.0677936	ENSMUSG00000031174, ENSMUSG00000056515, ENSMUSG00000009075, ENSMUSG00000026110, ENSMUSG00000089704, ENSMUSG00000034463, ENSMUSG00000041895, ENSMUSG00000038843, ENSMUSG00000045994, ENSMUSG00000025035, ENSMUSG00000060992, ENSMUSG00000006800, ENSMUSG00000061731, ENSMUSG00000020823	247	753	22680	1.70718	1	0.421406	60.1614
ENSMUSG00000070034			GOTERM_CC_DIRECT	GO:0000139~Golgi membrane	9	3.64372	0.12163	ENSMUSG00000060992, ENSMUSG00000025035, ENSMUSG00000045038, ENSMUSG00000026110, ENSMUSG00000034463, ENSMUSG00000089704, ENSMUSG00000061731, ENSMUSG00000038843, ENSMUSG00000045994	241	403	19662	1.822	1	0.706576	82.5071
ENSMUSG00000041594
ENSMUSG00000034021			Annotation Cluster 10	Enrichment Score: 1.2529548282297562
ENSMUSG00000056220			Category	Term	Count	%	PValue	Genes	List Total	Pop Hits	Pop Total	Fold Enrichment	Bonferroni	Benjamini	FDR
ENSMUSG00000055067			UP_KEYWORDS	Biological rhythms	6	2.42915	0.0121867	ENSMUSG00000022672, ENSMUSG00000029238, ENSMUSG00000022389, ENSMUSG00000048490, ENSMUSG00000026077, ENSMUSG00000020889	247	126	22680	4.37247	0.9612	0.194765	14.8495
ENSMUSG00000024978			GOTERM_BP_DIRECT	GO:0048511~rhythmic process	6	2.42915	0.0223855	ENSMUSG00000022672, ENSMUSG00000029238, ENSMUSG00000022389, ENSMUSG00000048490, ENSMUSG00000026077, ENSMUSG00000020889	227	128	18082	3.73389	1	0.976498	31.3326
ENSMUSG00000029833			GOTERM_BP_DIRECT	GO:0032922~circadian regulation of gene expression	4	1.61943	0.0408318	ENSMUSG00000029238, ENSMUSG00000048490, ENSMUSG00000026077, ENSMUSG00000020889	227	61	18082	5.22337	1	0.940713	49.9511
ENSMUSG00000022309			KEGG_PATHWAY	mmu04710:Circadian rhythm	3	1.21457	0.0675556	ENSMUSG00000029238, ENSMUSG00000026077, ENSMUSG00000020889	107	31	7691	6.95598	0.999999	0.528104	58.5026
ENSMUSG00000031618			GOTERM_MF_DIRECT	GO:0001046~core promoter sequence-specific DNA binding	3	1.21457	0.106924	ENSMUSG00000029238, ENSMUSG00000048490, ENSMUSG00000020889	217	45	17446	5.35975	1	0.900334	80.087
ENSMUSG00000041058			GOTERM_BP_DIRECT	GO:0042752~regulation of circadian rhythm	3	1.21457	0.137666	ENSMUSG00000022672, ENSMUSG00000026077, ENSMUSG00000020889	227	52	18082	4.59556	1	0.981961	91.4493
ENSMUSG00000057228			GOTERM_BP_DIRECT	GO:0007623~circadian rhythm	4	1.61943	0.153073	ENSMUSG00000029238, ENSMUSG00000026077, ENSMUSG00000053907, ENSMUSG00000020889	227	108	18082	2.95024	1	0.983895	93.6612
ENSMUSG00000068748
ENSMUSG00000061731			Annotation Cluster 11	Enrichment Score: 1.2251846193071685
ENSMUSG00000059586			Category	Term	Count	%	PValue	Genes	List Total	Pop Hits	Pop Total	Fold Enrichment	Bonferroni	Benjamini	FDR
ENSMUSG00000037892			KEGG_PATHWAY	mmu04014:Ras signaling pathway	9	3.64372	0.0134963	ENSMUSG00000022309, ENSMUSG00000032006, ENSMUSG00000027665, ENSMUSG00000054252, ENSMUSG00000056220, ENSMUSG00000005034, ENSMUSG00000024096, ENSMUSG00000034330, ENSMUSG00000005672	107	229	7691	2.82492	0.937462	0.425581	15.7065
ENSMUSG00000005360			KEGG_PATHWAY	mmu04015:Rap1 signaling pathway	7	2.83401	0.0746971	ENSMUSG00000053436, ENSMUSG00000022309, ENSMUSG00000032006, ENSMUSG00000027665, ENSMUSG00000054252, ENSMUSG00000056214, ENSMUSG00000005672	107	214	7691	2.35117	1	0.483092	62.3267
ENSMUSG00000051359			KEGG_PATHWAY	mmu04151:PI3K-Akt signaling pathway	8	3.23887	0.209377	ENSMUSG00000022967, ENSMUSG00000022309, ENSMUSG00000038648, ENSMUSG00000032006, ENSMUSG00000027665, ENSMUSG00000054252, ENSMUSG00000027995, ENSMUSG00000005672	107	351	7691	1.63826	1	0.655284	94.788
ENSMUSG00000039067
ENSMUSG00000027827			Annotation Cluster 12	Enrichment Score: 1.1992812406125253
ENSMUSG00000045201			Category	Term	Count	%	PValue	Genes	List Total	Pop Hits	Pop Total	Fold Enrichment	Bonferroni	Benjamini	FDR
ENSMUSG00000056215			GOTERM_BP_DIRECT	GO:0006886~intracellular protein transport	8	3.23887	0.0269349	ENSMUSG00000060992, ENSMUSG00000026303, ENSMUSG00000023923, ENSMUSG00000001052, ENSMUSG00000025142, ENSMUSG00000026721, ENSMUSG00000003134, ENSMUSG00000028136	227	232	18082	2.74677	1	0.956352	36.4498
ENSMUSG00000025040			GOTERM_MF_DIRECT	GO:0005096~GTPase activator activity	8	3.23887	0.0273926	ENSMUSG00000053199, ENSMUSG00000023923, ENSMUSG00000022829, ENSMUSG00000041598, ENSMUSG00000026721, ENSMUSG00000003134, ENSMUSG00000059810, ENSMUSG00000024096	217	235	17446	2.7369	0.999998	0.803737	32.7241
ENSMUSG00000020176			GOTERM_BP_DIRECT	GO:0090630~activation of GTPase activity	4	1.61943	0.0633968	ENSMUSG00000023923, ENSMUSG00000071176, ENSMUSG00000026721, ENSMUSG00000003134	227	73	18082	4.36473	1	0.952721	66.2922
ENSMUSG00000022329			UP_SEQ_FEATURE	domain:Rab-GAP TBC	3	1.21457	0.0666914	ENSMUSG00000023923, ENSMUSG00000026721, ENSMUSG00000003134	232	33	18012	7.05799	1	0.953996	65.3534
ENSMUSG00000102758			GOTERM_BP_DIRECT	GO:0031338~regulation of vesicle fusion	3	1.21457	0.0778794	ENSMUSG00000023923, ENSMUSG00000026721, ENSMUSG00000003134	227	37	18082	6.45863	1	0.965196	73.9768
ENSMUSG00000033793			INTERPRO	IPR000195:Rab-GTPase-TBC domain	3	1.21457	0.079607	ENSMUSG00000023923, ENSMUSG00000026721, ENSMUSG00000003134	242	40	20594	6.38244	1	0.916285	70.6129
ENSMUSG00000074715			GOTERM_MF_DIRECT	GO:0017137~Rab GTPase binding	5	2.02429	0.0799214	ENSMUSG00000026303, ENSMUSG00000023923, ENSMUSG00000022829, ENSMUSG00000026721, ENSMUSG00000003134	217	131	17446	3.06856	1	0.91298	69.5383
ENSMUSG00000022241			UP_KEYWORDS	GTPase activation	5	2.02429	0.10186	ENSMUSG00000053199, ENSMUSG00000023923, ENSMUSG00000026721, ENSMUSG00000003134, ENSMUSG00000024096	247	163	22680	2.81662	1	0.454317	75.5464
ENSMUSG00000051285			SMART	SM00164:TBC	3	1.21457	0.102175	ENSMUSG00000023923, ENSMUSG00000026721, ENSMUSG00000003134	154	37	10425	5.48877	1	0.932424	72.3922
ENSMUSG00000003134
ENSMUSG00000024030			Annotation Cluster 13	Enrichment Score: 1.1779043943568293
ENSMUSG00000069833			Category	Term	Count	%	PValue	Genes	List Total	Pop Hits	Pop Total	Fold Enrichment	Bonferroni	Benjamini	FDR
ENSMUSG00000066406			UP_SEQ_FEATURE	zinc finger region:PHD-type	4	1.61943	0.0165501	ENSMUSG00000038116, ENSMUSG00000045969, ENSMUSG00000038914, ENSMUSG00000029833	232	42	18012	7.39409	0.999998	0.852573	22.6088
ENSMUSG00000015134			INTERPRO	IPR013083:Zinc finger, RING/FYVE/PHD-type	11	4.45344	0.037356	ENSMUSG00000038116, ENSMUSG00000024807, ENSMUSG00000045969, ENSMUSG00000025034, ENSMUSG00000038914, ENSMUSG00000059586, ENSMUSG00000026303, ENSMUSG00000004018, ENSMUSG00000052656, ENSMUSG00000022771, ENSMUSG00000029833	242	445	20594	2.10358	1	0.873778	42.9951
ENSMUSG00000039062			INTERPRO	IPR019786:Zinc finger, PHD-type, conserved site	4	1.61943	0.0391313	ENSMUSG00000038116, ENSMUSG00000045969, ENSMUSG00000038914, ENSMUSG00000029833	242	64	20594	5.3187	1	0.840579	44.5275
ENSMUSG00000071176			INTERPRO	IPR011011:Zinc finger, FYVE/PHD-type	5	2.02429	0.0758732	ENSMUSG00000038116, ENSMUSG00000045969, ENSMUSG00000038914, ENSMUSG00000026303, ENSMUSG00000029833	242	136	20594	3.12865	1	0.916546	68.803
ENSMUSG00000025035			INTERPRO	IPR001965:Zinc finger, PHD-type	4	1.61943	0.0911317	ENSMUSG00000038116, ENSMUSG00000045969, ENSMUSG00000038914, ENSMUSG00000029833	242	91	20594	3.74062	1	0.934194	75.6011
ENSMUSG00000038774			SMART	SM00249:PHD	4	1.61943	0.149284	ENSMUSG00000038116, ENSMUSG00000045969, ENSMUSG00000038914, ENSMUSG00000029833	154	91	10425	2.9756	1	0.968711	85.4952
ENSMUSG00000045994			INTERPRO	IPR019787:Zinc finger, PHD-finger	3	1.21457	0.227621	ENSMUSG00000045969, ENSMUSG00000038914, ENSMUSG00000029833	242	77	20594	3.31555	1	0.984615	97.7915
ENSMUSG00000031755
ENSMUSG00000009075			Annotation Cluster 14	Enrichment Score: 1.1265587910559383
ENSMUSG00000021548			Category	Term	Count	%	PValue	Genes	List Total	Pop Hits	Pop Total	Fold Enrichment	Bonferroni	Benjamini	FDR
ENSMUSG00000055447			UP_KEYWORDS	DNA damage	9	3.64372	0.0308236	ENSMUSG00000022672, ENSMUSG00000029238, ENSMUSG00000059586, ENSMUSG00000022545, ENSMUSG00000026077, ENSMUSG00000004018, ENSMUSG00000026496, ENSMUSG00000038774, ENSMUSG00000037487	247	336	22680	2.45951	0.999751	0.282421	33.6653
ENSMUSG00000027215			GOTERM_BP_DIRECT	GO:0006974~cellular response to DNA damage stimulus	11	4.45344	0.0388434	ENSMUSG00000022672, ENSMUSG00000053436, ENSMUSG00000029238, ENSMUSG00000059586, ENSMUSG00000022545, ENSMUSG00000005871, ENSMUSG00000026077, ENSMUSG00000004018, ENSMUSG00000026496, ENSMUSG00000038774, ENSMUSG00000037487	227	420	18082	2.08624	1	0.939968	48.2004
ENSMUSG00000041598			GOTERM_BP_DIRECT	GO:0000723~telomere maintenance	3	1.21457	0.0815515	ENSMUSG00000022672, ENSMUSG00000022545, ENSMUSG00000026496	227	38	18082	6.28866	1	0.964487	75.645
ENSMUSG00000046841			UP_KEYWORDS	DNA repair	7	2.83401	0.083811	ENSMUSG00000022672, ENSMUSG00000059586, ENSMUSG00000022545, ENSMUSG00000004018, ENSMUSG00000026496, ENSMUSG00000038774, ENSMUSG00000037487	247	279	22680	2.30377	1	0.440048	68.2587
ENSMUSG00000070473			GOTERM_BP_DIRECT	GO:0006281~DNA repair	8	3.23887	0.104889	ENSMUSG00000022672, ENSMUSG00000059586, ENSMUSG00000022545, ENSMUSG00000004018, ENSMUSG00000026496, ENSMUSG00000034021, ENSMUSG00000038774, ENSMUSG00000037487	227	318	18082	2.00393	1	0.970258	84.1146
ENSMUSG00000053931			GOTERM_CC_DIRECT	GO:0000784~nuclear chromosome, telomeric region	4	1.61943	0.20276	ENSMUSG00000022672, ENSMUSG00000022545, ENSMUSG00000026496, ENSMUSG00000009575	241	127	19662	2.56961	1	0.799471	95.2459
ENSMUSG00000060992
ENSMUSG00000005220			Annotation Cluster 15	Enrichment Score: 1.1128786671850763
ENSMUSG00000039070			Category	Term	Count	%	PValue	Genes	List Total	Pop Hits	Pop Total	Fold Enrichment	Bonferroni	Benjamini	FDR
ENSMUSG00000074643			INTERPRO	IPR003961:Fibronectin, type III	7	2.83401	0.0381915	ENSMUSG00000020598, ENSMUSG00000022967, ENSMUSG00000068748, ENSMUSG00000034912, ENSMUSG00000038663, ENSMUSG00000030075, ENSMUSG00000028399	242	211	20594	2.8232	1	0.856368	43.7211
ENSMUSG00000038648			UP_SEQ_FEATURE	domain:Fibronectin type-III 3	4	1.61943	0.074121	ENSMUSG00000020598, ENSMUSG00000022967, ENSMUSG00000030075, ENSMUSG00000028399	232	76	18012	4.08621	1	0.95459	69.3554
ENSMUSG00000041134			SMART	SM00060:FN3	6	2.42915	0.0745908	ENSMUSG00000020598, ENSMUSG00000022967, ENSMUSG00000068748, ENSMUSG00000038663, ENSMUSG00000030075, ENSMUSG00000028399	154	153	10425	2.6547	0.999991	0.902273	60.375
ENSMUSG00000035735			UP_SEQ_FEATURE	domain:Fibronectin type-III 2	5	2.02429	0.0755641	ENSMUSG00000020598, ENSMUSG00000022967, ENSMUSG00000038663, ENSMUSG00000030075, ENSMUSG00000028399	232	124	18012	3.13056	1	0.950433	70.0808
ENSMUSG00000024472			UP_SEQ_FEATURE	domain:Fibronectin type-III 1	5	2.02429	0.0773167	ENSMUSG00000020598, ENSMUSG00000022967, ENSMUSG00000038663, ENSMUSG00000030075, ENSMUSG00000028399	232	125	18012	3.10552	1	0.946982	70.9402
ENSMUSG00000027173			UP_SEQ_FEATURE	domain:Fibronectin type-III 4	3	1.21457	0.17043	ENSMUSG00000020598, ENSMUSG00000030075, ENSMUSG00000028399	232	58	18012	4.01576	1	0.976505	94.3275
ENSMUSG00000040620
ENSMUSG00000038914			Annotation Cluster 16	Enrichment Score: 1.1065071754863587
ENSMUSG00000025279			Category	Term	Count	%	PValue	Genes	List Total	Pop Hits	Pop Total	Fold Enrichment	Bonferroni	Benjamini	FDR
ENSMUSG00000039497			GOTERM_MF_DIRECT	GO:0005070~SH3/SH2 adaptor activity	4	1.61943	0.00439708	ENSMUSG00000005057, ENSMUSG00000028121, ENSMUSG00000020176, ENSMUSG00000059182	217	27	17446	11.9106	0.873407	0.497885	6.09514
ENSMUSG00000026659			UP_SEQ_FEATURE	domain:PH	7	2.83401	0.0519422	ENSMUSG00000053199, ENSMUSG00000005057, ENSMUSG00000027831, ENSMUSG00000020176, ENSMUSG00000034330, ENSMUSG00000059182, ENSMUSG00000038910	232	208	18012	2.61281	1	0.94247	55.9203
ENSMUSG00000026544			UP_KEYWORDS	SH2 domain	4	1.61943	0.106138	ENSMUSG00000005057, ENSMUSG00000028121, ENSMUSG00000020176, ENSMUSG00000034330	247	105	22680	3.49798	1	0.461764	77.0302
ENSMUSG00000035770			INTERPRO	IPR000980:SH2 domain	4	1.61943	0.146692	ENSMUSG00000005057, ENSMUSG00000028121, ENSMUSG00000020176, ENSMUSG00000034330	242	113	20594	3.01236	1	0.966223	90.3849
ENSMUSG00000020467			SMART	SM00252:SH2	4	1.61943	0.19253	ENSMUSG00000005057, ENSMUSG00000028121, ENSMUSG00000020176, ENSMUSG00000034330	154	103	10425	2.62892	1	0.945857	92.2208
ENSMUSG00000056076			UP_SEQ_FEATURE	domain:SH2	3	1.21457	0.335351	ENSMUSG00000005057, ENSMUSG00000028121, ENSMUSG00000020176	232	93	18012	2.50445	1	0.996502	99.8114
ENSMUSG00000022884
ENSMUSG00000022031			Annotation Cluster 17	Enrichment Score: 1.0796446704472287
ENSMUSG00000027714			Category	Term	Count	%	PValue	Genes	List Total	Pop Hits	Pop Total	Fold Enrichment	Bonferroni	Benjamini	FDR
ENSMUSG00000004018			UP_KEYWORDS	Disulfide bond	46	18.6235	0.027445	ENSMUSG00000020598, ENSMUSG00000021072, ENSMUSG00000027204, ENSMUSG00000050069, ENSMUSG00000055447, ENSMUSG00000032959, ENSMUSG00000079164, ENSMUSG00000038843, ENSMUSG00000027200, ENSMUSG00000005672, ENSMUSG00000028780, ENSMUSG00000051076, ENSMUSG00000034912, ENSMUSG00000074715, ENSMUSG00000036169, ENSMUSG00000031489, ENSMUSG00000054252, ENSMUSG00000058499, ENSMUSG00000026073, ENSMUSG00000021795,…	247	3124	22680	1.35205	0.999373	0.284811	30.5687
ENSMUSG00000000392			UP_KEYWORDS	Secreted	26	10.5263	0.068837	ENSMUSG00000020598, ENSMUSG00000027204, ENSMUSG00000050069, ENSMUSG00000037411, ENSMUSG00000045994, ENSMUSG00000028780, ENSMUSG00000074715, ENSMUSG00000036169, ENSMUSG00000026249, ENSMUSG00000058499, ENSMUSG00000026073, ENSMUSG00000021795, ENSMUSG00000000392, ENSMUSG00000032006, ENSMUSG00000089704, ENSMUSG00000026110, ENSMUSG00000039070, ENSMUSG00000066842, ENSMUSG00000031595, ENSMUSG00000025279,…	247	1685	22680	1.41684	1	0.417252	60.7421
ENSMUSG00000054252			UP_SEQ_FEATURE	disulfide bond	41	16.5992	0.0839008	ENSMUSG00000020598, ENSMUSG00000021072, ENSMUSG00000027204, ENSMUSG00000050069, ENSMUSG00000055447, ENSMUSG00000038843, ENSMUSG00000027200, ENSMUSG00000005672, ENSMUSG00000028780, ENSMUSG00000051076, ENSMUSG00000034912, ENSMUSG00000074715, ENSMUSG00000036169, ENSMUSG00000031489, ENSMUSG00000054252, ENSMUSG00000058499, ENSMUSG00000026073, ENSMUSG00000021795, ENSMUSG00000031174, ENSMUSG00000020717,…	232	2510	18012	1.26819	1	0.946708	73.9667
ENSMUSG00000047861			GOTERM_CC_DIRECT	GO:0005615~extracellular space	25	10.1215	0.107311	ENSMUSG00000021795, ENSMUSG00000027204, ENSMUSG00000020717, ENSMUSG00000050069, ENSMUSG00000000392, ENSMUSG00000032006, ENSMUSG00000032959, ENSMUSG00000039070, ENSMUSG00000038843, ENSMUSG00000037411, ENSMUSG00000005672, ENSMUSG00000028780, ENSMUSG00000068748, ENSMUSG00000032135, ENSMUSG00000022309, ENSMUSG00000074715, ENSMUSG00000036169, ENSMUSG00000020467, ENSMUSG00000006800, ENSMUSG00000039062,…	241	1504	19662	1.35613	1	0.680977	78.2596
ENSMUSG00000038843			GOTERM_CC_DIRECT	GO:0005576~extracellular region	26	10.5263	0.235008	ENSMUSG00000020598, ENSMUSG00000027204, ENSMUSG00000050069, ENSMUSG00000037411, ENSMUSG00000045994, ENSMUSG00000028780, ENSMUSG00000074715, ENSMUSG00000036169, ENSMUSG00000026249, ENSMUSG00000058499, ENSMUSG00000026073, ENSMUSG00000021795, ENSMUSG00000000392, ENSMUSG00000032006, ENSMUSG00000089704, ENSMUSG00000026110, ENSMUSG00000039070, ENSMUSG00000066842, ENSMUSG00000031595, ENSMUSG00000068748,…	241	1753	19662	1.21005	1	0.83108	97.271
ENSMUSG00000000884
ENSMUSG00000050069			Annotation Cluster 18	Enrichment Score: 1.0753853456574476
ENSMUSG00000041426			Category	Term	Count	%	PValue	Genes	List Total	Pop Hits	Pop Total	Fold Enrichment	Bonferroni	Benjamini	FDR
ENSMUSG00000025813			KEGG_PATHWAY	mmu04750:Inflammatory mediator regulation of TRP channels	8	3.23887	0.00170643	ENSMUSG00000053436, ENSMUSG00000045038, ENSMUSG00000027665, ENSMUSG00000042644, ENSMUSG00000030102, ENSMUSG00000056220, ENSMUSG00000005034, ENSMUSG00000034330	107	126	7691	4.56371	0.294189	0.294189	2.1247
ENSMUSG00000031891			KEGG_PATHWAY	mmu04611:Platelet activation	8	3.23887	0.00213264	ENSMUSG00000053436, ENSMUSG00000029925, ENSMUSG00000027665, ENSMUSG00000042644, ENSMUSG00000030102, ENSMUSG00000056220, ENSMUSG00000005034, ENSMUSG00000034330	107	131	7691	4.38953	0.353074	0.195683	2.64886
ENSMUSG00000028383			KEGG_PATHWAY	mmu04724:Glutamatergic synapse	7	2.83401	0.00497436	ENSMUSG00000005360, ENSMUSG00000023169, ENSMUSG00000042644, ENSMUSG00000030102, ENSMUSG00000056220, ENSMUSG00000005034, ENSMUSG00000025813	107	115	7691	4.37521	0.638431	0.287589	6.07811
ENSMUSG00000022967			KEGG_PATHWAY	mmu04925:Aldosterone synthesis and secretion	6	2.42915	0.00651243	ENSMUSG00000038648, ENSMUSG00000045038, ENSMUSG00000035735, ENSMUSG00000042644, ENSMUSG00000030102, ENSMUSG00000005034	107	86	7691	5.01478	0.736283	0.283388	7.88745
ENSMUSG00000022790			KEGG_PATHWAY	mmu04723:Retrograde endocannabinoid signaling	6	2.42915	0.0136314	ENSMUSG00000053436, ENSMUSG00000035735, ENSMUSG00000033174, ENSMUSG00000042644, ENSMUSG00000030102, ENSMUSG00000005034	107	103	7691	4.1871	0.939186	0.372904	15.8516
ENSMUSG00000032763			KEGG_PATHWAY	mmu04912:GnRH signaling pathway	5	2.02429	0.0329032	ENSMUSG00000053436, ENSMUSG00000042644, ENSMUSG00000030102, ENSMUSG00000056220, ENSMUSG00000005034	107	88	7691	4.08401	0.998914	0.573927	34.3416
ENSMUSG00000045969			KEGG_PATHWAY	mmu04728:Dopaminergic synapse	6	2.42915	0.0373244	ENSMUSG00000053436, ENSMUSG00000029238, ENSMUSG00000038648, ENSMUSG00000042644, ENSMUSG00000030102, ENSMUSG00000005034	107	134	7691	3.21844	0.999574	0.577773	38.0178
ENSMUSG00000042644			KEGG_PATHWAY	mmu04915:Estrogen signaling pathway	5	2.02429	0.0459831	ENSMUSG00000038648, ENSMUSG00000027665, ENSMUSG00000042644, ENSMUSG00000030102, ENSMUSG00000005034	107	98	7691	3.66727	0.999932	0.582306	44.6744
ENSMUSG00000034327			KEGG_PATHWAY	mmu05205:Proteoglycans in cancer	7	2.83401	0.061037	ENSMUSG00000053436, ENSMUSG00000027665, ENSMUSG00000042644, ENSMUSG00000030102, ENSMUSG00000005034, ENSMUSG00000027995, ENSMUSG00000034330	107	203	7691	2.47857	0.999997	0.530342	54.7034
ENSMUSG00000005672			KEGG_PATHWAY	mmu04725:Cholinergic synapse	5	2.02429	0.0703002	ENSMUSG00000038648, ENSMUSG00000027665, ENSMUSG00000042644, ENSMUSG00000030102, ENSMUSG00000005034	107	113	7691	3.18046	1	0.52456	60.0126
ENSMUSG00000005148			KEGG_PATHWAY	mmu04918:Thyroid hormone synthesis	4	1.61943	0.0718085	ENSMUSG00000038648, ENSMUSG00000042644, ENSMUSG00000030102, ENSMUSG00000005034	107	70	7691	4.10734	1	0.515133	60.8208
ENSMUSG00000042155			KEGG_PATHWAY	mmu04022:cGMP-PKG signaling pathway	6	2.42915	0.0741419	ENSMUSG00000038648, ENSMUSG00000045038, ENSMUSG00000031489, ENSMUSG00000042644, ENSMUSG00000030102, ENSMUSG00000001419	107	163	7691	2.64583	1	0.510474	62.0414
ENSMUSG00000021843			KEGG_PATHWAY	mmu04924:Renin secretion	4	1.61943	0.0742552	ENSMUSG00000031489, ENSMUSG00000042644, ENSMUSG00000030102, ENSMUSG00000005034	107	71	7691	4.04949	1	0.49558	62.0998
ENSMUSG00000026354			KEGG_PATHWAY	mmu04970:Salivary secretion	4	1.61943	0.0896935	ENSMUSG00000031489, ENSMUSG00000042644, ENSMUSG00000030102, ENSMUSG00000005034	107	77	7691	3.73395	1	0.508368	69.3239
ENSMUSG00000058729			KEGG_PATHWAY	mmu04270:Vascular smooth muscle contraction	5	2.02429	0.0978797	ENSMUSG00000045038, ENSMUSG00000042644, ENSMUSG00000030102, ENSMUSG00000056220, ENSMUSG00000005034	107	127	7691	2.82986	1	0.503638	72.6178
ENSMUSG00000028063			KEGG_PATHWAY	mmu04540:Gap junction	4	1.61943	0.115111	ENSMUSG00000032006, ENSMUSG00000042644, ENSMUSG00000030102, ENSMUSG00000005034	107	86	7691	3.34319	1	0.530455	78.5142
ENSMUSG00000030226			KEGG_PATHWAY	mmu04070:Phosphatidylinositol signaling system	4	1.61943	0.149359	ENSMUSG00000027665, ENSMUSG00000042644, ENSMUSG00000030102, ENSMUSG00000034330	107	97	7691	2.96406	1	0.600152	86.9207
ENSMUSG00000071369			KEGG_PATHWAY	mmu04922:Glucagon signaling pathway	4	1.61943	0.159221	ENSMUSG00000038648, ENSMUSG00000042644, ENSMUSG00000030102, ENSMUSG00000005034	107	100	7691	2.87514	1	0.615645	88.7045
ENSMUSG00000053907			KEGG_PATHWAY	mmu04730:Long-term depression	3	1.21457	0.205252	ENSMUSG00000042644, ENSMUSG00000030102, ENSMUSG00000056220	107	61	7691	3.53501	1	0.65531	94.4355
ENSMUSG00000104463			KEGG_PATHWAY	mmu04720:Long-term potentiation	3	1.21457	0.23064	ENSMUSG00000042644, ENSMUSG00000030102, ENSMUSG00000005034	107	66	7691	3.2672	1	0.679554	96.3006
ENSMUSG00000032135			KEGG_PATHWAY	mmu04020:Calcium signaling pathway	5	2.02429	0.236189	ENSMUSG00000031489, ENSMUSG00000042644, ENSMUSG00000030102, ENSMUSG00000005034, ENSMUSG00000034330	107	180	7691	1.99663	1	0.681807	96.6225
ENSMUSG00000034912			KEGG_PATHWAY	mmu04971:Gastric acid secretion	3	1.21457	0.261353	ENSMUSG00000042644, ENSMUSG00000030102, ENSMUSG00000005034	107	72	7691	2.99494	1	0.709449	97.7836
ENSMUSG00000001419			KEGG_PATHWAY	mmu04726:Serotonergic synapse	4	1.61943	0.273738	ENSMUSG00000042644, ENSMUSG00000030102, ENSMUSG00000056220, ENSMUSG00000005034	107	132	7691	2.17814	1	0.71486	98.2081
ENSMUSG00000026110			GOTERM_BP_DIRECT	GO:0007204~positive regulation of cytosolic calcium ion concentration	4	1.61943	0.282305	ENSMUSG00000074715, ENSMUSG00000042644, ENSMUSG00000030102, ENSMUSG00000034330	227	148	18082	2.15288	1	0.99357	99.5944
ENSMUSG00000026303			KEGG_PATHWAY	mmu04911:Insulin secretion	3	1.21457	0.332859	ENSMUSG00000038648, ENSMUSG00000042644, ENSMUSG00000005034	107	86	7691	2.50739	1	0.765099	99.384
ENSMUSG00000040269			KEGG_PATHWAY	mmu04921:Oxytocin signaling pathway	4	1.61943	0.341806	ENSMUSG00000042644, ENSMUSG00000030102, ENSMUSG00000056220, ENSMUSG00000005034	107	150	7691	1.91676	1	0.758785	99.4802
ENSMUSG00000027099			KEGG_PATHWAY	mmu04713:Circadian entrainment	3	1.21457	0.39263	ENSMUSG00000042644, ENSMUSG00000030102, ENSMUSG00000005034	107	98	7691	2.20036	1	0.801024	99.8108
ENSMUSG00000025025			KEGG_PATHWAY	mmu04114:Oocyte meiosis	3	1.21457	0.459202	ENSMUSG00000042644, ENSMUSG00000030102, ENSMUSG00000005034	107	112	7691	1.92532	1	0.837553	99.956
ENSMUSG00000022443			KEGG_PATHWAY	mmu04024:cAMP signaling pathway	4	1.61943	0.513521	ENSMUSG00000038648, ENSMUSG00000027665, ENSMUSG00000028525, ENSMUSG00000005034	107	197	7691	1.45946	1	0.862813	99.9884
ENSMUSG00000022272			KEGG_PATHWAY	mmu05203:Viral carcinogenesis	4	1.61943	0.622186	ENSMUSG00000038648, ENSMUSG00000027665, ENSMUSG00000021546, ENSMUSG00000005034	107	231	7691	1.24465	1	0.905943	99.9995
ENSMUSG00000028565
ENSMUSG00000026077			Annotation Cluster 19	Enrichment Score: 1.075379960560525
ENSMUSG00000020598			Category	Term	Count	%	PValue	Genes	List Total	Pop Hits	Pop Total	Fold Enrichment	Bonferroni	Benjamini	FDR
ENSMUSG00000048490			GOTERM_MF_DIRECT	GO:0004842~ubiquitin-protein transferase activity	11	4.45344	0.00758406	ENSMUSG00000025034, ENSMUSG00000059586, ENSMUSG00000041058, ENSMUSG00000042155, ENSMUSG00000059486, ENSMUSG00000004018, ENSMUSG00000052656, ENSMUSG00000022771, ENSMUSG00000037487, ENSMUSG00000029833, ENSMUSG00000039159	217	326	17446	2.71276	0.971858	0.510365	10.2949
ENSMUSG00000024213			UP_KEYWORDS	Ligase	9	3.64372	0.0281194	ENSMUSG00000024807, ENSMUSG00000025034, ENSMUSG00000059586, ENSMUSG00000041058, ENSMUSG00000022241, ENSMUSG00000004018, ENSMUSG00000052656, ENSMUSG00000022771, ENSMUSG00000029833	247	330	22680	2.50423	0.999478	0.280089	31.1973
ENSMUSG00000011179			GOTERM_MF_DIRECT	GO:0016874~ligase activity	10	4.04858	0.0366099	ENSMUSG00000024807, ENSMUSG00000025034, ENSMUSG00000059586, ENSMUSG00000041058, ENSMUSG00000022241, ENSMUSG00000004018, ENSMUSG00000052656, ENSMUSG00000022771, ENSMUSG00000037487, ENSMUSG00000029833	217	362	17446	2.22089	1	0.739605	41.2721
ENSMUSG00000026496			INTERPRO	IPR013083:Zinc finger, RING/FYVE/PHD-type	11	4.45344	0.037356	ENSMUSG00000038116, ENSMUSG00000024807, ENSMUSG00000045969, ENSMUSG00000025034, ENSMUSG00000038914, ENSMUSG00000059586, ENSMUSG00000026303, ENSMUSG00000004018, ENSMUSG00000052656, ENSMUSG00000022771, ENSMUSG00000029833	242	445	20594	2.10358	1	0.873778	42.9951
ENSMUSG00000090223			GOTERM_BP_DIRECT	GO:0016567~protein ubiquitination	10	4.04858	0.0387116	ENSMUSG00000024807, ENSMUSG00000034377, ENSMUSG00000059586, ENSMUSG00000041058, ENSMUSG00000042155, ENSMUSG00000059486, ENSMUSG00000004018, ENSMUSG00000052656, ENSMUSG00000022771, ENSMUSG00000029833	227	362	18082	2.20045	1	0.947308	48.0823
ENSMUSG00000016498			KEGG_PATHWAY	mmu04120:Ubiquitin mediated proteolysis	6	2.42915	0.0460134	ENSMUSG00000024807, ENSMUSG00000041058, ENSMUSG00000004018, ENSMUSG00000022771, ENSMUSG00000037487, ENSMUSG00000039159	107	142	7691	3.03712	0.999933	0.551029	44.6966
ENSMUSG00000032006			GOTERM_MF_DIRECT	GO:0061630~ubiquitin protein ligase activity	6	2.42915	0.101405	ENSMUSG00000024807, ENSMUSG00000041058, ENSMUSG00000004018, ENSMUSG00000022771, ENSMUSG00000029833, ENSMUSG00000039159	217	199	17446	2.42401	1	0.897654	78.2568
ENSMUSG00000031595			UP_KEYWORDS	Ubl conjugation pathway	11	4.45344	0.149785	ENSMUSG00000024807, ENSMUSG00000025034, ENSMUSG00000034377, ENSMUSG00000059586, ENSMUSG00000041058, ENSMUSG00000004018, ENSMUSG00000052656, ENSMUSG00000022771, ENSMUSG00000037487, ENSMUSG00000029833, ENSMUSG00000039159	247	631	22680	1.6007	1	0.529706	88.0843
ENSMUSG00000020717			UP_SEQ_FEATURE	zinc finger region:RING-type	4	1.61943	0.427817	ENSMUSG00000025034, ENSMUSG00000004018, ENSMUSG00000052656, ENSMUSG00000029833	232	186	18012	1.66963	1	0.998492	99.9811
ENSMUSG00000038116			INTERPRO	IPR001841:Zinc finger, RING-type	4	1.61943	0.653317	ENSMUSG00000024807, ENSMUSG00000025034, ENSMUSG00000052656, ENSMUSG00000029833	242	286	20594	1.1902	1	0.999988	100
ENSMUSG00000058499			SMART	SM00184:RING	4	1.61943	0.671918	ENSMUSG00000024807, ENSMUSG00000025034, ENSMUSG00000052656, ENSMUSG00000029833	154	234	10425	1.15718	1	0.999303	99.9998
ENSMUSG00000040430
ENSMUSG00000034330			Annotation Cluster 20	Enrichment Score: 1.0693211082054719
ENSMUSG00000038910			Category	Term	Count	%	PValue	Genes	List Total	Pop Hits	Pop Total	Fold Enrichment	Bonferroni	Benjamini	FDR
ENSMUSG00000018217			GOTERM_MF_DIRECT	GO:0001077~transcriptional activator activity, RNA polymerase II core promoter proximal region sequence-specific binding	9	3.64372	0.0195045	ENSMUSG00000028565, ENSMUSG00000029238, ENSMUSG00000038648, ENSMUSG00000022389, ENSMUSG00000052040, ENSMUSG00000021546, ENSMUSG00000005148, ENSMUSG00000047861, ENSMUSG00000001419	217	270	17446	2.67988	0.999903	0.785547	24.5043
ENSMUSG00000022771			UP_KEYWORDS	Transcription regulation	29	11.7409	0.0339989	ENSMUSG00000027651, ENSMUSG00000038774, ENSMUSG00000020889, ENSMUSG00000028565, ENSMUSG00000070034, ENSMUSG00000029238, ENSMUSG00000022389, ENSMUSG00000026077, ENSMUSG00000029833, ENSMUSG00000030226, ENSMUSG00000038648, ENSMUSG00000052040, ENSMUSG00000048490, ENSMUSG00000021546, ENSMUSG00000026496, ENSMUSG00000074643, ENSMUSG00000022031, ENSMUSG00000021548, ENSMUSG00000030551, ENSMUSG00000038116,…	247	1799	22680	1.48017	0.999896	0.29711	36.4586
ENSMUSG00000005034			GOTERM_MF_DIRECT	GO:0000978~RNA polymerase II core promoter proximal region sequence-specific DNA binding	10	4.04858	0.0351179	ENSMUSG00000028565, ENSMUSG00000029238, ENSMUSG00000038648, ENSMUSG00000022389, ENSMUSG00000052040, ENSMUSG00000021546, ENSMUSG00000020889, ENSMUSG00000005148, ENSMUSG00000047861, ENSMUSG00000001419	217	359	17446	2.23945	1	0.752712	39.9607
ENSMUSG00000022672			UP_KEYWORDS	Nucleus	62	25.1012	0.0372978	ENSMUSG00000066406, ENSMUSG00000022545, ENSMUSG00000027651, ENSMUSG00000025142, ENSMUSG00000020889, ENSMUSG00000036371, ENSMUSG00000029238, ENSMUSG00000025035, ENSMUSG00000041058, ENSMUSG00000059810, ENSMUSG00000058729, ENSMUSG00000040430, ENSMUSG00000028063, ENSMUSG00000021546, ENSMUSG00000013089, ENSMUSG00000005034, ENSMUSG00000022771, ENSMUSG00000021548, ENSMUSG00000009575, ENSMUSG00000022672,…	247	4534	22680	1.25561	0.999958	0.311385	39.2453
ENSMUSG00000014769			UP_KEYWORDS	Activator	13	5.26316	0.040148	ENSMUSG00000038648, ENSMUSG00000052040, ENSMUSG00000048490, ENSMUSG00000021546, ENSMUSG00000020889, ENSMUSG00000030551, ENSMUSG00000028565, ENSMUSG00000029238, ENSMUSG00000022389, ENSMUSG00000026077, ENSMUSG00000005148, ENSMUSG00000047861, ENSMUSG00000001419	247	624	22680	1.91296	0.999981	0.321459	41.5616
ENSMUSG00000056515			GOTERM_BP_DIRECT	GO:0045944~positive regulation of transcription from RNA polymerase II promoter	20	8.09717	0.0439135	ENSMUSG00000038648, ENSMUSG00000027714, ENSMUSG00000027651, ENSMUSG00000052040, ENSMUSG00000048490, ENSMUSG00000055067, ENSMUSG00000021546, ENSMUSG00000026496, ENSMUSG00000013089, ENSMUSG00000027995, ENSMUSG00000021548, ENSMUSG00000022672, ENSMUSG00000028565, ENSMUSG00000053436, ENSMUSG00000029238, ENSMUSG00000022389, ENSMUSG00000026077, ENSMUSG00000005148, ENSMUSG00000001419, ENSMUSG00000047861	227	995	18082	1.60113	1	0.938569	52.5551
ENSMUSG00000003411			UP_KEYWORDS	Transcription	29	11.7409	0.0481595	ENSMUSG00000027651, ENSMUSG00000038774, ENSMUSG00000020889, ENSMUSG00000028565, ENSMUSG00000070034, ENSMUSG00000029238, ENSMUSG00000022389, ENSMUSG00000026077, ENSMUSG00000029833, ENSMUSG00000030226, ENSMUSG00000038648, ENSMUSG00000052040, ENSMUSG00000048490, ENSMUSG00000021546, ENSMUSG00000026496, ENSMUSG00000074643, ENSMUSG00000022031, ENSMUSG00000021548, ENSMUSG00000030551, ENSMUSG00000038116,…	247	1859	22680	1.4324	0.999998	0.353378	47.6427
ENSMUSG00000024096			GOTERM_BP_DIRECT	GO:0045893~positive regulation of transcription, DNA-templated	13	5.26316	0.0585368	ENSMUSG00000038648, ENSMUSG00000013089, ENSMUSG00000020889, ENSMUSG00000045969, ENSMUSG00000030551, ENSMUSG00000022967, ENSMUSG00000028565, ENSMUSG00000029238, ENSMUSG00000026077, ENSMUSG00000005148, ENSMUSG00000001419, ENSMUSG00000047861, ENSMUSG00000029833	227	576	18082	1.7978	1	0.955009	63.2676
ENSMUSG00000051615			GOTERM_BP_DIRECT	GO:0006351~transcription, DNA-templated	31	12.5506	0.099398	ENSMUSG00000027651, ENSMUSG00000038774, ENSMUSG00000020889, ENSMUSG00000028565, ENSMUSG00000070034, ENSMUSG00000029238, ENSMUSG00000022389, ENSMUSG00000026077, ENSMUSG00000058729, ENSMUSG00000029833, ENSMUSG00000030226, ENSMUSG00000038648, ENSMUSG00000052040, ENSMUSG00000048490, ENSMUSG00000021546, ENSMUSG00000026496, ENSMUSG00000074643, ENSMUSG00000022031, ENSMUSG00000021548, ENSMUSG00000030551,…	227	1885	18082	1.31	1	0.975683	82.4168
ENSMUSG00000049907			UP_KEYWORDS	DNA-binding	23	9.31174	0.152461	ENSMUSG00000022545, ENSMUSG00000038648, ENSMUSG00000052040, ENSMUSG00000021546, ENSMUSG00000013089, ENSMUSG00000026496, ENSMUSG00000020889, ENSMUSG00000030551, ENSMUSG00000038116, ENSMUSG00000028565, ENSMUSG00000070034, ENSMUSG00000029238, ENSMUSG00000025025, ENSMUSG00000022389, ENSMUSG00000031618, ENSMUSG00000026077, ENSMUSG00000070643, ENSMUSG00000025930, ENSMUSG00000005148, ENSMUSG00000040097,…	247	1604	22680	1.31665	1	0.53036	88.5666
ENSMUSG00000052656			GOTERM_MF_DIRECT	GO:0043565~sequence-specific DNA binding	11	4.45344	0.261382	ENSMUSG00000030551, ENSMUSG00000029238, ENSMUSG00000038648, ENSMUSG00000022389, ENSMUSG00000031618, ENSMUSG00000070643, ENSMUSG00000013089, ENSMUSG00000020889, ENSMUSG00000005148, ENSMUSG00000047861, ENSMUSG00000029833	217	633	17446	1.39709	1	0.966062	98.6749
ENSMUSG00000031174			GOTERM_BP_DIRECT	GO:0006355~regulation of transcription, DNA-templated	32	12.9555	0.334751	ENSMUSG00000027651, ENSMUSG00000038774, ENSMUSG00000020889, ENSMUSG00000028565, ENSMUSG00000070034, ENSMUSG00000029238, ENSMUSG00000022389, ENSMUSG00000024030, ENSMUSG00000026077, ENSMUSG00000029833, ENSMUSG00000030226, ENSMUSG00000038648, ENSMUSG00000052040, ENSMUSG00000048490, ENSMUSG00000021546, ENSMUSG00000026496, ENSMUSG00000013089, ENSMUSG00000074643, ENSMUSG00000022031, ENSMUSG00000021548,…	227	2279	18082	1.11847	1	0.996585	99.8849
ENSMUSG00000056054			GOTERM_MF_DIRECT	GO:0003677~DNA binding	26	10.5263	0.349085	ENSMUSG00000022545, ENSMUSG00000034021, ENSMUSG00000020889, ENSMUSG00000028565, ENSMUSG00000070034, ENSMUSG00000029238, ENSMUSG00000022389, ENSMUSG00000026077, ENSMUSG00000040097, ENSMUSG00000029833, ENSMUSG00000038648, ENSMUSG00000052040, ENSMUSG00000021546, ENSMUSG00000026496, ENSMUSG00000013089, ENSMUSG00000025279, ENSMUSG00000030551, ENSMUSG00000038116, ENSMUSG00000022672, ENSMUSG00000025025,…	217	1847	17446	1.13173	1	0.980718	99.7818
ENSMUSG00000034463			GOTERM_MF_DIRECT	GO:0003700~transcription factor activity, sequence-specific DNA binding	12	4.8583	0.535621	ENSMUSG00000030551, ENSMUSG00000028565, ENSMUSG00000029238, ENSMUSG00000038648, ENSMUSG00000022389, ENSMUSG00000031618, ENSMUSG00000026077, ENSMUSG00000013089, ENSMUSG00000020889, ENSMUSG00000005148, ENSMUSG00000047861, ENSMUSG00000001419	217	883	17446	1.09259	1	0.995707	99.9982
ENSMUSG00000028780
ENSMUSG00000026249			Annotation Cluster 21	Enrichment Score: 1.0576925426950876
ENSMUSG00000021795			Category	Term	Count	%	PValue	Genes	List Total	Pop Hits	Pop Total	Fold Enrichment	Bonferroni	Benjamini	FDR
ENSMUSG00000037902			UP_KEYWORDS	Metal-binding	51	20.6478	0.0137557	ENSMUSG00000066406, ENSMUSG00000053907, ENSMUSG00000020889, ENSMUSG00000045994, ENSMUSG00000025034, ENSMUSG00000025035, ENSMUSG00000006800, ENSMUSG00000030226, ENSMUSG00000026110, ENSMUSG00000039070, ENSMUSG00000017400, ENSMUSG00000038914, ENSMUSG00000031618, ENSMUSG00000039062, ENSMUSG00000061731, ENSMUSG00000024213, ENSMUSG00000003161, ENSMUSG00000052656, ENSMUSG00000056054, ENSMUSG00000051359,…	247	3395	22680	1.37936	0.974538	0.204998	16.6056
ENSMUSG00000020873			INTERPRO	IPR013083:Zinc finger, RING/FYVE/PHD-type	11	4.45344	0.037356	ENSMUSG00000038116, ENSMUSG00000024807, ENSMUSG00000045969, ENSMUSG00000025034, ENSMUSG00000038914, ENSMUSG00000059586, ENSMUSG00000026303, ENSMUSG00000004018, ENSMUSG00000052656, ENSMUSG00000022771, ENSMUSG00000029833	242	445	20594	2.10358	1	0.873778	42.9951
ENSMUSG00000024036			GOTERM_MF_DIRECT	GO:0008270~zinc ion binding	19	7.69231	0.11888	ENSMUSG00000030226, ENSMUSG00000059586, ENSMUSG00000026496, ENSMUSG00000039070, ENSMUSG00000020889, ENSMUSG00000024807, ENSMUSG00000038116, ENSMUSG00000045969, ENSMUSG00000030551, ENSMUSG00000025034, ENSMUSG00000038914, ENSMUSG00000031618, ENSMUSG00000039062, ENSMUSG00000001052, ENSMUSG00000026659, ENSMUSG00000052656, ENSMUSG00000056054, ENSMUSG00000037487, ENSMUSG00000029833	217	1075	17446	1.42096	1	0.906921	83.5712
ENSMUSG00000023169			GOTERM_MF_DIRECT	GO:0046872~metal ion binding	49	19.8381	0.150348	ENSMUSG00000066406, ENSMUSG00000051359, ENSMUSG00000044393, ENSMUSG00000009075, ENSMUSG00000029925, ENSMUSG00000055067, ENSMUSG00000053907, ENSMUSG00000020889, ENSMUSG00000045994, ENSMUSG00000005672, ENSMUSG00000071369, ENSMUSG00000024807, ENSMUSG00000025034, ENSMUSG00000026303, ENSMUSG00000025035, ENSMUSG00000006800, ENSMUSG00000026077, ENSMUSG00000004018, ENSMUSG00000040097, ENSMUSG00000029833,…	217	3355	17446	1.17419	1	0.928277	90.2227
ENSMUSG00000044712			UP_KEYWORDS	Zinc-finger	22	8.90688	0.184063	ENSMUSG00000066406, ENSMUSG00000059586, ENSMUSG00000052040, ENSMUSG00000055067, ENSMUSG00000026496, ENSMUSG00000020889, ENSMUSG00000030551, ENSMUSG00000024807, ENSMUSG00000038116, ENSMUSG00000017400, ENSMUSG00000045969, ENSMUSG00000025034, ENSMUSG00000038914, ENSMUSG00000026303, ENSMUSG00000045038, ENSMUSG00000031618, ENSMUSG00000004018, ENSMUSG00000005148, ENSMUSG00000052656, ENSMUSG00000040097,…	247	1565	22680	1.29079	1	0.558136	93.0526
ENSMUSG00000031089			UP_KEYWORDS	Zinc	27	10.9312	0.26658	ENSMUSG00000066406, ENSMUSG00000055067, ENSMUSG00000020889, ENSMUSG00000024807, ENSMUSG00000025034, ENSMUSG00000026303, ENSMUSG00000004018, ENSMUSG00000026659, ENSMUSG00000040097, ENSMUSG00000029833, ENSMUSG00000030226, ENSMUSG00000059586, ENSMUSG00000052040, ENSMUSG00000026496, ENSMUSG00000039070, ENSMUSG00000030551, ENSMUSG00000017400, ENSMUSG00000045969, ENSMUSG00000038116, ENSMUSG00000038914,…	247	2099	22680	1.18113	1	0.66076	98.283
ENSMUSG00000028136
ENSMUSG00000036169			Annotation Cluster 22	Enrichment Score: 1.020796165748546
ENSMUSG00000070643			Category	Term	Count	%	PValue	Genes	List Total	Pop Hits	Pop Total	Fold Enrichment	Bonferroni	Benjamini	FDR
ENSMUSG00000003161			UP_SEQ_FEATURE	repeat:TPR 6	4	1.61943	0.0367103	ENSMUSG00000037890, ENSMUSG00000041594, ENSMUSG00000024078, ENSMUSG00000046230	232	57	18012	5.44828	1	0.918141	43.6952
ENSMUSG00000017400			UP_SEQ_FEATURE	repeat:TPR 5	4	1.61943	0.049015	ENSMUSG00000037890, ENSMUSG00000041594, ENSMUSG00000024078, ENSMUSG00000046230	232	64	18012	4.85237	1	0.955146	53.7831
ENSMUSG00000024236			UP_KEYWORDS	TPR repeat	5	2.02429	0.0719928	ENSMUSG00000022672, ENSMUSG00000037890, ENSMUSG00000041594, ENSMUSG00000024078, ENSMUSG00000046230	247	144	22680	3.18826	1	0.414405	62.451
ENSMUSG00000029925			UP_SEQ_FEATURE	repeat:TPR 3	5	2.02429	0.0773167	ENSMUSG00000022672, ENSMUSG00000037890, ENSMUSG00000041594, ENSMUSG00000024078, ENSMUSG00000046230	232	125	18012	3.10552	1	0.946982	70.9402
ENSMUSG00000040548			UP_SEQ_FEATURE	repeat:TPR 4	4	1.61943	0.09856	ENSMUSG00000037890, ENSMUSG00000041594, ENSMUSG00000024078, ENSMUSG00000046230	232	86	18012	3.61107	1	0.959427	79.6793
ENSMUSG00000027995			UP_SEQ_FEATURE	repeat:TPR 1	5	2.02429	0.0998957	ENSMUSG00000022672, ENSMUSG00000037890, ENSMUSG00000041594, ENSMUSG00000024078, ENSMUSG00000046230	232	137	18012	2.8335	1	0.956285	80.1368
ENSMUSG00000079164			UP_SEQ_FEATURE	repeat:TPR 2	5	2.02429	0.0998957	ENSMUSG00000022672, ENSMUSG00000037890, ENSMUSG00000041594, ENSMUSG00000024078, ENSMUSG00000046230	232	137	18012	2.8335	1	0.956285	80.1368
ENSMUSG00000056498			INTERPRO	IPR011990:Tetratricopeptide-like helical	3	1.21457	0.692081	ENSMUSG00000037890, ENSMUSG00000041594, ENSMUSG00000024078	242	204	20594	1.25146	1	0.999995	100
ENSMUSG00000026028
ENSMUSG00000025034			Annotation Cluster 23	Enrichment Score: 1.0137032380448188
ENSMUSG00000034377			Category	Term	Count	%	PValue	Genes	List Total	Pop Hits	Pop Total	Fold Enrichment	Bonferroni	Benjamini	FDR
ENSMUSG00000054000			GOTERM_MF_DIRECT	GO:0046983~protein dimerization activity	7	2.83401	0.0312056	ENSMUSG00000029238, ENSMUSG00000025025, ENSMUSG00000022329, ENSMUSG00000026077, ENSMUSG00000025930, ENSMUSG00000058499, ENSMUSG00000001419	217	190	17446	2.96197	1	0.77392	36.3916
ENSMUSG00000027831			UP_SEQ_FEATURE	DNA-binding region:Basic motif	6	2.42915	0.0507805	ENSMUSG00000029238, ENSMUSG00000025025, ENSMUSG00000038648, ENSMUSG00000022389, ENSMUSG00000026077, ENSMUSG00000025930	232	156	18012	2.98607	1	0.949671	55.0835
ENSMUSG00000037890			INTERPRO	IPR011598:Myc-type, basic helix-loop-helix (bHLH) domain	4	1.61943	0.146692	ENSMUSG00000029238, ENSMUSG00000025025, ENSMUSG00000026077, ENSMUSG00000025930	242	113	20594	3.01236	1	0.966223	90.3849
ENSMUSG00000041895			UP_SEQ_FEATURE	domain:Helix-loop-helix motif	4	1.61943	0.167719	ENSMUSG00000029238, ENSMUSG00000025025, ENSMUSG00000026077, ENSMUSG00000025930	232	110	18012	2.8232	1	0.977177	94.036
			SMART	SM00353:HLH	4	1.61943	0.219061	ENSMUSG00000029238, ENSMUSG00000025025, ENSMUSG00000026077, ENSMUSG00000025930	154	110	10425	2.46163	1	0.954531	94.78
			Annotation Cluster 24	Enrichment Score: 0.9697275332703512
			Category	Term	Count	%	PValue	Genes	List Total	Pop Hits	Pop Total	Fold Enrichment	Bonferroni	Benjamini	FDR
			KEGG_PATHWAY	mmu04750:Inflammatory mediator regulation of TRP channels	8	3.23887	0.00170643	ENSMUSG00000053436, ENSMUSG00000045038, ENSMUSG00000027665, ENSMUSG00000042644, ENSMUSG00000030102, ENSMUSG00000056220, ENSMUSG00000005034, ENSMUSG00000034330	107	126	7691	4.56371	0.294189	0.294189	2.1247
			KEGG_PATHWAY	mmu04611:Platelet activation	8	3.23887	0.00213264	ENSMUSG00000053436, ENSMUSG00000029925, ENSMUSG00000027665, ENSMUSG00000042644, ENSMUSG00000030102, ENSMUSG00000056220, ENSMUSG00000005034, ENSMUSG00000034330	107	131	7691	4.38953	0.353074	0.195683	2.64886
			KEGG_PATHWAY	mmu05205:Proteoglycans in cancer	7	2.83401	0.061037	ENSMUSG00000053436, ENSMUSG00000027665, ENSMUSG00000042644, ENSMUSG00000030102, ENSMUSG00000005034, ENSMUSG00000027995, ENSMUSG00000034330	107	203	7691	2.47857	0.999997	0.530342	54.7034
			BIOCARTA	m_crebPathway:Transcription factor CREB and its extracellular signals	3	1.21457	0.0883803	ENSMUSG00000053436, ENSMUSG00000027665, ENSMUSG00000005034	27	25	1289	5.72889	0.999982	0.995744	65.3189
			KEGG_PATHWAY	mmu04668:TNF signaling pathway	4	1.61943	0.18992	ENSMUSG00000053436, ENSMUSG00000038648, ENSMUSG00000027665, ENSMUSG00000071369	107	109	7691	2.63774	1	0.631837	92.9242
			KEGG_PATHWAY	mmu04071:Sphingolipid signaling pathway	4	1.61943	0.243949	ENSMUSG00000053436, ENSMUSG00000045038, ENSMUSG00000027665, ENSMUSG00000071369	107	124	7691	2.31866	1	0.687841	97.0295
			BIOCARTA	m_nfatPathway:NFAT and Hypertrophy of the heart (Transcription in the broken heart)	3	1.21457	0.267268	ENSMUSG00000053436, ENSMUSG00000027665, ENSMUSG00000005034	27	50	1289	2.86444	1	0.994711	97.153
			UP_KEYWORDS	Serine/threonine-protein kinase	7	2.83401	0.277054	ENSMUSG00000022672, ENSMUSG00000053436, ENSMUSG00000022329, ENSMUSG00000045038, ENSMUSG00000027665, ENSMUSG00000005034, ENSMUSG00000071369	247	405	22680	1.58704	1	0.66786	98.5781
			KEGG_PATHWAY	mmu04914:Progesterone-mediated oocyte maturation	3	1.21457	0.337912	ENSMUSG00000053436, ENSMUSG00000027665, ENSMUSG00000005034	107	87	7691	2.47857	1	0.765514	99.4401
			GOTERM_MF_DIRECT	GO:0004674~protein serine/threonine kinase activity	7	2.83401	0.435663	ENSMUSG00000022672, ENSMUSG00000053436, ENSMUSG00000022329, ENSMUSG00000045038, ENSMUSG00000027665, ENSMUSG00000005034, ENSMUSG00000071369	217	428	17446	1.31489	1	0.990971	99.9715
			KEGG_PATHWAY	mmu04919:Thyroid hormone signaling pathway	3	1.21457	0.468375	ENSMUSG00000027665, ENSMUSG00000005034, ENSMUSG00000034330	107	114	7691	1.89154	1	0.837221	99.9646
			GOTERM_BP_DIRECT	GO:0018105~peptidyl-serine phosphorylation	3	1.21457	0.497036	ENSMUSG00000022672, ENSMUSG00000053436, ENSMUSG00000045038	227	133	18082	1.79676	1	0.999742	99.9989
			Annotation Cluster 25	Enrichment Score: 0.9596996991495786
			Category	Term	Count	%	PValue	Genes	List Total	Pop Hits	Pop Total	Fold Enrichment	Bonferroni	Benjamini	FDR
			BIOCARTA	m_fasPathway:FAS signaling pathway ( CD95 )	3	1.21457	0.107363	ENSMUSG00000022672, ENSMUSG00000028063, ENSMUSG00000026496	27	28	1289	5.11508	0.999998	0.988521	72.7412
			BIOCARTA	m_hivnefPathway:HIV-I Nef: negative effector of Fas and TNF	4	1.61943	0.108004	ENSMUSG00000022672, ENSMUSG00000028063, ENSMUSG00000026496, ENSMUSG00000071369	27	58	1289	3.29246	0.999999	0.965667	72.9644
			BIOCARTA	m_tnfr1Pathway:TNFR1 Signaling Pathway	3	1.21457	0.113922	ENSMUSG00000022672, ENSMUSG00000028063, ENSMUSG00000026496	27	29	1289	4.9387	0.999999	0.942412	74.9477
			Annotation Cluster 26	Enrichment Score: 0.9056482626706689
			Category	Term	Count	%	PValue	Genes	List Total	Pop Hits	Pop Total	Fold Enrichment	Bonferroni	Benjamini	FDR
			UP_KEYWORDS	Lipid degradation	5	2.02429	0.023576	ENSMUSG00000035735, ENSMUSG00000033174, ENSMUSG00000056220, ENSMUSG00000026701, ENSMUSG00000034330	247	100	22680	4.59109	0.998205	0.271031	26.8592
			GOTERM_BP_DIRECT	GO:0016042~lipid catabolic process	5	2.02429	0.0479272	ENSMUSG00000035735, ENSMUSG00000033174, ENSMUSG00000056220, ENSMUSG00000026701, ENSMUSG00000034330	227	109	18082	3.65396	1	0.933608	55.756
			GOTERM_BP_DIRECT	GO:0019369~arachidonic acid metabolic process	3	1.21457	0.0742615	ENSMUSG00000035735, ENSMUSG00000033174, ENSMUSG00000056220	227	36	18082	6.63803	1	0.96264	72.2287
			UP_KEYWORDS	Lipid metabolism	8	3.23887	0.17046	ENSMUSG00000024978, ENSMUSG00000029925, ENSMUSG00000021273, ENSMUSG00000035735, ENSMUSG00000033174, ENSMUSG00000056220, ENSMUSG00000026701, ENSMUSG00000034330	247	417	22680	1.76157	1	0.544382	91.3711
			GOTERM_BP_DIRECT	GO:0006629~lipid metabolic process	9	3.64372	0.217641	ENSMUSG00000024978, ENSMUSG00000029925, ENSMUSG00000021273, ENSMUSG00000035735, ENSMUSG00000033174, ENSMUSG00000056220, ENSMUSG00000026701, ENSMUSG00000034330, ENSMUSG00000038910	227	459	18082	1.56189	1	0.990829	98.301
			UP_KEYWORDS	Lipid biosynthesis	4	1.61943	0.25152	ENSMUSG00000024978, ENSMUSG00000029925, ENSMUSG00000021273, ENSMUSG00000033174	247	160	22680	2.29555	1	0.655719	97.7587
			GOTERM_BP_DIRECT	GO:0006631~fatty acid metabolic process	3	1.21457	0.584399	ENSMUSG00000024978, ENSMUSG00000029925, ENSMUSG00000033174	227	156	18082	1.53185	1	0.999947	100
			Annotation Cluster 27	Enrichment Score: 0.8842784874633025
			Category	Term	Count	%	PValue	Genes	List Total	Pop Hits	Pop Total	Fold Enrichment	Bonferroni	Benjamini	FDR
			INTERPRO	IPR001628:Zinc finger, nuclear hormone receptor-type	3	1.21457	0.104716	ENSMUSG00000030551, ENSMUSG00000031618, ENSMUSG00000020889	242	47	20594	5.43186	1	0.943638	80.4645
			INTERPRO	IPR001723:Steroid hormone receptor	3	1.21457	0.10846	ENSMUSG00000030551, ENSMUSG00000031618, ENSMUSG00000020889	242	48	20594	5.3187	1	0.935825	81.6365
			INTERPRO	IPR000536:Nuclear hormone receptor, ligand-binding, core	3	1.21457	0.11224	ENSMUSG00000030551, ENSMUSG00000031618, ENSMUSG00000020889	242	49	20594	5.21015	1	0.935315	82.7529
			UP_SEQ_FEATURE	zinc finger region:NR C4-type	3	1.21457	0.121779	ENSMUSG00000030551, ENSMUSG00000031618, ENSMUSG00000020889	232	47	18012	4.95561	1	0.972559	86.3891
			UP_SEQ_FEATURE	DNA-binding region:Nuclear receptor	3	1.21457	0.121779	ENSMUSG00000030551, ENSMUSG00000031618, ENSMUSG00000020889	232	47	18012	4.95561	1	0.972559	86.3891
			GOTERM_BP_DIRECT	GO:0043401~steroid hormone mediated signaling pathway	3	1.21457	0.141945	ENSMUSG00000030551, ENSMUSG00000031618, ENSMUSG00000020889	227	53	18082	4.50885	1	0.981765	92.1271
			INTERPRO	IPR013088:Zinc finger, NHR/GATA-type	3	1.21457	0.143589	ENSMUSG00000030551, ENSMUSG00000031618, ENSMUSG00000020889	242	57	20594	4.4789	1	0.967713	89.8557
			SMART	SM00399:ZnF_C4	3	1.21457	0.1512	ENSMUSG00000030551, ENSMUSG00000031618, ENSMUSG00000020889	154	47	10425	4.32095	1	0.953751	85.8806
			GOTERM_MF_DIRECT	GO:0003707~steroid hormone receptor activity	3	1.21457	0.152644	ENSMUSG00000030551, ENSMUSG00000031618, ENSMUSG00000020889	217	56	17446	4.30695	1	0.924936	90.5931
			SMART	SM00430:HOLI	3	1.21457	0.161499	ENSMUSG00000030551, ENSMUSG00000031618, ENSMUSG00000020889	154	49	10425	4.14458	1	0.946904	87.7958
			Annotation Cluster 28	Enrichment Score: 0.8690149934144293
			Category	Term	Count	%	PValue	Genes	List Total	Pop Hits	Pop Total	Fold Enrichment	Bonferroni	Benjamini	FDR
			UP_KEYWORDS	Innate immunity	7	2.83401	0.0481931	ENSMUSG00000021795, ENSMUSG00000070034, ENSMUSG00000027995, ENSMUSG00000079164, ENSMUSG00000056054, ENSMUSG00000020823, ENSMUSG00000071369	247	241	22680	2.66703	0.999998	0.344418	47.667
			UP_KEYWORDS	Immunity	9	3.64372	0.0713512	ENSMUSG00000021795, ENSMUSG00000051076, ENSMUSG00000070034, ENSMUSG00000045038, ENSMUSG00000027995, ENSMUSG00000079164, ENSMUSG00000056054, ENSMUSG00000020823, ENSMUSG00000071369	247	401	22680	2.06084	1	0.420102	62.1092
			GOTERM_BP_DIRECT	GO:0002376~immune system process	9	3.64372	0.108375	ENSMUSG00000021795, ENSMUSG00000051076, ENSMUSG00000070034, ENSMUSG00000045038, ENSMUSG00000027995, ENSMUSG00000079164, ENSMUSG00000056054, ENSMUSG00000020823, ENSMUSG00000071369	227	383	18082	1.87182	1	0.971651	85.1111
			GOTERM_BP_DIRECT	GO:0045087~innate immune response	8	3.23887	0.230742	ENSMUSG00000021795, ENSMUSG00000070034, ENSMUSG00000025034, ENSMUSG00000027995, ENSMUSG00000079164, ENSMUSG00000056054, ENSMUSG00000020823, ENSMUSG00000071369	227	400	18082	1.59313	1	0.992004	98.7164
			UP_KEYWORDS	Inflammatory response	3	1.21457	0.525392	ENSMUSG00000027995, ENSMUSG00000079164, ENSMUSG00000056054	247	161	22680	1.71097	1	0.858492	99.9943
			Annotation Cluster 29	Enrichment Score: 0.8570481356014359
			Category	Term	Count	%	PValue	Genes	List Total	Pop Hits	Pop Total	Fold Enrichment	Bonferroni	Benjamini	FDR
			INTERPRO	IPR001478:PDZ domain	5	2.02429	0.107144	ENSMUSG00000069833, ENSMUSG00000038388, ENSMUSG00000059810, ENSMUSG00000028136, ENSMUSG00000056214	242	154	20594	2.76296	1	0.940621	81.2324
			UP_SEQ_FEATURE	domain:PDZ	4	1.61943	0.14029	ENSMUSG00000038388, ENSMUSG00000059810, ENSMUSG00000028136, ENSMUSG00000056214	232	101	18012	3.07477	1	0.971845	90.1869
			SMART	SM00228:PDZ	5	2.02429	0.178591	ENSMUSG00000069833, ENSMUSG00000038388, ENSMUSG00000059810, ENSMUSG00000028136, ENSMUSG00000056214	154	150	10425	2.25649	1	0.947714	90.4568
			Annotation Cluster 30	Enrichment Score: 0.8395709452605628
			Category	Term	Count	%	PValue	Genes	List Total	Pop Hits	Pop Total	Fold Enrichment	Bonferroni	Benjamini	FDR
			GOTERM_BP_DIRECT	GO:0007264~small GTPase mediated signal transduction	8	3.23887	0.0291563	ENSMUSG00000028057, ENSMUSG00000056515, ENSMUSG00000003411, ENSMUSG00000025035, ENSMUSG00000049907, ENSMUSG00000028121, ENSMUSG00000051615, ENSMUSG00000024096	227	236	18082	2.70022	1	0.947199	38.8162
			INTERPRO	IPR005225:Small GTP-binding protein domain	6	2.42915	0.0449039	ENSMUSG00000028057, ENSMUSG00000056515, ENSMUSG00000003411, ENSMUSG00000025035, ENSMUSG00000049907, ENSMUSG00000051615	242	165	20594	3.09452	1	0.859484	49.2489
			INTERPRO	IPR027417:P-loop containing nucleoside triphosphate hydrolase	17	6.88259	0.0684957	ENSMUSG00000028057, ENSMUSG00000056515, ENSMUSG00000003411, ENSMUSG00000022443, ENSMUSG00000038388, ENSMUSG00000035770, ENSMUSG00000055782, ENSMUSG00000028037, ENSMUSG00000051615, ENSMUSG00000038774, ENSMUSG00000022884, ENSMUSG00000022272, ENSMUSG00000025035, ENSMUSG00000024030, ENSMUSG00000049907, ENSMUSG00000040620, ENSMUSG00000056215	242	909	20594	1.59151	1	0.940911	64.9174
			INTERPRO	IPR001806:Small GTPase superfamily	5	2.02429	0.0727227	ENSMUSG00000028057, ENSMUSG00000056515, ENSMUSG00000003411, ENSMUSG00000049907, ENSMUSG00000051615	242	134	20594	3.17534	1	0.929766	67.1956
			INTERPRO	IPR020849:Small GTPase superfamily, Ras type	3	1.21457	0.079607	ENSMUSG00000028057, ENSMUSG00000049907, ENSMUSG00000051615	242	40	20594	6.38244	1	0.916285	70.6129
			UP_KEYWORDS	Prenylation	5	2.02429	0.0918868	ENSMUSG00000056515, ENSMUSG00000031174, ENSMUSG00000003411, ENSMUSG00000028063, ENSMUSG00000051615	247	157	22680	2.92426	1	0.463658	71.7372
			GOTERM_MF_DIRECT	GO:0019003~GDP binding	3	1.21457	0.170094	ENSMUSG00000056515, ENSMUSG00000003411, ENSMUSG00000025035	217	60	17446	4.01982	1	0.934947	93.01
			UP_KEYWORDS	GTP-binding	6	2.42915	0.293775	ENSMUSG00000028057, ENSMUSG00000056515, ENSMUSG00000003411, ENSMUSG00000025035, ENSMUSG00000049907, ENSMUSG00000051615	247	332	22680	1.65943	1	0.675042	98.9537
			UP_SEQ_FEATURE	short sequence motif:Effector region	3	1.21457	0.367872	ENSMUSG00000056515, ENSMUSG00000003411, ENSMUSG00000051615	232	100	18012	2.32914	1	0.997369	99.9127
			UP_SEQ_FEATURE	nucleotide phosphate-binding region:GTP	6	2.42915	0.389537	ENSMUSG00000028057, ENSMUSG00000056515, ENSMUSG00000003411, ENSMUSG00000025035, ENSMUSG00000049907, ENSMUSG00000051615	232	319	18012	1.46027	1	0.997533	99.9489
			GOTERM_MF_DIRECT	GO:0003924~GTPase activity	4	1.61943	0.48215	ENSMUSG00000028057, ENSMUSG00000003411, ENSMUSG00000025035, ENSMUSG00000051615	217	209	17446	1.53869	1	0.993112	99.9917
			GOTERM_MF_DIRECT	GO:0005525~GTP binding	6	2.42915	0.511048	ENSMUSG00000028057, ENSMUSG00000056515, ENSMUSG00000003411, ENSMUSG00000025035, ENSMUSG00000049907, ENSMUSG00000051615	217	383	17446	1.25947	1	0.994273	99.9963
			Annotation Cluster 31	Enrichment Score: 0.8023086741269535
			Category	Term	Count	%	PValue	Genes	List Total	Pop Hits	Pop Total	Fold Enrichment	Bonferroni	Benjamini	FDR
			KEGG_PATHWAY	mmu04620:Toll-like receptor signaling pathway	5	2.02429	0.0503983	ENSMUSG00000022967, ENSMUSG00000053436, ENSMUSG00000027665, ENSMUSG00000027995, ENSMUSG00000079164	107	101	7691	3.55834	0.999974	0.529297	47.8093
			KEGG_PATHWAY	mmu04380:Osteoclast differentiation	5	2.02429	0.0957613	ENSMUSG00000022967, ENSMUSG00000053436, ENSMUSG00000037902, ENSMUSG00000027665, ENSMUSG00000034330	107	126	7691	2.85232	1	0.507423	71.7982
			GOTERM_BP_DIRECT	GO:0032496~response to lipopolysaccharide	6	2.42915	0.101623	ENSMUSG00000022967, ENSMUSG00000053436, ENSMUSG00000040181, ENSMUSG00000027995, ENSMUSG00000056054, ENSMUSG00000034330	227	197	18082	2.42608	1	0.971296	83.1242
			KEGG_PATHWAY	mmu05160:Hepatitis C	4	1.61943	0.288786	ENSMUSG00000022967, ENSMUSG00000053436, ENSMUSG00000027665, ENSMUSG00000070473	107	136	7691	2.11407	1	0.730636	98.6229
			KEGG_PATHWAY	mmu05164:Influenza A	3	1.21457	0.687516	ENSMUSG00000022967, ENSMUSG00000053436, ENSMUSG00000027665	107	171	7691	1.26103	1	0.934618	100
			Annotation Cluster 32	Enrichment Score: 0.74708052888468
			Category	Term	Count	%	PValue	Genes	List Total	Pop Hits	Pop Total	Fold Enrichment	Bonferroni	Benjamini	FDR
			INTERPRO	IPR000387:Protein-tyrosine/Dual specificity phosphatase	4	1.61943	0.0715694	ENSMUSG00000068748, ENSMUSG00000026544, ENSMUSG00000026659, ENSMUSG00000028399	242	82	20594	4.15118	1	0.937679	66.5881
			GOTERM_MF_DIRECT	GO:0004725~protein tyrosine phosphatase activity	4	1.61943	0.119143	ENSMUSG00000068748, ENSMUSG00000026544, ENSMUSG00000026659, ENSMUSG00000028399	217	97	17446	3.31531	1	0.898568	83.641
			GOTERM_BP_DIRECT	GO:0016311~dephosphorylation	4	1.61943	0.156049	ENSMUSG00000068748, ENSMUSG00000026544, ENSMUSG00000026659, ENSMUSG00000028399	227	109	18082	2.92317	1	0.983094	94.0211
			UP_KEYWORDS	Protein phosphatase	4	1.61943	0.16773	ENSMUSG00000068748, ENSMUSG00000026544, ENSMUSG00000026659, ENSMUSG00000028399	247	130	22680	2.82529	1	0.543758	90.9912
			INTERPRO	IPR003595:Protein-tyrosine phosphatase, catalytic	3	1.21457	0.168151	ENSMUSG00000068748, ENSMUSG00000026544, ENSMUSG00000028399	242	63	20594	4.05234	1	0.971316	93.3982
			GOTERM_MF_DIRECT	GO:0016791~phosphatase activity	4	1.61943	0.180116	ENSMUSG00000068748, ENSMUSG00000026544, ENSMUSG00000026659, ENSMUSG00000028399	217	118	17446	2.7253	1	0.935391	94.1226
			INTERPRO	IPR016130:Protein-tyrosine phosphatase, active site	3	1.21457	0.210417	ENSMUSG00000068748, ENSMUSG00000026544, ENSMUSG00000028399	242	73	20594	3.49723	1	0.980246	96.9427
			SMART	SM00404:PTPc_motif	3	1.21457	0.236217	ENSMUSG00000068748, ENSMUSG00000026544, ENSMUSG00000028399	154	63	10425	3.22356	1	0.955367	95.9963
			GOTERM_MF_DIRECT	GO:0004721~phosphoprotein phosphatase activity	4	1.61943	0.247543	ENSMUSG00000068748, ENSMUSG00000026544, ENSMUSG00000026659, ENSMUSG00000028399	217	139	17446	2.31356	1	0.964376	98.273
			GOTERM_BP_DIRECT	GO:0006470~protein dephosphorylation	4	1.61943	0.24858	ENSMUSG00000068748, ENSMUSG00000026544, ENSMUSG00000026659, ENSMUSG00000028399	227	138	18082	2.30888	1	0.991214	99.1305
			UP_SEQ_FEATURE	active site:Phosphocysteine intermediate	3	1.21457	0.292878	ENSMUSG00000026544, ENSMUSG00000026659, ENSMUSG00000028399	232	84	18012	2.77278	1	0.993652	99.5118
			Annotation Cluster 33	Enrichment Score: 0.718072485231635
			Category	Term	Count	%	PValue	Genes	List Total	Pop Hits	Pop Total	Fold Enrichment	Bonferroni	Benjamini	FDR
			UP_KEYWORDS	NADP	6	2.42915	0.0423503	ENSMUSG00000027827, ENSMUSG00000028383, ENSMUSG00000021273, ENSMUSG00000030905, ENSMUSG00000025921, ENSMUSG00000040181	247	175	22680	3.14818	0.99999	0.326608	43.2952
			UP_SEQ_FEATURE	nucleotide phosphate-binding region:NADP	3	1.21457	0.193488	ENSMUSG00000030905, ENSMUSG00000025921, ENSMUSG00000040181	232	63	18012	3.69704	1	0.980246	96.3207
			INTERPRO	IPR016040:NAD(P)-binding domain	5	2.02429	0.204942	ENSMUSG00000028383, ENSMUSG00000030905, ENSMUSG00000031891, ENSMUSG00000025921, ENSMUSG00000040181	242	199	20594	2.13817	1	0.980128	96.6144
			UP_KEYWORDS	Oxidoreductase	10	4.04858	0.258763	ENSMUSG00000015134, ENSMUSG00000027827, ENSMUSG00000029925, ENSMUSG00000028383, ENSMUSG00000021273, ENSMUSG00000030905, ENSMUSG00000031891, ENSMUSG00000025921, ENSMUSG00000040181, ENSMUSG00000026701	247	639	22680	1.43696	1	0.657779	98.0269
			GOTERM_MF_DIRECT	GO:0016491~oxidoreductase activity	10	4.04858	0.333375	ENSMUSG00000015134, ENSMUSG00000027827, ENSMUSG00000029925, ENSMUSG00000028383, ENSMUSG00000021273, ENSMUSG00000030905, ENSMUSG00000031891, ENSMUSG00000025921, ENSMUSG00000040181, ENSMUSG00000026701	217	604	17446	1.33106	1	0.980981	99.6933
			GOTERM_BP_DIRECT	GO:0055114~oxidation-reduction process	11	4.45344	0.339303	ENSMUSG00000021072, ENSMUSG00000015134, ENSMUSG00000027827, ENSMUSG00000029925, ENSMUSG00000028383, ENSMUSG00000021273, ENSMUSG00000030905, ENSMUSG00000031891, ENSMUSG00000025921, ENSMUSG00000040181, ENSMUSG00000026701	227	676	18082	1.29618	1	0.996726	99.8973
			Annotation Cluster 34	Enrichment Score: 0.6796324910645903
			Category	Term	Count	%	PValue	Genes	List Total	Pop Hits	Pop Total	Fold Enrichment	Bonferroni	Benjamini	FDR
			GOTERM_BP_DIRECT	GO:0038066~p38MAPK cascade	3	1.21457	0.00313377	ENSMUSG00000053436, ENSMUSG00000054252, ENSMUSG00000071369	227	7	18082	34.1385	0.990719	0.789849	5.0778
			UP_KEYWORDS	Nucleotide-binding	30	12.1457	0.0153052	ENSMUSG00000028057, ENSMUSG00000003411, ENSMUSG00000032959, ENSMUSG00000055782, ENSMUSG00000053907, ENSMUSG00000051615, ENSMUSG00000038774, ENSMUSG00000022884, ENSMUSG00000071369, ENSMUSG00000005672, ENSMUSG00000025035, ENSMUSG00000049907, ENSMUSG00000022241, ENSMUSG00000024030, ENSMUSG00000054252, ENSMUSG00000039159, ENSMUSG00000056215, ENSMUSG00000056515, ENSMUSG00000022443, ENSMUSG00000027665,…	247	1754	22680	1.5705	0.983215	0.213707	18.3071
			UP_KEYWORDS	ATP-binding	24	9.7166	0.0239423	ENSMUSG00000022443, ENSMUSG00000027665, ENSMUSG00000035770, ENSMUSG00000025092, ENSMUSG00000032959, ENSMUSG00000055782, ENSMUSG00000053907, ENSMUSG00000005034, ENSMUSG00000038774, ENSMUSG00000022884, ENSMUSG00000071369, ENSMUSG00000005672, ENSMUSG00000022672, ENSMUSG00000053436, ENSMUSG00000022272, ENSMUSG00000022329, ENSMUSG00000045038, ENSMUSG00000022241, ENSMUSG00000024030, ENSMUSG00000021196,…	247	1363	22680	1.61682	0.998374	0.26347	27.2181
			GOTERM_MF_DIRECT	GO:0000166~nucleotide binding	32	12.9555	0.0808199	ENSMUSG00000028057, ENSMUSG00000003411, ENSMUSG00000032959, ENSMUSG00000055782, ENSMUSG00000053907, ENSMUSG00000051615, ENSMUSG00000038774, ENSMUSG00000022884, ENSMUSG00000071369, ENSMUSG00000005672, ENSMUSG00000025035, ENSMUSG00000024030, ENSMUSG00000049907, ENSMUSG00000022241, ENSMUSG00000054252, ENSMUSG00000039159, ENSMUSG00000056215, ENSMUSG00000056515, ENSMUSG00000022443, ENSMUSG00000027665,…	217	1936	17446	1.32886	1	0.902212	69.9601
			GOTERM_BP_DIRECT	GO:0043410~positive regulation of MAPK cascade	4	1.61943	0.141358	ENSMUSG00000045038, ENSMUSG00000031489, ENSMUSG00000054252, ENSMUSG00000005672	227	104	18082	3.06371	1	0.982712	92.0373
			UP_KEYWORDS	Kinase	12	4.8583	0.147993	ENSMUSG00000022672, ENSMUSG00000053436, ENSMUSG00000066406, ENSMUSG00000022329, ENSMUSG00000045038, ENSMUSG00000021196, ENSMUSG00000027665, ENSMUSG00000054252, ENSMUSG00000005034, ENSMUSG00000005672, ENSMUSG00000056215, ENSMUSG00000071369	247	707	22680	1.5585	1	0.537766	87.7507
			GOTERM_MF_DIRECT	GO:0005524~ATP binding	24	9.7166	0.17322	ENSMUSG00000022443, ENSMUSG00000027665, ENSMUSG00000035770, ENSMUSG00000025092, ENSMUSG00000032959, ENSMUSG00000055782, ENSMUSG00000053907, ENSMUSG00000005034, ENSMUSG00000038774, ENSMUSG00000022884, ENSMUSG00000071369, ENSMUSG00000005672, ENSMUSG00000022672, ENSMUSG00000053436, ENSMUSG00000022272, ENSMUSG00000022329, ENSMUSG00000045038, ENSMUSG00000022241, ENSMUSG00000024030, ENSMUSG00000021196,…	217	1507	17446	1.28037	1	0.933021	93.3764
			UP_SEQ_FEATURE	active site:Proton acceptor	13	5.26316	0.201978	ENSMUSG00000028383, ENSMUSG00000005034, ENSMUSG00000045994, ENSMUSG00000071369, ENSMUSG00000005672, ENSMUSG00000053436, ENSMUSG00000015134, ENSMUSG00000045038, ENSMUSG00000022329, ENSMUSG00000021196, ENSMUSG00000031891, ENSMUSG00000054252, ENSMUSG00000025921	232	710	18012	1.42154	1	0.982155	96.8726
			GOTERM_MF_DIRECT	GO:0016301~kinase activity	12	4.8583	0.215792	ENSMUSG00000022672, ENSMUSG00000053436, ENSMUSG00000022329, ENSMUSG00000045038, ENSMUSG00000021196, ENSMUSG00000027665, ENSMUSG00000054252, ENSMUSG00000005034, ENSMUSG00000021548, ENSMUSG00000005672, ENSMUSG00000056215, ENSMUSG00000071369	217	674	17446	1.43139	1	0.961507	96.885
			GOTERM_BP_DIRECT	GO:0016310~phosphorylation	11	4.45344	0.235873	ENSMUSG00000022672, ENSMUSG00000053436, ENSMUSG00000022329, ENSMUSG00000045038, ENSMUSG00000021196, ENSMUSG00000027665, ENSMUSG00000054252, ENSMUSG00000005034, ENSMUSG00000005672, ENSMUSG00000056215, ENSMUSG00000071369	227	612	18082	1.43173	1	0.990572	98.8514
			GOTERM_MF_DIRECT	GO:0000287~magnesium ion binding	5	2.02429	0.242167	ENSMUSG00000022329, ENSMUSG00000032763, ENSMUSG00000024213, ENSMUSG00000005034, ENSMUSG00000071369	217	202	17446	1.99001	1	0.964372	98.0883
			KEGG_PATHWAY	mmu04071:Sphingolipid signaling pathway	4	1.61943	0.243949	ENSMUSG00000053436, ENSMUSG00000045038, ENSMUSG00000027665, ENSMUSG00000071369	107	124	7691	2.31866	1	0.687841	97.0295
			UP_SEQ_FEATURE	nucleotide phosphate-binding region:ATP	16	6.47773	0.25508	ENSMUSG00000053436, ENSMUSG00000022329, ENSMUSG00000022443, ENSMUSG00000045038, ENSMUSG00000024030, ENSMUSG00000021196, ENSMUSG00000035770, ENSMUSG00000054252, ENSMUSG00000055782, ENSMUSG00000053907, ENSMUSG00000005034, ENSMUSG00000040620, ENSMUSG00000022884, ENSMUSG00000071369, ENSMUSG00000005672, ENSMUSG00000056215	232	963	18012	1.28993	1	0.990309	98.9138
			KEGG_PATHWAY	mmu04010:MAPK signaling pathway	6	2.42915	0.264428	ENSMUSG00000053436, ENSMUSG00000022329, ENSMUSG00000054252, ENSMUSG00000056220, ENSMUSG00000005034, ENSMUSG00000071369	107	251	7691	1.71821	1	0.707247	97.8969
			BIOCARTA	m_keratinocytePathway:Keratinocyte Differentiation	3	1.21457	0.274913	ENSMUSG00000053436, ENSMUSG00000045038, ENSMUSG00000071369	27	51	1289	2.80828	1	0.991275	97.4751
			UP_KEYWORDS	Serine/threonine-protein kinase	7	2.83401	0.277054	ENSMUSG00000022672, ENSMUSG00000053436, ENSMUSG00000022329, ENSMUSG00000045038, ENSMUSG00000027665, ENSMUSG00000005034, ENSMUSG00000071369	247	405	22680	1.58704	1	0.66786	98.5781
			INTERPRO	IPR017441:Protein kinase, ATP binding site	7	2.83401	0.315231	ENSMUSG00000053436, ENSMUSG00000022329, ENSMUSG00000045038, ENSMUSG00000054252, ENSMUSG00000005034, ENSMUSG00000005672, ENSMUSG00000071369	242	394	20594	1.51191	1	0.996992	99.6266
			INTERPRO	IPR011009:Protein kinase-like domain	9	3.64372	0.326731	ENSMUSG00000022672, ENSMUSG00000053436, ENSMUSG00000022329, ENSMUSG00000045038, ENSMUSG00000027665, ENSMUSG00000054252, ENSMUSG00000005034, ENSMUSG00000005672, ENSMUSG00000071369	242	556	20594	1.3775	1	0.996421	99.7092
			GOTERM_MF_DIRECT	GO:0004672~protein kinase activity	9	3.64372	0.339149	ENSMUSG00000022672, ENSMUSG00000053436, ENSMUSG00000022329, ENSMUSG00000045038, ENSMUSG00000054252, ENSMUSG00000005034, ENSMUSG00000005672, ENSMUSG00000029833, ENSMUSG00000071369	217	531	17446	1.36265	1	0.981027	99.7291
			GOTERM_BP_DIRECT	GO:0046777~protein autophosphorylation	4	1.61943	0.402288	ENSMUSG00000053436, ENSMUSG00000054252, ENSMUSG00000005672, ENSMUSG00000029833	227	183	18082	1.74112	1	0.998582	99.9805
			GOTERM_BP_DIRECT	GO:0006468~protein phosphorylation	9	3.64372	0.430947	ENSMUSG00000053436, ENSMUSG00000022329, ENSMUSG00000045038, ENSMUSG00000027665, ENSMUSG00000054252, ENSMUSG00000005034, ENSMUSG00000005672, ENSMUSG00000029833, ENSMUSG00000071369	227	576	18082	1.24463	1	0.999039	99.9914
			GOTERM_MF_DIRECT	GO:0004674~protein serine/threonine kinase activity	7	2.83401	0.435663	ENSMUSG00000022672, ENSMUSG00000053436, ENSMUSG00000022329, ENSMUSG00000045038, ENSMUSG00000027665, ENSMUSG00000005034, ENSMUSG00000071369	217	428	17446	1.31489	1	0.990971	99.9715
			INTERPRO	IPR000719:Protein kinase, catalytic domain	7	2.83401	0.561646	ENSMUSG00000053436, ENSMUSG00000022329, ENSMUSG00000045038, ENSMUSG00000054252, ENSMUSG00000005034, ENSMUSG00000005672, ENSMUSG00000071369	242	515	20594	1.15669	1	0.999872	99.9995
			UP_SEQ_FEATURE	binding site:ATP	8	3.23887	0.623318	ENSMUSG00000053436, ENSMUSG00000022329, ENSMUSG00000045038, ENSMUSG00000054252, ENSMUSG00000053907, ENSMUSG00000005034, ENSMUSG00000005672, ENSMUSG00000071369	232	583	18012	1.06536	1	0.99993	100
			UP_SEQ_FEATURE	domain:Protein kinase	7	2.83401	0.62625	ENSMUSG00000053436, ENSMUSG00000022329, ENSMUSG00000045038, ENSMUSG00000054252, ENSMUSG00000005034, ENSMUSG00000005672, ENSMUSG00000071369	232	502	18012	1.0826	1	0.999927	100
			SMART	SM00220:S_TKc	5	2.02429	0.814143	ENSMUSG00000053436, ENSMUSG00000022329, ENSMUSG00000045038, ENSMUSG00000005034, ENSMUSG00000071369	154	380	10425	0.890721	1	0.999959	100
			INTERPRO	IPR008271:Serine/threonine-protein kinase, active site	3	1.21457	0.903759	ENSMUSG00000045038, ENSMUSG00000005034, ENSMUSG00000071369	242	333	20594	0.766659	1	1	100
			Annotation Cluster 35	Enrichment Score: 0.678237248877372
			Category	Term	Count	%	PValue	Genes	List Total	Pop Hits	Pop Total	Fold Enrichment	Bonferroni	Benjamini	FDR
			UP_SEQ_FEATURE	propeptide:Removed in mature form	6	2.42915	0.191432	ENSMUSG00000051076, ENSMUSG00000031174, ENSMUSG00000034912, ENSMUSG00000032679, ENSMUSG00000030075, ENSMUSG00000051615	232	238	18012	1.95726	1	0.981091	96.1739
			UP_KEYWORDS	GPI-anchor	4	1.61943	0.19476	ENSMUSG00000051076, ENSMUSG00000034912, ENSMUSG00000032679, ENSMUSG00000030075	247	140	22680	2.62348	1	0.570082	94.1564
			GOTERM_CC_DIRECT	GO:0031225~anchored component of membrane	4	1.61943	0.247614	ENSMUSG00000051076, ENSMUSG00000034912, ENSMUSG00000032679, ENSMUSG00000030075	241	141	19662	2.31447	1	0.830569	97.8172
			Annotation Cluster 36	Enrichment Score: 0.6780387651434481
			Category	Term	Count	%	PValue	Genes	List Total	Pop Hits	Pop Total	Fold Enrichment	Bonferroni	Benjamini	FDR
			KEGG_PATHWAY	mmu04620:Toll-like receptor signaling pathway	5	2.02429	0.0503983	ENSMUSG00000022967, ENSMUSG00000053436, ENSMUSG00000027665, ENSMUSG00000027995, ENSMUSG00000079164	107	101	7691	3.55834	0.999974	0.529297	47.8093
			KEGG_PATHWAY	mmu04151:PI3K-Akt signaling pathway	8	3.23887	0.209377	ENSMUSG00000022967, ENSMUSG00000022309, ENSMUSG00000038648, ENSMUSG00000032006, ENSMUSG00000027665, ENSMUSG00000054252, ENSMUSG00000027995, ENSMUSG00000005672	107	351	7691	1.63826	1	0.655284	94.788
			KEGG_PATHWAY	mmu05161:Hepatitis B	4	1.61943	0.326638	ENSMUSG00000022967, ENSMUSG00000038648, ENSMUSG00000027665, ENSMUSG00000027995	107	146	7691	1.96927	1	0.763226	99.3077
			KEGG_PATHWAY	mmu05162:Measles	3	1.21457	0.562902	ENSMUSG00000022967, ENSMUSG00000027665, ENSMUSG00000027995	107	136	7691	1.58556	1	0.878807	99.997
			Annotation Cluster 37	Enrichment Score: 0.6584129157562769
			Category	Term	Count	%	PValue	Genes	List Total	Pop Hits	Pop Total	Fold Enrichment	Bonferroni	Benjamini	FDR
			UP_KEYWORDS	Actin-binding	6	2.42915	0.140014	ENSMUSG00000021097, ENSMUSG00000053931, ENSMUSG00000022272, ENSMUSG00000022443, ENSMUSG00000024236, ENSMUSG00000028868	247	252	22680	2.18623	1	0.529611	86.1585
			UP_KEYWORDS	Calmodulin-binding	4	1.61943	0.192009	ENSMUSG00000053931, ENSMUSG00000022272, ENSMUSG00000022443, ENSMUSG00000090223	247	139	22680	2.64236	1	0.569699	93.8892
			GOTERM_MF_DIRECT	GO:0005516~calmodulin binding	4	1.61943	0.393794	ENSMUSG00000053931, ENSMUSG00000022272, ENSMUSG00000022443, ENSMUSG00000090223	217	182	17446	1.76695	1	0.988077	99.921
			Annotation Cluster 38	Enrichment Score: 0.6279271734554449
			Category	Term	Count	%	PValue	Genes	List Total	Pop Hits	Pop Total	Fold Enrichment	Bonferroni	Benjamini	FDR
			UP_KEYWORDS	Cell cycle	12	4.8583	0.0802913	ENSMUSG00000045969, ENSMUSG00000059586, ENSMUSG00000025035, ENSMUSG00000018217, ENSMUSG00000045038, ENSMUSG00000065954, ENSMUSG00000034021, ENSMUSG00000066842, ENSMUSG00000058729, ENSMUSG00000056214, ENSMUSG00000021548, ENSMUSG00000029501	247	626	22680	1.76016	1	0.43375	66.6223
			UP_KEYWORDS	Cell division	8	3.23887	0.112503	ENSMUSG00000059586, ENSMUSG00000025035, ENSMUSG00000045038, ENSMUSG00000065954, ENSMUSG00000034021, ENSMUSG00000066842, ENSMUSG00000056214, ENSMUSG00000029501	247	372	22680	1.97466	1	0.475582	79.0845
			GOTERM_BP_DIRECT	GO:0007049~cell cycle	12	4.8583	0.149024	ENSMUSG00000045969, ENSMUSG00000059586, ENSMUSG00000025035, ENSMUSG00000018217, ENSMUSG00000045038, ENSMUSG00000065954, ENSMUSG00000034021, ENSMUSG00000066842, ENSMUSG00000058729, ENSMUSG00000056214, ENSMUSG00000021548, ENSMUSG00000029501	227	614	18082	1.5568	1	0.98306	93.1389
			GOTERM_BP_DIRECT	GO:0051301~cell division	8	3.23887	0.189782	ENSMUSG00000059586, ENSMUSG00000025035, ENSMUSG00000045038, ENSMUSG00000065954, ENSMUSG00000034021, ENSMUSG00000066842, ENSMUSG00000056214, ENSMUSG00000029501	227	374	18082	1.70388	1	0.98796	96.9627
			UP_KEYWORDS	Mitosis	3	1.21457	0.773911	ENSMUSG00000059586, ENSMUSG00000034021, ENSMUSG00000029501	247	259	22680	1.06357	1	0.969402	100
			GOTERM_BP_DIRECT	GO:0007067~mitotic nuclear division	3	1.21457	0.863773	ENSMUSG00000059586, ENSMUSG00000034021, ENSMUSG00000029501	227	277	18082	0.862705	1	1	100
			Annotation Cluster 39	Enrichment Score: 0.6138852996817252
			Category	Term	Count	%	PValue	Genes	List Total	Pop Hits	Pop Total	Fold Enrichment	Bonferroni	Benjamini	FDR
			UP_SEQ_FEATURE	repeat:LRR 12	4	1.61943	0.0811366	ENSMUSG00000046079, ENSMUSG00000027995, ENSMUSG00000079164, ENSMUSG00000056215	232	79	18012	3.93103	1	0.947883	72.7339
			UP_SEQ_FEATURE	repeat:LRR 11	4	1.61943	0.103794	ENSMUSG00000046079, ENSMUSG00000027995, ENSMUSG00000079164, ENSMUSG00000056215	232	88	18012	3.529	1	0.956836	81.4178
			UP_SEQ_FEATURE	repeat:LRR 10	4	1.61943	0.146248	ENSMUSG00000046079, ENSMUSG00000027995, ENSMUSG00000079164, ENSMUSG00000056215	232	103	18012	3.01507	1	0.97342	91.1809
			UP_KEYWORDS	Leucine-rich repeat	6	2.42915	0.17995	ENSMUSG00000046079, ENSMUSG00000032249, ENSMUSG00000045201, ENSMUSG00000027995, ENSMUSG00000079164, ENSMUSG00000056215	247	275	22680	2.00339	1	0.554618	92.5793
			INTERPRO	IPR001611:Leucine-rich repeat	6	2.42915	0.187781	ENSMUSG00000046079, ENSMUSG00000032249, ENSMUSG00000045201, ENSMUSG00000027995, ENSMUSG00000079164, ENSMUSG00000056215	242	259	20594	1.97141	1	0.976924	95.3597
			UP_SEQ_FEATURE	repeat:LRR 9	4	1.61943	0.209736	ENSMUSG00000046079, ENSMUSG00000027995, ENSMUSG00000079164, ENSMUSG00000056215	232	123	18012	2.52481	1	0.982076	97.3083
			UP_SEQ_FEATURE	repeat:LRR 3	6	2.42915	0.225461	ENSMUSG00000046079, ENSMUSG00000032249, ENSMUSG00000045201, ENSMUSG00000027995, ENSMUSG00000079164, ENSMUSG00000056215	232	253	18012	1.84122	1	0.984806	98.0232
			UP_SEQ_FEATURE	repeat:LRR 8	4	1.61943	0.246892	ENSMUSG00000046079, ENSMUSG00000027995, ENSMUSG00000079164, ENSMUSG00000056215	232	134	18012	2.31755	1	0.989473	98.7152
			UP_SEQ_FEATURE	repeat:LRR 1	6	2.42915	0.275928	ENSMUSG00000046079, ENSMUSG00000032249, ENSMUSG00000045201, ENSMUSG00000027995, ENSMUSG00000079164, ENSMUSG00000056215	232	274	18012	1.7001	1	0.992491	99.2976
			UP_SEQ_FEATURE	repeat:LRR 2	6	2.42915	0.275928	ENSMUSG00000046079, ENSMUSG00000032249, ENSMUSG00000045201, ENSMUSG00000027995, ENSMUSG00000079164, ENSMUSG00000056215	232	274	18012	1.7001	1	0.992491	99.2976
			UP_SEQ_FEATURE	repeat:LRR 7	4	1.61943	0.33107	ENSMUSG00000046079, ENSMUSG00000027995, ENSMUSG00000079164, ENSMUSG00000056215	232	158	18012	1.96552	1	0.996533	99.7919
			UP_SEQ_FEATURE	repeat:LRR 4	5	2.02429	0.335631	ENSMUSG00000046079, ENSMUSG00000032249, ENSMUSG00000027995, ENSMUSG00000079164, ENSMUSG00000056215	232	228	18012	1.70259	1	0.996172	99.8127
			INTERPRO	IPR003591:Leucine-rich repeat, typical subtype	4	1.61943	0.338364	ENSMUSG00000046079, ENSMUSG00000045201, ENSMUSG00000027995, ENSMUSG00000079164	242	175	20594	1.94512	1	0.996799	99.7752
			UP_SEQ_FEATURE	repeat:LRR 6	4	1.61943	0.448823	ENSMUSG00000046079, ENSMUSG00000027995, ENSMUSG00000079164, ENSMUSG00000056215	232	191	18012	1.62593	1	0.998814	99.9894
			SMART	SM00369:LRR_TYP	4	1.61943	0.475851	ENSMUSG00000046079, ENSMUSG00000045201, ENSMUSG00000027995, ENSMUSG00000079164	154	175	10425	1.54731	1	0.996653	99.9553
			UP_SEQ_FEATURE	repeat:LRR 5	4	1.61943	0.506983	ENSMUSG00000046079, ENSMUSG00000027995, ENSMUSG00000079164, ENSMUSG00000056215	232	210	18012	1.47882	1	0.999373	99.9981
			Annotation Cluster 40	Enrichment Score: 0.5924849473233311
			Category	Term	Count	%	PValue	Genes	List Total	Pop Hits	Pop Total	Fold Enrichment	Bonferroni	Benjamini	FDR
			INTERPRO	IPR015943:WD40/YVTN repeat-like-containing domain	10	4.04858	0.0190958	ENSMUSG00000031755, ENSMUSG00000028780, ENSMUSG00000000884, ENSMUSG00000034377, ENSMUSG00000037890, ENSMUSG00000071176, ENSMUSG00000022829, ENSMUSG00000056076, ENSMUSG00000041895, ENSMUSG00000027200	242	340	20594	2.50292	0.99999	0.763361	24.7706
			INTERPRO	IPR017986:WD40-repeat-containing domain	7	2.83401	0.152803	ENSMUSG00000031755, ENSMUSG00000000884, ENSMUSG00000034377, ENSMUSG00000037890, ENSMUSG00000071176, ENSMUSG00000022829, ENSMUSG00000041895	242	307	20594	1.94037	1	0.967267	91.3529
			UP_SEQ_FEATURE	repeat:WD 3	6	2.42915	0.202592	ENSMUSG00000000884, ENSMUSG00000034377, ENSMUSG00000037890, ENSMUSG00000022829, ENSMUSG00000056076, ENSMUSG00000041895	232	243	18012	1.91699	1	0.980783	96.9093
			UP_SEQ_FEATURE	repeat:WD 1	6	2.42915	0.213991	ENSMUSG00000000884, ENSMUSG00000034377, ENSMUSG00000037890, ENSMUSG00000022829, ENSMUSG00000056076, ENSMUSG00000041895	232	248	18012	1.87834	1	0.982193	97.5225
			UP_SEQ_FEATURE	repeat:WD 2	6	2.42915	0.213991	ENSMUSG00000000884, ENSMUSG00000034377, ENSMUSG00000037890, ENSMUSG00000022829, ENSMUSG00000056076, ENSMUSG00000041895	232	248	18012	1.87834	1	0.982193	97.5225
			UP_KEYWORDS	WD repeat	5	2.02429	0.302204	ENSMUSG00000000884, ENSMUSG00000034377, ENSMUSG00000037890, ENSMUSG00000056076, ENSMUSG00000041895	247	256	22680	1.7934	1	0.682999	99.1061
			INTERPRO	IPR001680:WD40 repeat	5	2.02429	0.37085	ENSMUSG00000000884, ENSMUSG00000034377, ENSMUSG00000037890, ENSMUSG00000022829, ENSMUSG00000041895	242	263	20594	1.61786	1	0.997883	99.8931
			UP_SEQ_FEATURE	repeat:WD 5	4	1.61943	0.514402	ENSMUSG00000000884, ENSMUSG00000037890, ENSMUSG00000022829, ENSMUSG00000056076	232	211	18012	1.47181	1	0.999411	99.9985
			SMART	SM00320:WD40	5	2.02429	0.53914	ENSMUSG00000000884, ENSMUSG00000034377, ENSMUSG00000037890, ENSMUSG00000022829, ENSMUSG00000041895	154	262	10425	1.29189	1	0.997792	99.9904
			UP_SEQ_FEATURE	repeat:WD 4	4	1.61943	0.56946	ENSMUSG00000000884, ENSMUSG00000037890, ENSMUSG00000022829, ENSMUSG00000056076	232	230	18012	1.35022	1	0.999788	99.9998
			UP_SEQ_FEATURE	repeat:WD 6	3	1.21457	0.634185	ENSMUSG00000000884, ENSMUSG00000037890, ENSMUSG00000022829	232	167	18012	1.39469	1	0.999933	100
			Annotation Cluster 41	Enrichment Score: 0.4665512779068778
			Category	Term	Count	%	PValue	Genes	List Total	Pop Hits	Pop Total	Fold Enrichment	Bonferroni	Benjamini	FDR
			INTERPRO	IPR011992:EF-hand-like domain	7	2.83401	0.102641	ENSMUSG00000051359, ENSMUSG00000009075, ENSMUSG00000003134, ENSMUSG00000003161, ENSMUSG00000056054, ENSMUSG00000034330, ENSMUSG00000038910	242	273	20594	2.18203	1	0.947332	79.7853
			INTERPRO	IPR018247:EF-Hand 1, calcium-binding site	4	1.61943	0.338364	ENSMUSG00000051359, ENSMUSG00000009075, ENSMUSG00000003161, ENSMUSG00000056054	242	175	20594	1.94512	1	0.996799	99.7752
			SMART	SM00054:EFh	4	1.61943	0.358403	ENSMUSG00000051359, ENSMUSG00000009075, ENSMUSG00000003161, ENSMUSG00000056054	154	145	10425	1.86744	1	0.98818	99.5007
			UP_SEQ_FEATURE	domain:EF-hand 2	4	1.61943	0.383064	ENSMUSG00000051359, ENSMUSG00000009075, ENSMUSG00000003161, ENSMUSG00000056054	232	173	18012	1.7951	1	0.997666	99.9399
			UP_SEQ_FEATURE	domain:EF-hand 1	4	1.61943	0.38515	ENSMUSG00000051359, ENSMUSG00000009075, ENSMUSG00000003161, ENSMUSG00000056054	232	174	18012	1.78478	1	0.997543	99.943
			UP_SEQ_FEATURE	calcium-binding region:2	3	1.21457	0.430882	ENSMUSG00000051359, ENSMUSG00000009075, ENSMUSG00000003161	232	114	18012	2.0431	1	0.998445	99.9826
			UP_SEQ_FEATURE	calcium-binding region:1	3	1.21457	0.482158	ENSMUSG00000051359, ENSMUSG00000009075, ENSMUSG00000003161	232	126	18012	1.84852	1	0.999208	99.9959
			INTERPRO	IPR002048:EF-hand domain	4	1.61943	0.485362	ENSMUSG00000051359, ENSMUSG00000009075, ENSMUSG00000003161, ENSMUSG00000056054	242	223	20594	1.52644	1	0.999519	99.9945
			Annotation Cluster 42	Enrichment Score: 0.4227995131332987
			Category	Term	Count	%	PValue	Genes	List Total	Pop Hits	Pop Total	Fold Enrichment	Bonferroni	Benjamini	FDR
			UP_KEYWORDS	Serine protease inhibitor	3	1.21457	0.231335	ENSMUSG00000026249, ENSMUSG00000032959, ENSMUSG00000037411	247	84	22680	3.27935	1	0.630654	96.823
			UP_KEYWORDS	Protease inhibitor	3	1.21457	0.378463	ENSMUSG00000026249, ENSMUSG00000032959, ENSMUSG00000037411	247	121	22680	2.27658	1	0.757315	99.804
			GOTERM_BP_DIRECT	GO:0010466~negative regulation of peptidase activity	3	1.21457	0.430974	ENSMUSG00000026249, ENSMUSG00000032959, ENSMUSG00000037411	227	117	18082	2.04247	1	0.998983	99.9914
			GOTERM_MF_DIRECT	GO:0004867~serine-type endopeptidase inhibitor activity	3	1.21457	0.451485	ENSMUSG00000026249, ENSMUSG00000032959, ENSMUSG00000037411	217	123	17446	1.96089	1	0.992219	99.981
			GOTERM_MF_DIRECT	GO:0030414~peptidase inhibitor activity	3	1.21457	0.451485	ENSMUSG00000026249, ENSMUSG00000032959, ENSMUSG00000037411	217	123	17446	1.96089	1	0.992219	99.981
			Annotation Cluster 43	Enrichment Score: 0.40074726243520237
			Category	Term	Count	%	PValue	Genes	List Total	Pop Hits	Pop Total	Fold Enrichment	Bonferroni	Benjamini	FDR
			INTERPRO	IPR026823:Complement Clr-like EGF domain	3	1.21457	0.0247423	ENSMUSG00000027204, ENSMUSG00000020467, ENSMUSG00000066842	242	21	20594	12.157	1	0.810747	30.9164
			INTERPRO	IPR018097:EGF-like calcium-binding, conserved site	3	1.21457	0.314207	ENSMUSG00000027204, ENSMUSG00000020467, ENSMUSG00000066842	242	97	20594	2.63193	1	0.997356	99.6182
			INTERPRO	IPR000152:EGF-type aspartate/asparagine hydroxylation site	3	1.21457	0.318509	ENSMUSG00000027204, ENSMUSG00000020467, ENSMUSG00000066842	242	98	20594	2.60508	1	0.996762	99.6521
			GOTERM_CC_DIRECT	GO:0005604~basement membrane	3	1.21457	0.332147	ENSMUSG00000027204, ENSMUSG00000020467, ENSMUSG00000066842	241	97	19662	2.52325	1	0.881726	99.5603
			INTERPRO	IPR001881:EGF-like calcium-binding	3	1.21457	0.435031	ENSMUSG00000027204, ENSMUSG00000020467, ENSMUSG00000066842	242	126	20594	2.02617	1	0.999186	99.9782
			INTERPRO	IPR009030:Insulin-like growth factor binding protein, N-terminal	3	1.21457	0.450843	ENSMUSG00000027204, ENSMUSG00000020467, ENSMUSG00000066842	242	130	20594	1.96383	1	0.999334	99.9856
			UP_KEYWORDS	Extracellular matrix	4	1.61943	0.469911	ENSMUSG00000021795, ENSMUSG00000027204, ENSMUSG00000020467, ENSMUSG00000066842	247	235	22680	1.56293	1	0.817128	99.9757
			GOTERM_CC_DIRECT	GO:0005578~proteinaceous extracellular matrix	5	2.02429	0.540462	ENSMUSG00000021795, ENSMUSG00000068748, ENSMUSG00000027204, ENSMUSG00000020467, ENSMUSG00000066842	241	316	19662	1.2909	1	0.968745	99.9971
			SMART	SM00179:EGF_CA	3	1.21457	0.554959	ENSMUSG00000027204, ENSMUSG00000020467, ENSMUSG00000066842	154	126	10425	1.61178	1	0.997693	99.9937
			INTERPRO	IPR013032:EGF-like, conserved site	3	1.21457	0.673586	ENSMUSG00000027204, ENSMUSG00000020467, ENSMUSG00000066842	242	197	20594	1.29593	1	0.999992	100
			UP_KEYWORDS	EGF-like domain	3	1.21457	0.701133	ENSMUSG00000027204, ENSMUSG00000020467, ENSMUSG00000066842	247	224	22680	1.22976	1	0.949772	100
			SMART	SM00181:EGF	3	1.21457	0.748288	ENSMUSG00000027204, ENSMUSG00000020467, ENSMUSG00000066842	154	181	10425	1.12201	1	0.99982	100
			INTERPRO	IPR000742:Epidermal growth factor-like domain	3	1.21457	0.767941	ENSMUSG00000027204, ENSMUSG00000020467, ENSMUSG00000066842	242	237	20594	1.0772	1	0.999999	100
			Annotation Cluster 44	Enrichment Score: 0.3661753638934584
			Category	Term	Count	%	PValue	Genes	List Total	Pop Hits	Pop Total	Fold Enrichment	Bonferroni	Benjamini	FDR
			INTERPRO	IPR011545:DNA/RNA helicase, DEAD/DEAH box type, N-terminal	3	1.21457	0.193356	ENSMUSG00000038774, ENSMUSG00000040620, ENSMUSG00000022884	242	69	20594	3.69996	1	0.97716	95.8083
			INTERPRO	IPR001650:Helicase, C-terminal	3	1.21457	0.365323	ENSMUSG00000038774, ENSMUSG00000040620, ENSMUSG00000022884	242	109	20594	2.34218	1	0.997927	99.8783
			INTERPRO	IPR014001:Helicase, superfamily 1/2, ATP-binding domain	3	1.21457	0.373711	ENSMUSG00000038774, ENSMUSG00000040620, ENSMUSG00000022884	242	111	20594	2.29998	1	0.997719	99.9
			UP_KEYWORDS	Helicase	3	1.21457	0.412799	ENSMUSG00000038774, ENSMUSG00000040620, ENSMUSG00000022884	247	130	22680	2.11897	1	0.777067	99.9069
			SMART	SM00490:HELICc	3	1.21457	0.472599	ENSMUSG00000038774, ENSMUSG00000040620, ENSMUSG00000022884	154	108	10425	1.88041	1	0.997516	99.9519
			GOTERM_MF_DIRECT	GO:0004386~helicase activity	3	1.21457	0.47606	ENSMUSG00000038774, ENSMUSG00000040620, ENSMUSG00000022884	217	129	17446	1.86968	1	0.993055	99.9901
			SMART	SM00487:DEXDc	3	1.21457	0.482194	ENSMUSG00000038774, ENSMUSG00000040620, ENSMUSG00000022884	154	110	10425	1.84622	1	0.99585	99.9614
			GOTERM_MF_DIRECT	GO:0003676~nucleic acid binding	8	3.23887	0.995204	ENSMUSG00000052040, ENSMUSG00000021546, ENSMUSG00000056076, ENSMUSG00000074643, ENSMUSG00000038774, ENSMUSG00000040620, ENSMUSG00000005148, ENSMUSG00000022884	217	1237	17446	0.519944	1	1	100
			Annotation Cluster 45	Enrichment Score: 0.36279080974412276
			Category	Term	Count	%	PValue	Genes	List Total	Pop Hits	Pop Total	Fold Enrichment	Bonferroni	Benjamini	FDR
			UP_SEQ_FEATURE	domain:SH3	4	1.61943	0.35846	ENSMUSG00000017400, ENSMUSG00000038388, ENSMUSG00000034330, ENSMUSG00000059182	232	166	18012	1.87079	1	0.997101	99.8905
			UP_KEYWORDS	SH3 domain	4	1.61943	0.392842	ENSMUSG00000017400, ENSMUSG00000038388, ENSMUSG00000034330, ENSMUSG00000059182	247	208	22680	1.76581	1	0.76614	99.8558
			INTERPRO	IPR001452:Src homology-3 domain	4	1.61943	0.452381	ENSMUSG00000017400, ENSMUSG00000038388, ENSMUSG00000034330, ENSMUSG00000059182	242	212	20594	1.60564	1	0.999255	99.9862
			SMART	SM00326:SH3	4	1.61943	0.555488	ENSMUSG00000017400, ENSMUSG00000038388, ENSMUSG00000034330, ENSMUSG00000059182	154	197	10425	1.37451	1	0.996946	99.9938
			Annotation Cluster 46	Enrichment Score: 0.33842517791823606
			Category	Term	Count	%	PValue	Genes	List Total	Pop Hits	Pop Total	Fold Enrichment	Bonferroni	Benjamini	FDR
			GOTERM_CC_DIRECT	GO:0005741~mitochondrial outer membrane	4	1.61943	0.287165	ENSMUSG00000025040, ENSMUSG00000027099, ENSMUSG00000024978, ENSMUSG00000032959	241	153	19662	2.13294	1	0.853429	98.9438
			UP_KEYWORDS	Mitochondrion outer membrane	3	1.21457	0.339378	ENSMUSG00000025040, ENSMUSG00000027099, ENSMUSG00000024978	247	111	22680	2.48167	1	0.725415	99.5639
			UP_KEYWORDS	Mitochondrion	6	2.42915	0.990625	ENSMUSG00000025040, ENSMUSG00000027099, ENSMUSG00000024978, ENSMUSG00000040269, ENSMUSG00000041426, ENSMUSG00000057228	247	1058	22680	0.520729	1	0.99997	100
			Annotation Cluster 47	Enrichment Score: 0.33504494306681176
			Category	Term	Count	%	PValue	Genes	List Total	Pop Hits	Pop Total	Fold Enrichment	Bonferroni	Benjamini	FDR
			UP_KEYWORDS	Differentiation	10	4.04858	0.265184	ENSMUSG00000028780, ENSMUSG00000022309, ENSMUSG00000026249, ENSMUSG00000039062, ENSMUSG00000074643, ENSMUSG00000020889, ENSMUSG00000001419, ENSMUSG00000027200, ENSMUSG00000029681, ENSMUSG00000056215	247	646	22680	1.42139	1	0.663362	98.2396
			UP_KEYWORDS	Neurogenesis	5	2.02429	0.280537	ENSMUSG00000028780, ENSMUSG00000026249, ENSMUSG00000022031, ENSMUSG00000001419, ENSMUSG00000027200	247	247	22680	1.85874	1	0.668605	98.6653
			UP_KEYWORDS	Developmental protein	10	4.04858	0.736215	ENSMUSG00000024807, ENSMUSG00000028780, ENSMUSG00000022309, ENSMUSG00000050069, ENSMUSG00000038648, ENSMUSG00000032006, ENSMUSG00000026249, ENSMUSG00000039062, ENSMUSG00000001419, ENSMUSG00000027200	247	976	22680	0.940798	1	0.95966	100
			GOTERM_BP_DIRECT	GO:0007275~multicellular organism development	11	4.45344	0.834215	ENSMUSG00000024807, ENSMUSG00000028780, ENSMUSG00000022309, ENSMUSG00000050069, ENSMUSG00000038648, ENSMUSG00000022389, ENSMUSG00000032006, ENSMUSG00000026249, ENSMUSG00000039062, ENSMUSG00000001419, ENSMUSG00000027200	227	1029	18082	0.851526	1	1	100
			Annotation Cluster 48	Enrichment Score: 0.297315863687302
			Category	Term	Count	%	PValue	Genes	List Total	Pop Hits	Pop Total	Fold Enrichment	Bonferroni	Benjamini	FDR
			GOTERM_BP_DIRECT	GO:0060271~cilium morphogenesis	4	1.61943	0.358123	ENSMUSG00000031755, ENSMUSG00000031174, ENSMUSG00000037890, ENSMUSG00000025035	227	170	18082	1.87427	1	0.997545	99.9365
			UP_KEYWORDS	Cilium biogenesis/degradation	3	1.21457	0.449819	ENSMUSG00000031755, ENSMUSG00000031174, ENSMUSG00000037890	247	140	22680	1.96761	1	0.801251	99.9604
			GOTERM_BP_DIRECT	GO:0042384~cilium assembly	3	1.21457	0.480974	ENSMUSG00000031755, ENSMUSG00000031174, ENSMUSG00000037890	227	129	18082	1.85247	1	0.999647	99.9981
			GOTERM_BP_DIRECT	GO:0030030~cell projection organization	3	1.21457	0.56528	ENSMUSG00000031755, ENSMUSG00000031174, ENSMUSG00000037890	227	151	18082	1.58258	1	0.999918	99.9999
			GOTERM_CC_DIRECT	GO:0005929~cilium	4	1.61943	0.609879	ENSMUSG00000031755, ENSMUSG00000031174, ENSMUSG00000034377, ENSMUSG00000037890	241	257	19662	1.26981	1	0.981102	99.9997
			UP_KEYWORDS	Cilium	3	1.21457	0.615754	ENSMUSG00000031755, ENSMUSG00000031174, ENSMUSG00000037890	247	191	22680	1.44223	1	0.912591	99.9996
			Annotation Cluster 49	Enrichment Score: 0.11774166829788363
			Category	Term	Count	%	PValue	Genes	List Total	Pop Hits	Pop Total	Fold Enrichment	Bonferroni	Benjamini	FDR
			GOTERM_BP_DIRECT	GO:0006508~proteolysis	8	3.23887	0.594408	ENSMUSG00000005220, ENSMUSG00000000392, ENSMUSG00000039062, ENSMUSG00000014769, ENSMUSG00000058499, ENSMUSG00000039070, ENSMUSG00000074643, ENSMUSG00000003161	227	582	18082	1.09493	1	0.999956	100
			UP_KEYWORDS	Protease	5	2.02429	0.842411	ENSMUSG00000005220, ENSMUSG00000000392, ENSMUSG00000039062, ENSMUSG00000014769, ENSMUSG00000039070	247	542	22680	0.847065	1	0.984779	100
			GOTERM_MF_DIRECT	GO:0008233~peptidase activity	5	2.02429	0.885455	ENSMUSG00000005220, ENSMUSG00000000392, ENSMUSG00000039062, ENSMUSG00000014769, ENSMUSG00000039070	217	516	17446	0.779034	1	0.999998	100
			Annotation Cluster 50	Enrichment Score: 0.11092662105000023
			Category	Term	Count	%	PValue	Genes	List Total	Pop Hits	Pop Total	Fold Enrichment	Bonferroni	Benjamini	FDR
			INTERPRO	IPR000210:BTB/POZ-like	3	1.21457	0.735701	ENSMUSG00000034327, ENSMUSG00000042155, ENSMUSG00000059486	242	222	20594	1.14999	1	0.999999	100
			INTERPRO	IPR011333:BTB/POZ fold	3	1.21457	0.757592	ENSMUSG00000034327, ENSMUSG00000042155, ENSMUSG00000059486	242	232	20594	1.10042	1	0.999999	100
			SMART	SM00225:BTB	3	1.21457	0.833842	ENSMUSG00000034327, ENSMUSG00000042155, ENSMUSG00000059486	154	218	10425	0.93158	1	0.999968	100
			Annotation Cluster 51	Enrichment Score: 0.10338658556758648
			Category	Term	Count	%	PValue	Genes	List Total	Pop Hits	Pop Total	Fold Enrichment	Bonferroni	Benjamini	FDR
			UP_KEYWORDS	Ion channel	4	1.61943	0.708724	ENSMUSG00000046079, ENSMUSG00000027827, ENSMUSG00000042644, ENSMUSG00000030102	247	336	22680	1.09312	1	0.950155	100
			UP_KEYWORDS	Ion transport	6	2.42915	0.804645	ENSMUSG00000046079, ENSMUSG00000027827, ENSMUSG00000033793, ENSMUSG00000023169, ENSMUSG00000042644, ENSMUSG00000030102	247	619	22680	0.890034	1	0.976017	100
			GOTERM_BP_DIRECT	GO:0006811~ion transport	6	2.42915	0.858537	ENSMUSG00000046079, ENSMUSG00000027827, ENSMUSG00000033793, ENSMUSG00000023169, ENSMUSG00000042644, ENSMUSG00000030102	227	584	18082	0.818388	1	1	100
			Annotation Cluster 52	Enrichment Score: 0.020495442885867764
			Category	Term	Count	%	PValue	Genes	List Total	Pop Hits	Pop Total	Fold Enrichment	Bonferroni	Benjamini	FDR
			UP_KEYWORDS	Transit peptide	4	1.61943	0.917124	ENSMUSG00000024978, ENSMUSG00000040269, ENSMUSG00000041426, ENSMUSG00000057228	247	510	22680	0.720171	1	0.996276	100
			UP_SEQ_FEATURE	transit peptide:Mitochondrion	4	1.61943	0.955381	ENSMUSG00000024978, ENSMUSG00000040269, ENSMUSG00000041426, ENSMUSG00000057228	232	496	18012	0.626112	1	1	100
			UP_KEYWORDS	Mitochondrion	6	2.42915	0.990625	ENSMUSG00000025040, ENSMUSG00000027099, ENSMUSG00000024978, ENSMUSG00000040269, ENSMUSG00000041426, ENSMUSG00000057228	247	1058	22680	0.520729	1	0.99997	100
