# Supplementary material for: Core circadian clock transcription factor BMAL1 regulates mammary epithelial cell growth, differentiation, and milk component synthesis
Source: PLoS One. 2021 Aug 20;16(8):e0248199. doi: 10.1371/journal.pone.0248199 (PMC8378744; doi:10.1371/journal.pone.0248199)
Supplement: S18 Table — (XLSX) [file pone.0248199.s023.xlsx]

## Sheet: Sheet1
Supplemental Tabe S18. Overlap of BMAL1-Chip seq gene targets with genes that were identified as targets in liver tissue: Gene ID lists and functional annotation analysis
OVERLAP with HC11				Annotation Cluster 1	Enrichment Score: 4.6216042068454435
ENSMUSG00000000305				Category	Term	Count	%	PValue	Genes	List Total	Pop Hits	Pop Total	Fold Enrichment	Bonferroni	Benjamini	FDR
ENSMUSG00000005268				INTERPRO	IPR001628:Zinc finger, nuclear hormone receptor-type	9	3.68852	5.83865e-08	ENSMUSG00000030551, ENSMUSG00000022383, ENSMUSG00000031618, ENSMUSG00000032238, ENSMUSG00000026398, ENSMUSG00000022809, ENSMUSG00000026610, ENSMUSG00000020889, ENSMUSG00000017491	238	47	20594	16.5695	3.46226e-05	3.46226e-05	8.60939e-05
ENSMUSG00000014313				INTERPRO	IPR001723:Steroid hormone receptor	9	3.68852	6.93733e-08	ENSMUSG00000030551, ENSMUSG00000022383, ENSMUSG00000031618, ENSMUSG00000032238, ENSMUSG00000026398, ENSMUSG00000022809, ENSMUSG00000026610, ENSMUSG00000020889, ENSMUSG00000017491	238	48	20594	16.2243	4.11375e-05	2.0569e-05	0.000102294
ENSMUSG00000015112				INTERPRO	IPR000536:Nuclear hormone receptor, ligand-binding, core	9	3.68852	8.20925e-08	ENSMUSG00000030551, ENSMUSG00000022383, ENSMUSG00000031618, ENSMUSG00000032238, ENSMUSG00000026398, ENSMUSG00000022809, ENSMUSG00000026610, ENSMUSG00000020889, ENSMUSG00000017491	238	49	20594	15.8932	4.86797e-05	1.62268e-05	0.00012105
ENSMUSG00000017491				UP_SEQ_FEATURE	zinc finger region:NR C4-type	9	3.68852	1.046e-07	ENSMUSG00000030551, ENSMUSG00000022383, ENSMUSG00000031618, ENSMUSG00000032238, ENSMUSG00000026398, ENSMUSG00000022809, ENSMUSG00000026610, ENSMUSG00000020889, ENSMUSG00000017491	225	47	18012	15.3294	8.55592e-05	8.55592e-05	0.000161031
ENSMUSG00000020620				UP_SEQ_FEATURE	DNA-binding region:Nuclear receptor	9	3.68852	1.046e-07	ENSMUSG00000030551, ENSMUSG00000022383, ENSMUSG00000031618, ENSMUSG00000032238, ENSMUSG00000026398, ENSMUSG00000022809, ENSMUSG00000026610, ENSMUSG00000020889, ENSMUSG00000017491	225	47	18012	15.3294	8.55592e-05	8.55592e-05	0.000161031
ENSMUSG00000021087				SMART	SM00399:ZnF_C4	9	3.68852	2.41999e-07	ENSMUSG00000030551, ENSMUSG00000022383, ENSMUSG00000031618, ENSMUSG00000032238, ENSMUSG00000026398, ENSMUSG00000022809, ENSMUSG00000026610, ENSMUSG00000020889, ENSMUSG00000017491	147	47	10425	13.5801	3.77511e-05	3.77511e-05	0.000290946
ENSMUSG00000021559				GOTERM_BP_DIRECT	GO:0043401~steroid hormone mediated signaling pathway	9	3.68852	2.77856e-07	ENSMUSG00000030551, ENSMUSG00000022383, ENSMUSG00000031618, ENSMUSG00000032238, ENSMUSG00000026398, ENSMUSG00000022809, ENSMUSG00000026610, ENSMUSG00000020889, ENSMUSG00000017491	226	53	18082	13.5864	0.000408642	0.000408642	0.000460576
ENSMUSG00000022019				INTERPRO	IPR013088:Zinc finger, NHR/GATA-type	9	3.68852	2.77891e-07	ENSMUSG00000030551, ENSMUSG00000022383, ENSMUSG00000031618, ENSMUSG00000032238, ENSMUSG00000026398, ENSMUSG00000022809, ENSMUSG00000026610, ENSMUSG00000020889, ENSMUSG00000017491	238	57	20594	13.6625	0.000164776	4.11964e-05	0.000409763
ENSMUSG00000022464				SMART	SM00430:HOLI	9	3.68852	3.38958e-07	ENSMUSG00000030551, ENSMUSG00000022383, ENSMUSG00000031618, ENSMUSG00000032238, ENSMUSG00000026398, ENSMUSG00000022809, ENSMUSG00000026610, ENSMUSG00000020889, ENSMUSG00000017491	147	49	10425	13.0258	5.28761e-05	2.64384e-05	0.000407517
ENSMUSG00000022508				GOTERM_MF_DIRECT	GO:0003707~steroid hormone receptor activity	9	3.68852	4.4351e-07	ENSMUSG00000030551, ENSMUSG00000022383, ENSMUSG00000031618, ENSMUSG00000032238, ENSMUSG00000026398, ENSMUSG00000022809, ENSMUSG00000026610, ENSMUSG00000020889, ENSMUSG00000017491	219	56	17446	12.8028	0.000207098	0.000207098	0.000632537
ENSMUSG00000022707				GOTERM_MF_DIRECT	GO:0004879~RNA polymerase II transcription factor activity, ligand-activated sequence-specific DNA binding	6	2.45902	8.00069e-05	ENSMUSG00000030551, ENSMUSG00000022383, ENSMUSG00000032238, ENSMUSG00000026398, ENSMUSG00000022809, ENSMUSG00000026610	219	36	17446	13.277	0.0366753	0.0185089	0.114046
ENSMUSG00000023927				UP_SEQ_FEATURE	region of interest:Ligand-binding	5	2.04918	0.000433232	ENSMUSG00000022383, ENSMUSG00000032238, ENSMUSG00000026398, ENSMUSG00000022809, ENSMUSG00000017491	225	29	18012	13.8023	0.298448	0.162413	0.664881
ENSMUSG00000024479				UP_SEQ_FEATURE	region of interest:Hinge	4	1.63934	0.00213906	ENSMUSG00000031618, ENSMUSG00000032238, ENSMUSG00000022809, ENSMUSG00000017491	225	21	18012	15.2483	0.826508	0.354613	3.24284
ENSMUSG00000024921				GOTERM_MF_DIRECT	GO:0043565~sequence-specific DNA binding	18	7.37705	0.00258652	ENSMUSG00000029478, ENSMUSG00000010175, ENSMUSG00000026398, ENSMUSG00000059436, ENSMUSG00000022809, ENSMUSG00000055435, ENSMUSG00000022508, ENSMUSG00000020889, ENSMUSG00000017491, ENSMUSG00000030551, ENSMUSG00000026586, ENSMUSG00000022383, ENSMUSG00000022389, ENSMUSG00000031618, ENSMUSG00000023927, ENSMUSG00000032238, ENSMUSG00000026610, ENSMUSG00000026565	219	633	17446	2.26527	0.701644	0.18256	3.62632
ENSMUSG00000024924				GOTERM_MF_DIRECT	GO:0000977~RNA polymerase II regulatory region sequence-specific DNA binding	9	3.68852	0.0067202	ENSMUSG00000022389, ENSMUSG00000032238, ENSMUSG00000023927, ENSMUSG00000022809, ENSMUSG00000022508, ENSMUSG00000026610, ENSMUSG00000020889, ENSMUSG00000017491, ENSMUSG00000019947	219	221	17446	3.24416	0.957102	0.270133	9.16884
ENSMUSG00000024978				GOTERM_MF_DIRECT	GO:0003700~transcription factor activity, sequence-specific DNA binding	21	8.60656	0.0075281	ENSMUSG00000016503, ENSMUSG00000010175, ENSMUSG00000024563, ENSMUSG00000059436, ENSMUSG00000026398, ENSMUSG00000022809, ENSMUSG00000055435, ENSMUSG00000022508, ENSMUSG00000020889, ENSMUSG00000018347, ENSMUSG00000017491, ENSMUSG00000002617, ENSMUSG00000038482, ENSMUSG00000030551, ENSMUSG00000022383, ENSMUSG00000022389, ENSMUSG00000031618, ENSMUSG00000023927, ENSMUSG00000032238, ENSMUSG00000026610,…	219	883	17446	1.89457	0.970663	0.254781	10.2168
ENSMUSG00000025991				GOTERM_MF_DIRECT	GO:0008270~zinc ion binding	23	9.42623	0.0156582	ENSMUSG00000058446, ENSMUSG00000025239, ENSMUSG00000031529, ENSMUSG00000040943, ENSMUSG00000029267, ENSMUSG00000026398, ENSMUSG00000022809, ENSMUSG00000037580, ENSMUSG00000033453, ENSMUSG00000026496, ENSMUSG00000020889, ENSMUSG00000043279, ENSMUSG00000017491, ENSMUSG00000022517, ENSMUSG00000030551, ENSMUSG00000024807, ENSMUSG00000022383, ENSMUSG00000031618, ENSMUSG00000032238, ENSMUSG00000024201,…	219	1075	17446	1.7044	0.99937	0.33599	20.1553
ENSMUSG00000026341				GOTERM_BP_DIRECT	GO:0045893~positive regulation of transcription, DNA-templated	12	4.91803	0.106035	ENSMUSG00000024563, ENSMUSG00000030551, ENSMUSG00000010175, ENSMUSG00000022383, ENSMUSG00000034297, ENSMUSG00000032238, ENSMUSG00000026398, ENSMUSG00000022809, ENSMUSG00000026610, ENSMUSG00000020889, ENSMUSG00000038482, ENSMUSG00000024921	226	576	18082	1.66685	1	0.941738	84.4016
ENSMUSG00000026398				UP_KEYWORDS	Receptor	22	9.01639	0.939822	ENSMUSG00000026398, ENSMUSG00000027397, ENSMUSG00000020099, ENSMUSG00000022809, ENSMUSG00000027365, ENSMUSG00000030102, ENSMUSG00000027995, ENSMUSG00000030287, ENSMUSG00000020889, ENSMUSG00000017491, ENSMUSG00000024924, ENSMUSG00000057722, ENSMUSG00000030551, ENSMUSG00000022383, ENSMUSG00000031618, ENSMUSG00000043398, ENSMUSG00000005268, ENSMUSG00000032238, ENSMUSG00000054252, ENSMUSG00000026610,…	244	2613	22680	0.782594	1	0.997813	100
ENSMUSG00000026586
ENSMUSG00000026610				Annotation Cluster 2	Enrichment Score: 3.36636008078166
ENSMUSG00000026640				Category	Term	Count	%	PValue	Genes	List Total	Pop Hits	Pop Total	Fold Enrichment	Bonferroni	Benjamini	FDR
ENSMUSG00000026721				UP_KEYWORDS	Lipid metabolism	16	6.55738	4.84036e-05	ENSMUSG00000024978, ENSMUSG00000037686, ENSMUSG00000024892, ENSMUSG00000003721, ENSMUSG00000033174, ENSMUSG00000031844, ENSMUSG00000024924, ENSMUSG00000019139, ENSMUSG00000012187, ENSMUSG00000011305, ENSMUSG00000021273, ENSMUSG00000039519, ENSMUSG00000087141, ENSMUSG00000026701, ENSMUSG00000034330, ENSMUSG00000013663	244	417	22680	3.56646	0.0122674	0.00308105	0.0630584
ENSMUSG00000027763				GOTERM_BP_DIRECT	GO:0006629~lipid metabolic process	17	6.96721	0.000214475	ENSMUSG00000024978, ENSMUSG00000037686, ENSMUSG00000024892, ENSMUSG00000003721, ENSMUSG00000033174, ENSMUSG00000031844, ENSMUSG00000024924, ENSMUSG00000019139, ENSMUSG00000022383, ENSMUSG00000012187, ENSMUSG00000011305, ENSMUSG00000021273, ENSMUSG00000039519, ENSMUSG00000087141, ENSMUSG00000026701, ENSMUSG00000034330, ENSMUSG00000013663	226	459	18082	2.96329	0.270595	0.0611553	0.354923
ENSMUSG00000029673				UP_KEYWORDS	Lipid biosynthesis	7	2.86885	0.00766771	ENSMUSG00000024978, ENSMUSG00000012187, ENSMUSG00000021273, ENSMUSG00000024892, ENSMUSG00000033174, ENSMUSG00000031844, ENSMUSG00000019139	244	160	22680	4.0666	0.859536	0.0892317	9.54397
ENSMUSG00000029802
ENSMUSG00000030064				Annotation Cluster 3	Enrichment Score: 3.1312554061546347
ENSMUSG00000030102				Category	Term	Count	%	PValue	Genes	List Total	Pop Hits	Pop Total	Fold Enrichment	Bonferroni	Benjamini	FDR
ENSMUSG00000030287				GOTERM_BP_DIRECT	GO:0055085~transmembrane transport	15	6.14754	0.000196326	ENSMUSG00000001095, ENSMUSG00000015112, ENSMUSG00000033147, ENSMUSG00000027690, ENSMUSG00000027365, ENSMUSG00000030102, ENSMUSG00000030287, ENSMUSG00000042476, ENSMUSG00000020102, ENSMUSG00000041828, ENSMUSG00000023393, ENSMUSG00000050144, ENSMUSG00000020334, ENSMUSG00000027775, ENSMUSG00000029802	226	364	18082	3.29707	0.250856	0.0696607	0.324935
ENSMUSG00000031523				UP_KEYWORDS	Transport	37	15.1639	0.000581542	ENSMUSG00000031529, ENSMUSG00000021013, ENSMUSG00000073678, ENSMUSG00000022100, ENSMUSG00000027690, ENSMUSG00000027365, ENSMUSG00000030761, ENSMUSG00000024924, ENSMUSG00000032549, ENSMUSG00000050192, ENSMUSG00000033793, ENSMUSG00000020102, ENSMUSG00000067825, ENSMUSG00000041828, ENSMUSG00000023393, ENSMUSG00000029560, ENSMUSG00000020334, ENSMUSG00000060961, ENSMUSG00000001095, ENSMUSG00000022464,…	244	1901	22680	1.80914	0.137859	0.0163467	0.755186
ENSMUSG00000031529				GOTERM_BP_DIRECT	GO:0006810~transport	37	15.1639	0.00353733	ENSMUSG00000031529, ENSMUSG00000021013, ENSMUSG00000073678, ENSMUSG00000022100, ENSMUSG00000027690, ENSMUSG00000027365, ENSMUSG00000030761, ENSMUSG00000024924, ENSMUSG00000032549, ENSMUSG00000050192, ENSMUSG00000033793, ENSMUSG00000020102, ENSMUSG00000067825, ENSMUSG00000041828, ENSMUSG00000023393, ENSMUSG00000029560, ENSMUSG00000020334, ENSMUSG00000060961, ENSMUSG00000001095, ENSMUSG00000022464,…	226	1822	18082	1.62477	0.994553	0.40623	5.70473
ENSMUSG00000031601
ENSMUSG00000031608				Annotation Cluster 4	Enrichment Score: 2.7449943447722234
ENSMUSG00000031618				Category	Term	Count	%	PValue	Genes	List Total	Pop Hits	Pop Total	Fold Enrichment	Bonferroni	Benjamini	FDR
ENSMUSG00000031767				GOTERM_BP_DIRECT	GO:0045944~positive regulation of transcription from RNA polymerase II promoter	29	11.8852	4.63232e-05	ENSMUSG00000024563, ENSMUSG00000003575, ENSMUSG00000040943, ENSMUSG00000031529, ENSMUSG00000026398, ENSMUSG00000022809, ENSMUSG00000038482, ENSMUSG00000039967, ENSMUSG00000024921, ENSMUSG00000022383, ENSMUSG00000022389, ENSMUSG00000033237, ENSMUSG00000032238, ENSMUSG00000026610, ENSMUSG00000031601, ENSMUSG00000010175, ENSMUSG00000034297, ENSMUSG00000052040, ENSMUSG00000029267, ENSMUSG00000055435,…	226	995	18082	2.33192	0.0658731	0.0334976	0.0767582
ENSMUSG00000033793				UP_KEYWORDS	Transcription regulation	38	15.5738	9.56301e-05	ENSMUSG00000030232, ENSMUSG00000024563, ENSMUSG00000029478, ENSMUSG00000003575, ENSMUSG00000070348, ENSMUSG00000059436, ENSMUSG00000026398, ENSMUSG00000022809, ENSMUSG00000022508, ENSMUSG00000020889, ENSMUSG00000018347, ENSMUSG00000019947, ENSMUSG00000038482, ENSMUSG00000039967, ENSMUSG00000024921, ENSMUSG00000022383, ENSMUSG00000022389, ENSMUSG00000032238, ENSMUSG00000024201, ENSMUSG00000026610,…	244	1799	22680	1.96339	0.0240919	0.00486549	0.124548
ENSMUSG00000034312				UP_KEYWORDS	Transcription	38	15.5738	0.000185012	ENSMUSG00000030232, ENSMUSG00000024563, ENSMUSG00000029478, ENSMUSG00000003575, ENSMUSG00000070348, ENSMUSG00000059436, ENSMUSG00000026398, ENSMUSG00000022809, ENSMUSG00000022508, ENSMUSG00000020889, ENSMUSG00000018347, ENSMUSG00000019947, ENSMUSG00000038482, ENSMUSG00000039967, ENSMUSG00000024921, ENSMUSG00000022383, ENSMUSG00000022389, ENSMUSG00000032238, ENSMUSG00000024201, ENSMUSG00000026610,…	244	1859	22680	1.90002	0.0460866	0.00671768	0.240829
ENSMUSG00000036356				UP_KEYWORDS	DNA-binding	32	13.1148	0.00104067	ENSMUSG00000030232, ENSMUSG00000024563, ENSMUSG00000029478, ENSMUSG00000040943, ENSMUSG00000059436, ENSMUSG00000026398, ENSMUSG00000022809, ENSMUSG00000022508, ENSMUSG00000020889, ENSMUSG00000018347, ENSMUSG00000019947, ENSMUSG00000038482, ENSMUSG00000039967, ENSMUSG00000024921, ENSMUSG00000022383, ENSMUSG00000022389, ENSMUSG00000032238, ENSMUSG00000026610, ENSMUSG00000016503, ENSMUSG00000010175,…	244	1604	22680	1.85438	0.233184	0.0238482	1.34768
ENSMUSG00000036879				UP_KEYWORDS	Activator	17	6.96721	0.00121462	ENSMUSG00000003575, ENSMUSG00000034297, ENSMUSG00000052040, ENSMUSG00000059436, ENSMUSG00000022809, ENSMUSG00000055435, ENSMUSG00000022508, ENSMUSG00000020889, ENSMUSG00000019947, ENSMUSG00000038482, ENSMUSG00000024921, ENSMUSG00000030551, ENSMUSG00000022383, ENSMUSG00000022389, ENSMUSG00000032238, ENSMUSG00000026610, ENSMUSG00000026565	244	624	22680	2.53231	0.266492	0.0254958	1.57131
ENSMUSG00000038482				GOTERM_MF_DIRECT	GO:0043565~sequence-specific DNA binding	18	7.37705	0.00258652	ENSMUSG00000029478, ENSMUSG00000010175, ENSMUSG00000026398, ENSMUSG00000059436, ENSMUSG00000022809, ENSMUSG00000055435, ENSMUSG00000022508, ENSMUSG00000020889, ENSMUSG00000017491, ENSMUSG00000030551, ENSMUSG00000026586, ENSMUSG00000022383, ENSMUSG00000022389, ENSMUSG00000031618, ENSMUSG00000023927, ENSMUSG00000032238, ENSMUSG00000026610, ENSMUSG00000026565	219	633	17446	2.26527	0.701644	0.18256	3.62632
ENSMUSG00000039057				GOTERM_BP_DIRECT	GO:0006351~transcription, DNA-templated	38	15.5738	0.00345833	ENSMUSG00000030232, ENSMUSG00000024563, ENSMUSG00000029478, ENSMUSG00000003575, ENSMUSG00000070348, ENSMUSG00000059436, ENSMUSG00000026398, ENSMUSG00000022809, ENSMUSG00000022508, ENSMUSG00000020889, ENSMUSG00000018347, ENSMUSG00000019947, ENSMUSG00000038482, ENSMUSG00000039967, ENSMUSG00000024921, ENSMUSG00000022383, ENSMUSG00000022389, ENSMUSG00000032238, ENSMUSG00000024201, ENSMUSG00000026610,…	226	1885	18082	1.61291	0.993879	0.432336	5.58074
ENSMUSG00000040943				UP_KEYWORDS	Nucleus	66	27.0492	0.00635203	ENSMUSG00000003575, ENSMUSG00000024563, ENSMUSG00000029478, ENSMUSG00000026398, ENSMUSG00000059436, ENSMUSG00000022809, ENSMUSG00000022508, ENSMUSG00000020889, ENSMUSG00000018347, ENSMUSG00000024921, ENSMUSG00000050192, ENSMUSG00000027763, ENSMUSG00000031601, ENSMUSG00000013663, ENSMUSG00000016503, ENSMUSG00000010175, ENSMUSG00000070780, ENSMUSG00000029267, ENSMUSG00000035469, ENSMUSG00000055435,…	244	4534	22680	1.35306	0.803075	0.0819678	7.96856
ENSMUSG00000041235				GOTERM_MF_DIRECT	GO:0003700~transcription factor activity, sequence-specific DNA binding	21	8.60656	0.0075281	ENSMUSG00000016503, ENSMUSG00000010175, ENSMUSG00000024563, ENSMUSG00000059436, ENSMUSG00000026398, ENSMUSG00000022809, ENSMUSG00000055435, ENSMUSG00000022508, ENSMUSG00000020889, ENSMUSG00000018347, ENSMUSG00000017491, ENSMUSG00000002617, ENSMUSG00000038482, ENSMUSG00000030551, ENSMUSG00000022383, ENSMUSG00000022389, ENSMUSG00000031618, ENSMUSG00000023927, ENSMUSG00000032238, ENSMUSG00000026610,…	219	883	17446	1.89457	0.970663	0.254781	10.2168
ENSMUSG00000041828				GOTERM_BP_DIRECT	GO:0006355~regulation of transcription, DNA-templated	42	17.2131	0.00934766	ENSMUSG00000030232, ENSMUSG00000024563, ENSMUSG00000029478, ENSMUSG00000003575, ENSMUSG00000070348, ENSMUSG00000059436, ENSMUSG00000026398, ENSMUSG00000022809, ENSMUSG00000022508, ENSMUSG00000002617, ENSMUSG00000020889, ENSMUSG00000018347, ENSMUSG00000019947, ENSMUSG00000038482, ENSMUSG00000024921, ENSMUSG00000039967, ENSMUSG00000022383, ENSMUSG00000022389, ENSMUSG00000032238, ENSMUSG00000024201,…	226	2279	18082	1.47449	0.999999	0.55632	14.4164
ENSMUSG00000043279				GOTERM_MF_DIRECT	GO:0003677~DNA binding	35	14.3443	0.0136505	ENSMUSG00000030232, ENSMUSG00000024563, ENSMUSG00000029478, ENSMUSG00000040943, ENSMUSG00000059436, ENSMUSG00000026398, ENSMUSG00000024892, ENSMUSG00000022809, ENSMUSG00000022508, ENSMUSG00000020889, ENSMUSG00000018347, ENSMUSG00000019947, ENSMUSG00000038482, ENSMUSG00000039967, ENSMUSG00000024921, ENSMUSG00000022383, ENSMUSG00000033237, ENSMUSG00000022389, ENSMUSG00000032238, ENSMUSG00000034522,…	219	1847	17446	1.50957	0.998369	0.330462	17.8009
ENSMUSG00000045441				GOTERM_CC_DIRECT	GO:0005634~nucleus	88	36.0656	0.0203091	ENSMUSG00000003575, ENSMUSG00000029478, ENSMUSG00000024563, ENSMUSG00000056952, ENSMUSG00000059436, ENSMUSG00000026398, ENSMUSG00000058571, ENSMUSG00000022809, ENSMUSG00000022508, ENSMUSG00000020889, ENSMUSG00000024924, ENSMUSG00000018347, ENSMUSG00000020431, ENSMUSG00000024921, ENSMUSG00000050192, ENSMUSG00000028788, ENSMUSG00000034522, ENSMUSG00000027763, ENSMUSG00000031601, ENSMUSG00000013663,…	236	6019	19662	1.21807	0.995179	0.413435	23.5241
ENSMUSG00000046723
ENSMUSG00000046794				Annotation Cluster 5	Enrichment Score: 2.385788501385224
ENSMUSG00000049939				Category	Term	Count	%	PValue	Genes	List Total	Pop Hits	Pop Total	Fold Enrichment	Bonferroni	Benjamini	FDR
ENSMUSG00000055435				UP_KEYWORDS	Metal-binding	56	22.9508	0.000926541	ENSMUSG00000024563, ENSMUSG00000026398, ENSMUSG00000022809, ENSMUSG00000022508, ENSMUSG00000018347, ENSMUSG00000002617, ENSMUSG00000020889, ENSMUSG00000020431, ENSMUSG00000031608, ENSMUSG00000006800, ENSMUSG00000031601, ENSMUSG00000027763, ENSMUSG00000016503, ENSMUSG00000058446, ENSMUSG00000046723, ENSMUSG00000029267, ENSMUSG00000015112, ENSMUSG00000037224, ENSMUSG00000033453, ENSMUSG00000036995,…	244	3395	22680	1.53321	0.210517	0.0233606	1.20071
ENSMUSG00000056602				UP_KEYWORDS	Zinc	38	15.5738	0.00177703	ENSMUSG00000030232, ENSMUSG00000024563, ENSMUSG00000040943, ENSMUSG00000031529, ENSMUSG00000026398, ENSMUSG00000022809, ENSMUSG00000037580, ENSMUSG00000027365, ENSMUSG00000022508, ENSMUSG00000043279, ENSMUSG00000002617, ENSMUSG00000020889, ENSMUSG00000018347, ENSMUSG00000039967, ENSMUSG00000024807, ENSMUSG00000022383, ENSMUSG00000032238, ENSMUSG00000024201, ENSMUSG00000026659, ENSMUSG00000035696,…	244	2099	22680	1.68277	0.364629	0.0297838	2.29113
ENSMUSG00000058446				GOTERM_MF_DIRECT	GO:0046872~metal ion binding	59	24.1803	0.0046272	ENSMUSG00000024563, ENSMUSG00000026398, ENSMUSG00000022809, ENSMUSG00000022508, ENSMUSG00000018347, ENSMUSG00000002617, ENSMUSG00000020889, ENSMUSG00000020431, ENSMUSG00000033237, ENSMUSG00000031608, ENSMUSG00000006800, ENSMUSG00000034522, ENSMUSG00000031601, ENSMUSG00000027763, ENSMUSG00000016503, ENSMUSG00000058446, ENSMUSG00000046723, ENSMUSG00000029267, ENSMUSG00000015112, ENSMUSG00000037224,…	219	3355	17446	1.40091	0.885355	0.237185	6.40066
ENSMUSG00000058571				UP_KEYWORDS	Zinc-finger	28	11.4754	0.00987272	ENSMUSG00000030232, ENSMUSG00000026398, ENSMUSG00000022809, ENSMUSG00000022508, ENSMUSG00000002617, ENSMUSG00000043279, ENSMUSG00000020889, ENSMUSG00000018347, ENSMUSG00000039967, ENSMUSG00000024807, ENSMUSG00000022383, ENSMUSG00000032238, ENSMUSG00000024201, ENSMUSG00000035696, ENSMUSG00000026610, ENSMUSG00000027763, ENSMUSG00000016503, ENSMUSG00000058446, ENSMUSG00000052040, ENSMUSG00000029267,…	244	1565	22680	1.66302	0.920345	0.108636	12.1285
ENSMUSG00000060961				GOTERM_MF_DIRECT	GO:0008270~zinc ion binding	23	9.42623	0.0156582	ENSMUSG00000058446, ENSMUSG00000025239, ENSMUSG00000031529, ENSMUSG00000040943, ENSMUSG00000029267, ENSMUSG00000026398, ENSMUSG00000022809, ENSMUSG00000037580, ENSMUSG00000033453, ENSMUSG00000026496, ENSMUSG00000020889, ENSMUSG00000043279, ENSMUSG00000017491, ENSMUSG00000022517, ENSMUSG00000030551, ENSMUSG00000024807, ENSMUSG00000022383, ENSMUSG00000031618, ENSMUSG00000032238, ENSMUSG00000024201,…	219	1075	17446	1.7044	0.99937	0.33599	20.1553
ENSMUSG00000061576
ENSMUSG00000061838				Annotation Cluster 6	Enrichment Score: 2.323037380271906
ENSMUSG00000062232				Category	Term	Count	%	PValue	Genes	List Total	Pop Hits	Pop Total	Fold Enrichment	Bonferroni	Benjamini	FDR
ENSMUSG00000068082				UP_KEYWORDS	Actin-binding	10	4.09836	0.00165406	ENSMUSG00000026341, ENSMUSG00000021097, ENSMUSG00000053931, ENSMUSG00000022272, ENSMUSG00000039057, ENSMUSG00000021998, ENSMUSG00000030761, ENSMUSG00000020672, ENSMUSG00000086040, ENSMUSG00000022353	244	252	22680	3.68852	0.344355	0.0297025	2.13416
ENSMUSG00000073678				GOTERM_MF_DIRECT	GO:0051015~actin filament binding	7	2.86885	0.0063178	ENSMUSG00000026341, ENSMUSG00000022272, ENSMUSG00000039057, ENSMUSG00000021998, ENSMUSG00000030761, ENSMUSG00000086040, ENSMUSG00000022353	219	132	17446	4.22451	0.948169	0.280259	8.64261
ENSMUSG00000001095				GOTERM_MF_DIRECT	GO:0003779~actin binding	11	4.5082	0.0102747	ENSMUSG00000026341, ENSMUSG00000021097, ENSMUSG00000053931, ENSMUSG00000022272, ENSMUSG00000039057, ENSMUSG00000021998, ENSMUSG00000027365, ENSMUSG00000030761, ENSMUSG00000020672, ENSMUSG00000086040, ENSMUSG00000022353	219	338	17446	2.59255	0.991958	0.309962	13.6963
ENSMUSG00000001229
ENSMUSG00000001700				Annotation Cluster 7	Enrichment Score: 2.163337874185136
ENSMUSG00000002221				Category	Term	Count	%	PValue	Genes	List Total	Pop Hits	Pop Total	Fold Enrichment	Bonferroni	Benjamini	FDR
ENSMUSG00000002617				UP_KEYWORDS	SH3 domain	9	3.68852	0.00187441	ENSMUSG00000022091, ENSMUSG00000025006, ENSMUSG00000079550, ENSMUSG00000044447, ENSMUSG00000053617, ENSMUSG00000031955, ENSMUSG00000030761, ENSMUSG00000034330, ENSMUSG00000021990	244	208	22680	4.02191	0.38024	0.0294588	2.41527
ENSMUSG00000003575				INTERPRO	IPR001452:Src homology-3 domain	9	3.68852	0.00325187	ENSMUSG00000022091, ENSMUSG00000025006, ENSMUSG00000079550, ENSMUSG00000044447, ENSMUSG00000053617, ENSMUSG00000031955, ENSMUSG00000030761, ENSMUSG00000034330, ENSMUSG00000021990	238	212	20594	3.67342	0.85507	0.275242	4.68935
ENSMUSG00000003721				SMART	SM00326:SH3	9	3.68852	0.00645594	ENSMUSG00000022091, ENSMUSG00000025006, ENSMUSG00000079550, ENSMUSG00000044447, ENSMUSG00000053617, ENSMUSG00000031955, ENSMUSG00000030761, ENSMUSG00000034330, ENSMUSG00000021990	147	197	10425	3.23993	0.635924	0.285946	7.49145
ENSMUSG00000004451				UP_SEQ_FEATURE	domain:SH3	6	2.45902	0.0564536	ENSMUSG00000079550, ENSMUSG00000044447, ENSMUSG00000031955, ENSMUSG00000030761, ENSMUSG00000034330, ENSMUSG00000021990	225	166	18012	2.89349	1	0.986717	59.1226
ENSMUSG00000006800
ENSMUSG00000009575				Annotation Cluster 8	Enrichment Score: 1.8494906504146693
ENSMUSG00000010175				Category	Term	Count	%	PValue	Genes	List Total	Pop Hits	Pop Total	Fold Enrichment	Bonferroni	Benjamini	FDR
ENSMUSG00000011179				GOTERM_BP_DIRECT	GO:0007623~circadian rhythm	7	2.86885	0.00231519	ENSMUSG00000010175, ENSMUSG00000022383, ENSMUSG00000029334, ENSMUSG00000032238, ENSMUSG00000039519, ENSMUSG00000020889, ENSMUSG00000020431	226	108	18082	5.18576	0.966945	0.385585	3.76927
ENSMUSG00000011305				UP_KEYWORDS	Biological rhythms	7	2.86885	0.00240469	ENSMUSG00000003575, ENSMUSG00000010175, ENSMUSG00000022383, ENSMUSG00000022389, ENSMUSG00000032238, ENSMUSG00000020889, ENSMUSG00000020431	244	126	22680	5.16393	0.458783	0.0354695	3.08873
ENSMUSG00000012187				GOTERM_BP_DIRECT	GO:0042752~regulation of circadian rhythm	5	2.04918	0.00396041	ENSMUSG00000010175, ENSMUSG00000022383, ENSMUSG00000032238, ENSMUSG00000020889, ENSMUSG00000020431	226	52	18082	7.69316	0.997083	0.385192	6.36619
ENSMUSG00000013663				GOTERM_BP_DIRECT	GO:0048511~rhythmic process	7	2.86885	0.00535035	ENSMUSG00000003575, ENSMUSG00000010175, ENSMUSG00000022383, ENSMUSG00000022389, ENSMUSG00000032238, ENSMUSG00000020889, ENSMUSG00000020431	226	128	18082	4.37548	0.999626	0.455037	8.50869
ENSMUSG00000014905				GOTERM_BP_DIRECT	GO:0032922~circadian regulation of gene expression	4	1.63934	0.0403841	ENSMUSG00000022383, ENSMUSG00000029334, ENSMUSG00000032238, ENSMUSG00000020889	226	61	18082	5.24648	1	0.814441	49.5054
ENSMUSG00000016503				GOTERM_MF_DIRECT	GO:0001046~core promoter sequence-specific DNA binding	3	1.22951	0.108574	ENSMUSG00000010175, ENSMUSG00000032238, ENSMUSG00000020889	219	45	17446	5.31081	1	0.793743	80.5862
ENSMUSG00000017132				GOTERM_MF_DIRECT	GO:0001078~transcriptional repressor activity, RNA polymerase II core promoter proximal region sequence-specific binding	4	1.63934	0.218706	ENSMUSG00000030232, ENSMUSG00000010175, ENSMUSG00000022383, ENSMUSG00000020889	219	129	17446	2.47014	1	0.913903	97.0399
ENSMUSG00000017453
ENSMUSG00000017677				Annotation Cluster 9	Enrichment Score: 1.8270818240362692
ENSMUSG00000017713				Category	Term	Count	%	PValue	Genes	List Total	Pop Hits	Pop Total	Fold Enrichment	Bonferroni	Benjamini	FDR
ENSMUSG00000018347				UP_KEYWORDS	Guanine-nucleotide releasing factor	9	3.68852	9.59268e-05	ENSMUSG00000017132, ENSMUSG00000025555, ENSMUSG00000044447, ENSMUSG00000025188, ENSMUSG00000026024, ENSMUSG00000062232, ENSMUSG00000021895, ENSMUSG00000034312, ENSMUSG00000021990	244	133	22680	6.28991	0.0241657	0.00406878	0.124934
ENSMUSG00000019139				GOTERM_MF_DIRECT	GO:0005085~guanyl-nucleotide exchange factor activity	9	3.68852	0.000779045	ENSMUSG00000017132, ENSMUSG00000025555, ENSMUSG00000044447, ENSMUSG00000025188, ENSMUSG00000026024, ENSMUSG00000062232, ENSMUSG00000021895, ENSMUSG00000034312, ENSMUSG00000021990	219	156	17446	4.59589	0.305078	0.0869722	1.10536
ENSMUSG00000019947				INTERPRO	IPR011993:Pleckstrin homology-like domain	13	5.32787	0.00289536	ENSMUSG00000036995, ENSMUSG00000030761, ENSMUSG00000021990, ENSMUSG00000017132, ENSMUSG00000025555, ENSMUSG00000022272, ENSMUSG00000026024, ENSMUSG00000026721, ENSMUSG00000030064, ENSMUSG00000020672, ENSMUSG00000021895, ENSMUSG00000034330, ENSMUSG00000034312	238	409	20594	2.75032	0.820834	0.290992	4.18544
ENSMUSG00000020099				INTERPRO	IPR001849:Pleckstrin homology domain	9	3.68852	0.0112063	ENSMUSG00000017132, ENSMUSG00000025555, ENSMUSG00000022272, ENSMUSG00000026024, ENSMUSG00000036995, ENSMUSG00000020672, ENSMUSG00000021895, ENSMUSG00000034330, ENSMUSG00000021990	238	262	20594	2.97238	0.998748	0.524095	15.3102
ENSMUSG00000020102				GOTERM_MF_DIRECT	GO:0030676~Rac guanyl-nucleotide exchange factor activity	3	1.22951	0.0128124	ENSMUSG00000025555, ENSMUSG00000026024, ENSMUSG00000021990	219	14	17446	17.0705	0.997575	0.330665	16.7992
ENSMUSG00000020277				UP_SEQ_FEATURE	domain:PH	8	3.27869	0.0154542	ENSMUSG00000017132, ENSMUSG00000026024, ENSMUSG00000036995, ENSMUSG00000020672, ENSMUSG00000021895, ENSMUSG00000034312, ENSMUSG00000034330, ENSMUSG00000021990	225	208	18012	3.07897	0.999997	0.837979	21.3194
ENSMUSG00000020334				GOTERM_BP_DIRECT	GO:0035023~regulation of Rho protein signal transduction	5	2.04918	0.0155752	ENSMUSG00000025555, ENSMUSG00000026024, ENSMUSG00000021895, ENSMUSG00000031523, ENSMUSG00000021990	226	77	18082	5.19538	1	0.63358	22.9109
ENSMUSG00000020431				INTERPRO	IPR000219:Dbl homology (DH) domain	4	1.63934	0.0436776	ENSMUSG00000025555, ENSMUSG00000026024, ENSMUSG00000021895, ENSMUSG00000021990	238	68	20594	5.08997	1	0.770374	48.2392
ENSMUSG00000020672				GOTERM_MF_DIRECT	GO:0005089~Rho guanyl-nucleotide exchange factor activity	4	1.63934	0.0654411	ENSMUSG00000025555, ENSMUSG00000026024, ENSMUSG00000021895, ENSMUSG00000021990	219	74	17446	4.30606	1	0.689827	61.9119
ENSMUSG00000020889				SMART	SM00233:PH	7	2.86885	0.144314	ENSMUSG00000017132, ENSMUSG00000025555, ENSMUSG00000022272, ENSMUSG00000036995, ENSMUSG00000021895, ENSMUSG00000034330, ENSMUSG00000021990	147	253	10425	1.96217	1	0.93289	84.6453
ENSMUSG00000021013				UP_SEQ_FEATURE	domain:DH	3	1.22951	0.166854	ENSMUSG00000026024, ENSMUSG00000021895, ENSMUSG00000021990	225	59	18012	4.07051	1	0.998485	93.9813
ENSMUSG00000021097				SMART	SM00325:RhoGEF	3	1.22951	0.230933	ENSMUSG00000025555, ENSMUSG00000021895, ENSMUSG00000021990	147	65	10425	3.27316	1	0.975858	95.7441
ENSMUSG00000021147
ENSMUSG00000021273				Annotation Cluster 10	Enrichment Score: 1.6820865148355233
ENSMUSG00000021536				Category	Term	Count	%	PValue	Genes	List Total	Pop Hits	Pop Total	Fold Enrichment	Bonferroni	Benjamini	FDR
ENSMUSG00000021548				UP_SEQ_FEATURE	region of interest:Ligand-binding	5	2.04918	0.000433232	ENSMUSG00000022383, ENSMUSG00000032238, ENSMUSG00000026398, ENSMUSG00000022809, ENSMUSG00000017491	225	29	18012	13.8023	0.298448	0.162413	0.664881
ENSMUSG00000021895				BIOCARTA	m_nuclearRsPathway:Nuclear Receptors in Lipid Metabolism and Toxicity	3	1.22951	0.125768	ENSMUSG00000022383, ENSMUSG00000022809, ENSMUSG00000017491	26	32	1289	4.64784	0.999945	0.992598	75.4132
ENSMUSG00000021932				GOTERM_MF_DIRECT	GO:0008144~drug binding	4	1.63934	0.164987	ENSMUSG00000022383, ENSMUSG00000022809, ENSMUSG00000017491, ENSMUSG00000060803	219	112	17446	2.84508	1	0.871747	92.3585
ENSMUSG00000021990
ENSMUSG00000021998				Annotation Cluster 11	Enrichment Score: 1.6687568325988678
ENSMUSG00000022091				Category	Term	Count	%	PValue	Genes	List Total	Pop Hits	Pop Total	Fold Enrichment	Bonferroni	Benjamini	FDR
ENSMUSG00000022100				INTERPRO	IPR000299:FERM domain	4	1.63934	0.0187968	ENSMUSG00000025555, ENSMUSG00000022272, ENSMUSG00000030761, ENSMUSG00000030064	238	49	20594	7.06363	0.999987	0.579195	24.4071
ENSMUSG00000022272				INTERPRO	IPR019748:FERM central domain	4	1.63934	0.0187968	ENSMUSG00000025555, ENSMUSG00000022272, ENSMUSG00000030761, ENSMUSG00000030064	238	49	20594	7.06363	0.999987	0.579195	24.4071
ENSMUSG00000022353				INTERPRO	IPR019749:Band 4.1 domain	4	1.63934	0.0187968	ENSMUSG00000025555, ENSMUSG00000022272, ENSMUSG00000030761, ENSMUSG00000030064	238	49	20594	7.06363	0.999987	0.579195	24.4071
ENSMUSG00000022383				INTERPRO	IPR014352:FERM/acyl-CoA-binding protein, 3-helical bundle	4	1.63934	0.0219906	ENSMUSG00000025555, ENSMUSG00000022272, ENSMUSG00000030761, ENSMUSG00000030064	238	52	20594	6.65611	0.999998	0.610095	27.9551
ENSMUSG00000022389				SMART	SM00295:B41	4	1.63934	0.0310259	ENSMUSG00000025555, ENSMUSG00000022272, ENSMUSG00000030761, ENSMUSG00000030064	147	49	10425	5.78925	0.992677	0.707467	31.5401
ENSMUSG00000022517
ENSMUSG00000022583				Annotation Cluster 12	Enrichment Score: 1.6073905776654258
ENSMUSG00000022809				Category	Term	Count	%	PValue	Genes	List Total	Pop Hits	Pop Total	Fold Enrichment	Bonferroni	Benjamini	FDR
ENSMUSG00000022885				INTERPRO	IPR020846:Major facilitator superfamily domain	7	2.86885	0.00695122	ENSMUSG00000020620, ENSMUSG00000020102, ENSMUSG00000023393, ENSMUSG00000033147, ENSMUSG00000027690, ENSMUSG00000020334, ENSMUSG00000027775	238	146	20594	4.14867	0.984021	0.446184	9.77442
ENSMUSG00000023393				GOTERM_MF_DIRECT	GO:0005215~transporter activity	8	3.27869	0.0195091	ENSMUSG00000001095, ENSMUSG00000020620, ENSMUSG00000041828, ENSMUSG00000023393, ENSMUSG00000027690, ENSMUSG00000045091, ENSMUSG00000020334, ENSMUSG00000060961	219	217	17446	2.93685	0.999899	0.383843	24.4965
ENSMUSG00000024201				GOTERM_MF_DIRECT	GO:0022857~transmembrane transporter activity	4	1.63934	0.0196956	ENSMUSG00000023393, ENSMUSG00000033147, ENSMUSG00000027690, ENSMUSG00000020334	219	46	17446	6.92714	0.999908	0.37154	24.7011
ENSMUSG00000024212				INTERPRO	IPR005829:Sugar transporter, conserved site	3	1.22951	0.0464512	ENSMUSG00000023393, ENSMUSG00000027690, ENSMUSG00000020334	238	30	20594	8.65294	1	0.773388	50.4092
ENSMUSG00000024472				INTERPRO	IPR005828:General substrate transporter	3	1.22951	0.0740256	ENSMUSG00000033147, ENSMUSG00000027690, ENSMUSG00000020334	238	39	20594	6.65611	1	0.886023	67.8275
ENSMUSG00000024563
ENSMUSG00000024807				Annotation Cluster 13	Enrichment Score: 1.5682443497833267
ENSMUSG00000024892				Category	Term	Count	%	PValue	Genes	List Total	Pop Hits	Pop Total	Fold Enrichment	Bonferroni	Benjamini	FDR
ENSMUSG00000024975				GOTERM_BP_DIRECT	GO:0008202~steroid metabolic process	5	2.04918	0.0207747	ENSMUSG00000078650, ENSMUSG00000021273, ENSMUSG00000003721, ENSMUSG00000039519, ENSMUSG00000024924	226	84	18082	4.76243	1	0.695093	29.3895
ENSMUSG00000024979				UP_KEYWORDS	Cholesterol metabolism	4	1.63934	0.0211764	ENSMUSG00000021273, ENSMUSG00000003721, ENSMUSG00000039519, ENSMUSG00000024924	244	55	22680	6.76006	0.995738	0.177106	24.3401
ENSMUSG00000025006				GOTERM_BP_DIRECT	GO:0008203~cholesterol metabolic process	5	2.04918	0.0250693	ENSMUSG00000021273, ENSMUSG00000003721, ENSMUSG00000039519, ENSMUSG00000024924, ENSMUSG00000057722	226	89	18082	4.49488	1	0.724131	34.3511
ENSMUSG00000025017				UP_KEYWORDS	Sterol metabolism	4	1.63934	0.0289181	ENSMUSG00000021273, ENSMUSG00000003721, ENSMUSG00000039519, ENSMUSG00000024924	244	62	22680	5.99683	0.999437	0.202882	31.7778
ENSMUSG00000025188				UP_KEYWORDS	Steroid metabolism	4	1.63934	0.045194	ENSMUSG00000021273, ENSMUSG00000003721, ENSMUSG00000039519, ENSMUSG00000024924	244	74	22680	5.02437	0.999992	0.279337	45.2649
ENSMUSG00000025239
ENSMUSG00000025277				Annotation Cluster 14	Enrichment Score: 1.4048095183025706
ENSMUSG00000025555				Category	Term	Count	%	PValue	Genes	List Total	Pop Hits	Pop Total	Fold Enrichment	Bonferroni	Benjamini	FDR
ENSMUSG00000025856				UP_KEYWORDS	Chromatin regulator	8	3.27869	0.026794	ENSMUSG00000030232, ENSMUSG00000041235, ENSMUSG00000022019, ENSMUSG00000040943, ENSMUSG00000029267, ENSMUSG00000023927, ENSMUSG00000035469, ENSMUSG00000024201	244	270	22680	2.7541	0.999018	0.194609	29.8073
ENSMUSG00000026024				INTERPRO	IPR002999:Tudor domain	3	1.22951	0.0383284	ENSMUSG00000022019, ENSMUSG00000029267, ENSMUSG00000024201	238	27	20594	9.61438	1	0.74418	43.8019
ENSMUSG00000026072				SMART	SM00333:TUDOR	3	1.22951	0.0473627	ENSMUSG00000022019, ENSMUSG00000029267, ENSMUSG00000024201	147	25	10425	8.5102	0.999484	0.77994	44.1975
ENSMUSG00000026295				GOTERM_BP_DIRECT	GO:0016569~covalent chromatin modification	8	3.27869	0.0494047	ENSMUSG00000030232, ENSMUSG00000041235, ENSMUSG00000022019, ENSMUSG00000040943, ENSMUSG00000029267, ENSMUSG00000023927, ENSMUSG00000035469, ENSMUSG00000024201	226	266	18082	2.40628	1	0.837622	56.8229
ENSMUSG00000026478
ENSMUSG00000026496				Annotation Cluster 15	Enrichment Score: 1.3809156447766266
ENSMUSG00000026565				Category	Term	Count	%	PValue	Genes	List Total	Pop Hits	Pop Total	Fold Enrichment	Bonferroni	Benjamini	FDR
ENSMUSG00000026659				UP_KEYWORDS	Nucleotide-binding	31	12.7049	0.00745301	ENSMUSG00000029334, ENSMUSG00000024892, ENSMUSG00000037580, ENSMUSG00000027365, ENSMUSG00000030761, ENSMUSG00000051615, ENSMUSG00000021559, ENSMUSG00000020431, ENSMUSG00000004451, ENSMUSG00000021536, ENSMUSG00000024921, ENSMUSG00000032549, ENSMUSG00000026341, ENSMUSG00000049907, ENSMUSG00000041828, ENSMUSG00000039057, ENSMUSG00000054252, ENSMUSG00000020334, ENSMUSG00000048148, ENSMUSG00000061838,…	244	1754	22680	1.6428	0.851569	0.0909742	9.28859
ENSMUSG00000026701				UP_KEYWORDS	ATP-binding	25	10.2459	0.0116925	ENSMUSG00000029334, ENSMUSG00000048148, ENSMUSG00000024892, ENSMUSG00000027365, ENSMUSG00000030761, ENSMUSG00000021559, ENSMUSG00000040675, ENSMUSG00000020431, ENSMUSG00000024921, ENSMUSG00000021536, ENSMUSG00000020277, ENSMUSG00000026341, ENSMUSG00000041235, ENSMUSG00000022272, ENSMUSG00000042476, ENSMUSG00000020620, ENSMUSG00000045038, ENSMUSG00000041828, ENSMUSG00000039057, ENSMUSG00000054252,…	244	1363	22680	1.70489	0.950171	0.122254	14.21
ENSMUSG00000027173				INTERPRO	IPR027417:P-loop containing nucleoside triphosphate hydrolase	19	7.78689	0.0180312	ENSMUSG00000048148, ENSMUSG00000030761, ENSMUSG00000051615, ENSMUSG00000040675, ENSMUSG00000021559, ENSMUSG00000004451, ENSMUSG00000024921, ENSMUSG00000032549, ENSMUSG00000079550, ENSMUSG00000041235, ENSMUSG00000022272, ENSMUSG00000020620, ENSMUSG00000042476, ENSMUSG00000049907, ENSMUSG00000041828, ENSMUSG00000039057, ENSMUSG00000041298, ENSMUSG00000034118, ENSMUSG00000029802	238	909	20594	1.80865	0.999979	0.593094	23.5326
ENSMUSG00000027365				GOTERM_MF_DIRECT	GO:0005524~ATP binding	26	10.6557	0.0882684	ENSMUSG00000029334, ENSMUSG00000024892, ENSMUSG00000027365, ENSMUSG00000030761, ENSMUSG00000021559, ENSMUSG00000020431, ENSMUSG00000021536, ENSMUSG00000024921, ENSMUSG00000026341, ENSMUSG00000041828, ENSMUSG00000039057, ENSMUSG00000054252, ENSMUSG00000020334, ENSMUSG00000048148, ENSMUSG00000061838, ENSMUSG00000040675, ENSMUSG00000020277, ENSMUSG00000041235, ENSMUSG00000022272, ENSMUSG00000045038,…	219	1507	17446	1.3744	1	0.762719	73.2318
ENSMUSG00000027397				GOTERM_MF_DIRECT	GO:0000166~nucleotide binding	32	13.1148	0.0887201	ENSMUSG00000029334, ENSMUSG00000024892, ENSMUSG00000037580, ENSMUSG00000027365, ENSMUSG00000030761, ENSMUSG00000051615, ENSMUSG00000021559, ENSMUSG00000020431, ENSMUSG00000004451, ENSMUSG00000021536, ENSMUSG00000024921, ENSMUSG00000032549, ENSMUSG00000026341, ENSMUSG00000049907, ENSMUSG00000041828, ENSMUSG00000039057, ENSMUSG00000054252, ENSMUSG00000020334, ENSMUSG00000070780, ENSMUSG00000048148,…	219	1936	17446	1.31673	1	0.753298	73.4204
ENSMUSG00000027422				UP_SEQ_FEATURE	nucleotide phosphate-binding region:ATP	14	5.7377	0.421128	ENSMUSG00000029334, ENSMUSG00000048148, ENSMUSG00000027365, ENSMUSG00000030761, ENSMUSG00000021559, ENSMUSG00000040675, ENSMUSG00000024921, ENSMUSG00000020277, ENSMUSG00000041235, ENSMUSG00000045038, ENSMUSG00000041298, ENSMUSG00000054252, ENSMUSG00000020334, ENSMUSG00000029802	225	963	18012	1.16381	1	0.99997	99.9779
ENSMUSG00000027690
ENSMUSG00000027775				Annotation Cluster 16	Enrichment Score: 1.3399168503368382
ENSMUSG00000027995				Category	Term	Count	%	PValue	Genes	List Total	Pop Hits	Pop Total	Fold Enrichment	Bonferroni	Benjamini	FDR
ENSMUSG00000028039				UP_SEQ_FEATURE	domain:SH3 3	3	1.22951	0.0185189	ENSMUSG00000022091, ENSMUSG00000025006, ENSMUSG00000053617	225	17	18012	14.1271	1	0.817124	25.0066
ENSMUSG00000028525				UP_SEQ_FEATURE	domain:SH3 1	3	1.22951	0.0700867	ENSMUSG00000022091, ENSMUSG00000025006, ENSMUSG00000053617	225	35	18012	6.86171	1	0.989665	67.3281
ENSMUSG00000028788				UP_SEQ_FEATURE	domain:SH3 2	3	1.22951	0.0736203	ENSMUSG00000022091, ENSMUSG00000025006, ENSMUSG00000053617	225	36	18012	6.67111	1	0.988531	69.1879
ENSMUSG00000029267
ENSMUSG00000029334				Annotation Cluster 17	Enrichment Score: 1.2374410612072777
ENSMUSG00000029478				Category	Term	Count	%	PValue	Genes	List Total	Pop Hits	Pop Total	Fold Enrichment	Bonferroni	Benjamini	FDR
ENSMUSG00000029560				INTERPRO	IPR003439:ABC transporter-like	4	1.63934	0.0231168	ENSMUSG00000020620, ENSMUSG00000042476, ENSMUSG00000041828, ENSMUSG00000029802	238	53	20594	6.53052	0.999999	0.603315	29.1689
ENSMUSG00000030029				GOTERM_MF_DIRECT	GO:0042626~ATPase activity, coupled to transmembrane movement of substances	4	1.63934	0.0232652	ENSMUSG00000020620, ENSMUSG00000042476, ENSMUSG00000041828, ENSMUSG00000029802	219	49	17446	6.50303	0.999983	0.407549	28.5185
ENSMUSG00000030088				KEGG_PATHWAY	mmu02010:ABC transporters	4	1.63934	0.0239513	ENSMUSG00000020620, ENSMUSG00000042476, ENSMUSG00000041828, ENSMUSG00000029802	105	46	7691	6.36936	0.989256	0.33776	25.9561
ENSMUSG00000030108				UP_SEQ_FEATURE	domain:ABC transporter 2	3	1.22951	0.0470924	ENSMUSG00000020620, ENSMUSG00000042476, ENSMUSG00000041828	225	28	18012	8.57714	1	0.980665	52.4129
ENSMUSG00000030232				UP_SEQ_FEATURE	domain:ABC transporter 1	3	1.22951	0.0470924	ENSMUSG00000020620, ENSMUSG00000042476, ENSMUSG00000041828	225	28	18012	8.57714	1	0.980665	52.4129
ENSMUSG00000030339				GOTERM_BP_DIRECT	GO:0006869~lipid transport	5	2.04918	0.0499618	ENSMUSG00000020620, ENSMUSG00000042476, ENSMUSG00000041828, ENSMUSG00000046027, ENSMUSG00000024924	226	111	18082	3.604	1	0.833886	57.2405
ENSMUSG00000030551				UP_SEQ_FEATURE	nucleotide phosphate-binding region:ATP 1	3	1.22951	0.0565533	ENSMUSG00000020620, ENSMUSG00000042476, ENSMUSG00000041828	225	31	18012	7.7471	1	0.981095	59.1891
ENSMUSG00000030761				UP_SEQ_FEATURE	nucleotide phosphate-binding region:ATP 2	3	1.22951	0.0565533	ENSMUSG00000020620, ENSMUSG00000042476, ENSMUSG00000041828	225	31	18012	7.7471	1	0.981095	59.1891
ENSMUSG00000030956				INTERPRO	IPR003593:AAA+ ATPase domain	5	2.04918	0.0850778	ENSMUSG00000020620, ENSMUSG00000042476, ENSMUSG00000041828, ENSMUSG00000041298, ENSMUSG00000029802	238	144	20594	3.00449	1	0.888861	73.0481
ENSMUSG00000031445				INTERPRO	IPR017871:ABC transporter, conserved site	3	1.22951	0.105485	ENSMUSG00000020620, ENSMUSG00000042476, ENSMUSG00000041828	238	48	20594	5.40809	1	0.921328	80.6745
ENSMUSG00000031700				SMART	SM00382:AAA	5	2.04918	0.143317	ENSMUSG00000020620, ENSMUSG00000042476, ENSMUSG00000041828, ENSMUSG00000041298, ENSMUSG00000029802	147	144	10425	2.46244	1	0.951023	84.4289
ENSMUSG00000031825				GOTERM_MF_DIRECT	GO:0016887~ATPase activity	5	2.04918	0.24098	ENSMUSG00000020620, ENSMUSG00000042476, ENSMUSG00000041828, ENSMUSG00000024921, ENSMUSG00000029802	219	200	17446	1.99155	1	0.927766	98.0404
ENSMUSG00000031844
ENSMUSG00000031955				Annotation Cluster 18	Enrichment Score: 1.208846886881447
ENSMUSG00000032238				Category	Term	Count	%	PValue	Genes	List Total	Pop Hits	Pop Total	Fold Enrichment	Bonferroni	Benjamini	FDR
ENSMUSG00000032549				KEGG_PATHWAY	mmu04922:Glucagon signaling pathway	7	2.86885	0.00225861	ENSMUSG00000022383, ENSMUSG00000078650, ENSMUSG00000027690, ENSMUSG00000030102, ENSMUSG00000030287, ENSMUSG00000036879, ENSMUSG00000021536	105	100	7691	5.12733	0.344816	0.344816	2.76401
ENSMUSG00000033147				KEGG_PATHWAY	mmu04540:Gap junction	6	2.45902	0.00601311	ENSMUSG00000029334, ENSMUSG00000025856, ENSMUSG00000030102, ENSMUSG00000030287, ENSMUSG00000020431, ENSMUSG00000021536	105	86	7691	5.1103	0.67627	0.431028	7.20367
ENSMUSG00000033174				KEGG_PATHWAY	mmu04750:Inflammatory mediator regulation of TRP channels	7	2.86885	0.00704474	ENSMUSG00000045038, ENSMUSG00000030102, ENSMUSG00000030287, ENSMUSG00000034330, ENSMUSG00000020431, ENSMUSG00000026072, ENSMUSG00000021536	105	126	7691	4.06931	0.733406	0.281441	8.3905
ENSMUSG00000033207				KEGG_PATHWAY	mmu04723:Retrograde endocannabinoid signaling	6	2.45902	0.0126306	ENSMUSG00000033174, ENSMUSG00000030102, ENSMUSG00000030287, ENSMUSG00000025277, ENSMUSG00000020431, ENSMUSG00000021536	105	103	7691	4.26685	0.907168	0.327102	14.5779
ENSMUSG00000033237				KEGG_PATHWAY	mmu04970:Salivary secretion	5	2.04918	0.0201015	ENSMUSG00000029334, ENSMUSG00000030102, ENSMUSG00000030287, ENSMUSG00000020431, ENSMUSG00000021536	105	77	7691	4.75634	0.977568	0.315952	22.2534
ENSMUSG00000033453				KEGG_PATHWAY	mmu04925:Aldosterone synthesis and secretion	5	2.04918	0.0287879	ENSMUSG00000045038, ENSMUSG00000030102, ENSMUSG00000030287, ENSMUSG00000020431, ENSMUSG00000021536	105	86	7691	4.25858	0.995756	0.343072	30.3781
ENSMUSG00000033478				KEGG_PATHWAY	mmu04611:Platelet activation	6	2.45902	0.0320094	ENSMUSG00000029334, ENSMUSG00000030102, ENSMUSG00000030287, ENSMUSG00000034330, ENSMUSG00000020431, ENSMUSG00000021536	105	131	7691	3.35485	0.99772	0.352441	33.1872
ENSMUSG00000033557				KEGG_PATHWAY	mmu04923:Regulation of lipolysis in adipocytes	4	1.63934	0.0415338	ENSMUSG00000029334, ENSMUSG00000033174, ENSMUSG00000020431, ENSMUSG00000021536	105	57	7691	5.14018	0.999641	0.410717	40.8946
ENSMUSG00000033857				KEGG_PATHWAY	mmu04972:Pancreatic secretion	5	2.04918	0.0461469	ENSMUSG00000030102, ENSMUSG00000030287, ENSMUSG00000060961, ENSMUSG00000020431, ENSMUSG00000021536	105	100	7691	3.66238	0.999854	0.405302	44.3258
ENSMUSG00000033909				KEGG_PATHWAY	mmu04918:Thyroid hormone synthesis	4	1.63934	0.0686428	ENSMUSG00000030102, ENSMUSG00000030287, ENSMUSG00000020431, ENSMUSG00000021536	105	70	7691	4.18558	0.999998	0.453628	58.584
ENSMUSG00000034118				KEGG_PATHWAY	mmu04022:cGMP-PKG signaling pathway	6	2.45902	0.0695267	ENSMUSG00000029334, ENSMUSG00000045038, ENSMUSG00000030102, ENSMUSG00000030287, ENSMUSG00000020431, ENSMUSG00000021536	105	163	7691	2.69623	0.999999	0.443392	59.0687
ENSMUSG00000034192				KEGG_PATHWAY	mmu04971:Gastric acid secretion	4	1.63934	0.0733818	ENSMUSG00000030102, ENSMUSG00000030287, ENSMUSG00000020431, ENSMUSG00000021536	105	72	7691	4.06931	0.999999	0.434519	61.1219
ENSMUSG00000034297				KEGG_PATHWAY	mmu04270:Vascular smooth muscle contraction	5	2.04918	0.0928355	ENSMUSG00000045038, ENSMUSG00000030102, ENSMUSG00000030287, ENSMUSG00000020431, ENSMUSG00000021536	105	127	7691	2.88376	1	0.490743	70.1132
ENSMUSG00000034330				KEGG_PATHWAY	mmu04020:Calcium signaling pathway	6	2.45902	0.096412	ENSMUSG00000030102, ENSMUSG00000030287, ENSMUSG00000034330, ENSMUSG00000020431, ENSMUSG00000036879, ENSMUSG00000021536	105	180	7691	2.44159	1	0.491904	71.5414
ENSMUSG00000034522				KEGG_PATHWAY	mmu04912:GnRH signaling pathway	4	1.63934	0.116123	ENSMUSG00000030102, ENSMUSG00000030287, ENSMUSG00000020431, ENSMUSG00000021536	105	88	7691	3.32944	1	0.503155	78.3489
ENSMUSG00000035439				KEGG_PATHWAY	mmu04070:Phosphatidylinositol signaling system	4	1.63934	0.143447	ENSMUSG00000030102, ENSMUSG00000030287, ENSMUSG00000034330, ENSMUSG00000013663	105	97	7691	3.02052	1	0.562766	85.3302
ENSMUSG00000035469				KEGG_PATHWAY	mmu04921:Oxytocin signaling pathway	5	2.04918	0.14502	ENSMUSG00000070348, ENSMUSG00000030102, ENSMUSG00000030287, ENSMUSG00000020431, ENSMUSG00000021536	105	150	7691	2.44159	1	0.556852	85.6606
ENSMUSG00000035696				KEGG_PATHWAY	mmu04915:Estrogen signaling pathway	4	1.63934	0.146608	ENSMUSG00000030102, ENSMUSG00000030287, ENSMUSG00000020431, ENSMUSG00000021536	105	98	7691	2.9897	1	0.551232	85.9872
ENSMUSG00000036918				KEGG_PATHWAY	mmu04713:Circadian entrainment	4	1.63934	0.146608	ENSMUSG00000029334, ENSMUSG00000030102, ENSMUSG00000020431, ENSMUSG00000021536	105	98	7691	2.9897	1	0.551232	85.9872
ENSMUSG00000036995				KEGG_PATHWAY	mmu04114:Oocyte meiosis	4	1.63934	0.193024	ENSMUSG00000030102, ENSMUSG00000030287, ENSMUSG00000020431, ENSMUSG00000021536	105	112	7691	2.61599	1	0.598064	92.9943
ENSMUSG00000037224				KEGG_PATHWAY	mmu04725:Cholinergic synapse	4	1.63934	0.196475	ENSMUSG00000030102, ENSMUSG00000030287, ENSMUSG00000020431, ENSMUSG00000021536	105	113	7691	2.59284	1	0.597079	93.3567
ENSMUSG00000037287				KEGG_PATHWAY	mmu04730:Long-term depression	3	1.22951	0.199456	ENSMUSG00000029334, ENSMUSG00000030102, ENSMUSG00000030287	105	61	7691	3.60234	1	0.5952	93.6559
ENSMUSG00000037415				KEGG_PATHWAY	mmu04724:Glutamatergic synapse	4	1.63934	0.203421	ENSMUSG00000030102, ENSMUSG00000030287, ENSMUSG00000020431, ENSMUSG00000021536	105	115	7691	2.54774	1	0.595409	94.0346
ENSMUSG00000037580				KEGG_PATHWAY	mmu04720:Long-term potentiation	3	1.22951	0.224295	ENSMUSG00000030102, ENSMUSG00000030287, ENSMUSG00000020431	105	66	7691	3.32944	1	0.613218	95.7077
ENSMUSG00000037686				KEGG_PATHWAY	mmu04924:Renin secretion	3	1.22951	0.24936	ENSMUSG00000029334, ENSMUSG00000030102, ENSMUSG00000030287	105	71	7691	3.09497	1	0.636516	97.1433
ENSMUSG00000039096
ENSMUSG00000039286				Annotation Cluster 19	Enrichment Score: 1.2034936798411966
ENSMUSG00000039318				Category	Term	Count	%	PValue	Genes	List Total	Pop Hits	Pop Total	Fold Enrichment	Bonferroni	Benjamini	FDR
ENSMUSG00000039519				UP_KEYWORDS	Symport	7	2.86885	0.00126202	ENSMUSG00000001095, ENSMUSG00000022464, ENSMUSG00000020102, ENSMUSG00000027397, ENSMUSG00000030108, ENSMUSG00000020334, ENSMUSG00000060961	244	111	22680	5.86176	0.275315	0.0244663	1.63216
ENSMUSG00000039967				GOTERM_MF_DIRECT	GO:0015293~symporter activity	7	2.86885	0.00283279	ENSMUSG00000001095, ENSMUSG00000022464, ENSMUSG00000020102, ENSMUSG00000027397, ENSMUSG00000030108, ENSMUSG00000020334, ENSMUSG00000060961	219	112	17446	4.97888	0.734141	0.172425	3.96514
ENSMUSG00000040128				GOTERM_BP_DIRECT	GO:0006814~sodium ion transport	5	2.04918	0.0692974	ENSMUSG00000001095, ENSMUSG00000022464, ENSMUSG00000027397, ENSMUSG00000020334, ENSMUSG00000060961	226	124	18082	3.22616	1	0.894355	69.5907
ENSMUSG00000040675				UP_KEYWORDS	Sodium transport	4	1.63934	0.121474	ENSMUSG00000001095, ENSMUSG00000022464, ENSMUSG00000020334, ENSMUSG00000060961	244	113	22680	3.29029	1	0.476673	81.5055
ENSMUSG00000041298				UP_KEYWORDS	Sodium	4	1.63934	0.138285	ENSMUSG00000001095, ENSMUSG00000022464, ENSMUSG00000020334, ENSMUSG00000060961	244	120	22680	3.09836	1	0.50481	85.6221
ENSMUSG00000041685				UP_KEYWORDS	Ion transport	9	3.68852	0.345017	ENSMUSG00000001095, ENSMUSG00000022464, ENSMUSG00000033793, ENSMUSG00000033147, ENSMUSG00000027365, ENSMUSG00000030102, ENSMUSG00000030287, ENSMUSG00000020334, ENSMUSG00000060961	244	619	22680	1.35147	1	0.75823	99.5971
ENSMUSG00000042198				GOTERM_CC_DIRECT	GO:0005887~integral component of plasma membrane	16	6.55738	0.370192	ENSMUSG00000001095, ENSMUSG00000022464, ENSMUSG00000058571, ENSMUSG00000027397, ENSMUSG00000030108, ENSMUSG00000057722, ENSMUSG00000020431, ENSMUSG00000021536, ENSMUSG00000000305, ENSMUSG00000020102, ENSMUSG00000054252, ENSMUSG00000044712, ENSMUSG00000020334, ENSMUSG00000030339, ENSMUSG00000060961, ENSMUSG00000026640	236	1126	19662	1.18385	1	0.922512	99.7626
ENSMUSG00000042476				GOTERM_BP_DIRECT	GO:0006811~ion transport	9	3.68852	0.443126	ENSMUSG00000001095, ENSMUSG00000022464, ENSMUSG00000033793, ENSMUSG00000033147, ENSMUSG00000027365, ENSMUSG00000030102, ENSMUSG00000030287, ENSMUSG00000020334, ENSMUSG00000060961	226	584	18082	1.23301	1	0.999747	99.9939
ENSMUSG00000043067
ENSMUSG00000043398				Annotation Cluster 20	Enrichment Score: 1.1966880008622165
ENSMUSG00000044086				Category	Term	Count	%	PValue	Genes	List Total	Pop Hits	Pop Total	Fold Enrichment	Bonferroni	Benjamini	FDR
ENSMUSG00000044447				INTERPRO	IPR011761:ATP-grasp fold	3	1.22951	0.0109558	ENSMUSG00000024892, ENSMUSG00000061838, ENSMUSG00000025991	238	14	20594	18.542	0.998545	0.558059	14.9933
ENSMUSG00000044502				INTERPRO	IPR013815:ATP-grasp fold, subdomain 1	3	1.22951	0.0125462	ENSMUSG00000024892, ENSMUSG00000061838, ENSMUSG00000025991	238	15	20594	17.3059	0.99944	0.527017	16.9868
ENSMUSG00000044641				INTERPRO	IPR013816:ATP-grasp fold, subdomain 2	3	1.22951	0.0178729	ENSMUSG00000024892, ENSMUSG00000061838, ENSMUSG00000025991	238	18	20594	14.4216	0.999977	0.621759	23.3506
ENSMUSG00000044712				KEGG_PATHWAY	mmu01200:Carbon metabolism	5	2.04918	0.0717706	ENSMUSG00000020277, ENSMUSG00000024892, ENSMUSG00000061838, ENSMUSG00000025991, ENSMUSG00000031700	105	116	7691	3.15722	0.999999	0.440267	60.2755
ENSMUSG00000045038				UP_SEQ_FEATURE	transit peptide:Mitochondrion	7	2.86885	0.584641	ENSMUSG00000024978, ENSMUSG00000024892, ENSMUSG00000005268, ENSMUSG00000039096, ENSMUSG00000061838, ENSMUSG00000025991, ENSMUSG00000040675	225	496	18012	1.12978	1	0.999995	99.9999
ENSMUSG00000045091				UP_KEYWORDS	Transit peptide	6	2.45902	0.640747	ENSMUSG00000024978, ENSMUSG00000024892, ENSMUSG00000039096, ENSMUSG00000061838, ENSMUSG00000025991, ENSMUSG00000040675	244	510	22680	1.09354	1	0.939614	99.9998
ENSMUSG00000046027
ENSMUSG00000046679				Annotation Cluster 21	Enrichment Score: 1.039081273866332
ENSMUSG00000047221				Category	Term	Count	%	PValue	Genes	List Total	Pop Hits	Pop Total	Fold Enrichment	Bonferroni	Benjamini	FDR
ENSMUSG00000047881				GOTERM_MF_DIRECT	GO:0051015~actin filament binding	7	2.86885	0.0063178	ENSMUSG00000026341, ENSMUSG00000022272, ENSMUSG00000039057, ENSMUSG00000021998, ENSMUSG00000030761, ENSMUSG00000086040, ENSMUSG00000022353	219	132	17446	4.22451	0.948169	0.280259	8.64261
ENSMUSG00000048148				INTERPRO	IPR001609:Myosin head, motor domain	3	1.22951	0.0740256	ENSMUSG00000022272, ENSMUSG00000039057, ENSMUSG00000030761	238	39	20594	6.65611	1	0.886023	67.8275
ENSMUSG00000048279				INTERPRO	IPR000048:IQ motif, EF-hand binding site	4	1.63934	0.08119	ENSMUSG00000022272, ENSMUSG00000039057, ENSMUSG00000030761, ENSMUSG00000034312	238	88	20594	3.93316	1	0.887316	71.3091
ENSMUSG00000048982				UP_KEYWORDS	Myosin	3	1.22951	0.0935931	ENSMUSG00000022272, ENSMUSG00000039057, ENSMUSG00000030761	244	48	22680	5.80943	1	0.434193	72.2118
ENSMUSG00000049907				SMART	SM00242:MYSc	3	1.22951	0.103217	ENSMUSG00000022272, ENSMUSG00000039057, ENSMUSG00000030761	147	39	10425	5.45526	1	0.911772	73.0115
ENSMUSG00000050017				GOTERM_CC_DIRECT	GO:0016459~myosin complex	3	1.22951	0.12809	ENSMUSG00000022272, ENSMUSG00000039057, ENSMUSG00000030761	236	52	19662	4.80655	1	0.787641	83.3314
ENSMUSG00000050144				GOTERM_MF_DIRECT	GO:0003774~motor activity	3	1.22951	0.259461	ENSMUSG00000022272, ENSMUSG00000039057, ENSMUSG00000030761	219	79	17446	3.02514	1	0.929117	98.6213
ENSMUSG00000050192				UP_KEYWORDS	Motor protein	3	1.22951	0.399316	ENSMUSG00000022272, ENSMUSG00000039057, ENSMUSG00000030761	244	128	22680	2.17853	1	0.815097	99.8696
ENSMUSG00000050627
ENSMUSG00000051228				Annotation Cluster 22	Enrichment Score: 0.9415328704629851
ENSMUSG00000051615				Category	Term	Count	%	PValue	Genes	List Total	Pop Hits	Pop Total	Fold Enrichment	Bonferroni	Benjamini	FDR
ENSMUSG00000051695				GOTERM_CC_DIRECT	GO:0005925~focal adhesion	9	3.68852	0.0979933	ENSMUSG00000026341, ENSMUSG00000022091, ENSMUSG00000025006, ENSMUSG00000053931, ENSMUSG00000025239, ENSMUSG00000021998, ENSMUSG00000031955, ENSMUSG00000036995, ENSMUSG00000031523	236	391	19662	1.9177	1	0.756173	74.0257
ENSMUSG00000052040				UP_KEYWORDS	Cell junction	12	4.91803	0.0997872	ENSMUSG00000022091, ENSMUSG00000025006, ENSMUSG00000025555, ENSMUSG00000058446, ENSMUSG00000025239, ENSMUSG00000044641, ENSMUSG00000049939, ENSMUSG00000021998, ENSMUSG00000053617, ENSMUSG00000031955, ENSMUSG00000062232, ENSMUSG00000031523	244	661	22680	1.68746	1	0.441641	74.5872
ENSMUSG00000053333				GOTERM_CC_DIRECT	GO:0030054~cell junction	13	5.32787	0.153155	ENSMUSG00000022091, ENSMUSG00000025006, ENSMUSG00000025555, ENSMUSG00000058446, ENSMUSG00000044641, ENSMUSG00000025239, ENSMUSG00000049939, ENSMUSG00000021998, ENSMUSG00000053617, ENSMUSG00000031955, ENSMUSG00000024472, ENSMUSG00000062232, ENSMUSG00000031523	236	718	19662	1.50846	1	0.810312	88.6153
ENSMUSG00000053617
ENSMUSG00000053931				Annotation Cluster 23	Enrichment Score: 0.8674182000367522
ENSMUSG00000054252				Category	Term	Count	%	PValue	Genes	List Total	Pop Hits	Pop Total	Fold Enrichment	Bonferroni	Benjamini	FDR
ENSMUSG00000056952				UP_KEYWORDS	Translocation	4	1.63934	0.0514385	ENSMUSG00000050192, ENSMUSG00000031529, ENSMUSG00000027422, ENSMUSG00000022100	244	78	22680	4.76671	0.999999	0.305075	49.7506
ENSMUSG00000057068				UP_KEYWORDS	Nuclear pore complex	3	1.22951	0.0713765	ENSMUSG00000050192, ENSMUSG00000031529, ENSMUSG00000022100	244	41	22680	6.80128	1	0.376297	61.9018
ENSMUSG00000057722				GOTERM_CC_DIRECT	GO:0005643~nuclear pore	3	1.22951	0.178005	ENSMUSG00000050192, ENSMUSG00000031529, ENSMUSG00000022100	236	64	19662	3.90532	1	0.838006	92.2866
ENSMUSG00000059436				UP_KEYWORDS	mRNA transport	3	1.22951	0.235145	ENSMUSG00000050192, ENSMUSG00000031529, ENSMUSG00000022100	244	86	22680	3.24247	1	0.662112	96.96
ENSMUSG00000060803				GOTERM_BP_DIRECT	GO:0051028~mRNA transport	3	1.22951	0.299432	ENSMUSG00000050192, ENSMUSG00000031529, ENSMUSG00000022100	226	88	18082	2.72757	1	0.996407	99.7257
ENSMUSG00000063919
ENSMUSG00000067825				Annotation Cluster 24	Enrichment Score: 0.8533438573010815
ENSMUSG00000070002				Category	Term	Count	%	PValue	Genes	List Total	Pop Hits	Pop Total	Fold Enrichment	Bonferroni	Benjamini	FDR
ENSMUSG00000070348				GOTERM_CC_DIRECT	GO:0005886~plasma membrane	70	28.6885	0.0616171	ENSMUSG00000003575, ENSMUSG00000029334, ENSMUSG00000058571, ENSMUSG00000027690, ENSMUSG00000051615, ENSMUSG00000021559, ENSMUSG00000004451, ENSMUSG00000020431, ENSMUSG00000025555, ENSMUSG00000033237, ENSMUSG00000006800, ENSMUSG00000041828, ENSMUSG00000028788, ENSMUSG00000020672, ENSMUSG00000044712, ENSMUSG00000013663, ENSMUSG00000058446, ENSMUSG00000022464, ENSMUSG00000027397, ENSMUSG00000061838,…	236	4874	19662	1.19654	1	0.693056	56.451
ENSMUSG00000070780				UP_KEYWORDS	Membrane	101	41.3934	0.195037	ENSMUSG00000024563, ENSMUSG00000033174, ENSMUSG00000012187, ENSMUSG00000050192, ENSMUSG00000023393, ENSMUSG00000028788, ENSMUSG00000001700, ENSMUSG00000020672, ENSMUSG00000001095, ENSMUSG00000046723, ENSMUSG00000022464, ENSMUSG00000027397, ENSMUSG00000062232, ENSMUSG00000021273, ENSMUSG00000043398, ENSMUSG00000005268, ENSMUSG00000026640, ENSMUSG00000027775, ENSMUSG00000029802, ENSMUSG00000028039,…	244	8683	22680	1.0812	1	0.608475	94.0827
ENSMUSG00000078650				UP_KEYWORDS	Cell membrane	46	18.8525	0.229166	ENSMUSG00000029334, ENSMUSG00000044641, ENSMUSG00000058571, ENSMUSG00000021013, ENSMUSG00000044447, ENSMUSG00000028039, ENSMUSG00000020099, ENSMUSG00000036918, ENSMUSG00000020431, ENSMUSG00000004451, ENSMUSG00000021536, ENSMUSG00000061576, ENSMUSG00000025555, ENSMUSG00000025017, ENSMUSG00000020102, ENSMUSG00000041828, ENSMUSG00000028788, ENSMUSG00000054252, ENSMUSG00000020672, ENSMUSG00000044712,…	244	3759	22680	1.13747	1	0.663132	96.6353
ENSMUSG00000078653
ENSMUSG00000079550				Annotation Cluster 25	Enrichment Score: 0.818562692321005
ENSMUSG00000086040				Category	Term	Count	%	PValue	Genes	List Total	Pop Hits	Pop Total	Fold Enrichment	Bonferroni	Benjamini	FDR
ENSMUSG00000087141				UP_SEQ_FEATURE	propeptide:Removed in mature form	7	2.86885	0.0773915	ENSMUSG00000024979, ENSMUSG00000058571, ENSMUSG00000028039, ENSMUSG00000022583, ENSMUSG00000025856, ENSMUSG00000051615, ENSMUSG00000004451	225	238	18012	2.35451	1	0.987632	71.0635
ENSMUSG00000089809				UP_KEYWORDS	GPI-anchor	4	1.63934	0.190073	ENSMUSG00000024979, ENSMUSG00000058571, ENSMUSG00000028039, ENSMUSG00000022583	244	140	22680	2.65574	1	0.604198	93.5891
				GOTERM_CC_DIRECT	GO:0031225~anchored component of membrane	4	1.63934	0.238067	ENSMUSG00000024979, ENSMUSG00000058571, ENSMUSG00000028039, ENSMUSG00000022583	236	141	19662	2.36351	1	0.829211	97.139
				Annotation Cluster 26	Enrichment Score: 0.7990822723633492
				Category	Term	Count	%	PValue	Genes	List Total	Pop Hits	Pop Total	Fold Enrichment	Bonferroni	Benjamini	FDR
				GOTERM_CC_DIRECT	GO:0016020~membrane	115	47.1311	2.94099e-05	ENSMUSG00000033207, ENSMUSG00000033174, ENSMUSG00000012187, ENSMUSG00000050192, ENSMUSG00000023393, ENSMUSG00000028788, ENSMUSG00000020672, ENSMUSG00000001095, ENSMUSG00000046723, ENSMUSG00000022464, ENSMUSG00000027397, ENSMUSG00000062232, ENSMUSG00000021273, ENSMUSG00000043398, ENSMUSG00000005268, ENSMUSG00000026640, ENSMUSG00000029802, ENSMUSG00000027775, ENSMUSG00000003721, ENSMUSG00000020099,…	236	6998	19662	1.36911	0.00761752	0.00761752	0.0384351
				UP_SEQ_FEATURE	topological domain:Cytoplasmic	42	17.2131	0.193573	ENSMUSG00000073678, ENSMUSG00000020099, ENSMUSG00000027365, ENSMUSG00000027690, ENSMUSG00000024924, ENSMUSG00000030029, ENSMUSG00000036356, ENSMUSG00000020431, ENSMUSG00000022885, ENSMUSG00000021536, ENSMUSG00000024807, ENSMUSG00000061576, ENSMUSG00000020102, ENSMUSG00000067825, ENSMUSG00000031608, ENSMUSG00000054252, ENSMUSG00000020334, ENSMUSG00000060961, ENSMUSG00000030339, ENSMUSG00000026072,…	225	2880	18012	1.16744	1	0.999123	96.356
				UP_KEYWORDS	Membrane	101	41.3934	0.195037	ENSMUSG00000024563, ENSMUSG00000033174, ENSMUSG00000012187, ENSMUSG00000050192, ENSMUSG00000023393, ENSMUSG00000028788, ENSMUSG00000001700, ENSMUSG00000020672, ENSMUSG00000001095, ENSMUSG00000046723, ENSMUSG00000022464, ENSMUSG00000027397, ENSMUSG00000062232, ENSMUSG00000021273, ENSMUSG00000043398, ENSMUSG00000005268, ENSMUSG00000026640, ENSMUSG00000027775, ENSMUSG00000029802, ENSMUSG00000028039,…	244	8683	22680	1.0812	1	0.608475	94.0827
				UP_SEQ_FEATURE	transmembrane region	60	24.5902	0.219578	ENSMUSG00000027690, ENSMUSG00000024924, ENSMUSG00000030029, ENSMUSG00000020431, ENSMUSG00000022885, ENSMUSG00000012187, ENSMUSG00000023393, ENSMUSG00000041828, ENSMUSG00000031608, ENSMUSG00000020334, ENSMUSG00000001095, ENSMUSG00000046723, ENSMUSG00000022464, ENSMUSG00000027397, ENSMUSG00000015112, ENSMUSG00000045091, ENSMUSG00000042476, ENSMUSG00000021273, ENSMUSG00000043398, ENSMUSG00000005268,…	225	4312	18012	1.11391	1	0.999285	97.8
				UP_SEQ_FEATURE	glycosylation site:N-linked (GlcNAc...)	46	18.8525	0.480595	ENSMUSG00000033207, ENSMUSG00000028039, ENSMUSG00000020099, ENSMUSG00000073678, ENSMUSG00000027690, ENSMUSG00000036356, ENSMUSG00000024924, ENSMUSG00000030029, ENSMUSG00000020431, ENSMUSG00000022885, ENSMUSG00000021536, ENSMUSG00000061576, ENSMUSG00000031825, ENSMUSG00000012187, ENSMUSG00000041828, ENSMUSG00000006800, ENSMUSG00000054252, ENSMUSG00000025856, ENSMUSG00000020334, ENSMUSG00000026478,…	225	3563	18012	1.03353	1	0.999967	99.9958
				UP_SEQ_FEATURE	topological domain:Extracellular	27	11.0656	0.691715	ENSMUSG00000020099, ENSMUSG00000027690, ENSMUSG00000027365, ENSMUSG00000024924, ENSMUSG00000030029, ENSMUSG00000061576, ENSMUSG00000020102, ENSMUSG00000054252, ENSMUSG00000020334, ENSMUSG00000030339, ENSMUSG00000060961, ENSMUSG00000026072, ENSMUSG00000046723, ENSMUSG00000022464, ENSMUSG00000027397, ENSMUSG00000027995, ENSMUSG00000030287, ENSMUSG00000030108, ENSMUSG00000025277, ENSMUSG00000057722,…	225	2256	18012	0.958085	1	1	100
				UP_KEYWORDS	Transmembrane helix	67	27.459	0.892869	ENSMUSG00000024563, ENSMUSG00000027690, ENSMUSG00000024924, ENSMUSG00000030029, ENSMUSG00000020431, ENSMUSG00000022885, ENSMUSG00000012187, ENSMUSG00000023393, ENSMUSG00000041828, ENSMUSG00000031608, ENSMUSG00000001700, ENSMUSG00000020334, ENSMUSG00000044712, ENSMUSG00000001095, ENSMUSG00000046723, ENSMUSG00000022464, ENSMUSG00000027397, ENSMUSG00000015112, ENSMUSG00000045091, ENSMUSG00000042476,…	244	6938	22680	0.897623	1	0.994361	100
				UP_KEYWORDS	Transmembrane	67	27.459	0.897447	ENSMUSG00000024563, ENSMUSG00000027690, ENSMUSG00000024924, ENSMUSG00000030029, ENSMUSG00000020431, ENSMUSG00000022885, ENSMUSG00000012187, ENSMUSG00000023393, ENSMUSG00000041828, ENSMUSG00000031608, ENSMUSG00000001700, ENSMUSG00000020334, ENSMUSG00000044712, ENSMUSG00000001095, ENSMUSG00000046723, ENSMUSG00000022464, ENSMUSG00000027397, ENSMUSG00000015112, ENSMUSG00000045091, ENSMUSG00000042476,…	244	6955	22680	0.895428	1	0.994656	100
				GOTERM_CC_DIRECT	GO:0016021~integral component of membrane	67	27.459	0.990171	ENSMUSG00000024563, ENSMUSG00000027690, ENSMUSG00000024924, ENSMUSG00000030029, ENSMUSG00000020431, ENSMUSG00000022885, ENSMUSG00000012187, ENSMUSG00000023393, ENSMUSG00000041828, ENSMUSG00000031608, ENSMUSG00000001700, ENSMUSG00000020334, ENSMUSG00000044712, ENSMUSG00000001095, ENSMUSG00000046723, ENSMUSG00000022464, ENSMUSG00000027397, ENSMUSG00000015112, ENSMUSG00000045091, ENSMUSG00000042476,…	236	6878	19662	0.811574	1	1	100
				Annotation Cluster 27	Enrichment Score: 0.7268263668432627
				Category	Term	Count	%	PValue	Genes	List Total	Pop Hits	Pop Total	Fold Enrichment	Bonferroni	Benjamini	FDR
				UP_KEYWORDS	Translocation	4	1.63934	0.0514385	ENSMUSG00000050192, ENSMUSG00000031529, ENSMUSG00000027422, ENSMUSG00000022100	244	78	22680	4.76671	0.999999	0.305075	49.7506
				UP_KEYWORDS	Protein transport	9	3.68852	0.279464	ENSMUSG00000032549, ENSMUSG00000050192, ENSMUSG00000031529, ENSMUSG00000027422, ENSMUSG00000029560, ENSMUSG00000021013, ENSMUSG00000067825, ENSMUSG00000073678, ENSMUSG00000022100	244	577	22680	1.44984	1	0.696989	98.6035
				GOTERM_BP_DIRECT	GO:0015031~protein transport	9	3.68852	0.459099	ENSMUSG00000032549, ENSMUSG00000050192, ENSMUSG00000031529, ENSMUSG00000027422, ENSMUSG00000029560, ENSMUSG00000021013, ENSMUSG00000067825, ENSMUSG00000073678, ENSMUSG00000022100	226	592	18082	1.21635	1	0.999802	99.9962
				Annotation Cluster 28	Enrichment Score: 0.7204842448076759
				Category	Term	Count	%	PValue	Genes	List Total	Pop Hits	Pop Total	Fold Enrichment	Bonferroni	Benjamini	FDR
				KEGG_PATHWAY	mmu05214:Glioma	4	1.63934	0.0574409	ENSMUSG00000070348, ENSMUSG00000025856, ENSMUSG00000034330, ENSMUSG00000013663	105	65	7691	4.50755	0.999984	0.409495	51.968
				KEGG_PATHWAY	mmu05206:MicroRNAs in cancer	7	2.86885	0.16985	ENSMUSG00000045038, ENSMUSG00000070348, ENSMUSG00000054252, ENSMUSG00000025856, ENSMUSG00000034330, ENSMUSG00000024975, ENSMUSG00000013663	105	276	7691	1.85773	1	0.590393	90.0488
				KEGG_PATHWAY	mmu05218:Melanoma	3	1.22951	0.24936	ENSMUSG00000070348, ENSMUSG00000025856, ENSMUSG00000013663	105	71	7691	3.09497	1	0.636516	97.1433
				KEGG_PATHWAY	mmu04510:Focal adhesion	5	2.04918	0.306883	ENSMUSG00000070348, ENSMUSG00000031955, ENSMUSG00000025856, ENSMUSG00000026478, ENSMUSG00000013663	105	207	7691	1.76927	1	0.680959	98.9367
				KEGG_PATHWAY	mmu05215:Prostate cancer	3	1.22951	0.334575	ENSMUSG00000070348, ENSMUSG00000025856, ENSMUSG00000013663	105	88	7691	2.49708	1	0.701521	99.3586
				Annotation Cluster 29	Enrichment Score: 0.6850363936799266
				Category	Term	Count	%	PValue	Genes	List Total	Pop Hits	Pop Total	Fold Enrichment	Bonferroni	Benjamini	FDR
				UP_KEYWORDS	Cell cycle	12	4.91803	0.0752563	ENSMUSG00000053333, ENSMUSG00000044641, ENSMUSG00000040943, ENSMUSG00000031529, ENSMUSG00000045038, ENSMUSG00000070348, ENSMUSG00000035469, ENSMUSG00000044502, ENSMUSG00000004451, ENSMUSG00000038482, ENSMUSG00000035439, ENSMUSG00000021548	244	626	22680	1.7818	1	0.385291	63.9247
				UP_KEYWORDS	Cell division	8	3.27869	0.106401	ENSMUSG00000053333, ENSMUSG00000044641, ENSMUSG00000031529, ENSMUSG00000045038, ENSMUSG00000070348, ENSMUSG00000044502, ENSMUSG00000004451, ENSMUSG00000035439	244	372	22680	1.99894	1	0.449894	76.9154
				GOTERM_BP_DIRECT	GO:0007049~cell cycle	12	4.91803	0.145071	ENSMUSG00000053333, ENSMUSG00000044641, ENSMUSG00000040943, ENSMUSG00000031529, ENSMUSG00000045038, ENSMUSG00000070348, ENSMUSG00000035469, ENSMUSG00000044502, ENSMUSG00000004451, ENSMUSG00000038482, ENSMUSG00000035439, ENSMUSG00000021548	226	614	18082	1.56369	1	0.971191	92.5584
				GOTERM_BP_DIRECT	GO:0051301~cell division	8	3.27869	0.186993	ENSMUSG00000053333, ENSMUSG00000044641, ENSMUSG00000031529, ENSMUSG00000045038, ENSMUSG00000070348, ENSMUSG00000044502, ENSMUSG00000004451, ENSMUSG00000035439	226	374	18082	1.71142	1	0.984571	96.7662
				UP_KEYWORDS	Mitosis	4	1.63934	0.530716	ENSMUSG00000053333, ENSMUSG00000031529, ENSMUSG00000044502, ENSMUSG00000035439	244	259	22680	1.43553	1	0.893887	99.9948
				GOTERM_BP_DIRECT	GO:0007067~mitotic nuclear division	4	1.63934	0.673019	ENSMUSG00000053333, ENSMUSG00000031529, ENSMUSG00000044502, ENSMUSG00000035439	226	277	18082	1.15536	1	0.999999	100
				Annotation Cluster 30	Enrichment Score: 0.668890197972528
				Category	Term	Count	%	PValue	Genes	List Total	Pop Hits	Pop Total	Fold Enrichment	Bonferroni	Benjamini	FDR
				INTERPRO	IPR020849:Small GTPase superfamily, Ras type	3	1.22951	0.0773497	ENSMUSG00000049907, ENSMUSG00000051615, ENSMUSG00000004451	238	40	20594	6.48971	1	0.885819	69.4891
				UP_KEYWORDS	Prenylation	5	2.04918	0.0886953	ENSMUSG00000032549, ENSMUSG00000028788, ENSMUSG00000051615, ENSMUSG00000004451, ENSMUSG00000036879	244	157	22680	2.96022	1	0.423505	70.1902
				UP_KEYWORDS	GTP-binding	7	2.86885	0.147171	ENSMUSG00000032549, ENSMUSG00000049907, ENSMUSG00000037580, ENSMUSG00000061838, ENSMUSG00000051615, ENSMUSG00000021559, ENSMUSG00000004451	244	332	22680	1.95981	1	0.515634	87.4388
				GOTERM_BP_DIRECT	GO:0007264~small GTPase mediated signal transduction	6	2.45902	0.17232	ENSMUSG00000032549, ENSMUSG00000049907, ENSMUSG00000044447, ENSMUSG00000051615, ENSMUSG00000062232, ENSMUSG00000004451	226	236	18082	2.03412	1	0.981209	95.6501
				INTERPRO	IPR001806:Small GTPase superfamily	4	1.63934	0.20072	ENSMUSG00000032549, ENSMUSG00000049907, ENSMUSG00000051615, ENSMUSG00000004451	238	134	20594	2.58297	1	0.989759	96.3251
				INTERPRO	IPR005225:Small GTP-binding protein domain	4	1.63934	0.295673	ENSMUSG00000032549, ENSMUSG00000049907, ENSMUSG00000051615, ENSMUSG00000004451	238	165	20594	2.09768	1	0.997365	99.4307
				GOTERM_MF_DIRECT	GO:0005525~GTP binding	7	2.86885	0.343231	ENSMUSG00000032549, ENSMUSG00000049907, ENSMUSG00000037580, ENSMUSG00000061838, ENSMUSG00000051615, ENSMUSG00000021559, ENSMUSG00000004451	219	383	17446	1.45597	1	0.962081	99.7512
				UP_SEQ_FEATURE	short sequence motif:Effector region	3	1.22951	0.353853	ENSMUSG00000032549, ENSMUSG00000051615, ENSMUSG00000004451	225	100	18012	2.4016	1	0.999951	99.8798
				UP_SEQ_FEATURE	nucleotide phosphate-binding region:GTP	4	1.63934	0.761479	ENSMUSG00000032549, ENSMUSG00000049907, ENSMUSG00000051615, ENSMUSG00000004451	225	319	18012	1.0038	1	1	100
				Annotation Cluster 31	Enrichment Score: 0.6397840972411
				Category	Term	Count	%	PValue	Genes	List Total	Pop Hits	Pop Total	Fold Enrichment	Bonferroni	Benjamini	FDR
				UP_SEQ_FEATURE	domain:PDZ	4	1.63934	0.131357	ENSMUSG00000079550, ENSMUSG00000044641, ENSMUSG00000062232, ENSMUSG00000020672	225	101	18012	3.17043	1	0.996848	88.559
				INTERPRO	IPR001478:PDZ domain	4	1.63934	0.261339	ENSMUSG00000079550, ENSMUSG00000044641, ENSMUSG00000062232, ENSMUSG00000020672	238	154	20594	2.24752	1	0.996351	98.8514
				SMART	SM00228:PDZ	4	1.63934	0.350743	ENSMUSG00000079550, ENSMUSG00000044641, ENSMUSG00000062232, ENSMUSG00000020672	147	150	10425	1.89116	1	0.99439	99.4444
				Annotation Cluster 32	Enrichment Score: 0.6394865090794661
				Category	Term	Count	%	PValue	Genes	List Total	Pop Hits	Pop Total	Fold Enrichment	Bonferroni	Benjamini	FDR
				UP_KEYWORDS	Endoplasmic reticulum	16	6.55738	0.117759	ENSMUSG00000003721, ENSMUSG00000073678, ENSMUSG00000030102, ENSMUSG00000030287, ENSMUSG00000014905, ENSMUSG00000024807, ENSMUSG00000021087, ENSMUSG00000078650, ENSMUSG00000027422, ENSMUSG00000050192, ENSMUSG00000012187, ENSMUSG00000021273, ENSMUSG00000031618, ENSMUSG00000006800, ENSMUSG00000039519, ENSMUSG00000054252	244	997	22680	1.49169	1	0.472168	80.4599
				GOTERM_CC_DIRECT	GO:0005783~endoplasmic reticulum	21	8.60656	0.165983	ENSMUSG00000033207, ENSMUSG00000039286, ENSMUSG00000003721, ENSMUSG00000073678, ENSMUSG00000030102, ENSMUSG00000030287, ENSMUSG00000014905, ENSMUSG00000022885, ENSMUSG00000024807, ENSMUSG00000021087, ENSMUSG00000078650, ENSMUSG00000012187, ENSMUSG00000027422, ENSMUSG00000050192, ENSMUSG00000045038, ENSMUSG00000021273, ENSMUSG00000031618, ENSMUSG00000006800, ENSMUSG00000039519, ENSMUSG00000054252,…	236	1323	19662	1.32244	1	0.825841	90.6745
				GOTERM_CC_DIRECT	GO:0005789~endoplasmic reticulum membrane	9	3.68852	0.617284	ENSMUSG00000021087, ENSMUSG00000050192, ENSMUSG00000012187, ENSMUSG00000021273, ENSMUSG00000031618, ENSMUSG00000073678, ENSMUSG00000039519, ENSMUSG00000030102, ENSMUSG00000030287	236	710	19662	1.05609	1	0.978546	99.9996
				Annotation Cluster 33	Enrichment Score: 0.5887286243034191
				Category	Term	Count	%	PValue	Genes	List Total	Pop Hits	Pop Total	Fold Enrichment	Bonferroni	Benjamini	FDR
				INTERPRO	IPR000483:Cysteine-rich flanking region, C-terminal	4	1.63934	0.0573687	ENSMUSG00000049939, ENSMUSG00000051228, ENSMUSG00000027995, ENSMUSG00000030029	238	76	20594	4.55418	1	0.826525	58.1537
				SMART	SM00082:LRRCT	4	1.63934	0.0878239	ENSMUSG00000049939, ENSMUSG00000051228, ENSMUSG00000027995, ENSMUSG00000030029	147	75	10425	3.78231	0.999999	0.908368	66.8838
				INTERPRO	IPR000372:Leucine-rich repeat-containing N-terminal	3	1.22951	0.124255	ENSMUSG00000049939, ENSMUSG00000051228, ENSMUSG00000030029	238	53	20594	4.89789	1	0.945745	85.864
				SMART	SM00013:LRRNT	3	1.22951	0.169719	ENSMUSG00000049939, ENSMUSG00000051228, ENSMUSG00000030029	147	53	10425	4.01425	1	0.945057	89.3125
				UP_SEQ_FEATURE	repeat:LRR 9	4	1.63934	0.197456	ENSMUSG00000049939, ENSMUSG00000051228, ENSMUSG00000027995, ENSMUSG00000030029	225	123	18012	2.60336	1	0.999013	96.617
				UP_SEQ_FEATURE	repeat:LRR 6	5	2.04918	0.213839	ENSMUSG00000049939, ENSMUSG00000051228, ENSMUSG00000027995, ENSMUSG00000030029, ENSMUSG00000037287	225	191	18012	2.09564	1	0.999317	97.5373
				UP_SEQ_FEATURE	repeat:LRR 8	4	1.63934	0.23305	ENSMUSG00000049939, ENSMUSG00000051228, ENSMUSG00000027995, ENSMUSG00000030029	225	134	18012	2.38965	1	0.999438	98.3173
				UP_SEQ_FEATURE	repeat:LRR 5	5	2.04918	0.264532	ENSMUSG00000049939, ENSMUSG00000051228, ENSMUSG00000027995, ENSMUSG00000030029, ENSMUSG00000037287	225	210	18012	1.90603	1	0.99977	99.1174
				UP_SEQ_FEATURE	repeat:LRR 11	3	1.22951	0.299199	ENSMUSG00000051228, ENSMUSG00000027995, ENSMUSG00000030029	225	88	18012	2.72909	1	0.999887	99.5803
				UP_SEQ_FEATURE	repeat:LRR 7	4	1.63934	0.312777	ENSMUSG00000049939, ENSMUSG00000051228, ENSMUSG00000027995, ENSMUSG00000030029	225	158	18012	2.02667	1	0.999908	99.6894
				UP_SEQ_FEATURE	repeat:LRR 4	5	2.04918	0.315275	ENSMUSG00000049939, ENSMUSG00000051228, ENSMUSG00000027995, ENSMUSG00000030029, ENSMUSG00000037287	225	228	18012	1.75556	1	0.99989	99.7064
				INTERPRO	IPR003591:Leucine-rich repeat, typical subtype	4	1.63934	0.327123	ENSMUSG00000049939, ENSMUSG00000051228, ENSMUSG00000027995, ENSMUSG00000030029	238	175	20594	1.97782	1	0.998253	99.7097
				UP_KEYWORDS	Leucine-rich repeat	5	2.04918	0.340747	ENSMUSG00000049939, ENSMUSG00000051228, ENSMUSG00000027995, ENSMUSG00000030029, ENSMUSG00000037287	244	275	22680	1.69001	1	0.757463	99.5615
				UP_SEQ_FEATURE	repeat:LRR 10	3	1.22951	0.367303	ENSMUSG00000051228, ENSMUSG00000027995, ENSMUSG00000030029	225	103	18012	2.33165	1	0.99996	99.913
				UP_SEQ_FEATURE	repeat:LRR 3	5	2.04918	0.385883	ENSMUSG00000049939, ENSMUSG00000051228, ENSMUSG00000027995, ENSMUSG00000030029, ENSMUSG00000037287	225	253	18012	1.58208	1	0.999972	99.945
				UP_SEQ_FEATURE	repeat:LRR 2	5	2.04918	0.444331	ENSMUSG00000049939, ENSMUSG00000051228, ENSMUSG00000027995, ENSMUSG00000030029, ENSMUSG00000037287	225	274	18012	1.46083	1	0.999955	99.9882
				UP_SEQ_FEATURE	repeat:LRR 1	5	2.04918	0.444331	ENSMUSG00000049939, ENSMUSG00000051228, ENSMUSG00000027995, ENSMUSG00000030029, ENSMUSG00000037287	225	274	18012	1.46083	1	0.999955	99.9882
				SMART	SM00369:LRR_TYP	4	1.63934	0.445302	ENSMUSG00000049939, ENSMUSG00000051228, ENSMUSG00000027995, ENSMUSG00000030029	147	175	10425	1.62099	1	0.996804	99.9163
				INTERPRO	IPR001611:Leucine-rich repeat	4	1.63934	0.575127	ENSMUSG00000049939, ENSMUSG00000051228, ENSMUSG00000027995, ENSMUSG00000030029	238	259	20594	1.33636	1	0.999968	99.9997
				Annotation Cluster 34	Enrichment Score: 0.5280683448632241
				Category	Term	Count	%	PValue	Genes	List Total	Pop Hits	Pop Total	Fold Enrichment	Bonferroni	Benjamini	FDR
				UP_KEYWORDS	Ligase	9	3.68852	0.0264083	ENSMUSG00000024807, ENSMUSG00000058446, ENSMUSG00000024892, ENSMUSG00000061838, ENSMUSG00000035696, ENSMUSG00000025991, ENSMUSG00000040675, ENSMUSG00000043279, ENSMUSG00000022517	244	330	22680	2.53502	0.998913	0.197601	29.444
				GOTERM_MF_DIRECT	GO:0016874~ligase activity	9	3.68852	0.084628	ENSMUSG00000024807, ENSMUSG00000058446, ENSMUSG00000024892, ENSMUSG00000061838, ENSMUSG00000035696, ENSMUSG00000025991, ENSMUSG00000040675, ENSMUSG00000043279, ENSMUSG00000022517	219	362	17446	1.98055	1	0.759237	71.6665
				GOTERM_MF_DIRECT	GO:0061630~ubiquitin protein ligase activity	5	2.04918	0.238384	ENSMUSG00000024807, ENSMUSG00000058446, ENSMUSG00000035696, ENSMUSG00000043279, ENSMUSG00000022517	219	199	17446	2.00156	1	0.929305	97.9427
				INTERPRO	IPR013083:Zinc finger, RING/FYVE/PHD-type	8	3.27869	0.253633	ENSMUSG00000024807, ENSMUSG00000058446, ENSMUSG00000029267, ENSMUSG00000037224, ENSMUSG00000024201, ENSMUSG00000035696, ENSMUSG00000043279, ENSMUSG00000022517	238	445	20594	1.55558	1	0.996287	98.6615
				SMART	SM00184:RING	5	2.04918	0.415695	ENSMUSG00000024807, ENSMUSG00000058446, ENSMUSG00000035696, ENSMUSG00000043279, ENSMUSG00000022517	147	234	10425	1.51535	1	0.996258	99.8435
				INTERPRO	IPR001841:Zinc finger, RING-type	5	2.04918	0.422895	ENSMUSG00000024807, ENSMUSG00000058446, ENSMUSG00000035696, ENSMUSG00000043279, ENSMUSG00000022517	238	286	20594	1.51275	1	0.999574	99.9698
				GOTERM_MF_DIRECT	GO:0004842~ubiquitin-protein transferase activity	5	2.04918	0.584002	ENSMUSG00000058446, ENSMUSG00000017677, ENSMUSG00000035696, ENSMUSG00000043279, ENSMUSG00000022517	219	326	17446	1.22181	1	0.996877	99.9996
				UP_KEYWORDS	Ubl conjugation pathway	7	2.86885	0.672373	ENSMUSG00000024807, ENSMUSG00000058446, ENSMUSG00000017677, ENSMUSG00000033909, ENSMUSG00000035696, ENSMUSG00000043279, ENSMUSG00000022517	244	631	22680	1.03115	1	0.948391	100
				UP_SEQ_FEATURE	zinc finger region:RING-type	3	1.22951	0.675593	ENSMUSG00000035696, ENSMUSG00000043279, ENSMUSG00000022517	225	186	18012	1.29118	1	1	100
				GOTERM_BP_DIRECT	GO:0016567~protein ubiquitination	4	1.63934	0.831501	ENSMUSG00000024807, ENSMUSG00000058446, ENSMUSG00000017677, ENSMUSG00000035696	226	362	18082	0.884076	1	1	100
				Annotation Cluster 35	Enrichment Score: 0.4904579698145071
				Category	Term	Count	%	PValue	Genes	List Total	Pop Hits	Pop Total	Fold Enrichment	Bonferroni	Benjamini	FDR
				GOTERM_BP_DIRECT	GO:0055114~oxidation-reduction process	12	4.91803	0.22248	ENSMUSG00000017453, ENSMUSG00000040943, ENSMUSG00000021273, ENSMUSG00000050627, ENSMUSG00000039519, ENSMUSG00000053617, ENSMUSG00000039096, ENSMUSG00000024201, ENSMUSG00000031844, ENSMUSG00000040675, ENSMUSG00000026701, ENSMUSG00000030088	226	676	18082	1.42028	1	0.989049	98.4568
				UP_KEYWORDS	Oxidoreductase	10	4.09836	0.249749	ENSMUSG00000017453, ENSMUSG00000040943, ENSMUSG00000021273, ENSMUSG00000050627, ENSMUSG00000039519, ENSMUSG00000039096, ENSMUSG00000024201, ENSMUSG00000031844, ENSMUSG00000026701, ENSMUSG00000030088	244	639	22680	1.45463	1	0.676089	97.6354
				GOTERM_MF_DIRECT	GO:0016491~oxidoreductase activity	10	4.09836	0.343107	ENSMUSG00000017453, ENSMUSG00000040943, ENSMUSG00000021273, ENSMUSG00000050627, ENSMUSG00000039519, ENSMUSG00000039096, ENSMUSG00000024201, ENSMUSG00000031844, ENSMUSG00000026701, ENSMUSG00000030088	219	604	17446	1.31891	1	0.964073	99.7505
				UP_KEYWORDS	Iron	5	2.04918	0.57272	ENSMUSG00000040943, ENSMUSG00000039519, ENSMUSG00000039096, ENSMUSG00000024201, ENSMUSG00000020889	244	375	22680	1.23934	1	0.910116	99.9985
				Annotation Cluster 36	Enrichment Score: 0.4460597846527734
				Category	Term	Count	%	PValue	Genes	List Total	Pop Hits	Pop Total	Fold Enrichment	Bonferroni	Benjamini	FDR
				KEGG_PATHWAY	mmu04146:Peroxisome	3	1.22951	0.309661	ENSMUSG00000017453, ENSMUSG00000067825, ENSMUSG00000031767	105	83	7691	2.6475	1	0.678904	98.9883
				UP_KEYWORDS	Peroxisome	3	1.22951	0.318332	ENSMUSG00000017453, ENSMUSG00000067825, ENSMUSG00000031767	244	107	22680	2.6061	1	0.742623	99.322
				GOTERM_CC_DIRECT	GO:0005777~peroxisome	3	1.22951	0.465644	ENSMUSG00000017453, ENSMUSG00000067825, ENSMUSG00000031767	236	131	19662	1.90794	1	0.956433	99.9723
				Annotation Cluster 37	Enrichment Score: 0.4373034808285965
				Category	Term	Count	%	PValue	Genes	List Total	Pop Hits	Pop Total	Fold Enrichment	Bonferroni	Benjamini	FDR
				GOTERM_MF_DIRECT	GO:0004721~phosphoprotein phosphatase activity	4	1.63934	0.251807	ENSMUSG00000046794, ENSMUSG00000028788, ENSMUSG00000026659, ENSMUSG00000013663	219	139	17446	2.29243	1	0.926117	98.4035
				UP_SEQ_FEATURE	active site:Phosphocysteine intermediate	3	1.22951	0.280782	ENSMUSG00000028788, ENSMUSG00000026659, ENSMUSG00000013663	225	84	18012	2.85905	1	0.999833	99.3743
				GOTERM_MF_DIRECT	GO:0004725~protein tyrosine phosphatase activity	3	1.22951	0.342415	ENSMUSG00000028788, ENSMUSG00000026659, ENSMUSG00000013663	219	97	17446	2.46378	1	0.965787	99.7467
				GOTERM_BP_DIRECT	GO:0016311~dephosphorylation	3	1.22951	0.394139	ENSMUSG00000028788, ENSMUSG00000026659, ENSMUSG00000013663	226	109	18082	2.20208	1	0.999371	99.9753
				UP_KEYWORDS	Protein phosphatase	3	1.22951	0.406812	ENSMUSG00000028788, ENSMUSG00000026659, ENSMUSG00000013663	244	130	22680	2.14502	1	0.818652	99.8892
				GOTERM_MF_DIRECT	GO:0016791~phosphatase activity	3	1.22951	0.43514	ENSMUSG00000028788, ENSMUSG00000026659, ENSMUSG00000013663	219	118	17446	2.02531	1	0.982429	99.971
				GOTERM_BP_DIRECT	GO:0006470~protein dephosphorylation	3	1.22951	0.514293	ENSMUSG00000028788, ENSMUSG00000026659, ENSMUSG00000013663	226	138	18082	1.73932	1	0.999941	99.9994
				Annotation Cluster 38	Enrichment Score: 0.4347076177604822
				Category	Term	Count	%	PValue	Genes	List Total	Pop Hits	Pop Total	Fold Enrichment	Bonferroni	Benjamini	FDR
				UP_KEYWORDS	Calcium channel	3	1.22951	0.142703	ENSMUSG00000027365, ENSMUSG00000030102, ENSMUSG00000030287	244	62	22680	4.49762	1	0.510252	86.5536
				UP_KEYWORDS	Calcium transport	3	1.22951	0.262905	ENSMUSG00000027365, ENSMUSG00000030102, ENSMUSG00000030287	244	93	22680	2.99841	1	0.681424	98.1222
				GOTERM_MF_DIRECT	GO:0005262~calcium channel activity	3	1.22951	0.291896	ENSMUSG00000027365, ENSMUSG00000030102, ENSMUSG00000030287	219	86	17446	2.77891	1	0.946643	99.2721
				GOTERM_BP_DIRECT	GO:0070588~calcium ion transmembrane transport	3	1.22951	0.299432	ENSMUSG00000027365, ENSMUSG00000030102, ENSMUSG00000030287	226	88	18082	2.72757	1	0.996407	99.7257
				INTERPRO	IPR005821:Ion transport domain	3	1.22951	0.349369	ENSMUSG00000027365, ENSMUSG00000030102, ENSMUSG00000030287	238	107	20594	2.42606	1	0.998778	99.8232
				GOTERM_BP_DIRECT	GO:0006816~calcium ion transport	3	1.22951	0.525813	ENSMUSG00000027365, ENSMUSG00000030102, ENSMUSG00000030287	226	141	18082	1.70232	1	0.999954	99.9996
				GOTERM_MF_DIRECT	GO:0005216~ion channel activity	3	1.22951	0.629771	ENSMUSG00000027365, ENSMUSG00000030102, ENSMUSG00000030287	219	170	17446	1.4058	1	0.998109	99.9999
				UP_KEYWORDS	Ion channel	3	1.22951	0.877575	ENSMUSG00000027365, ENSMUSG00000030102, ENSMUSG00000030287	244	336	22680	0.829918	1	0.992653	100
				Annotation Cluster 39	Enrichment Score: 0.41927821118290104
				Category	Term	Count	%	PValue	Genes	List Total	Pop Hits	Pop Total	Fold Enrichment	Bonferroni	Benjamini	FDR
				UP_KEYWORDS	ANK repeat	5	2.04918	0.256089	ENSMUSG00000031529, ENSMUSG00000037686, ENSMUSG00000039057, ENSMUSG00000036995, ENSMUSG00000021559	244	240	22680	1.93648	1	0.675652	97.8829
				INTERPRO	IPR002110:Ankyrin repeat	5	2.04918	0.278559	ENSMUSG00000031529, ENSMUSG00000037686, ENSMUSG00000039057, ENSMUSG00000036995, ENSMUSG00000021559	238	232	20594	1.86486	1	0.997169	99.1889
				INTERPRO	IPR020683:Ankyrin repeat-containing domain	5	2.04918	0.304189	ENSMUSG00000031529, ENSMUSG00000037686, ENSMUSG00000039057, ENSMUSG00000036995, ENSMUSG00000021559	238	242	20594	1.7878	1	0.997456	99.5242
				SMART	SM00248:ANK	5	2.04918	0.387139	ENSMUSG00000031529, ENSMUSG00000037686, ENSMUSG00000039057, ENSMUSG00000036995, ENSMUSG00000021559	147	225	10425	1.57596	1	0.995728	99.7223
				UP_SEQ_FEATURE	repeat:ANK 5	3	1.22951	0.389472	ENSMUSG00000037686, ENSMUSG00000039057, ENSMUSG00000021559	225	108	18012	2.2237	1	0.999968	99.9498
				UP_SEQ_FEATURE	repeat:ANK 1	4	1.63934	0.429307	ENSMUSG00000037686, ENSMUSG00000039057, ENSMUSG00000036995, ENSMUSG00000021559	225	193	18012	1.65914	1	0.999953	99.9822
				UP_SEQ_FEATURE	repeat:ANK 2	4	1.63934	0.429307	ENSMUSG00000037686, ENSMUSG00000039057, ENSMUSG00000036995, ENSMUSG00000021559	225	193	18012	1.65914	1	0.999953	99.9822
				UP_SEQ_FEATURE	repeat:ANK 4	3	1.22951	0.470224	ENSMUSG00000037686, ENSMUSG00000039057, ENSMUSG00000021559	225	127	18012	1.89102	1	0.999962	99.9943
				UP_SEQ_FEATURE	repeat:ANK 3	3	1.22951	0.594101	ENSMUSG00000037686, ENSMUSG00000039057, ENSMUSG00000021559	225	160	18012	1.501	1	0.999995	99.9999
				Annotation Cluster 40	Enrichment Score: 0.3515321705922095
				Category	Term	Count	%	PValue	Genes	List Total	Pop Hits	Pop Total	Fold Enrichment	Bonferroni	Benjamini	FDR
				GOTERM_CC_DIRECT	GO:0005578~proteinaceous extracellular matrix	7	2.86885	0.178143	ENSMUSG00000031825, ENSMUSG00000024979, ENSMUSG00000033207, ENSMUSG00000058571, ENSMUSG00000033453, ENSMUSG00000051228, ENSMUSG00000026478	236	316	19662	1.84555	1	0.827772	92.3035
				UP_KEYWORDS	Extracellular matrix	5	2.04918	0.244469	ENSMUSG00000024979, ENSMUSG00000033207, ENSMUSG00000033453, ENSMUSG00000051228, ENSMUSG00000026478	244	235	22680	1.97768	1	0.672726	97.4091
				UP_KEYWORDS	Secreted	14	5.7377	0.919651	ENSMUSG00000024979, ENSMUSG00000033207, ENSMUSG00000058571, ENSMUSG00000033453, ENSMUSG00000051228, ENSMUSG00000057722, ENSMUSG00000026295, ENSMUSG00000022885, ENSMUSG00000031825, ENSMUSG00000025856, ENSMUSG00000026478, ENSMUSG00000048982, ENSMUSG00000031445, ENSMUSG00000026072	244	1685	22680	0.772292	1	0.996447	100
				GOTERM_CC_DIRECT	GO:0005576~extracellular region	14	5.7377	0.980068	ENSMUSG00000024979, ENSMUSG00000033207, ENSMUSG00000058571, ENSMUSG00000033453, ENSMUSG00000051228, ENSMUSG00000057722, ENSMUSG00000026295, ENSMUSG00000022885, ENSMUSG00000031825, ENSMUSG00000025856, ENSMUSG00000026478, ENSMUSG00000048982, ENSMUSG00000031445, ENSMUSG00000026072	236	1753	19662	0.665368	1	0.999998	100
				Annotation Cluster 41	Enrichment Score: 0.35017855208545323
				Category	Term	Count	%	PValue	Genes	List Total	Pop Hits	Pop Total	Fold Enrichment	Bonferroni	Benjamini	FDR
				GOTERM_CC_DIRECT	GO:0000139~Golgi membrane	8	3.27869	0.207079	ENSMUSG00000026341, ENSMUSG00000032549, ENSMUSG00000031529, ENSMUSG00000042476, ENSMUSG00000045038, ENSMUSG00000031608, ENSMUSG00000034118, ENSMUSG00000033557	236	403	19662	1.65387	1	0.821589	95.1825
				UP_KEYWORDS	Golgi apparatus	9	3.68852	0.559755	ENSMUSG00000032549, ENSMUSG00000031529, ENSMUSG00000006800, ENSMUSG00000031608, ENSMUSG00000050017, ENSMUSG00000034118, ENSMUSG00000033557, ENSMUSG00000036356, ENSMUSG00000022885	244	753	22680	1.11097	1	0.904693	99.9977
				GOTERM_CC_DIRECT	GO:0005794~Golgi apparatus	13	5.32787	0.767944	ENSMUSG00000031529, ENSMUSG00000050017, ENSMUSG00000027995, ENSMUSG00000036356, ENSMUSG00000022885, ENSMUSG00000032549, ENSMUSG00000045038, ENSMUSG00000006800, ENSMUSG00000031608, ENSMUSG00000054252, ENSMUSG00000033557, ENSMUSG00000034118, ENSMUSG00000026721	236	1190	19662	0.910148	1	0.995249	100
				Annotation Cluster 42	Enrichment Score: 0.33264028128166295
				Category	Term	Count	%	PValue	Genes	List Total	Pop Hits	Pop Total	Fold Enrichment	Bonferroni	Benjamini	FDR
				UP_KEYWORDS	Glycoprotein	52	21.3115	0.051467	ENSMUSG00000033207, ENSMUSG00000058571, ENSMUSG00000027690, ENSMUSG00000024924, ENSMUSG00000030029, ENSMUSG00000020431, ENSMUSG00000022885, ENSMUSG00000031825, ENSMUSG00000012187, ENSMUSG00000041828, ENSMUSG00000006800, ENSMUSG00000025856, ENSMUSG00000020334, ENSMUSG00000026478, ENSMUSG00000031445, ENSMUSG00000046723, ENSMUSG00000022464, ENSMUSG00000033453, ENSMUSG00000051228, ENSMUSG00000042476,…	244	3815	22680	1.26696	0.999999	0.298529	49.7703
				UP_SEQ_FEATURE	glycosylation site:N-linked (GlcNAc...)	46	18.8525	0.480595	ENSMUSG00000033207, ENSMUSG00000028039, ENSMUSG00000020099, ENSMUSG00000073678, ENSMUSG00000027690, ENSMUSG00000036356, ENSMUSG00000024924, ENSMUSG00000030029, ENSMUSG00000020431, ENSMUSG00000022885, ENSMUSG00000021536, ENSMUSG00000061576, ENSMUSG00000031825, ENSMUSG00000012187, ENSMUSG00000041828, ENSMUSG00000006800, ENSMUSG00000054252, ENSMUSG00000025856, ENSMUSG00000020334, ENSMUSG00000026478,…	225	3563	18012	1.03353	1	0.999967	99.9958
				UP_KEYWORDS	Disulfide bond	35	14.3443	0.489013	ENSMUSG00000028039, ENSMUSG00000020099, ENSMUSG00000024924, ENSMUSG00000030029, ENSMUSG00000026295, ENSMUSG00000022885, ENSMUSG00000042198, ENSMUSG00000061576, ENSMUSG00000031825, ENSMUSG00000031608, ENSMUSG00000028788, ENSMUSG00000054252, ENSMUSG00000025856, ENSMUSG00000026478, ENSMUSG00000060961, ENSMUSG00000030339, ENSMUSG00000031445, ENSMUSG00000026072, ENSMUSG00000024979, ENSMUSG00000046723,…	244	3124	22680	1.04138	1	0.869738	99.9841
				UP_SEQ_FEATURE	disulfide bond	27	11.0656	0.867807	ENSMUSG00000020099, ENSMUSG00000028039, ENSMUSG00000024924, ENSMUSG00000030029, ENSMUSG00000026295, ENSMUSG00000022885, ENSMUSG00000061576, ENSMUSG00000031825, ENSMUSG00000031608, ENSMUSG00000028788, ENSMUSG00000054252, ENSMUSG00000025856, ENSMUSG00000026478, ENSMUSG00000030339, ENSMUSG00000031445, ENSMUSG00000026072, ENSMUSG00000046723, ENSMUSG00000022583, ENSMUSG00000033453, ENSMUSG00000027995,…	225	2510	18012	0.861131	1	1	100
				UP_SEQ_FEATURE	signal peptide	30	12.2951	0.970651	ENSMUSG00000033207, ENSMUSG00000058571, ENSMUSG00000028039, ENSMUSG00000020099, ENSMUSG00000024924, ENSMUSG00000030029, ENSMUSG00000026295, ENSMUSG00000024807, ENSMUSG00000031825, ENSMUSG00000006800, ENSMUSG00000054252, ENSMUSG00000025856, ENSMUSG00000026478, ENSMUSG00000030339, ENSMUSG00000031445, ENSMUSG00000026072, ENSMUSG00000024979, ENSMUSG00000046723, ENSMUSG00000022583, ENSMUSG00000033453,…	225	3124	18012	0.768758	1	1	100
				UP_KEYWORDS	Signal	36	14.7541	0.990932	ENSMUSG00000033207, ENSMUSG00000058571, ENSMUSG00000028039, ENSMUSG00000020099, ENSMUSG00000024924, ENSMUSG00000030029, ENSMUSG00000026295, ENSMUSG00000024921, ENSMUSG00000024807, ENSMUSG00000031825, ENSMUSG00000041828, ENSMUSG00000006800, ENSMUSG00000054252, ENSMUSG00000025856, ENSMUSG00000026478, ENSMUSG00000030339, ENSMUSG00000031445, ENSMUSG00000026072, ENSMUSG00000039318, ENSMUSG00000024979,…	244	4543	22680	0.736568	1	0.999961	100
				Annotation Cluster 43	Enrichment Score: 0.32420012327297315
				Category	Term	Count	%	PValue	Genes	List Total	Pop Hits	Pop Total	Fold Enrichment	Bonferroni	Benjamini	FDR
				INTERPRO	IPR013098:Immunoglobulin I-set	5	2.04918	0.0901229	ENSMUSG00000049939, ENSMUSG00000020099, ENSMUSG00000054252, ENSMUSG00000030029, ENSMUSG00000026072	238	147	20594	2.94318	1	0.893568	75.1584
				UP_SEQ_FEATURE	domain:Ig-like	3	1.22951	0.136561	ENSMUSG00000049939, ENSMUSG00000020099, ENSMUSG00000057722	225	52	18012	4.61846	1	0.996719	89.5698
				UP_SEQ_FEATURE	domain:Ig-like C2-type 3	3	1.22951	0.299199	ENSMUSG00000054252, ENSMUSG00000030029, ENSMUSG00000026072	225	88	18012	2.72909	1	0.999887	99.5803
				UP_SEQ_FEATURE	domain:Ig-like C2-type 1	3	1.22951	0.49041	ENSMUSG00000054252, ENSMUSG00000030029, ENSMUSG00000026072	225	132	18012	1.81939	1	0.99997	99.9969
				UP_SEQ_FEATURE	domain:Ig-like C2-type 2	3	1.22951	0.494389	ENSMUSG00000054252, ENSMUSG00000030029, ENSMUSG00000026072	225	133	18012	1.80571	1	0.999967	99.9972
				INTERPRO	IPR003598:Immunoglobulin subtype 2	4	1.63934	0.529248	ENSMUSG00000049939, ENSMUSG00000020099, ENSMUSG00000054252, ENSMUSG00000030029	238	242	20594	1.43024	1	0.999939	99.9985
				UP_KEYWORDS	Immunoglobulin domain	6	2.45902	0.589177	ENSMUSG00000049939, ENSMUSG00000020099, ENSMUSG00000054252, ENSMUSG00000030029, ENSMUSG00000057722, ENSMUSG00000026072	244	481	22680	1.15947	1	0.915052	99.9991
				SMART	SM00408:IGc2	4	1.63934	0.663211	ENSMUSG00000049939, ENSMUSG00000020099, ENSMUSG00000054252, ENSMUSG00000030029	147	242	10425	1.1722	1	0.99992	99.9998
				INTERPRO	IPR003599:Immunoglobulin subtype	5	2.04918	0.850262	ENSMUSG00000049939, ENSMUSG00000020099, ENSMUSG00000054252, ENSMUSG00000030029, ENSMUSG00000026072	238	518	20594	0.835226	1	1	100
				INTERPRO	IPR013783:Immunoglobulin-like fold	10	4.09836	0.890936	ENSMUSG00000049939, ENSMUSG00000005268, ENSMUSG00000039286, ENSMUSG00000020099, ENSMUSG00000054252, ENSMUSG00000030029, ENSMUSG00000057722, ENSMUSG00000022707, ENSMUSG00000026640, ENSMUSG00000026072	238	1099	20594	0.787347	1	1	100
				SMART	SM00409:IG	5	2.04918	0.936636	ENSMUSG00000049939, ENSMUSG00000020099, ENSMUSG00000054252, ENSMUSG00000030029, ENSMUSG00000026072	147	518	10425	0.68454	1	1	100
				INTERPRO	IPR007110:Immunoglobulin-like domain	6	2.45902	0.982476	ENSMUSG00000049939, ENSMUSG00000020099, ENSMUSG00000054252, ENSMUSG00000030029, ENSMUSG00000057722, ENSMUSG00000026072	238	920	20594	0.564322	1	1	100
				Annotation Cluster 44	Enrichment Score: 0.2996398615852925
				Category	Term	Count	%	PValue	Genes	List Total	Pop Hits	Pop Total	Fold Enrichment	Bonferroni	Benjamini	FDR
				KEGG_PATHWAY	mmu05032:Morphine addiction	3	1.22951	0.359232	ENSMUSG00000028525, ENSMUSG00000020431, ENSMUSG00000021536	105	93	7691	2.36283	1	0.722097	99.5983
				KEGG_PATHWAY	mmu04024:cAMP signaling pathway	4	1.63934	0.500708	ENSMUSG00000022383, ENSMUSG00000028525, ENSMUSG00000020431, ENSMUSG00000021536	105	197	7691	1.48726	1	0.839482	99.9818
				KEGG_PATHWAY	mmu00230:Purine metabolism	3	1.22951	0.70165	ENSMUSG00000028525, ENSMUSG00000020431, ENSMUSG00000021536	105	179	7691	1.22761	1	0.946993	100
				Annotation Cluster 45	Enrichment Score: 0.27364213689829253
				Category	Term	Count	%	PValue	Genes	List Total	Pop Hits	Pop Total	Fold Enrichment	Bonferroni	Benjamini	FDR
				UP_KEYWORDS	Transferase	20	8.19672	0.410466	ENSMUSG00000024978, ENSMUSG00000029334, ENSMUSG00000031529, ENSMUSG00000027365, ENSMUSG00000026496, ENSMUSG00000036356, ENSMUSG00000021559, ENSMUSG00000031700, ENSMUSG00000022707, ENSMUSG00000022885, ENSMUSG00000020277, ENSMUSG00000012187, ENSMUSG00000043067, ENSMUSG00000045038, ENSMUSG00000021273, ENSMUSG00000031608, ENSMUSG00000054252, ENSMUSG00000033557, ENSMUSG00000034118, ENSMUSG00000060803	244	1654	22680	1.12395	1	0.818349	99.8978
				GOTERM_MF_DIRECT	GO:0016740~transferase activity	20	8.19672	0.476332	ENSMUSG00000024978, ENSMUSG00000029334, ENSMUSG00000031529, ENSMUSG00000027365, ENSMUSG00000026496, ENSMUSG00000036356, ENSMUSG00000021559, ENSMUSG00000031700, ENSMUSG00000022707, ENSMUSG00000022885, ENSMUSG00000020277, ENSMUSG00000012187, ENSMUSG00000043067, ENSMUSG00000045038, ENSMUSG00000021273, ENSMUSG00000031608, ENSMUSG00000054252, ENSMUSG00000033557, ENSMUSG00000034118, ENSMUSG00000060803	219	1472	17446	1.08237	1	0.988235	99.9902
				UP_KEYWORDS	Kinase	7	2.86885	0.772478	ENSMUSG00000020277, ENSMUSG00000029334, ENSMUSG00000045038, ENSMUSG00000027365, ENSMUSG00000054252, ENSMUSG00000033557, ENSMUSG00000021559	244	707	22680	0.920305	1	0.973486	100
				Annotation Cluster 46	Enrichment Score: 0.2564581046328267
				Category	Term	Count	%	PValue	Genes	List Total	Pop Hits	Pop Total	Fold Enrichment	Bonferroni	Benjamini	FDR
				UP_SEQ_FEATURE	domain:Fibronectin type-III 2	3	1.22951	0.457886	ENSMUSG00000005268, ENSMUSG00000039286, ENSMUSG00000057722	225	124	18012	1.93677	1	0.999964	99.9919
				UP_SEQ_FEATURE	domain:Fibronectin type-III 1	3	1.22951	0.462017	ENSMUSG00000005268, ENSMUSG00000039286, ENSMUSG00000057722	225	125	18012	1.92128	1	0.999961	99.9928
				SMART	SM00060:FN3	3	1.22951	0.635388	ENSMUSG00000005268, ENSMUSG00000039286, ENSMUSG00000057722	147	153	10425	1.39056	1	0.999905	99.9995
				INTERPRO	IPR003961:Fibronectin, type III	3	1.22951	0.700992	ENSMUSG00000005268, ENSMUSG00000039286, ENSMUSG00000057722	238	211	20594	1.23028	1	0.999999	100
				Annotation Cluster 47	Enrichment Score: 0.20797415216782325
				Category	Term	Count	%	PValue	Genes	List Total	Pop Hits	Pop Total	Fold Enrichment	Bonferroni	Benjamini	FDR
				INTERPRO	IPR000742:Epidermal growth factor-like domain	4	1.63934	0.514862	ENSMUSG00000046723, ENSMUSG00000024924, ENSMUSG00000026478, ENSMUSG00000031445	238	237	20594	1.46041	1	0.999927	99.9977
				INTERPRO	IPR013032:EGF-like, conserved site	3	1.22951	0.664638	ENSMUSG00000046723, ENSMUSG00000024924, ENSMUSG00000031445	238	197	20594	1.31771	1	0.999997	100
				UP_KEYWORDS	EGF-like domain	3	1.22951	0.694706	ENSMUSG00000046723, ENSMUSG00000024924, ENSMUSG00000031445	244	224	22680	1.24488	1	0.955803	100
				Annotation Cluster 48	Enrichment Score: 0.19844761142887077
				Category	Term	Count	%	PValue	Genes	List Total	Pop Hits	Pop Total	Fold Enrichment	Bonferroni	Benjamini	FDR
				INTERPRO	IPR009057:Homeodomain-like	6	2.45902	0.364818	ENSMUSG00000029478, ENSMUSG00000010175, ENSMUSG00000026586, ENSMUSG00000024892, ENSMUSG00000023927, ENSMUSG00000026565	238	345	20594	1.50486	1	0.998993	99.8759
				UP_KEYWORDS	Homeobox	4	1.63934	0.579402	ENSMUSG00000010175, ENSMUSG00000026586, ENSMUSG00000023927, ENSMUSG00000026565	244	280	22680	1.32787	1	0.911691	99.9987
				UP_SEQ_FEATURE	DNA-binding region:Homeobox	3	1.22951	0.658044	ENSMUSG00000026586, ENSMUSG00000023927, ENSMUSG00000026565	225	180	18012	1.33422	1	0.999999	100
				INTERPRO	IPR001356:Homeodomain	3	1.22951	0.821506	ENSMUSG00000026586, ENSMUSG00000023927, ENSMUSG00000026565	238	271	20594	0.95789	1	1	100
				SMART	SM00389:HOX	3	1.22951	0.890922	ENSMUSG00000026586, ENSMUSG00000023927, ENSMUSG00000026565	147	266	10425	0.799831	1	1	100
				Annotation Cluster 49	Enrichment Score: 0.18449090757146766
				Category	Term	Count	%	PValue	Genes	List Total	Pop Hits	Pop Total	Fold Enrichment	Bonferroni	Benjamini	FDR
				UP_KEYWORDS	Centromere	3	1.22951	0.421667	ENSMUSG00000031529, ENSMUSG00000044502, ENSMUSG00000009575	244	134	22680	2.08099	1	0.825441	99.9204
				GOTERM_CC_DIRECT	GO:0000775~chromosome, centromeric region	3	1.22951	0.504203	ENSMUSG00000031529, ENSMUSG00000044502, ENSMUSG00000009575	236	141	19662	1.77263	1	0.959247	99.9896
				GOTERM_CC_DIRECT	GO:0005694~chromosome	3	1.22951	0.919332	ENSMUSG00000031529, ENSMUSG00000044502, ENSMUSG00000009575	236	344	19662	0.726572	1	0.999838	100
				UP_KEYWORDS	Chromosome	3	1.22951	0.935382	ENSMUSG00000031529, ENSMUSG00000044502, ENSMUSG00000009575	244	409	22680	0.681791	1	0.997574	100
				Annotation Cluster 50	Enrichment Score: 0.17062544697998824
				Category	Term	Count	%	PValue	Genes	List Total	Pop Hits	Pop Total	Fold Enrichment	Bonferroni	Benjamini	FDR
				UP_SEQ_FEATURE	zinc finger region:C2H2-type 3	5	2.04918	0.407651	ENSMUSG00000016503, ENSMUSG00000030232, ENSMUSG00000052040, ENSMUSG00000022508, ENSMUSG00000018347	225	261	18012	1.53359	1	0.999978	99.9685
				UP_SEQ_FEATURE	zinc finger region:C2H2-type 1	5	2.04918	0.413753	ENSMUSG00000016503, ENSMUSG00000030232, ENSMUSG00000052040, ENSMUSG00000022508, ENSMUSG00000018347	225	263	18012	1.52193	1	0.999976	99.9731
				INTERPRO	IPR007087:Zinc finger, C2H2	9	3.68852	0.607421	ENSMUSG00000016503, ENSMUSG00000030232, ENSMUSG00000033237, ENSMUSG00000052040, ENSMUSG00000034522, ENSMUSG00000022508, ENSMUSG00000002617, ENSMUSG00000018347, ENSMUSG00000039967	238	731	20594	1.06534	1	0.999985	99.9999
				UP_SEQ_FEATURE	zinc finger region:C2H2-type 2	4	1.63934	0.650762	ENSMUSG00000016503, ENSMUSG00000052040, ENSMUSG00000022508, ENSMUSG00000018347	225	268	18012	1.19483	1	0.999999	100
				UP_SEQ_FEATURE	zinc finger region:C2H2-type 5	3	1.22951	0.697849	ENSMUSG00000016503, ENSMUSG00000022508, ENSMUSG00000018347	225	194	18012	1.23794	1	1	100
				UP_SEQ_FEATURE	zinc finger region:C2H2-type 4	3	1.22951	0.750315	ENSMUSG00000016503, ENSMUSG00000022508, ENSMUSG00000018347	225	215	18012	1.11702	1	1	100
				INTERPRO	IPR013087:Zinc finger C2H2-type/integrase DNA-binding domain	7	2.86885	0.764899	ENSMUSG00000016503, ENSMUSG00000030232, ENSMUSG00000052040, ENSMUSG00000022508, ENSMUSG00000002617, ENSMUSG00000018347, ENSMUSG00000039967	238	652	20594	0.928997	1	1	100
				INTERPRO	IPR015880:Zinc finger, C2H2-like	7	2.86885	0.812752	ENSMUSG00000016503, ENSMUSG00000030232, ENSMUSG00000052040, ENSMUSG00000022508, ENSMUSG00000002617, ENSMUSG00000018347, ENSMUSG00000039967	238	693	20594	0.874034	1	1	100
				SMART	SM00355:ZnF_C2H2	7	2.86885	0.929187	ENSMUSG00000016503, ENSMUSG00000030232, ENSMUSG00000052040, ENSMUSG00000022508, ENSMUSG00000002617, ENSMUSG00000018347, ENSMUSG00000039967	147	693	10425	0.716347	1	1	100
				GOTERM_MF_DIRECT	GO:0003676~nucleic acid binding	10	4.09836	0.975287	ENSMUSG00000016503, ENSMUSG00000030232, ENSMUSG00000070780, ENSMUSG00000052040, ENSMUSG00000051695, ENSMUSG00000022508, ENSMUSG00000002617, ENSMUSG00000018347, ENSMUSG00000031601, ENSMUSG00000039967	219	1237	17446	0.643994	1	1	100
				Annotation Cluster 51	Enrichment Score: 0.15726734485840316
				Category	Term	Count	%	PValue	Genes	List Total	Pop Hits	Pop Total	Fold Enrichment	Bonferroni	Benjamini	FDR
				KEGG_PATHWAY	mmu05219:Bladder cancer	3	1.22951	0.105761	ENSMUSG00000070348, ENSMUSG00000054252, ENSMUSG00000021559	105	41	7691	5.35958	1	0.490487	74.9838
				UP_SEQ_FEATURE	nucleotide phosphate-binding region:ATP	14	5.7377	0.421128	ENSMUSG00000029334, ENSMUSG00000048148, ENSMUSG00000027365, ENSMUSG00000030761, ENSMUSG00000021559, ENSMUSG00000040675, ENSMUSG00000024921, ENSMUSG00000020277, ENSMUSG00000041235, ENSMUSG00000045038, ENSMUSG00000041298, ENSMUSG00000054252, ENSMUSG00000020334, ENSMUSG00000029802	225	963	18012	1.16381	1	0.99997	99.9779
				GOTERM_MF_DIRECT	GO:0016301~kinase activity	9	3.68852	0.609102	ENSMUSG00000020277, ENSMUSG00000029334, ENSMUSG00000045038, ENSMUSG00000070348, ENSMUSG00000027365, ENSMUSG00000054252, ENSMUSG00000033557, ENSMUSG00000021559, ENSMUSG00000021548	219	674	17446	1.06374	1	0.997543	99.9998
				GOTERM_BP_DIRECT	GO:0016310~phosphorylation	8	3.27869	0.64249	ENSMUSG00000020277, ENSMUSG00000029334, ENSMUSG00000025239, ENSMUSG00000045038, ENSMUSG00000027365, ENSMUSG00000054252, ENSMUSG00000033557, ENSMUSG00000021559	226	612	18082	1.04587	1	0.999997	100
				GOTERM_BP_DIRECT	GO:0046777~protein autophosphorylation	3	1.22951	0.667214	ENSMUSG00000027365, ENSMUSG00000054252, ENSMUSG00000021559	226	183	18082	1.31162	1	0.999999	100
				GOTERM_BP_DIRECT	GO:0006468~protein phosphorylation	7	2.86885	0.726061	ENSMUSG00000024563, ENSMUSG00000029334, ENSMUSG00000045038, ENSMUSG00000070348, ENSMUSG00000027365, ENSMUSG00000054252, ENSMUSG00000021559	226	576	18082	0.97233	1	1	100
				UP_KEYWORDS	Kinase	7	2.86885	0.772478	ENSMUSG00000020277, ENSMUSG00000029334, ENSMUSG00000045038, ENSMUSG00000027365, ENSMUSG00000054252, ENSMUSG00000033557, ENSMUSG00000021559	244	707	22680	0.920305	1	0.973486	100
				UP_SEQ_FEATURE	active site:Proton acceptor	8	3.27869	0.784425	ENSMUSG00000020277, ENSMUSG00000029334, ENSMUSG00000045038, ENSMUSG00000050627, ENSMUSG00000027365, ENSMUSG00000054252, ENSMUSG00000031844, ENSMUSG00000021559	225	710	18012	0.902009	1	1	100
				GOTERM_MF_DIRECT	GO:0004672~protein kinase activity	6	2.45902	0.797111	ENSMUSG00000029334, ENSMUSG00000045038, ENSMUSG00000070348, ENSMUSG00000027365, ENSMUSG00000054252, ENSMUSG00000021559	219	531	17446	0.900137	1	0.99992	100
				UP_KEYWORDS	Serine/threonine-protein kinase	4	1.63934	0.811641	ENSMUSG00000029334, ENSMUSG00000045038, ENSMUSG00000027365, ENSMUSG00000021559	244	405	22680	0.918033	1	0.981975	100
				INTERPRO	IPR017441:Protein kinase, ATP binding site	4	1.63934	0.834533	ENSMUSG00000029334, ENSMUSG00000045038, ENSMUSG00000054252, ENSMUSG00000021559	238	394	20594	0.878471	1	1	100
				UP_SEQ_FEATURE	binding site:ATP	6	2.45902	0.854627	ENSMUSG00000029334, ENSMUSG00000045038, ENSMUSG00000024892, ENSMUSG00000027365, ENSMUSG00000054252, ENSMUSG00000021559	225	583	18012	0.823877	1	1	100
				INTERPRO	IPR011009:Protein kinase-like domain	5	2.04918	0.885738	ENSMUSG00000029334, ENSMUSG00000045038, ENSMUSG00000027365, ENSMUSG00000054252, ENSMUSG00000021559	238	556	20594	0.778142	1	1	100
				INTERPRO	IPR008271:Serine/threonine-protein kinase, active site	3	1.22951	0.898577	ENSMUSG00000029334, ENSMUSG00000045038, ENSMUSG00000021559	238	333	20594	0.779544	1	1	100
				GOTERM_MF_DIRECT	GO:0004674~protein serine/threonine kinase activity	4	1.63934	0.905984	ENSMUSG00000029334, ENSMUSG00000045038, ENSMUSG00000027365, ENSMUSG00000021559	219	428	17446	0.744506	1	0.999999	100
				INTERPRO	IPR000719:Protein kinase, catalytic domain	4	1.63934	0.938022	ENSMUSG00000029334, ENSMUSG00000045038, ENSMUSG00000054252, ENSMUSG00000021559	238	515	20594	0.672073	1	1	100
				UP_SEQ_FEATURE	domain:Protein kinase	4	1.63934	0.951246	ENSMUSG00000029334, ENSMUSG00000045038, ENSMUSG00000054252, ENSMUSG00000021559	225	502	18012	0.637875	1	1	100
				SMART	SM00220:S_TKc	3	1.22951	0.97191	ENSMUSG00000029334, ENSMUSG00000045038, ENSMUSG00000021559	147	380	10425	0.559882	1	1	100
				Annotation Cluster 52	Enrichment Score: 0.1463857997210916
				Category	Term	Count	%	PValue	Genes	List Total	Pop Hits	Pop Total	Fold Enrichment	Bonferroni	Benjamini	FDR
				INTERPRO	IPR020472:G-protein beta WD-40 repeat	3	1.22951	0.281741	ENSMUSG00000048148, ENSMUSG00000017677, ENSMUSG00000021147	238	91	20594	2.85262	1	0.996886	99.2401
				INTERPRO	IPR019775:WD40 repeat, conserved site	3	1.22951	0.55501	ENSMUSG00000048148, ENSMUSG00000017677, ENSMUSG00000021147	238	161	20594	1.61235	1	0.999955	99.9993
				UP_SEQ_FEATURE	repeat:WD 5	3	1.22951	0.740964	ENSMUSG00000048148, ENSMUSG00000017677, ENSMUSG00000021147	225	211	18012	1.1382	1	1	100
				INTERPRO	IPR015943:WD40/YVTN repeat-like-containing domain	4	1.63934	0.752956	ENSMUSG00000048148, ENSMUSG00000017677, ENSMUSG00000021147, ENSMUSG00000026640	238	340	20594	1.01799	1	1	100
				UP_KEYWORDS	WD repeat	3	1.22951	0.762407	ENSMUSG00000048148, ENSMUSG00000017677, ENSMUSG00000021147	244	256	22680	1.08927	1	0.972484	100
				UP_SEQ_FEATURE	repeat:WD 4	3	1.22951	0.782843	ENSMUSG00000048148, ENSMUSG00000017677, ENSMUSG00000021147	225	230	18012	1.04417	1	1	100
				UP_SEQ_FEATURE	repeat:WD 3	3	1.22951	0.807978	ENSMUSG00000048148, ENSMUSG00000017677, ENSMUSG00000021147	225	243	18012	0.988313	1	1	100
				INTERPRO	IPR001680:WD40 repeat	3	1.22951	0.808415	ENSMUSG00000048148, ENSMUSG00000017677, ENSMUSG00000021147	238	263	20594	0.987028	1	1	100
				UP_SEQ_FEATURE	repeat:WD 2	3	1.22951	0.816937	ENSMUSG00000048148, ENSMUSG00000017677, ENSMUSG00000021147	225	248	18012	0.968387	1	1	100
				UP_SEQ_FEATURE	repeat:WD 1	3	1.22951	0.816937	ENSMUSG00000048148, ENSMUSG00000017677, ENSMUSG00000021147	225	248	18012	0.968387	1	1	100
				INTERPRO	IPR017986:WD40-repeat-containing domain	3	1.22951	0.871014	ENSMUSG00000048148, ENSMUSG00000017677, ENSMUSG00000021147	238	307	20594	0.845564	1	1	100
				SMART	SM00320:WD40	3	1.22951	0.885839	ENSMUSG00000048148, ENSMUSG00000017677, ENSMUSG00000021147	147	262	10425	0.812042	1	1	100
				Annotation Cluster 53	Enrichment Score: 0.13708296990560356
				Category	Term	Count	%	PValue	Genes	List Total	Pop Hits	Pop Total	Fold Enrichment	Bonferroni	Benjamini	FDR
				GOTERM_BP_DIRECT	GO:0006397~mRNA processing	5	2.04918	0.570831	ENSMUSG00000022019, ENSMUSG00000051695, ENSMUSG00000034192, ENSMUSG00000063919, ENSMUSG00000027763	226	322	18082	1.24237	1	0.99998	99.9999
				UP_KEYWORDS	mRNA splicing	3	1.22951	0.730347	ENSMUSG00000034192, ENSMUSG00000063919, ENSMUSG00000027763	244	240	22680	1.16189	1	0.96581	100
				GOTERM_BP_DIRECT	GO:0008380~RNA splicing	3	1.22951	0.804537	ENSMUSG00000034192, ENSMUSG00000063919, ENSMUSG00000027763	226	241	18082	0.995961	1	1	100
				UP_KEYWORDS	mRNA processing	3	1.22951	0.843501	ENSMUSG00000034192, ENSMUSG00000063919, ENSMUSG00000027763	244	307	22680	0.908314	1	0.987464	100
				Annotation Cluster 54	Enrichment Score: 0.03918820276558364
				Category	Term	Count	%	PValue	Genes	List Total	Pop Hits	Pop Total	Fold Enrichment	Bonferroni	Benjamini	FDR
				GOTERM_BP_DIRECT	GO:0006508~proteolysis	6	2.45902	0.853934	ENSMUSG00000061576, ENSMUSG00000046723, ENSMUSG00000001229, ENSMUSG00000033909, ENSMUSG00000033453, ENSMUSG00000031445	226	582	18082	0.824834	1	1	100
				UP_KEYWORDS	Protease	4	1.63934	0.932178	ENSMUSG00000046723, ENSMUSG00000001229, ENSMUSG00000033909, ENSMUSG00000033453	244	542	22680	0.685984	1	0.997437	100
				GOTERM_MF_DIRECT	GO:0008233~peptidase activity	4	1.63934	0.958324	ENSMUSG00000046723, ENSMUSG00000001229, ENSMUSG00000033909, ENSMUSG00000033453	219	516	17446	0.617536	1	1	100
