# Supplementary material for: Core circadian clock transcription factor BMAL1 regulates mammary epithelial cell growth, differentiation, and milk component synthesis
Source: PLoS One. 2021 Aug 20;16(8):e0248199. doi: 10.1371/journal.pone.0248199 (PMC8378744; doi:10.1371/journal.pone.0248199)
Supplement: S19 Table — (XLSX) [file pone.0248199.s024.xlsx]

## Sheet: Sheet1
Supplemental Table S19. Sanger sequencing of genomic sequence upstream and down stream and donor cassette insertion into BMAL1-KO monoclonal line used for studies.
genomic sequence upstream of left homologous arm:
CTGAAGCATTCTTTTTTCTCAAGTGCACGGTTAAACACTAGGTGGAAGGCATGTGATGGAGAGATGGGGACCAAGTACAGACATCTGGGGAGATAGATGCCTACAGAGGGACAGGCCAACATCAGTAATGAGGAAAGCAGCAGAAAACAGTGAGACTTTGAGACTGGCAGGAGTTCTTTAAAGGACAGTCATGATCAAATCTGCCCACTAGCTATCCTGCTTTTAGAAATTAATTCTAAGAGGTAACAAATGGAGACACGTGCATAATTAAGATGTGGATTCCAGAAGAACCTGTAAAAGTTGGCTTTGGCCTGCTTGGAGGGGCTAGTTACTAGCCCGAGGGCAAAATAGTGACTTTGGGAAACAATTCTCACCCTTACCCTCTTGTTTTGCAGATGT…
Left arm sequence in blue; GFP-puro in green; Right arm in black
TTGATGTTTGTTTCACTGGTTATATATTTGTTAATCAGAAGGAAAAGAAATTGCCTGTGTCCTACTGAGTACATGTAGGATATCGGATCACCTCCCCAAGTCTCTGCCTGGCTTATTCTTCCCCCAGTGTAGGTCCTAGAAGCCACTAAACTTCTCTGGGCACAGAGATGCCTGCACAAAGGTGTAGTGTCTTCACAGATTACAAATTAAAGCTCTCAGAATGAGTGTGATGCTTCTCCCAGTCCCCGGCCCTGTCTGCCTTCCAAGCTGCCCGGTGGGGGATGCTACTGTAGTAAGCCAGGCCCATGACCTCAGTGCCACAACAGCCCCTGCACTACCACAGAAGAGTAGACTGAGATAACTCTCCCAGGGCTTGTGAGATGGCTCATGCTGCCTTTC…
genomic sequence downstream of right homologous arm
CTTCTGCCATAGCGCTCATTCCCCAGCACAGACCAGGGCATTTTTTGTAAAGCTTTGTCTTGGGCAGATGCTGACAGAGCCAACATCTTCTATGATTTCTATTAGACCTGTGATTTCCAGCCTCTTGTTACCCAGTAACCTTCAAGTTTCCCTTGTGTACCCCAGTTTTGCAAATTTTTTTATAAAGATTTATTTATTATTATATGTAAGTACACTGTAGCTGTCTTCAGACACTCCAGAAGAGGGTGTCAGATCTCGTTACGGATGGTTGTGAGCCACCATGTGGTTGCTGGGATTTGAACTCCAGACCTTTGGAAGAGCAGTCGGGTGCTCTTACCCACTGAGCCATCTCTCCAGCCTGCAAATTTTTGCCCATTACCTTTTAGAATTCACAGTTCT…
