# Supplementary material for: Core circadian clock transcription factor BMAL1 regulates mammary epithelial cell growth, differentiation, and milk component synthesis
Source: PLoS One. 2021 Aug 20;16(8):e0248199. doi: 10.1371/journal.pone.0248199 (PMC8378744; doi:10.1371/journal.pone.0248199)
Supplement: S20 Table — (XLSX) [file pone.0248199.s025.xlsx]

## Sheet: Sheet1
Supplemental Table S20. Picard Mark Duplicates results.
LIBRARY	UNPAIRED_READS_EXAMINED	READ_PAIRS_EXAMINED	SECONDARY_OR_SUPPLEMENTARY_RDS	UNMAPPED_READS	UNPAIRED_READ_DUPLICATES	READ_PAIR_DUPLICATES	READ_PAIR_OPTICAL_DUPLICATES	PERCENT_DUPLICATION	ESTIMATED_LIBRARY_SIZE
undiff6IP	1695572	105358952	0	6621486	548748	23473452	410412	0.2236	202343956
undiff6input	1821397	101250154	0	5170331	567493	22792339	289984	0.22588	191407815
undiff8IP	1747425	96420000	0	5296693	526866	18528595	207295	0.193147	219418887
undiff8input	2059386	96783705	0	6249202	755801	29189288	241604	0.302282	126874187
Diff1IP	1768849	107456300	0	5020627	748235	33937328	661908	0.316699	133536141
Diff1input	1377997	69559419	0	3638717	424463	14118455	515666	0.204	151360958
Diff2IP	11212531	85410888	0	33229711	7227220	62419135	21767	0.73	23628512
Diff2input	2249291	104329348	0	7017979	1079820	43466763	37924	0.41	87295085
Note: Picard MarkDuplicates generates this standard output. The column 'PERCENT_DUPLICATION' are actually fraction of duplicate reads.Percent duplicate reads can be calculated as (Column I * 100).
Eventhough Diff2 samples have higher percentage of duplicate reads. PCR duplicate reads in all samples were filtered while calling peaks.
